# Supplementary material for: Varicose veins of lower extremities: Insights from the first large-scale genetic study
Source: PLoS Genet. 2019 Apr 18;15(4):e1008110. doi: 10.1371/journal.pgen.1008110 (PMC6490943; doi:10.1371/journal.pgen.1008110)
Supplement: S2 Table — (XLS) [file pgen.1008110.s008.xls]

## Sheet: GWAS and replication
TableS2. Top loci associated with VVs of lower extremities.
Yellow color depicts loci
▪ associated with VVs at PNeale Lab < 5.0e-09 in the Neale Lab dataset after adjustment for BMI and DVT.
▪ at the same time associated with VVs at P < PNeale Lab in the Gene ATLAS dataset.
									GWAS for VVs (the Neale Lab data without adjustment for BMI and DVT)				GWAS for BMI (the Neale Lab data)				GWAS for DVT (the Neale Lab data)				GWAS for VVs (the Neale Lab data adjusted for DVT and BMI)						Variance explained by the variant	h2 (%), proportion of SNP-based heritability explained by the variant	GWAS for VVs (the Gene ATLAS data)
SNP	Chr	Position*	effA	refA	info	EAF	P (HWE)	Call rate	beta	se	P	N	beta	se	P	N	beta	se	P	N	b	se	chi2	P	P_gc	N			beta	se	P	N	Number of genes per locus (only for replicated loci or loci considered associated with VVs applying one-stage GWAS approach)	Genes within 250 kb from the index SNP (only for replicated loci or loci considered associated with VVs applying one-stage GWAS approach)
rs11121615	1	10825577	T	C	0.983922	0.691425	0.496494	0.999997	-0.00558747	0.000377021	1.12706e-49	337199	-0.00829975	0.00261836	0.00152546	336107	-0.000525615	0.000372467	0.158194	337159	-0.00556691	0.000375021	220.352	7.57843e-50	5.98685e-48	336107	0.000655601	0.0367947	-0.0070457	0.00038116	2.946e-76	408455	4	PEX14, CASZ1, C1orf127, TARDBP
rs2911463	16	88835545	A	G	0.970501	0.685464	0.884104	0.999997	-0.00411338	0.000376929	1.01115e-27	337199	0.00143774	0.00261738	0.582795	336107	-0.00107141	0.000372305	0.00400527	337159	-0.00407514	0.000373117	119.287	9.06004e-28	9.73454e-27	336107	0.000354909	0.0199188	-0.0046635	0.00038119	2.0796e-34	408455	20	ZFPM1, ZC3H18, IL17C, CYBA, SNAI3-AS1, MVD, SNAI3, RNF166, CTU2, MIR4722, LOC100289580, LOC339059, PIEZO1, CDT1, APRT, GALNS, PABPN1L, TRAPPC2L, CBFA2T3, LOC100129697
rs2861819	2	68489221	C	G	0.996123	0.655215	0.0317319	1	0.00303688	0.000364837	8.54034e-17	337199	-0.00318094	0.00253319	0.209223	336107	-7.78726e-05	0.000360346	0.828906	337159	0.00304039	0.00036453	69.5651	7.39343e-17	2.97642e-16	336107	0.000206973	0.0116161	0.0039509	0.00036895	9.3688e-27	408455	8	C1D, WDR92, PNO1, PPP3R1, CNRIP1, PLEK, FBXO48, APLF
rs3101725	5	127524018	C	T	0.995246	0.759157	0.642741	1	-0.00299485	0.000405363	1.49321e-13	337199	-0.00243939	0.00281478	0.386142	336107	-0.00100115	0.000400367	0.0123993	337159	-0.00295826	0.00040521	53.298	2.86593e-13	8.36755e-13	336107	0.000158575	0.00889977	-0.0037169	0.00040983	1.2023e-19	408455	3	LINC01184, SLC12A2, FBN2
rs11135046	5	158230013	T	G	0.995031	0.542961	0.874555	1	-0.00250452	0.000347708	5.90495e-13	337199	-0.00416423	0.00241419	0.0845461	336107	0.000665491	0.000343416	0.0526419	337159	-0.00252769	0.000347819	52.8132	3.66834e-13	1.06082e-12	336107	0.000157132	0.00881881	-0.003154	0.00035173	3.0579e-19	408455	1	EBF1
rs28558138	4	26818080	C	G	0.978579	0.420679	0.781513	1	-0.00237596	0.000353242	1.745e-11	337199	0.00490752	0.00245259	0.0453977	336107	1.8515e-05	0.000348881	0.957677	337159	-0.00237771	0.000350979	45.894	1.24828e-11	3.14869e-11	336107	0.000136546	0.00766344	-0.0035457	0.00035707	3.1059e-23	408455	2	TBC1D19, STIM2
rs7773004	6	26267755	G	A	0.997958	0.494029	0.323693	1	-0.00227461	0.000346467	5.2052e-11	337199	-0.00269315	0.0024056	0.262913	336107	-0.000262771	0.000342192	0.442543	337159	-0.00226456	0.00034656	42.6984	6.38633e-11	1.51235e-10	336107	0.000127038	0.00712984	-0.0027123	0.00035051	1.0116e-14	408455	41	HIST1H1A, HIST1H3A, HIST1H4A, HIST1H4B, HIST1H3B, HIST1H2AB, HIST1H2BB, HIST1H3C, HIST1H1C, HFE, HIST1H1T, HIST1H2BC, HIST1H2AC, HIST1H1E, HIST1H2BD, HIST1H2AD, HIST1H2BF, HIST1H4E, HIST1H2BG, HIST1H2AE, HIST1H2BE, HIST1H4D, HIST1H3D, HIST1H3E, HIST1H1D, HIST1H3F, HIST1H3G, HIST1H3G, HIST1H4H, HIST1H4C, HIST1H4F, HIST1H4G, HIST1H2BH, BTN3A2, BTN2A2, BTN3A1, BTN2A3P, BTN3A3, BTN2A1, LOC285819, BTN…
rs7856039	9	118385117	C	T	0.99806	0.673389	0.89256	1	0.00241825	0.000369117	5.70616e-11	337199	-0.0065369	0.00256281	0.010752	336107	0.000518396	0.000364561	0.155035	337159	0.00240101	0.000369465	42.232	8.10615e-11	1.90201e-10	336107	0.000125651	0.00705196	0.0022071	0.00037313	3.3197e-09	408455
rs9880192	3	128297569	C	G	0.984251	0.414208	0.470202	1	-0.00229585	0.000353149	7.98562e-11	337199	-0.0071484	0.00245177	0.00355013	336107	-0.00033907	0.000348786	0.33098	337159	-0.00228214	0.000351756	42.0922	8.70679e-11	2.03731e-10	336107	0.000125235	0.00702862	-0.0025196	0.00035728	1.763e-12	408455	8	EEFSEC, DNAJB8, DNAJB8-AS1, GATA2, LOC90246, C3orf27 (LINC01565), RPN1, RAB7A
rs192647746	4	182760366	G	A	0.903232	0.00111952	0.205998	1	0.0335912	0.00538807	4.54153e-10	337199	0.0139071	0.0374113	0.71009	336107	0.00688406	0.00532459	0.196053	337159	0.03334	0.00518138	41.4038	1.23815e-10	2.85802e-10	336107	0.000123186	0.00691366	0.026689	0.0054272	8.7608e-07	408455
rs12625547	20	50154647	G	T	0.984166	0.174553	0.3315	1	-0.00294728	0.000457787	1.21129e-10	337199	0.00355292	0.00317826	0.263617	336107	-0.000332268	0.000452137	0.462411	337159	-0.00293607	0.000456467	41.3727	1.25803e-10	2.90213e-10	336107	0.000123094	0.00690846	-0.003285	0.00046322	1.3266e-12	408455	4	MIR3194, NFATC2, ATP9A, SALL4
rs236530	17	68217471	T	C	0.979548	0.746085	0.354997	0.999997	-0.0025574	0.000400917	1.78623e-10	337199	-0.00637229	0.00278369	0.0220711	336107	-6.63696e-05	0.000395967	0.866887	337159	-0.00255367	0.000398091	41.1498	1.41001e-10	3.23842e-10	336107	0.000122431	0.00687124	-0.0030169	0.00040532	9.8541e-14	408455	5	LOC102723487, LINC01028, KCNJ16, KCNJ2, KCNJ2−AS1
rs2241173	17	70028445	G	A	0.993096	0.576201	0.992967	1	-0.00218905	0.000351003	4.4783e-10	337199	-0.000133085	0.00243699	0.956449	336107	-4.62242e-05	0.000346668	0.893926	337159	-0.00218735	0.000350632	38.9166	4.42296e-10	9.71989e-10	336107	0.000115786	0.00649835	-0.0023795	0.00035505	2.0629e-11	408455	6	LOC102723505 (AC005152.3), LINC01152, LOC102723517, LOC101928205, SOX9, SOX9-AS1
rs73107980	12	48187601	T	C	0.98439	0.241718	0.603694	1	0.00245693	0.000407481	1.64576e-09	337199	-0.00239981	0.00282899	0.396277	336107	0.000119185	0.000402445	0.767113	337159	0.00245315	0.000404716	36.7407	1.3493e-09	2.84041e-09	336107	0.000109313	0.00613502	0.0026329	0.00041159	1.5876e-10	408455	9	RPAP3, ENDOU, RAPGEF3, SLC48A1, HDAC7, VDR, TMEM106C, COL2A1, SENP1
EAF, effective allele frequency
*according to GRCh37.p13 assembly
