# Supplementary material for: Varicose veins of lower extremities: Insights from the first large-scale genetic study
Source: PLoS Genet. 2019 Apr 18;15(4):e1008110. doi: 10.1371/journal.pgen.1008110 (PMC6490943; doi:10.1371/journal.pgen.1008110)
Supplement: S3 Table — (XLS) [file pgen.1008110.s009.xls]

## Sheet: Conditional and joint analysis
Table S3. Results of conditional and joint analysis.
SNP	Chr	Position*	effA	refA	Univariate analysis					Joint analysis
					EAF	beta	se	P	Effective sample size	EAF in a reference sample	beta Joint	se (beta Joint)	P Joint	LD (r2)
rs11121615	1	10825577	T	C	0.691425	-0.00556691	0.000375021	7.57843e-50	336098	0.66004	-0.00556691	0.000375144	8.14568e-50	NA
rs2911463	16	88835545	A	G	0.685464	-0.00407514	0.000373117	9.06004e-28	336101	0.702783	-0.00302456	0.000405608	8.86129e-14	0.153497
rs9972645	16	88796658	G	A	0.912491	-0.00635332	0.000613105	3.67149e-25	336107	0.910537	-0.00440621	0.000666483	3.81393e-11	0.153497
rs2861819	2	68489221	C	G	0.655215	0.00304039	0.00036453	7.39343e-17	336108	0.632207	0.00316363	0.000365247	4.6513e-18	NA
rs3101725	5	127524018	C	T	0.759157	-0.00295826	0.00040521	2.86593e-13	336103	0.800199	-0.00295826	0.000405242	2.87805e-13	NA
rs11135046	5	158230013	T	G	0.542961	-0.00252769	0.000347819	3.66834e-13	336103	0.54175	-0.00252769	0.000347845	3.68358e-13	NA
rs28558138	4	26818080	C	G	0.420679	-0.00237771	0.000350979	1.24828e-11	336106	0.441352	-0.00237771	0.000351003	1.25219e-11	NA
rs7773004	6	26267755	G	A	0.494029	-0.00226456	0.00034656	6.38633e-11	336108	0.486083	-0.00226456	0.000346581	6.40365e-11	NA
rs9880192	3	128297569	C	G	0.414208	-0.00228214	0.000351756	8.70679e-11	336101	0.352883	-0.00228214	0.000351777	8.72973e-11	NA
rs12625547	20	50154647	G	T	0.174553	-0.00293607	0.000456467	1.25803e-10	336108	0.185885	-0.00314397	0.000458062	6.71328e-12	NA
rs236530	17	68217471	T	C	0.746085	-0.00255367	0.000398091	1.41001e-10	336105	0.730616	-0.0024967	0.000398224	3.62004e-10	0.000552067
rs2241173	17	70028445	G	A	0.576201	-0.00218735	0.000350632	4.42296e-10	336110	0.540755	-0.00213568	0.000350748	1.13664e-09	0.000552067
rs73107980	12	48187601	T	C	0.241718	0.00245315	0.000404716	1.3493e-09	336109	0.210736	0.00245315	0.000404738	1.352e-09	NA
EAF, effective allele frequency
LD, linkage disequilibrium between two independently associated markers in a region
*according to GRCh37.p13 assembly
