# Supplementary material for: Varicose veins of lower extremities: Insights from the first large-scale genetic study
Source: PLoS Genet. 2019 Apr 18;15(4):e1008110. doi: 10.1371/journal.pgen.1008110 (PMC6490943; doi:10.1371/journal.pgen.1008110)
Supplement: S5 Table — (XLS) [file pgen.1008110.s011.xls]

## Sheet: PhenoScanner results
Table S5. Complex traits associated with the revealed hits (found in a PhenoScanner catalogue).
Color depicts different loci.
Lead SNP	Proxy SNP	Proxy position* (hg19)	r2 (LD with lead SNP)	Trait	Ancestry	Alleles	beta	se	P	Samle size	Research group	DOI
rs2911463	rs9932423	chr16:88846849	0.858	Mean corpuscular hemoglobin concentration MCHC	Mixed	NA	NA	NA	2.26e-19	135367	van der Harst P et al.	10.1038/nature11677
rs2911463	rs9933309	chr16:88844932	0.835	Glycated hemoglobin levels	Asian	T/C	-0.07	0.01221	1.00e-08	NA	Chen P et al.	10.2337/db13-1815
rs11135046	rs1432679	chr5:158244083	0.949	Breast cancer	European	NA	NA	NA	2.0e-14	NA	Michailidou K et al.	10.1038/ng.2563
rs11135046	rs1432679	chr5:158244083	0.949	Invasive breast cancer	European	NA	NA	NA	2.7e-12	109797	Michailidou K et al.	10.1038/ng.2563
rs11135046	rs1432679	chr5:158244083	0.949	Estrogen receptor positive breast cancer	European	NA	NA	NA	6.2e-09	109797	Michailidou K et al.	10.1038/ng.2563
rs7773004	rs7773004	chr6:26267755	1	Height	European	G/A	-0.037	0.0029	1.60e-37	253146	GIANT	10.1038/ng.3097
rs7773004	rs7773004	chr6:26267755	1	Height	European	G/A	-0.03114	0.004165	7.66e-14	133606	GIANT	10.1371/journal.pgen.1003500
rs7773004	rs7773004	chr6:26267755	1	Height	European	NA	NA	NA	1.65e-12	183727	Lango Allen H et al.	10.1038/nature09410
rs7773004	rs7773004	chr6:26267755	1	Mean corpuscular hemoglobin concentration MCHC	Mixed	NA	NA	NA	6.28e-23	135367	van der Harst P et al.	10.1038/nature11677
rs7773004	rs7773004	chr6:26267755	1	Mean corpuscular volume MCV	Mixed	NA	NA	NA	1.66e-18	135367	van der Harst P et al.	10.1038/nature11677
rs7773004	rs7773004	chr6:26267755	1	Hemoglobin Hb	Mixed	NA	NA	NA	1.13e-10	135367	van der Harst P et al.	10.1038/nature11677
rs7773004	rs7773004	chr6:26267755	1	Methylation levels at chr1165872173 65872223 hg18 coord probe cg10839997 in Temporal cortex	European	NA	NA	NA	5.69e-11	572	Gibbs J et al.	10.1371/journal.pgen.1000952
rs7773004	rs7773004	chr6:26267755	1	Methylation levels at chr1538673339 38673389 hg18 coord probe cg21824213 in Temporal cortex	European	NA	NA	NA	2.20e-10	572	Gibbs J et al.	10.1371/journal.pgen.1000952
rs7773004	rs7773004	chr6:26267755	1	Methylation levels at chr1165872173 65872223 hg18 coord probe cg10839997 in Cerebellum	European	NA	NA	NA	3.72e-10	572	Gibbs J et al.	10.1371/journal.pgen.1000952
rs7773004	rs7773004	chr6:26267755	1	Methylation levels at chr1538673339 38673389 hg18 coord probe cg21824213 in Cerebellum	European	NA	NA	NA	2.06e-09	572	Gibbs J et al.	10.1371/journal.pgen.1000952
rs9880192	rs9880192	chr3:128297569	1	Eosinophil count	European	C/G	0.03873	0.003658	3.45e-26	173480	Astle WJ et al.	10.1016/j.cell.2016.10.042
rs9880192	rs9880192	chr3:128297569	1	Eosinophil percentage of granulocytes	European	C/G	0.0441	0.003669	2.783e-33	173480	Astle WJ et al.	10.1016/j.cell.2016.10.042
rs9880192	rs9880192	chr3:128297569	1	Eosinophil percentage of white cells	European	C/G	0.04439	0.003655	5.965e-34	173480	Astle WJ et al.	10.1016/j.cell.2016.10.042
rs9880192	rs9880192	chr3:128297569	1	Granulocyte percentage of myeloid white cells	European	C/G	0.05588	0.003662	1.429e-52	173480	Astle WJ et al.	10.1016/j.cell.2016.10.042
rs9880192	rs9880192	chr3:128297569	1	Lymphocyte percentage of white cells	European	C/G	0.03123	0.003653	1.243e-17	173480	Astle WJ et al.	10.1016/j.cell.2016.10.042
rs9880192	rs9880192	chr3:128297569	1	Monocyte count	European	C/G	-0.07584	0.00366	2.12e-95	173480	Astle WJ et al.	10.1016/j.cell.2016.10.042
rs9880192	rs9880192	chr3:128297569	1	Monocyte count	Mixed	C/G	NA	NA	1e-08	NA	Keller MF et al.	0.1093/hmg/ddu401
rs9880192	rs9880192	chr3:128297569	1	Monocyte percentage of white cells	European	C/G	-0.07351	0.003651	3.68e-90	173480	Astle WJ et al.	10.1016/j.cell.2016.10.042
rs9880192	rs9880192	chr3:128297569	1	Myeloid white cell count	European	C/G	-0.02176	0.003692	3.741e-09	173480	Astle WJ et al.	10.1016/j.cell.2016.10.042
rs9880192	rs9880192	chr3:128297569	1	Neutrophil percentage of granulocytes	European	C/G	-0.04142	0.003669	1.525e-29	173480	Astle WJ et al.	10.1016/j.cell.2016.10.042
rs9880192	rs9880192	chr3:128297569	1	Sum eosinophil basophil counts	European	C/G	0.03571	0.003662	1.829e-22	173480	Astle WJ et al.	10.1016/j.cell.2016.10.042
rs9880192	rs9880192	chr3:128297569	1	White blood cell count	European	C/G	NA	NA	6e-13	NA	Nalls MA et al.	10.1371/journal.pgen.1002113
rs12625547	rs12625547	chr20:50154647	1	Allergic disease	European	G/T	-0.0432	0.0077	1.977e-08	360838	Ferreira M et al.	10.1038/ng.3985
rs73107980	rs73107980	chr12:48187601	1	Platelet count	European	C/T	-0.0322	0.004296	6.617e-14	173480	Astle WJ et al.	10.1016/j.cell.2016.10.042
rs73107980	rs73107980	chr12:48187601	1	Platelet crit	European	C/T	-0.02913	0.004311	1.41e-11	173480	Astle WJ et al.	10.1016/j.cell.2016.10.042
rs73107980	rs73107980	chr12:48187601	1	Allergic disease	European	C/T	0.0469	0.007	1.918e-11	360838	Ferreira M et al.	10.1038/ng.3985
*according to GRCh37.p13 assembly
