# Supplementary material for: Varicose veins of lower extremities: Insights from the first large-scale genetic study
Source: PLoS Genet. 2019 Apr 18;15(4):e1008110. doi: 10.1371/journal.pgen.1008110 (PMC6490943; doi:10.1371/journal.pgen.1008110)
Supplement: S6 Table — (XLS) [file pgen.1008110.s012.xls]

## Sheet: VEP results_full
Table S6a. Results of the VEP analysis.
Index SNP	SNP in credible set	Chromosome	Locus (according to GRCh38.p12 assembly)	Allele	Consequence	Impact	Gene symbol	Gene	Feature type	Feature	Biotype	Exon	Intron	cDNA position	CDS position	Protein position	Amino acids	Codons	STRAND	APPRIS	SIFT	PolyPhen	Allele frequency
rs11121615	rs2235699	1	10760158-10760158	A	intron_variant	MODIFIER	CASZ1	ENSG00000130940	Transcript	ENST00000344008	protein_coding	-	2/15	-	-	-	-	-	-1	-	-	-	0.3602
rs11121615	rs2235699	1	10760158-10760158	A	intron_variant	MODIFIER	CASZ1	ENSG00000130940	Transcript	ENST00000377022	protein_coding	-	2/20	-	-	-	-	-	-1	P1	-	-	0.3602
rs11121615	rs2235699	1	10760158-10760158	A	regulatory_region_variant	MODIFIER	-	-	RegulatoryFeature	ENSR00000347119	promoter_flanking_region	-	-	-	-	-	-	-	-	-	-	-	0.3602
rs11121615	rs7512641	1	10762114-10762114	A	intron_variant	MODIFIER	CASZ1	ENSG00000130940	Transcript	ENST00000344008	protein_coding	-	1/15	-	-	-	-	-	-1	-	-	-	0.3738
rs11121615	rs7512641	1	10762114-10762114	C	intron_variant	MODIFIER	CASZ1	ENSG00000130940	Transcript	ENST00000344008	protein_coding	-	1/15	-	-	-	-	-	-1	-	-	-	-
rs11121615	rs7512641	1	10762114-10762114	A	intron_variant	MODIFIER	CASZ1	ENSG00000130940	Transcript	ENST00000377022	protein_coding	-	1/20	-	-	-	-	-	-1	P1	-	-	0.3738
rs11121615	rs7512641	1	10762114-10762114	C	intron_variant	MODIFIER	CASZ1	ENSG00000130940	Transcript	ENST00000377022	protein_coding	-	1/20	-	-	-	-	-	-1	P1	-	-	-
rs11121615	rs7512641	1	10762114-10762114	A	regulatory_region_variant	MODIFIER	-	-	RegulatoryFeature	ENSR00000347120	promoter_flanking_region	-	-	-	-	-	-	-	-	-	-	-	0.3738
rs11121615	rs7512641	1	10762114-10762114	C	regulatory_region_variant	MODIFIER	-	-	RegulatoryFeature	ENSR00000347120	promoter_flanking_region	-	-	-	-	-	-	-	-	-	-	-	-
rs11121615	rs7519604	1	10764778-10764778	C	intron_variant	MODIFIER	CASZ1	ENSG00000130940	Transcript	ENST00000344008	protein_coding	-	1/15	-	-	-	-	-	-1	-	-	-	0.4521
rs11121615	rs7519604	1	10764778-10764778	C	intron_variant	MODIFIER	CASZ1	ENSG00000130940	Transcript	ENST00000377022	protein_coding	-	1/20	-	-	-	-	-	-1	P1	-	-	0.4521
rs11121615	rs7519604	1	10764778-10764778	C	regulatory_region_variant	MODIFIER	-	-	RegulatoryFeature	ENSR00000347120	promoter_flanking_region	-	-	-	-	-	-	-	-	-	-	-	0.4521
rs11121615	rs7519604	1	10764778-10764778	C	regulatory_region_variant	MODIFIER	-	-	RegulatoryFeature	ENSR00000347121	CTCF_binding_site	-	-	-	-	-	-	-	-	-	-	-	0.4521
rs11121615	rs10864469	1	10765277-10765277	C	intron_variant	MODIFIER	CASZ1	ENSG00000130940	Transcript	ENST00000344008	protein_coding	-	1/15	-	-	-	-	-	-1	-	-	-	0.4507
rs11121615	rs10864469	1	10765277-10765277	C	intron_variant	MODIFIER	CASZ1	ENSG00000130940	Transcript	ENST00000377022	protein_coding	-	1/20	-	-	-	-	-	-1	P1	-	-	0.4507
rs11121615	rs11121615	1	10765520-10765520	T	intron_variant	MODIFIER	CASZ1	ENSG00000130940	Transcript	ENST00000344008	protein_coding	-	1/15	-	-	-	-	-	-1	-	-	-	0.3117
rs11121615	rs11121615	1	10765520-10765520	T	intron_variant	MODIFIER	CASZ1	ENSG00000130940	Transcript	ENST00000377022	protein_coding	-	1/20	-	-	-	-	-	-1	P1	-	-	0.3117
rs11121615	rs11121615	1	10765520-10765520	T	regulatory_region_variant	MODIFIER	-	-	RegulatoryFeature	ENSR00000347122	promoter_flanking_region	-	-	-	-	-	-	-	-	-	-	-	0.3117
rs11121615	rs10864470	1	10771351-10771351	T	intron_variant	MODIFIER	CASZ1	ENSG00000130940	Transcript	ENST00000344008	protein_coding	-	1/15	-	-	-	-	-	-1	-	-	-	0.4089
rs11121615	rs10864470	1	10771351-10771351	T	intron_variant	MODIFIER	CASZ1	ENSG00000130940	Transcript	ENST00000377022	protein_coding	-	1/20	-	-	-	-	-	-1	P1	-	-	0.4089
rs11121615	rs60225245	1	10771527-10771528	-	intron_variant	MODIFIER	CASZ1	ENSG00000130940	Transcript	ENST00000344008	protein_coding	-	1/15	-	-	-	-	-	-1	-	-	-	0.4199
rs11121615	rs60225245	1	10771527-10771528	-	intron_variant	MODIFIER	CASZ1	ENSG00000130940	Transcript	ENST00000377022	protein_coding	-	1/20	-	-	-	-	-	-1	P1	-	-	0.4199
rs11121615	rs36083532	1	10779028-10779028	T	intron_variant	MODIFIER	CASZ1	ENSG00000130940	Transcript	ENST00000344008	protein_coding	-	1/15	-	-	-	-	-	-1	-	-	-	0.2943
rs11121615	rs36083532	1	10779028-10779028	T	intron_variant	MODIFIER	CASZ1	ENSG00000130940	Transcript	ENST00000377022	protein_coding	-	1/20	-	-	-	-	-	-1	P1	-	-	0.2943
rs11121615	rs36083532	1	10779028-10779028	T	regulatory_region_variant	MODIFIER	-	-	RegulatoryFeature	ENSR00000347127	promoter_flanking_region	-	-	-	-	-	-	-	-	-	-	-	0.2943
rs2911463	rs2340973	16	88706988-88706988	A	intron_variant	MODIFIER	CTU2	ENSG00000174177	Transcript	ENST00000312060	protein_coding	-	1/13	-	-	-	-	-	1	P3	-	-	0.8958
rs2911463	rs2340973	16	88706988-88706988	A	upstream_gene_variant	MODIFIER	RNF166	ENSG00000158717	Transcript	ENST00000312838	protein_coding	-	-	-	-	-	-	-	-1	P1	-	-	0.8958
rs2911463	rs2340973	16	88706988-88706988	A	intron_variant	MODIFIER	CTU2	ENSG00000174177	Transcript	ENST00000453996	protein_coding	-	1/14	-	-	-	-	-	1	A2	-	-	0.8958
rs2911463	rs2340973	16	88706988-88706988	A	upstream_gene_variant	MODIFIER	RNF166	ENSG00000158717	Transcript	ENST00000541206	protein_coding	-	-	-	-	-	-	-	-1	-	-	-	0.8958
rs2911463	rs2340973	16	88706988-88706988	A	upstream_gene_variant	MODIFIER	RNF166	ENSG00000158717	Transcript	ENST00000562499	processed_transcript	-	-	-	-	-	-	-	-1	-	-	-	0.8958
rs2911463	rs2340973	16	88706988-88706988	A	upstream_gene_variant	MODIFIER	RNF166	ENSG00000158717	Transcript	ENST00000562544	protein_coding	-	-	-	-	-	-	-	-1	-	-	-	0.8958
rs2911463	rs2340973	16	88706988-88706988	A	intron_variant,NMD_transcript_variant	MODIFIER	CTU2	ENSG00000174177	Transcript	ENST00000564105	nonsense_mediated_decay	-	1/13	-	-	-	-	-	1	-	-	-	0.8958
rs2911463	rs2340973	16	88706988-88706988	A	5_prime_UTR_variant	MODIFIER	CTU2	ENSG00000174177	Transcript	ENST00000564921	protein_coding	1/5	-	400	-	-	-	-	1	-	-	-	0.8958
rs2911463	rs2340973	16	88706988-88706988	A	intron_variant,non_coding_transcript_variant	MODIFIER	CTU2	ENSG00000174177	Transcript	ENST00000565071	retained_intron	-	1/3	-	-	-	-	-	1	-	-	-	0.8958
rs2911463	rs2340973	16	88706988-88706988	A	upstream_gene_variant	MODIFIER	CTU2	ENSG00000174177	Transcript	ENST00000566637	retained_intron	-	-	-	-	-	-	-	1	-	-	-	0.8958
rs2911463	rs2340973	16	88706988-88706988	A	upstream_gene_variant	MODIFIER	RNF166	ENSG00000158717	Transcript	ENST00000567844	protein_coding	-	-	-	-	-	-	-	-1	-	-	-	0.8958
rs2911463	rs2340973	16	88706988-88706988	A	intron_variant	MODIFIER	CTU2	ENSG00000174177	Transcript	ENST00000567949	protein_coding	-	1/14	-	-	-	-	-	1	A2	-	-	0.8958
rs2911463	rs2340973	16	88706988-88706988	A	upstream_gene_variant	MODIFIER	RNF166	ENSG00000158717	Transcript	ENST00000569478	processed_transcript	-	-	-	-	-	-	-	-1	-	-	-	0.8958
rs2911463	rs2340973	16	88706988-88706988	A	downstream_gene_variant	MODIFIER	AC138028.6	ENSG00000278341	Transcript	ENST00000616106	antisense	-	-	-	-	-	-	-	-1	-	-	-	0.8958
rs2911463	rs2340973	16	88706988-88706988	A	regulatory_region_variant	MODIFIER	-	-	RegulatoryFeature	ENSR00000089566	promoter	-	-	-	-	-	-	-	-	-	-	-	0.8958
rs2911463	rs2340973	16	88706988-88706988	A	regulatory_region_variant	MODIFIER	-	-	RegulatoryFeature	ENSR00000545965	CTCF_binding_site	-	-	-	-	-	-	-	-	-	-	-	0.8958
rs2911463	rs11076701	16	88708117-88708117	G	intron_variant	MODIFIER	CTU2	ENSG00000174177	Transcript	ENST00000312060	protein_coding	-	2/13	-	-	-	-	-	1	P3	-	-	0.8884
rs2911463	rs11076701	16	88708117-88708117	G	upstream_gene_variant	MODIFIER	RNF166	ENSG00000158717	Transcript	ENST00000312838	protein_coding	-	-	-	-	-	-	-	-1	P1	-	-	0.8884
rs2911463	rs11076701	16	88708117-88708117	G	intron_variant	MODIFIER	CTU2	ENSG00000174177	Transcript	ENST00000453996	protein_coding	-	2/14	-	-	-	-	-	1	A2	-	-	0.8884
rs2911463	rs11076701	16	88708117-88708117	G	upstream_gene_variant	MODIFIER	RNF166	ENSG00000158717	Transcript	ENST00000541206	protein_coding	-	-	-	-	-	-	-	-1	-	-	-	0.8884
rs2911463	rs11076701	16	88708117-88708117	G	upstream_gene_variant	MODIFIER	RNF166	ENSG00000158717	Transcript	ENST00000562499	processed_transcript	-	-	-	-	-	-	-	-1	-	-	-	0.8884
rs2911463	rs11076701	16	88708117-88708117	G	upstream_gene_variant	MODIFIER	RNF166	ENSG00000158717	Transcript	ENST00000562544	protein_coding	-	-	-	-	-	-	-	-1	-	-	-	0.8884
rs2911463	rs11076701	16	88708117-88708117	G	intron_variant,NMD_transcript_variant	MODIFIER	CTU2	ENSG00000174177	Transcript	ENST00000564105	nonsense_mediated_decay	-	2/13	-	-	-	-	-	1	-	-	-	0.8884
rs2911463	rs11076701	16	88708117-88708117	G	intron_variant	MODIFIER	CTU2	ENSG00000174177	Transcript	ENST00000564921	protein_coding	-	1/4	-	-	-	-	-	1	-	-	-	0.8884
rs2911463	rs11076701	16	88708117-88708117	G	intron_variant,non_coding_transcript_variant	MODIFIER	CTU2	ENSG00000174177	Transcript	ENST00000565071	retained_intron	-	2/3	-	-	-	-	-	1	-	-	-	0.8884
rs2911463	rs11076701	16	88708117-88708117	G	upstream_gene_variant	MODIFIER	CTU2	ENSG00000174177	Transcript	ENST00000566637	retained_intron	-	-	-	-	-	-	-	1	-	-	-	0.8884
rs2911463	rs11076701	16	88708117-88708117	G	upstream_gene_variant	MODIFIER	RNF166	ENSG00000158717	Transcript	ENST00000567844	protein_coding	-	-	-	-	-	-	-	-1	-	-	-	0.8884
rs2911463	rs11076701	16	88708117-88708117	G	intron_variant	MODIFIER	CTU2	ENSG00000174177	Transcript	ENST00000567949	protein_coding	-	2/14	-	-	-	-	-	1	A2	-	-	0.8884
rs2911463	rs11076701	16	88708117-88708117	G	upstream_gene_variant	MODIFIER	RNF166	ENSG00000158717	Transcript	ENST00000569478	processed_transcript	-	-	-	-	-	-	-	-1	-	-	-	0.8884
rs2911463	rs11076701	16	88708117-88708117	G	downstream_gene_variant	MODIFIER	AC138028.6	ENSG00000278341	Transcript	ENST00000616106	antisense	-	-	-	-	-	-	-	-1	-	-	-	0.8884
rs2911463	rs11076701	16	88708117-88708117	G	regulatory_region_variant	MODIFIER	-	-	RegulatoryFeature	ENSR00000089566	promoter	-	-	-	-	-	-	-	-	-	-	-	0.8884
rs2911463	rs11076702	16	88708161-88708161	C	intron_variant	MODIFIER	CTU2	ENSG00000174177	Transcript	ENST00000312060	protein_coding	-	2/13	-	-	-	-	-	1	P3	-	-	0.9153
rs2911463	rs11076702	16	88708161-88708161	C	upstream_gene_variant	MODIFIER	RNF166	ENSG00000158717	Transcript	ENST00000312838	protein_coding	-	-	-	-	-	-	-	-1	P1	-	-	0.9153
rs2911463	rs11076702	16	88708161-88708161	C	intron_variant	MODIFIER	CTU2	ENSG00000174177	Transcript	ENST00000453996	protein_coding	-	2/14	-	-	-	-	-	1	A2	-	-	0.9153
rs2911463	rs11076702	16	88708161-88708161	C	upstream_gene_variant	MODIFIER	RNF166	ENSG00000158717	Transcript	ENST00000541206	protein_coding	-	-	-	-	-	-	-	-1	-	-	-	0.9153
rs2911463	rs11076702	16	88708161-88708161	C	upstream_gene_variant	MODIFIER	RNF166	ENSG00000158717	Transcript	ENST00000562499	processed_transcript	-	-	-	-	-	-	-	-1	-	-	-	0.9153
rs2911463	rs11076702	16	88708161-88708161	C	upstream_gene_variant	MODIFIER	RNF166	ENSG00000158717	Transcript	ENST00000562544	protein_coding	-	-	-	-	-	-	-	-1	-	-	-	0.9153
rs2911463	rs11076702	16	88708161-88708161	C	intron_variant,NMD_transcript_variant	MODIFIER	CTU2	ENSG00000174177	Transcript	ENST00000564105	nonsense_mediated_decay	-	2/13	-	-	-	-	-	1	-	-	-	0.9153
rs2911463	rs11076702	16	88708161-88708161	C	intron_variant	MODIFIER	CTU2	ENSG00000174177	Transcript	ENST00000564921	protein_coding	-	1/4	-	-	-	-	-	1	-	-	-	0.9153
rs2911463	rs11076702	16	88708161-88708161	C	intron_variant,non_coding_transcript_variant	MODIFIER	CTU2	ENSG00000174177	Transcript	ENST00000565071	retained_intron	-	2/3	-	-	-	-	-	1	-	-	-	0.9153
rs2911463	rs11076702	16	88708161-88708161	C	upstream_gene_variant	MODIFIER	CTU2	ENSG00000174177	Transcript	ENST00000566637	retained_intron	-	-	-	-	-	-	-	1	-	-	-	0.9153
rs2911463	rs11076702	16	88708161-88708161	C	upstream_gene_variant	MODIFIER	RNF166	ENSG00000158717	Transcript	ENST00000567844	protein_coding	-	-	-	-	-	-	-	-1	-	-	-	0.9153
rs2911463	rs11076702	16	88708161-88708161	C	intron_variant	MODIFIER	CTU2	ENSG00000174177	Transcript	ENST00000567949	protein_coding	-	2/14	-	-	-	-	-	1	A2	-	-	0.9153
rs2911463	rs11076702	16	88708161-88708161	C	upstream_gene_variant	MODIFIER	RNF166	ENSG00000158717	Transcript	ENST00000569478	processed_transcript	-	-	-	-	-	-	-	-1	-	-	-	0.9153
rs2911463	rs11076702	16	88708161-88708161	C	downstream_gene_variant	MODIFIER	AC138028.6	ENSG00000278341	Transcript	ENST00000616106	antisense	-	-	-	-	-	-	-	-1	-	-	-	0.9153
rs2911463	rs11076702	16	88708161-88708161	C	regulatory_region_variant	MODIFIER	-	-	RegulatoryFeature	ENSR00000089566	promoter	-	-	-	-	-	-	-	-	-	-	-	0.9153
rs2911463	rs4238685	16	88708812-88708812	C	intron_variant	MODIFIER	CTU2	ENSG00000174177	Transcript	ENST00000312060	protein_coding	-	2/13	-	-	-	-	-	1	P3	-	-	0.9073
rs2911463	rs4238685	16	88708812-88708812	C	upstream_gene_variant	MODIFIER	RNF166	ENSG00000158717	Transcript	ENST00000312838	protein_coding	-	-	-	-	-	-	-	-1	P1	-	-	0.9073
rs2911463	rs4238685	16	88708812-88708812	C	intron_variant	MODIFIER	CTU2	ENSG00000174177	Transcript	ENST00000453996	protein_coding	-	2/14	-	-	-	-	-	1	A2	-	-	0.9073
rs2911463	rs4238685	16	88708812-88708812	C	upstream_gene_variant	MODIFIER	RNF166	ENSG00000158717	Transcript	ENST00000562544	protein_coding	-	-	-	-	-	-	-	-1	-	-	-	0.9073
rs2911463	rs4238685	16	88708812-88708812	C	intron_variant,NMD_transcript_variant	MODIFIER	CTU2	ENSG00000174177	Transcript	ENST00000564105	nonsense_mediated_decay	-	2/13	-	-	-	-	-	1	-	-	-	0.9073
rs2911463	rs4238685	16	88708812-88708812	C	upstream_gene_variant	MODIFIER	CTU2	ENSG00000174177	Transcript	ENST00000564584	retained_intron	-	-	-	-	-	-	-	1	-	-	-	0.9073
rs2911463	rs4238685	16	88708812-88708812	C	intron_variant	MODIFIER	CTU2	ENSG00000174177	Transcript	ENST00000564921	protein_coding	-	1/4	-	-	-	-	-	1	-	-	-	0.9073
rs2911463	rs4238685	16	88708812-88708812	C	intron_variant,non_coding_transcript_variant	MODIFIER	CTU2	ENSG00000174177	Transcript	ENST00000565071	retained_intron	-	2/3	-	-	-	-	-	1	-	-	-	0.9073
rs2911463	rs4238685	16	88708812-88708812	C	upstream_gene_variant	MODIFIER	CTU2	ENSG00000174177	Transcript	ENST00000566637	retained_intron	-	-	-	-	-	-	-	1	-	-	-	0.9073
rs2911463	rs4238685	16	88708812-88708812	C	upstream_gene_variant	MODIFIER	RNF166	ENSG00000158717	Transcript	ENST00000567844	protein_coding	-	-	-	-	-	-	-	-1	-	-	-	0.9073
rs2911463	rs4238685	16	88708812-88708812	C	intron_variant	MODIFIER	CTU2	ENSG00000174177	Transcript	ENST00000567949	protein_coding	-	2/14	-	-	-	-	-	1	A2	-	-	0.9073
rs2911463	rs4238685	16	88708812-88708812	C	downstream_gene_variant	MODIFIER	AC138028.6	ENSG00000278341	Transcript	ENST00000616106	antisense	-	-	-	-	-	-	-	-1	-	-	-	0.9073
rs2911463	rs4598894	16	88709733-88709733	A	intron_variant	MODIFIER	CTU2	ENSG00000174177	Transcript	ENST00000312060	protein_coding	-	2/13	-	-	-	-	-	1	P3	-	-	-
rs2911463	rs4598894	16	88709733-88709733	C	intron_variant	MODIFIER	CTU2	ENSG00000174177	Transcript	ENST00000312060	protein_coding	-	2/13	-	-	-	-	-	1	P3	-	-	-
rs2911463	rs4598894	16	88709733-88709733	T	intron_variant	MODIFIER	CTU2	ENSG00000174177	Transcript	ENST00000312060	protein_coding	-	2/13	-	-	-	-	-	1	P3	-	-	-
rs2911463	rs4598894	16	88709733-88709733	A	upstream_gene_variant	MODIFIER	RNF166	ENSG00000158717	Transcript	ENST00000312838	protein_coding	-	-	-	-	-	-	-	-1	P1	-	-	-
rs2911463	rs4598894	16	88709733-88709733	C	upstream_gene_variant	MODIFIER	RNF166	ENSG00000158717	Transcript	ENST00000312838	protein_coding	-	-	-	-	-	-	-	-1	P1	-	-	-
rs2911463	rs4598894	16	88709733-88709733	T	upstream_gene_variant	MODIFIER	RNF166	ENSG00000158717	Transcript	ENST00000312838	protein_coding	-	-	-	-	-	-	-	-1	P1	-	-	-
rs2911463	rs4598894	16	88709733-88709733	A	intron_variant	MODIFIER	CTU2	ENSG00000174177	Transcript	ENST00000453996	protein_coding	-	2/14	-	-	-	-	-	1	A2	-	-	-
rs2911463	rs4598894	16	88709733-88709733	C	intron_variant	MODIFIER	CTU2	ENSG00000174177	Transcript	ENST00000453996	protein_coding	-	2/14	-	-	-	-	-	1	A2	-	-	-
rs2911463	rs4598894	16	88709733-88709733	T	intron_variant	MODIFIER	CTU2	ENSG00000174177	Transcript	ENST00000453996	protein_coding	-	2/14	-	-	-	-	-	1	A2	-	-	-
rs2911463	rs4598894	16	88709733-88709733	A	upstream_gene_variant	MODIFIER	RNF166	ENSG00000158717	Transcript	ENST00000562544	protein_coding	-	-	-	-	-	-	-	-1	-	-	-	-
rs2911463	rs4598894	16	88709733-88709733	C	upstream_gene_variant	MODIFIER	RNF166	ENSG00000158717	Transcript	ENST00000562544	protein_coding	-	-	-	-	-	-	-	-1	-	-	-	-
rs2911463	rs4598894	16	88709733-88709733	T	upstream_gene_variant	MODIFIER	RNF166	ENSG00000158717	Transcript	ENST00000562544	protein_coding	-	-	-	-	-	-	-	-1	-	-	-	-
rs2911463	rs4598894	16	88709733-88709733	A	intron_variant,NMD_transcript_variant	MODIFIER	CTU2	ENSG00000174177	Transcript	ENST00000564105	nonsense_mediated_decay	-	2/13	-	-	-	-	-	1	-	-	-	-
rs2911463	rs4598894	16	88709733-88709733	C	intron_variant,NMD_transcript_variant	MODIFIER	CTU2	ENSG00000174177	Transcript	ENST00000564105	nonsense_mediated_decay	-	2/13	-	-	-	-	-	1	-	-	-	-
rs2911463	rs4598894	16	88709733-88709733	T	intron_variant,NMD_transcript_variant	MODIFIER	CTU2	ENSG00000174177	Transcript	ENST00000564105	nonsense_mediated_decay	-	2/13	-	-	-	-	-	1	-	-	-	-
rs2911463	rs4598894	16	88709733-88709733	A	upstream_gene_variant	MODIFIER	CTU2	ENSG00000174177	Transcript	ENST00000564584	retained_intron	-	-	-	-	-	-	-	1	-	-	-	-
rs2911463	rs4598894	16	88709733-88709733	C	upstream_gene_variant	MODIFIER	CTU2	ENSG00000174177	Transcript	ENST00000564584	retained_intron	-	-	-	-	-	-	-	1	-	-	-	-
rs2911463	rs4598894	16	88709733-88709733	T	upstream_gene_variant	MODIFIER	CTU2	ENSG00000174177	Transcript	ENST00000564584	retained_intron	-	-	-	-	-	-	-	1	-	-	-	-
rs2911463	rs4598894	16	88709733-88709733	A	intron_variant	MODIFIER	CTU2	ENSG00000174177	Transcript	ENST00000564921	protein_coding	-	1/4	-	-	-	-	-	1	-	-	-	-
rs2911463	rs4598894	16	88709733-88709733	C	intron_variant	MODIFIER	CTU2	ENSG00000174177	Transcript	ENST00000564921	protein_coding	-	1/4	-	-	-	-	-	1	-	-	-	-
rs2911463	rs4598894	16	88709733-88709733	T	intron_variant	MODIFIER	CTU2	ENSG00000174177	Transcript	ENST00000564921	protein_coding	-	1/4	-	-	-	-	-	1	-	-	-	-
rs2911463	rs4598894	16	88709733-88709733	A	intron_variant,non_coding_transcript_variant	MODIFIER	CTU2	ENSG00000174177	Transcript	ENST00000565071	retained_intron	-	2/3	-	-	-	-	-	1	-	-	-	-
rs2911463	rs4598894	16	88709733-88709733	C	intron_variant,non_coding_transcript_variant	MODIFIER	CTU2	ENSG00000174177	Transcript	ENST00000565071	retained_intron	-	2/3	-	-	-	-	-	1	-	-	-	-
rs2911463	rs4598894	16	88709733-88709733	T	intron_variant,non_coding_transcript_variant	MODIFIER	CTU2	ENSG00000174177	Transcript	ENST00000565071	retained_intron	-	2/3	-	-	-	-	-	1	-	-	-	-
rs2911463	rs4598894	16	88709733-88709733	A	upstream_gene_variant	MODIFIER	CTU2	ENSG00000174177	Transcript	ENST00000566637	retained_intron	-	-	-	-	-	-	-	1	-	-	-	-
rs2911463	rs4598894	16	88709733-88709733	C	upstream_gene_variant	MODIFIER	CTU2	ENSG00000174177	Transcript	ENST00000566637	retained_intron	-	-	-	-	-	-	-	1	-	-	-	-
rs2911463	rs4598894	16	88709733-88709733	T	upstream_gene_variant	MODIFIER	CTU2	ENSG00000174177	Transcript	ENST00000566637	retained_intron	-	-	-	-	-	-	-	1	-	-	-	-
rs2911463	rs4598894	16	88709733-88709733	A	upstream_gene_variant	MODIFIER	CTU2	ENSG00000174177	Transcript	ENST00000567316	protein_coding	-	-	-	-	-	-	-	1	-	-	-	-
rs2911463	rs4598894	16	88709733-88709733	C	upstream_gene_variant	MODIFIER	CTU2	ENSG00000174177	Transcript	ENST00000567316	protein_coding	-	-	-	-	-	-	-	1	-	-	-	-
rs2911463	rs4598894	16	88709733-88709733	T	upstream_gene_variant	MODIFIER	CTU2	ENSG00000174177	Transcript	ENST00000567316	protein_coding	-	-	-	-	-	-	-	1	-	-	-	-
rs2911463	rs4598894	16	88709733-88709733	A	upstream_gene_variant	MODIFIER	RNF166	ENSG00000158717	Transcript	ENST00000567844	protein_coding	-	-	-	-	-	-	-	-1	-	-	-	-
rs2911463	rs4598894	16	88709733-88709733	C	upstream_gene_variant	MODIFIER	RNF166	ENSG00000158717	Transcript	ENST00000567844	protein_coding	-	-	-	-	-	-	-	-1	-	-	-	-
rs2911463	rs4598894	16	88709733-88709733	T	upstream_gene_variant	MODIFIER	RNF166	ENSG00000158717	Transcript	ENST00000567844	protein_coding	-	-	-	-	-	-	-	-1	-	-	-	-
rs2911463	rs4598894	16	88709733-88709733	A	intron_variant	MODIFIER	CTU2	ENSG00000174177	Transcript	ENST00000567949	protein_coding	-	2/14	-	-	-	-	-	1	A2	-	-	-
rs2911463	rs4598894	16	88709733-88709733	C	intron_variant	MODIFIER	CTU2	ENSG00000174177	Transcript	ENST00000567949	protein_coding	-	2/14	-	-	-	-	-	1	A2	-	-	-
rs2911463	rs4598894	16	88709733-88709733	T	intron_variant	MODIFIER	CTU2	ENSG00000174177	Transcript	ENST00000567949	protein_coding	-	2/14	-	-	-	-	-	1	A2	-	-	-
rs2911463	rs4598894	16	88709733-88709733	A	non_coding_transcript_exon_variant	MODIFIER	AC138028.6	ENSG00000278341	Transcript	ENST00000616106	antisense	1/1	-	705	-	-	-	-	-1	-	-	-	-
rs2911463	rs4598894	16	88709733-88709733	C	non_coding_transcript_exon_variant	MODIFIER	AC138028.6	ENSG00000278341	Transcript	ENST00000616106	antisense	1/1	-	705	-	-	-	-	-1	-	-	-	-
rs2911463	rs4598894	16	88709733-88709733	T	non_coding_transcript_exon_variant	MODIFIER	AC138028.6	ENSG00000278341	Transcript	ENST00000616106	antisense	1/1	-	705	-	-	-	-	-1	-	-	-	-
rs2911463	rs4390574	16	88709889-88709889	C	intron_variant	MODIFIER	CTU2	ENSG00000174177	Transcript	ENST00000312060	protein_coding	-	2/13	-	-	-	-	-	1	P3	-	-	0.854
rs2911463	rs4390574	16	88709889-88709889	C	upstream_gene_variant	MODIFIER	RNF166	ENSG00000158717	Transcript	ENST00000312838	protein_coding	-	-	-	-	-	-	-	-1	P1	-	-	0.854
rs2911463	rs4390574	16	88709889-88709889	C	intron_variant	MODIFIER	CTU2	ENSG00000174177	Transcript	ENST00000453996	protein_coding	-	2/14	-	-	-	-	-	1	A2	-	-	0.854
rs2911463	rs4390574	16	88709889-88709889	C	upstream_gene_variant	MODIFIER	RNF166	ENSG00000158717	Transcript	ENST00000562544	protein_coding	-	-	-	-	-	-	-	-1	-	-	-	0.854
rs2911463	rs4390574	16	88709889-88709889	C	intron_variant,NMD_transcript_variant	MODIFIER	CTU2	ENSG00000174177	Transcript	ENST00000564105	nonsense_mediated_decay	-	2/13	-	-	-	-	-	1	-	-	-	0.854
rs2911463	rs4390574	16	88709889-88709889	C	upstream_gene_variant	MODIFIER	CTU2	ENSG00000174177	Transcript	ENST00000564584	retained_intron	-	-	-	-	-	-	-	1	-	-	-	0.854
rs2911463	rs4390574	16	88709889-88709889	C	intron_variant	MODIFIER	CTU2	ENSG00000174177	Transcript	ENST00000564921	protein_coding	-	1/4	-	-	-	-	-	1	-	-	-	0.854
rs2911463	rs4390574	16	88709889-88709889	C	intron_variant,non_coding_transcript_variant	MODIFIER	CTU2	ENSG00000174177	Transcript	ENST00000565071	retained_intron	-	2/3	-	-	-	-	-	1	-	-	-	0.854
rs2911463	rs4390574	16	88709889-88709889	C	upstream_gene_variant	MODIFIER	CTU2	ENSG00000174177	Transcript	ENST00000566637	retained_intron	-	-	-	-	-	-	-	1	-	-	-	0.854
rs2911463	rs4390574	16	88709889-88709889	C	upstream_gene_variant	MODIFIER	CTU2	ENSG00000174177	Transcript	ENST00000567316	protein_coding	-	-	-	-	-	-	-	1	-	-	-	0.854
rs2911463	rs4390574	16	88709889-88709889	C	upstream_gene_variant	MODIFIER	RNF166	ENSG00000158717	Transcript	ENST00000567844	protein_coding	-	-	-	-	-	-	-	-1	-	-	-	0.854
rs2911463	rs4390574	16	88709889-88709889	C	intron_variant	MODIFIER	CTU2	ENSG00000174177	Transcript	ENST00000567949	protein_coding	-	2/14	-	-	-	-	-	1	A2	-	-	0.854
rs2911463	rs4390574	16	88709889-88709889	C	non_coding_transcript_exon_variant	MODIFIER	AC138028.6	ENSG00000278341	Transcript	ENST00000616106	antisense	1/1	-	549	-	-	-	-	-1	-	-	-	0.854
rs2911463	rs74757912	16	88713544-88713544	CT	downstream_gene_variant	MODIFIER	PIEZO1	ENSG00000103335	Transcript	ENST00000301015	protein_coding	-	-	-	-	-	-	-	-1	P1	-	-	-
rs2911463	rs74757912	16	88713544-88713544	TT	downstream_gene_variant	MODIFIER	PIEZO1	ENSG00000103335	Transcript	ENST00000301015	protein_coding	-	-	-	-	-	-	-	-1	P1	-	-	-
rs2911463	rs74757912	16	88713544-88713544	CT	intron_variant	MODIFIER	CTU2	ENSG00000174177	Transcript	ENST00000312060	protein_coding	-	8/13	-	-	-	-	-	1	P3	-	-	-
rs2911463	rs74757912	16	88713544-88713544	TT	intron_variant	MODIFIER	CTU2	ENSG00000174177	Transcript	ENST00000312060	protein_coding	-	8/13	-	-	-	-	-	1	P3	-	-	-
rs2911463	rs74757912	16	88713544-88713544	CT	downstream_gene_variant	MODIFIER	PIEZO1	ENSG00000103335	Transcript	ENST00000327397	protein_coding	-	-	-	-	-	-	-	-1	-	-	-	-
rs2911463	rs74757912	16	88713544-88713544	TT	downstream_gene_variant	MODIFIER	PIEZO1	ENSG00000103335	Transcript	ENST00000327397	protein_coding	-	-	-	-	-	-	-	-1	-	-	-	-
rs2911463	rs74757912	16	88713544-88713544	CT	downstream_gene_variant	MODIFIER	PIEZO1	ENSG00000103335	Transcript	ENST00000419505	nonsense_mediated_decay	-	-	-	-	-	-	-	-1	-	-	-	-
rs2911463	rs74757912	16	88713544-88713544	TT	downstream_gene_variant	MODIFIER	PIEZO1	ENSG00000103335	Transcript	ENST00000419505	nonsense_mediated_decay	-	-	-	-	-	-	-	-1	-	-	-	-
rs2911463	rs74757912	16	88713544-88713544	CT	intron_variant	MODIFIER	CTU2	ENSG00000174177	Transcript	ENST00000453996	protein_coding	-	8/14	-	-	-	-	-	1	A2	-	-	-
rs2911463	rs74757912	16	88713544-88713544	TT	intron_variant	MODIFIER	CTU2	ENSG00000174177	Transcript	ENST00000453996	protein_coding	-	8/14	-	-	-	-	-	1	A2	-	-	-
rs2911463	rs74757912	16	88713544-88713544	CT	downstream_gene_variant	MODIFIER	PIEZO1	ENSG00000103335	Transcript	ENST00000466823	protein_coding	-	-	-	-	-	-	-	-1	-	-	-	-
rs2911463	rs74757912	16	88713544-88713544	TT	downstream_gene_variant	MODIFIER	PIEZO1	ENSG00000103335	Transcript	ENST00000466823	protein_coding	-	-	-	-	-	-	-	-1	-	-	-	-
rs2911463	rs74757912	16	88713544-88713544	CT	downstream_gene_variant	MODIFIER	PIEZO1	ENSG00000103335	Transcript	ENST00000472168	retained_intron	-	-	-	-	-	-	-	-1	-	-	-	-
rs2911463	rs74757912	16	88713544-88713544	TT	downstream_gene_variant	MODIFIER	PIEZO1	ENSG00000103335	Transcript	ENST00000472168	retained_intron	-	-	-	-	-	-	-	-1	-	-	-	-
rs2911463	rs74757912	16	88713544-88713544	CT	downstream_gene_variant	MODIFIER	PIEZO1	ENSG00000103335	Transcript	ENST00000484567	retained_intron	-	-	-	-	-	-	-	-1	-	-	-	-
rs2911463	rs74757912	16	88713544-88713544	TT	downstream_gene_variant	MODIFIER	PIEZO1	ENSG00000103335	Transcript	ENST00000484567	retained_intron	-	-	-	-	-	-	-	-1	-	-	-	-
rs2911463	rs74757912	16	88713544-88713544	CT	downstream_gene_variant	MODIFIER	PIEZO1	ENSG00000103335	Transcript	ENST00000495568	retained_intron	-	-	-	-	-	-	-	-1	-	-	-	-
rs2911463	rs74757912	16	88713544-88713544	TT	downstream_gene_variant	MODIFIER	PIEZO1	ENSG00000103335	Transcript	ENST00000495568	retained_intron	-	-	-	-	-	-	-	-1	-	-	-	-
rs2911463	rs74757912	16	88713544-88713544	CT	downstream_gene_variant	MODIFIER	PIEZO1	ENSG00000103335	Transcript	ENST00000518793	protein_coding	-	-	-	-	-	-	-	-1	-	-	-	-
rs2911463	rs74757912	16	88713544-88713544	TT	downstream_gene_variant	MODIFIER	PIEZO1	ENSG00000103335	Transcript	ENST00000518793	protein_coding	-	-	-	-	-	-	-	-1	-	-	-	-
rs2911463	rs74757912	16	88713544-88713544	CT	downstream_gene_variant	MODIFIER	PIEZO1	ENSG00000103335	Transcript	ENST00000521877	retained_intron	-	-	-	-	-	-	-	-1	-	-	-	-
rs2911463	rs74757912	16	88713544-88713544	TT	downstream_gene_variant	MODIFIER	PIEZO1	ENSG00000103335	Transcript	ENST00000521877	retained_intron	-	-	-	-	-	-	-	-1	-	-	-	-
rs2911463	rs74757912	16	88713544-88713544	CT	upstream_gene_variant	MODIFIER	CTU2	ENSG00000174177	Transcript	ENST00000562011	retained_intron	-	-	-	-	-	-	-	1	-	-	-	-
rs2911463	rs74757912	16	88713544-88713544	TT	upstream_gene_variant	MODIFIER	CTU2	ENSG00000174177	Transcript	ENST00000562011	retained_intron	-	-	-	-	-	-	-	1	-	-	-	-
rs2911463	rs74757912	16	88713544-88713544	CT	intron_variant,NMD_transcript_variant	MODIFIER	CTU2	ENSG00000174177	Transcript	ENST00000564105	nonsense_mediated_decay	-	7/13	-	-	-	-	-	1	-	-	-	-
rs2911463	rs74757912	16	88713544-88713544	TT	intron_variant,NMD_transcript_variant	MODIFIER	CTU2	ENSG00000174177	Transcript	ENST00000564105	nonsense_mediated_decay	-	7/13	-	-	-	-	-	1	-	-	-	-
rs2911463	rs74757912	16	88713544-88713544	CT	non_coding_transcript_exon_variant	MODIFIER	CTU2	ENSG00000174177	Transcript	ENST00000564584	retained_intron	1/6	-	65-66	-	-	-	-	1	-	-	-	-
rs2911463	rs74757912	16	88713544-88713544	TT	non_coding_transcript_exon_variant	MODIFIER	CTU2	ENSG00000174177	Transcript	ENST00000564584	retained_intron	1/6	-	65-66	-	-	-	-	1	-	-	-	-
rs2911463	rs74757912	16	88713544-88713544	CT	downstream_gene_variant	MODIFIER	CTU2	ENSG00000174177	Transcript	ENST00000564921	protein_coding	-	-	-	-	-	-	-	1	-	-	-	-
rs2911463	rs74757912	16	88713544-88713544	TT	downstream_gene_variant	MODIFIER	CTU2	ENSG00000174177	Transcript	ENST00000564921	protein_coding	-	-	-	-	-	-	-	1	-	-	-	-
rs2911463	rs74757912	16	88713544-88713544	CT	downstream_gene_variant	MODIFIER	CTU2	ENSG00000174177	Transcript	ENST00000565071	retained_intron	-	-	-	-	-	-	-	1	-	-	-	-
rs2911463	rs74757912	16	88713544-88713544	TT	downstream_gene_variant	MODIFIER	CTU2	ENSG00000174177	Transcript	ENST00000565071	retained_intron	-	-	-	-	-	-	-	1	-	-	-	-
rs2911463	rs74757912	16	88713544-88713544	CT	intron_variant,non_coding_transcript_variant	MODIFIER	CTU2	ENSG00000174177	Transcript	ENST00000566637	retained_intron	-	6/11	-	-	-	-	-	1	-	-	-	-
rs2911463	rs74757912	16	88713544-88713544	TT	intron_variant,non_coding_transcript_variant	MODIFIER	CTU2	ENSG00000174177	Transcript	ENST00000566637	retained_intron	-	6/11	-	-	-	-	-	1	-	-	-	-
rs2911463	rs74757912	16	88713544-88713544	CT	upstream_gene_variant	MODIFIER	CTU2	ENSG00000174177	Transcript	ENST00000567316	protein_coding	-	-	-	-	-	-	-	1	-	-	-	-
rs2911463	rs74757912	16	88713544-88713544	TT	upstream_gene_variant	MODIFIER	CTU2	ENSG00000174177	Transcript	ENST00000567316	protein_coding	-	-	-	-	-	-	-	1	-	-	-	-
rs2911463	rs74757912	16	88713544-88713544	CT	intron_variant	MODIFIER	CTU2	ENSG00000174177	Transcript	ENST00000567949	protein_coding	-	8/14	-	-	-	-	-	1	A2	-	-	-
rs2911463	rs74757912	16	88713544-88713544	TT	intron_variant	MODIFIER	CTU2	ENSG00000174177	Transcript	ENST00000567949	protein_coding	-	8/14	-	-	-	-	-	1	A2	-	-	-
rs2911463	rs74757912	16	88713544-88713544	CT	downstream_gene_variant	MODIFIER	MIR4722	ENSG00000284585	Transcript	ENST00000578292	miRNA	-	-	-	-	-	-	-	-1	-	-	-	-
rs2911463	rs74757912	16	88713544-88713544	TT	downstream_gene_variant	MODIFIER	MIR4722	ENSG00000284585	Transcript	ENST00000578292	miRNA	-	-	-	-	-	-	-	-1	-	-	-	-
rs2911463	rs74757912	16	88713544-88713544	CT	upstream_gene_variant	MODIFIER	AC138028.6	ENSG00000278341	Transcript	ENST00000616106	antisense	-	-	-	-	-	-	-	-1	-	-	-	-
rs2911463	rs74757912	16	88713544-88713544	TT	upstream_gene_variant	MODIFIER	AC138028.6	ENSG00000278341	Transcript	ENST00000616106	antisense	-	-	-	-	-	-	-	-1	-	-	-	-
rs2911463	rs7205626	16	88714064-88714064	A	downstream_gene_variant	MODIFIER	PIEZO1	ENSG00000103335	Transcript	ENST00000301015	protein_coding	-	-	-	-	-	-	-	-1	P1	-	-	-
rs2911463	rs7205626	16	88714064-88714064	C	downstream_gene_variant	MODIFIER	PIEZO1	ENSG00000103335	Transcript	ENST00000301015	protein_coding	-	-	-	-	-	-	-	-1	P1	-	-	-
rs2911463	rs7205626	16	88714064-88714064	A	intron_variant	MODIFIER	CTU2	ENSG00000174177	Transcript	ENST00000312060	protein_coding	-	9/13	-	-	-	-	-	1	P3	-	-	-
rs2911463	rs7205626	16	88714064-88714064	C	intron_variant	MODIFIER	CTU2	ENSG00000174177	Transcript	ENST00000312060	protein_coding	-	9/13	-	-	-	-	-	1	P3	-	-	-
rs2911463	rs7205626	16	88714064-88714064	A	downstream_gene_variant	MODIFIER	PIEZO1	ENSG00000103335	Transcript	ENST00000327397	protein_coding	-	-	-	-	-	-	-	-1	-	-	-	-
rs2911463	rs7205626	16	88714064-88714064	C	downstream_gene_variant	MODIFIER	PIEZO1	ENSG00000103335	Transcript	ENST00000327397	protein_coding	-	-	-	-	-	-	-	-1	-	-	-	-
rs2911463	rs7205626	16	88714064-88714064	A	downstream_gene_variant	MODIFIER	PIEZO1	ENSG00000103335	Transcript	ENST00000419505	nonsense_mediated_decay	-	-	-	-	-	-	-	-1	-	-	-	-
rs2911463	rs7205626	16	88714064-88714064	C	downstream_gene_variant	MODIFIER	PIEZO1	ENSG00000103335	Transcript	ENST00000419505	nonsense_mediated_decay	-	-	-	-	-	-	-	-1	-	-	-	-
rs2911463	rs7205626	16	88714064-88714064	A	intron_variant	MODIFIER	CTU2	ENSG00000174177	Transcript	ENST00000453996	protein_coding	-	9/14	-	-	-	-	-	1	A2	-	-	-
rs2911463	rs7205626	16	88714064-88714064	C	intron_variant	MODIFIER	CTU2	ENSG00000174177	Transcript	ENST00000453996	protein_coding	-	9/14	-	-	-	-	-	1	A2	-	-	-
rs2911463	rs7205626	16	88714064-88714064	A	downstream_gene_variant	MODIFIER	PIEZO1	ENSG00000103335	Transcript	ENST00000466823	protein_coding	-	-	-	-	-	-	-	-1	-	-	-	-
rs2911463	rs7205626	16	88714064-88714064	C	downstream_gene_variant	MODIFIER	PIEZO1	ENSG00000103335	Transcript	ENST00000466823	protein_coding	-	-	-	-	-	-	-	-1	-	-	-	-
rs2911463	rs7205626	16	88714064-88714064	A	downstream_gene_variant	MODIFIER	PIEZO1	ENSG00000103335	Transcript	ENST00000472168	retained_intron	-	-	-	-	-	-	-	-1	-	-	-	-
rs2911463	rs7205626	16	88714064-88714064	C	downstream_gene_variant	MODIFIER	PIEZO1	ENSG00000103335	Transcript	ENST00000472168	retained_intron	-	-	-	-	-	-	-	-1	-	-	-	-
rs2911463	rs7205626	16	88714064-88714064	A	downstream_gene_variant	MODIFIER	PIEZO1	ENSG00000103335	Transcript	ENST00000484567	retained_intron	-	-	-	-	-	-	-	-1	-	-	-	-
rs2911463	rs7205626	16	88714064-88714064	C	downstream_gene_variant	MODIFIER	PIEZO1	ENSG00000103335	Transcript	ENST00000484567	retained_intron	-	-	-	-	-	-	-	-1	-	-	-	-
rs2911463	rs7205626	16	88714064-88714064	A	downstream_gene_variant	MODIFIER	PIEZO1	ENSG00000103335	Transcript	ENST00000495568	retained_intron	-	-	-	-	-	-	-	-1	-	-	-	-
rs2911463	rs7205626	16	88714064-88714064	C	downstream_gene_variant	MODIFIER	PIEZO1	ENSG00000103335	Transcript	ENST00000495568	retained_intron	-	-	-	-	-	-	-	-1	-	-	-	-
rs2911463	rs7205626	16	88714064-88714064	A	downstream_gene_variant	MODIFIER	PIEZO1	ENSG00000103335	Transcript	ENST00000497793	retained_intron	-	-	-	-	-	-	-	-1	-	-	-	-
rs2911463	rs7205626	16	88714064-88714064	C	downstream_gene_variant	MODIFIER	PIEZO1	ENSG00000103335	Transcript	ENST00000497793	retained_intron	-	-	-	-	-	-	-	-1	-	-	-	-
rs2911463	rs7205626	16	88714064-88714064	A	downstream_gene_variant	MODIFIER	PIEZO1	ENSG00000103335	Transcript	ENST00000518793	protein_coding	-	-	-	-	-	-	-	-1	-	-	-	-
rs2911463	rs7205626	16	88714064-88714064	C	downstream_gene_variant	MODIFIER	PIEZO1	ENSG00000103335	Transcript	ENST00000518793	protein_coding	-	-	-	-	-	-	-	-1	-	-	-	-
rs2911463	rs7205626	16	88714064-88714064	A	downstream_gene_variant	MODIFIER	PIEZO1	ENSG00000103335	Transcript	ENST00000521877	retained_intron	-	-	-	-	-	-	-	-1	-	-	-	-
rs2911463	rs7205626	16	88714064-88714064	C	downstream_gene_variant	MODIFIER	PIEZO1	ENSG00000103335	Transcript	ENST00000521877	retained_intron	-	-	-	-	-	-	-	-1	-	-	-	-
rs2911463	rs7205626	16	88714064-88714064	A	upstream_gene_variant	MODIFIER	CTU2	ENSG00000174177	Transcript	ENST00000562011	retained_intron	-	-	-	-	-	-	-	1	-	-	-	-
rs2911463	rs7205626	16	88714064-88714064	C	upstream_gene_variant	MODIFIER	CTU2	ENSG00000174177	Transcript	ENST00000562011	retained_intron	-	-	-	-	-	-	-	1	-	-	-	-
rs2911463	rs7205626	16	88714064-88714064	A	intron_variant,NMD_transcript_variant	MODIFIER	CTU2	ENSG00000174177	Transcript	ENST00000564105	nonsense_mediated_decay	-	8/13	-	-	-	-	-	1	-	-	-	-
rs2911463	rs7205626	16	88714064-88714064	C	intron_variant,NMD_transcript_variant	MODIFIER	CTU2	ENSG00000174177	Transcript	ENST00000564105	nonsense_mediated_decay	-	8/13	-	-	-	-	-	1	-	-	-	-
rs2911463	rs7205626	16	88714064-88714064	A	intron_variant,non_coding_transcript_variant	MODIFIER	CTU2	ENSG00000174177	Transcript	ENST00000564584	retained_intron	-	1/5	-	-	-	-	-	1	-	-	-	-
rs2911463	rs7205626	16	88714064-88714064	C	intron_variant,non_coding_transcript_variant	MODIFIER	CTU2	ENSG00000174177	Transcript	ENST00000564584	retained_intron	-	1/5	-	-	-	-	-	1	-	-	-	-
rs2911463	rs7205626	16	88714064-88714064	A	downstream_gene_variant	MODIFIER	CTU2	ENSG00000174177	Transcript	ENST00000564921	protein_coding	-	-	-	-	-	-	-	1	-	-	-	-
rs2911463	rs7205626	16	88714064-88714064	C	downstream_gene_variant	MODIFIER	CTU2	ENSG00000174177	Transcript	ENST00000564921	protein_coding	-	-	-	-	-	-	-	1	-	-	-	-
rs2911463	rs7205626	16	88714064-88714064	A	upstream_gene_variant	MODIFIER	AC138028.4	ENSG00000260121	Transcript	ENST00000564984	antisense	-	-	-	-	-	-	-	1	-	-	-	-
rs2911463	rs7205626	16	88714064-88714064	C	upstream_gene_variant	MODIFIER	AC138028.4	ENSG00000260121	Transcript	ENST00000564984	antisense	-	-	-	-	-	-	-	1	-	-	-	-
rs2911463	rs7205626	16	88714064-88714064	A	downstream_gene_variant	MODIFIER	CTU2	ENSG00000174177	Transcript	ENST00000565071	retained_intron	-	-	-	-	-	-	-	1	-	-	-	-
rs2911463	rs7205626	16	88714064-88714064	C	downstream_gene_variant	MODIFIER	CTU2	ENSG00000174177	Transcript	ENST00000565071	retained_intron	-	-	-	-	-	-	-	1	-	-	-	-
rs2911463	rs7205626	16	88714064-88714064	A	intron_variant,non_coding_transcript_variant	MODIFIER	CTU2	ENSG00000174177	Transcript	ENST00000566637	retained_intron	-	7/11	-	-	-	-	-	1	-	-	-	-
rs2911463	rs7205626	16	88714064-88714064	C	intron_variant,non_coding_transcript_variant	MODIFIER	CTU2	ENSG00000174177	Transcript	ENST00000566637	retained_intron	-	7/11	-	-	-	-	-	1	-	-	-	-
rs2911463	rs7205626	16	88714064-88714064	A	upstream_gene_variant	MODIFIER	CTU2	ENSG00000174177	Transcript	ENST00000567316	protein_coding	-	-	-	-	-	-	-	1	-	-	-	-
rs2911463	rs7205626	16	88714064-88714064	C	upstream_gene_variant	MODIFIER	CTU2	ENSG00000174177	Transcript	ENST00000567316	protein_coding	-	-	-	-	-	-	-	1	-	-	-	-
rs2911463	rs7205626	16	88714064-88714064	A	intron_variant	MODIFIER	CTU2	ENSG00000174177	Transcript	ENST00000567949	protein_coding	-	9/14	-	-	-	-	-	1	A2	-	-	-
rs2911463	rs7205626	16	88714064-88714064	C	intron_variant	MODIFIER	CTU2	ENSG00000174177	Transcript	ENST00000567949	protein_coding	-	9/14	-	-	-	-	-	1	A2	-	-	-
rs2911463	rs7205626	16	88714064-88714064	A	downstream_gene_variant	MODIFIER	MIR4722	ENSG00000284585	Transcript	ENST00000578292	miRNA	-	-	-	-	-	-	-	-1	-	-	-	-
rs2911463	rs7205626	16	88714064-88714064	C	downstream_gene_variant	MODIFIER	MIR4722	ENSG00000284585	Transcript	ENST00000578292	miRNA	-	-	-	-	-	-	-	-1	-	-	-	-
rs2911463	rs7205626	16	88714064-88714064	A	upstream_gene_variant	MODIFIER	AC138028.6	ENSG00000278341	Transcript	ENST00000616106	antisense	-	-	-	-	-	-	-	-1	-	-	-	-
rs2911463	rs7205626	16	88714064-88714064	C	upstream_gene_variant	MODIFIER	AC138028.6	ENSG00000278341	Transcript	ENST00000616106	antisense	-	-	-	-	-	-	-	-1	-	-	-	-
rs2911463	rs3826076	16	88714110-88714110	G	downstream_gene_variant	MODIFIER	PIEZO1	ENSG00000103335	Transcript	ENST00000301015	protein_coding	-	-	-	-	-	-	-	-1	P1	-	-	0.8606
rs2911463	rs3826076	16	88714110-88714110	G	intron_variant	MODIFIER	CTU2	ENSG00000174177	Transcript	ENST00000312060	protein_coding	-	9/13	-	-	-	-	-	1	P3	-	-	0.8606
rs2911463	rs3826076	16	88714110-88714110	G	downstream_gene_variant	MODIFIER	PIEZO1	ENSG00000103335	Transcript	ENST00000327397	protein_coding	-	-	-	-	-	-	-	-1	-	-	-	0.8606
rs2911463	rs3826076	16	88714110-88714110	G	downstream_gene_variant	MODIFIER	PIEZO1	ENSG00000103335	Transcript	ENST00000419505	nonsense_mediated_decay	-	-	-	-	-	-	-	-1	-	-	-	0.8606
rs2911463	rs3826076	16	88714110-88714110	G	intron_variant	MODIFIER	CTU2	ENSG00000174177	Transcript	ENST00000453996	protein_coding	-	9/14	-	-	-	-	-	1	A2	-	-	0.8606
rs2911463	rs3826076	16	88714110-88714110	G	downstream_gene_variant	MODIFIER	PIEZO1	ENSG00000103335	Transcript	ENST00000466823	protein_coding	-	-	-	-	-	-	-	-1	-	-	-	0.8606
rs2911463	rs3826076	16	88714110-88714110	G	downstream_gene_variant	MODIFIER	PIEZO1	ENSG00000103335	Transcript	ENST00000472168	retained_intron	-	-	-	-	-	-	-	-1	-	-	-	0.8606
rs2911463	rs3826076	16	88714110-88714110	G	downstream_gene_variant	MODIFIER	PIEZO1	ENSG00000103335	Transcript	ENST00000484567	retained_intron	-	-	-	-	-	-	-	-1	-	-	-	0.8606
rs2911463	rs3826076	16	88714110-88714110	G	downstream_gene_variant	MODIFIER	PIEZO1	ENSG00000103335	Transcript	ENST00000495568	retained_intron	-	-	-	-	-	-	-	-1	-	-	-	0.8606
rs2911463	rs3826076	16	88714110-88714110	G	downstream_gene_variant	MODIFIER	PIEZO1	ENSG00000103335	Transcript	ENST00000497793	retained_intron	-	-	-	-	-	-	-	-1	-	-	-	0.8606
rs2911463	rs3826076	16	88714110-88714110	G	downstream_gene_variant	MODIFIER	PIEZO1	ENSG00000103335	Transcript	ENST00000518793	protein_coding	-	-	-	-	-	-	-	-1	-	-	-	0.8606
rs2911463	rs3826076	16	88714110-88714110	G	downstream_gene_variant	MODIFIER	PIEZO1	ENSG00000103335	Transcript	ENST00000521877	retained_intron	-	-	-	-	-	-	-	-1	-	-	-	0.8606
rs2911463	rs3826076	16	88714110-88714110	G	upstream_gene_variant	MODIFIER	CTU2	ENSG00000174177	Transcript	ENST00000562011	retained_intron	-	-	-	-	-	-	-	1	-	-	-	0.8606
rs2911463	rs3826076	16	88714110-88714110	G	intron_variant,NMD_transcript_variant	MODIFIER	CTU2	ENSG00000174177	Transcript	ENST00000564105	nonsense_mediated_decay	-	8/13	-	-	-	-	-	1	-	-	-	0.8606
rs2911463	rs3826076	16	88714110-88714110	G	intron_variant,non_coding_transcript_variant	MODIFIER	CTU2	ENSG00000174177	Transcript	ENST00000564584	retained_intron	-	1/5	-	-	-	-	-	1	-	-	-	0.8606
rs2911463	rs3826076	16	88714110-88714110	G	downstream_gene_variant	MODIFIER	CTU2	ENSG00000174177	Transcript	ENST00000564921	protein_coding	-	-	-	-	-	-	-	1	-	-	-	0.8606
rs2911463	rs3826076	16	88714110-88714110	G	upstream_gene_variant	MODIFIER	AC138028.4	ENSG00000260121	Transcript	ENST00000564984	antisense	-	-	-	-	-	-	-	1	-	-	-	0.8606
rs2911463	rs3826076	16	88714110-88714110	G	downstream_gene_variant	MODIFIER	CTU2	ENSG00000174177	Transcript	ENST00000565071	retained_intron	-	-	-	-	-	-	-	1	-	-	-	0.8606
rs2911463	rs3826076	16	88714110-88714110	G	intron_variant,non_coding_transcript_variant	MODIFIER	CTU2	ENSG00000174177	Transcript	ENST00000566637	retained_intron	-	7/11	-	-	-	-	-	1	-	-	-	0.8606
rs2911463	rs3826076	16	88714110-88714110	G	upstream_gene_variant	MODIFIER	CTU2	ENSG00000174177	Transcript	ENST00000567316	protein_coding	-	-	-	-	-	-	-	1	-	-	-	0.8606
rs2911463	rs3826076	16	88714110-88714110	G	intron_variant	MODIFIER	CTU2	ENSG00000174177	Transcript	ENST00000567949	protein_coding	-	9/14	-	-	-	-	-	1	A2	-	-	0.8606
rs2911463	rs3826076	16	88714110-88714110	G	downstream_gene_variant	MODIFIER	MIR4722	ENSG00000284585	Transcript	ENST00000578292	miRNA	-	-	-	-	-	-	-	-1	-	-	-	0.8606
rs2911463	rs3826076	16	88714110-88714110	G	upstream_gene_variant	MODIFIER	AC138028.6	ENSG00000278341	Transcript	ENST00000616106	antisense	-	-	-	-	-	-	-	-1	-	-	-	0.8606
rs2911463	rs3826076	16	88714110-88714110	G	regulatory_region_variant	MODIFIER	-	-	RegulatoryFeature	ENSR00000089568	TF_binding_site	-	-	-	-	-	-	-	-	-	-	-	0.8606
rs2911463	rs8050715	16	88714515-88714515	A	downstream_gene_variant	MODIFIER	PIEZO1	ENSG00000103335	Transcript	ENST00000301015	protein_coding	-	-	-	-	-	-	-	-1	P1	-	-	-
rs2911463	rs8050715	16	88714515-88714515	G	downstream_gene_variant	MODIFIER	PIEZO1	ENSG00000103335	Transcript	ENST00000301015	protein_coding	-	-	-	-	-	-	-	-1	P1	-	-	-
rs2911463	rs8050715	16	88714515-88714515	T	downstream_gene_variant	MODIFIER	PIEZO1	ENSG00000103335	Transcript	ENST00000301015	protein_coding	-	-	-	-	-	-	-	-1	P1	-	-	-
rs2911463	rs8050715	16	88714515-88714515	A	intron_variant	MODIFIER	CTU2	ENSG00000174177	Transcript	ENST00000312060	protein_coding	-	11/13	-	-	-	-	-	1	P3	-	-	-
rs2911463	rs8050715	16	88714515-88714515	G	intron_variant	MODIFIER	CTU2	ENSG00000174177	Transcript	ENST00000312060	protein_coding	-	11/13	-	-	-	-	-	1	P3	-	-	-
rs2911463	rs8050715	16	88714515-88714515	T	intron_variant	MODIFIER	CTU2	ENSG00000174177	Transcript	ENST00000312060	protein_coding	-	11/13	-	-	-	-	-	1	P3	-	-	-
rs2911463	rs8050715	16	88714515-88714515	A	downstream_gene_variant	MODIFIER	PIEZO1	ENSG00000103335	Transcript	ENST00000327397	protein_coding	-	-	-	-	-	-	-	-1	-	-	-	-
rs2911463	rs8050715	16	88714515-88714515	G	downstream_gene_variant	MODIFIER	PIEZO1	ENSG00000103335	Transcript	ENST00000327397	protein_coding	-	-	-	-	-	-	-	-1	-	-	-	-
rs2911463	rs8050715	16	88714515-88714515	T	downstream_gene_variant	MODIFIER	PIEZO1	ENSG00000103335	Transcript	ENST00000327397	protein_coding	-	-	-	-	-	-	-	-1	-	-	-	-
rs2911463	rs8050715	16	88714515-88714515	A	downstream_gene_variant	MODIFIER	PIEZO1	ENSG00000103335	Transcript	ENST00000419505	nonsense_mediated_decay	-	-	-	-	-	-	-	-1	-	-	-	-
rs2911463	rs8050715	16	88714515-88714515	G	downstream_gene_variant	MODIFIER	PIEZO1	ENSG00000103335	Transcript	ENST00000419505	nonsense_mediated_decay	-	-	-	-	-	-	-	-1	-	-	-	-
rs2911463	rs8050715	16	88714515-88714515	T	downstream_gene_variant	MODIFIER	PIEZO1	ENSG00000103335	Transcript	ENST00000419505	nonsense_mediated_decay	-	-	-	-	-	-	-	-1	-	-	-	-
rs2911463	rs8050715	16	88714515-88714515	A	intron_variant	MODIFIER	CTU2	ENSG00000174177	Transcript	ENST00000453996	protein_coding	-	11/14	-	-	-	-	-	1	A2	-	-	-
rs2911463	rs8050715	16	88714515-88714515	G	intron_variant	MODIFIER	CTU2	ENSG00000174177	Transcript	ENST00000453996	protein_coding	-	11/14	-	-	-	-	-	1	A2	-	-	-
rs2911463	rs8050715	16	88714515-88714515	T	intron_variant	MODIFIER	CTU2	ENSG00000174177	Transcript	ENST00000453996	protein_coding	-	11/14	-	-	-	-	-	1	A2	-	-	-
rs2911463	rs8050715	16	88714515-88714515	A	downstream_gene_variant	MODIFIER	PIEZO1	ENSG00000103335	Transcript	ENST00000466823	protein_coding	-	-	-	-	-	-	-	-1	-	-	-	-
rs2911463	rs8050715	16	88714515-88714515	G	downstream_gene_variant	MODIFIER	PIEZO1	ENSG00000103335	Transcript	ENST00000466823	protein_coding	-	-	-	-	-	-	-	-1	-	-	-	-
rs2911463	rs8050715	16	88714515-88714515	T	downstream_gene_variant	MODIFIER	PIEZO1	ENSG00000103335	Transcript	ENST00000466823	protein_coding	-	-	-	-	-	-	-	-1	-	-	-	-
rs2911463	rs8050715	16	88714515-88714515	A	downstream_gene_variant	MODIFIER	PIEZO1	ENSG00000103335	Transcript	ENST00000472168	retained_intron	-	-	-	-	-	-	-	-1	-	-	-	-
rs2911463	rs8050715	16	88714515-88714515	G	downstream_gene_variant	MODIFIER	PIEZO1	ENSG00000103335	Transcript	ENST00000472168	retained_intron	-	-	-	-	-	-	-	-1	-	-	-	-
rs2911463	rs8050715	16	88714515-88714515	T	downstream_gene_variant	MODIFIER	PIEZO1	ENSG00000103335	Transcript	ENST00000472168	retained_intron	-	-	-	-	-	-	-	-1	-	-	-	-
rs2911463	rs8050715	16	88714515-88714515	A	downstream_gene_variant	MODIFIER	PIEZO1	ENSG00000103335	Transcript	ENST00000484567	retained_intron	-	-	-	-	-	-	-	-1	-	-	-	-
rs2911463	rs8050715	16	88714515-88714515	G	downstream_gene_variant	MODIFIER	PIEZO1	ENSG00000103335	Transcript	ENST00000484567	retained_intron	-	-	-	-	-	-	-	-1	-	-	-	-
rs2911463	rs8050715	16	88714515-88714515	T	downstream_gene_variant	MODIFIER	PIEZO1	ENSG00000103335	Transcript	ENST00000484567	retained_intron	-	-	-	-	-	-	-	-1	-	-	-	-
rs2911463	rs8050715	16	88714515-88714515	A	downstream_gene_variant	MODIFIER	PIEZO1	ENSG00000103335	Transcript	ENST00000495568	retained_intron	-	-	-	-	-	-	-	-1	-	-	-	-
rs2911463	rs8050715	16	88714515-88714515	G	downstream_gene_variant	MODIFIER	PIEZO1	ENSG00000103335	Transcript	ENST00000495568	retained_intron	-	-	-	-	-	-	-	-1	-	-	-	-
rs2911463	rs8050715	16	88714515-88714515	T	downstream_gene_variant	MODIFIER	PIEZO1	ENSG00000103335	Transcript	ENST00000495568	retained_intron	-	-	-	-	-	-	-	-1	-	-	-	-
rs2911463	rs8050715	16	88714515-88714515	A	downstream_gene_variant	MODIFIER	PIEZO1	ENSG00000103335	Transcript	ENST00000497793	retained_intron	-	-	-	-	-	-	-	-1	-	-	-	-
rs2911463	rs8050715	16	88714515-88714515	G	downstream_gene_variant	MODIFIER	PIEZO1	ENSG00000103335	Transcript	ENST00000497793	retained_intron	-	-	-	-	-	-	-	-1	-	-	-	-
rs2911463	rs8050715	16	88714515-88714515	T	downstream_gene_variant	MODIFIER	PIEZO1	ENSG00000103335	Transcript	ENST00000497793	retained_intron	-	-	-	-	-	-	-	-1	-	-	-	-
rs2911463	rs8050715	16	88714515-88714515	A	downstream_gene_variant	MODIFIER	PIEZO1	ENSG00000103335	Transcript	ENST00000518793	protein_coding	-	-	-	-	-	-	-	-1	-	-	-	-
rs2911463	rs8050715	16	88714515-88714515	G	downstream_gene_variant	MODIFIER	PIEZO1	ENSG00000103335	Transcript	ENST00000518793	protein_coding	-	-	-	-	-	-	-	-1	-	-	-	-
rs2911463	rs8050715	16	88714515-88714515	T	downstream_gene_variant	MODIFIER	PIEZO1	ENSG00000103335	Transcript	ENST00000518793	protein_coding	-	-	-	-	-	-	-	-1	-	-	-	-
rs2911463	rs8050715	16	88714515-88714515	A	downstream_gene_variant	MODIFIER	PIEZO1	ENSG00000103335	Transcript	ENST00000521877	retained_intron	-	-	-	-	-	-	-	-1	-	-	-	-
rs2911463	rs8050715	16	88714515-88714515	G	downstream_gene_variant	MODIFIER	PIEZO1	ENSG00000103335	Transcript	ENST00000521877	retained_intron	-	-	-	-	-	-	-	-1	-	-	-	-
rs2911463	rs8050715	16	88714515-88714515	T	downstream_gene_variant	MODIFIER	PIEZO1	ENSG00000103335	Transcript	ENST00000521877	retained_intron	-	-	-	-	-	-	-	-1	-	-	-	-
rs2911463	rs8050715	16	88714515-88714515	A	upstream_gene_variant	MODIFIER	CTU2	ENSG00000174177	Transcript	ENST00000562011	retained_intron	-	-	-	-	-	-	-	1	-	-	-	-
rs2911463	rs8050715	16	88714515-88714515	G	upstream_gene_variant	MODIFIER	CTU2	ENSG00000174177	Transcript	ENST00000562011	retained_intron	-	-	-	-	-	-	-	1	-	-	-	-
rs2911463	rs8050715	16	88714515-88714515	T	upstream_gene_variant	MODIFIER	CTU2	ENSG00000174177	Transcript	ENST00000562011	retained_intron	-	-	-	-	-	-	-	1	-	-	-	-
rs2911463	rs8050715	16	88714515-88714515	A	intron_variant,NMD_transcript_variant	MODIFIER	CTU2	ENSG00000174177	Transcript	ENST00000564105	nonsense_mediated_decay	-	10/13	-	-	-	-	-	1	-	-	-	-
rs2911463	rs8050715	16	88714515-88714515	G	intron_variant,NMD_transcript_variant	MODIFIER	CTU2	ENSG00000174177	Transcript	ENST00000564105	nonsense_mediated_decay	-	10/13	-	-	-	-	-	1	-	-	-	-
rs2911463	rs8050715	16	88714515-88714515	T	intron_variant,NMD_transcript_variant	MODIFIER	CTU2	ENSG00000174177	Transcript	ENST00000564105	nonsense_mediated_decay	-	10/13	-	-	-	-	-	1	-	-	-	-
rs2911463	rs8050715	16	88714515-88714515	A	intron_variant,non_coding_transcript_variant	MODIFIER	CTU2	ENSG00000174177	Transcript	ENST00000564584	retained_intron	-	3/5	-	-	-	-	-	1	-	-	-	-
rs2911463	rs8050715	16	88714515-88714515	G	intron_variant,non_coding_transcript_variant	MODIFIER	CTU2	ENSG00000174177	Transcript	ENST00000564584	retained_intron	-	3/5	-	-	-	-	-	1	-	-	-	-
rs2911463	rs8050715	16	88714515-88714515	T	intron_variant,non_coding_transcript_variant	MODIFIER	CTU2	ENSG00000174177	Transcript	ENST00000564584	retained_intron	-	3/5	-	-	-	-	-	1	-	-	-	-
rs2911463	rs8050715	16	88714515-88714515	A	downstream_gene_variant	MODIFIER	CTU2	ENSG00000174177	Transcript	ENST00000564921	protein_coding	-	-	-	-	-	-	-	1	-	-	-	-
rs2911463	rs8050715	16	88714515-88714515	G	downstream_gene_variant	MODIFIER	CTU2	ENSG00000174177	Transcript	ENST00000564921	protein_coding	-	-	-	-	-	-	-	1	-	-	-	-
rs2911463	rs8050715	16	88714515-88714515	T	downstream_gene_variant	MODIFIER	CTU2	ENSG00000174177	Transcript	ENST00000564921	protein_coding	-	-	-	-	-	-	-	1	-	-	-	-
rs2911463	rs8050715	16	88714515-88714515	A	upstream_gene_variant	MODIFIER	AC138028.4	ENSG00000260121	Transcript	ENST00000564984	antisense	-	-	-	-	-	-	-	1	-	-	-	-
rs2911463	rs8050715	16	88714515-88714515	G	upstream_gene_variant	MODIFIER	AC138028.4	ENSG00000260121	Transcript	ENST00000564984	antisense	-	-	-	-	-	-	-	1	-	-	-	-
rs2911463	rs8050715	16	88714515-88714515	T	upstream_gene_variant	MODIFIER	AC138028.4	ENSG00000260121	Transcript	ENST00000564984	antisense	-	-	-	-	-	-	-	1	-	-	-	-
rs2911463	rs8050715	16	88714515-88714515	A	downstream_gene_variant	MODIFIER	CTU2	ENSG00000174177	Transcript	ENST00000565071	retained_intron	-	-	-	-	-	-	-	1	-	-	-	-
rs2911463	rs8050715	16	88714515-88714515	G	downstream_gene_variant	MODIFIER	CTU2	ENSG00000174177	Transcript	ENST00000565071	retained_intron	-	-	-	-	-	-	-	1	-	-	-	-
rs2911463	rs8050715	16	88714515-88714515	T	downstream_gene_variant	MODIFIER	CTU2	ENSG00000174177	Transcript	ENST00000565071	retained_intron	-	-	-	-	-	-	-	1	-	-	-	-
rs2911463	rs8050715	16	88714515-88714515	A	non_coding_transcript_exon_variant	MODIFIER	CTU2	ENSG00000174177	Transcript	ENST00000566637	retained_intron	9/12	-	1066	-	-	-	-	1	-	-	-	-
rs2911463	rs8050715	16	88714515-88714515	G	non_coding_transcript_exon_variant	MODIFIER	CTU2	ENSG00000174177	Transcript	ENST00000566637	retained_intron	9/12	-	1066	-	-	-	-	1	-	-	-	-
rs2911463	rs8050715	16	88714515-88714515	T	non_coding_transcript_exon_variant	MODIFIER	CTU2	ENSG00000174177	Transcript	ENST00000566637	retained_intron	9/12	-	1066	-	-	-	-	1	-	-	-	-
rs2911463	rs8050715	16	88714515-88714515	A	upstream_gene_variant	MODIFIER	CTU2	ENSG00000174177	Transcript	ENST00000567316	protein_coding	-	-	-	-	-	-	-	1	-	-	-	-
rs2911463	rs8050715	16	88714515-88714515	G	upstream_gene_variant	MODIFIER	CTU2	ENSG00000174177	Transcript	ENST00000567316	protein_coding	-	-	-	-	-	-	-	1	-	-	-	-
rs2911463	rs8050715	16	88714515-88714515	T	upstream_gene_variant	MODIFIER	CTU2	ENSG00000174177	Transcript	ENST00000567316	protein_coding	-	-	-	-	-	-	-	1	-	-	-	-
rs2911463	rs8050715	16	88714515-88714515	A	intron_variant	MODIFIER	CTU2	ENSG00000174177	Transcript	ENST00000567949	protein_coding	-	11/14	-	-	-	-	-	1	A2	-	-	-
rs2911463	rs8050715	16	88714515-88714515	G	intron_variant	MODIFIER	CTU2	ENSG00000174177	Transcript	ENST00000567949	protein_coding	-	11/14	-	-	-	-	-	1	A2	-	-	-
rs2911463	rs8050715	16	88714515-88714515	T	intron_variant	MODIFIER	CTU2	ENSG00000174177	Transcript	ENST00000567949	protein_coding	-	11/14	-	-	-	-	-	1	A2	-	-	-
rs2911463	rs8050715	16	88714515-88714515	A	downstream_gene_variant	MODIFIER	MIR4722	ENSG00000284585	Transcript	ENST00000578292	miRNA	-	-	-	-	-	-	-	-1	-	-	-	-
rs2911463	rs8050715	16	88714515-88714515	G	downstream_gene_variant	MODIFIER	MIR4722	ENSG00000284585	Transcript	ENST00000578292	miRNA	-	-	-	-	-	-	-	-1	-	-	-	-
rs2911463	rs8050715	16	88714515-88714515	T	downstream_gene_variant	MODIFIER	MIR4722	ENSG00000284585	Transcript	ENST00000578292	miRNA	-	-	-	-	-	-	-	-1	-	-	-	-
rs2911463	rs8050715	16	88714515-88714515	A	upstream_gene_variant	MODIFIER	AC138028.6	ENSG00000278341	Transcript	ENST00000616106	antisense	-	-	-	-	-	-	-	-1	-	-	-	-
rs2911463	rs8050715	16	88714515-88714515	G	upstream_gene_variant	MODIFIER	AC138028.6	ENSG00000278341	Transcript	ENST00000616106	antisense	-	-	-	-	-	-	-	-1	-	-	-	-
rs2911463	rs8050715	16	88714515-88714515	T	upstream_gene_variant	MODIFIER	AC138028.6	ENSG00000278341	Transcript	ENST00000616106	antisense	-	-	-	-	-	-	-	-1	-	-	-	-
rs2911463	rs8050715	16	88714515-88714515	A	regulatory_region_variant	MODIFIER	-	-	RegulatoryFeature	ENSR00000089568	TF_binding_site	-	-	-	-	-	-	-	-	-	-	-	-
rs2911463	rs8050715	16	88714515-88714515	G	regulatory_region_variant	MODIFIER	-	-	RegulatoryFeature	ENSR00000089568	TF_binding_site	-	-	-	-	-	-	-	-	-	-	-	-
rs2911463	rs8050715	16	88714515-88714515	T	regulatory_region_variant	MODIFIER	-	-	RegulatoryFeature	ENSR00000089568	TF_binding_site	-	-	-	-	-	-	-	-	-	-	-	-
rs2911463	rs8043637	16	88714717-88714717	C	downstream_gene_variant	MODIFIER	PIEZO1	ENSG00000103335	Transcript	ENST00000301015	protein_coding	-	-	-	-	-	-	-	-1	P1	-	-	-
rs2911463	rs8043637	16	88714717-88714717	G	downstream_gene_variant	MODIFIER	PIEZO1	ENSG00000103335	Transcript	ENST00000301015	protein_coding	-	-	-	-	-	-	-	-1	P1	-	-	-
rs2911463	rs8043637	16	88714717-88714717	C	synonymous_variant	LOW	CTU2	ENSG00000174177	Transcript	ENST00000312060	protein_coding	12/14	-	1380	1332	444	C	tgT/tgC	1	P3	-	-	-
rs2911463	rs8043637	16	88714717-88714717	G	missense_variant	MODERATE	CTU2	ENSG00000174177	Transcript	ENST00000312060	protein_coding	12/14	-	1380	1332	444	C/W	tgT/tgG	1	P3	deleterious(0)	possibly_damaging(0.898)	-
rs2911463	rs8043637	16	88714717-88714717	C	downstream_gene_variant	MODIFIER	PIEZO1	ENSG00000103335	Transcript	ENST00000327397	protein_coding	-	-	-	-	-	-	-	-1	-	-	-	-
rs2911463	rs8043637	16	88714717-88714717	G	downstream_gene_variant	MODIFIER	PIEZO1	ENSG00000103335	Transcript	ENST00000327397	protein_coding	-	-	-	-	-	-	-	-1	-	-	-	-
rs2911463	rs8043637	16	88714717-88714717	C	downstream_gene_variant	MODIFIER	PIEZO1	ENSG00000103335	Transcript	ENST00000419505	nonsense_mediated_decay	-	-	-	-	-	-	-	-1	-	-	-	-
rs2911463	rs8043637	16	88714717-88714717	G	downstream_gene_variant	MODIFIER	PIEZO1	ENSG00000103335	Transcript	ENST00000419505	nonsense_mediated_decay	-	-	-	-	-	-	-	-1	-	-	-	-
rs2911463	rs8043637	16	88714717-88714717	C	synonymous_variant	LOW	CTU2	ENSG00000174177	Transcript	ENST00000453996	protein_coding	12/15	-	1400	1332	444	C	tgT/tgC	1	A2	-	-	-
rs2911463	rs8043637	16	88714717-88714717	G	missense_variant	MODERATE	CTU2	ENSG00000174177	Transcript	ENST00000453996	protein_coding	12/15	-	1400	1332	444	C/W	tgT/tgG	1	A2	deleterious(0)	possibly_damaging(0.77)	-
rs2911463	rs8043637	16	88714717-88714717	C	downstream_gene_variant	MODIFIER	PIEZO1	ENSG00000103335	Transcript	ENST00000466823	protein_coding	-	-	-	-	-	-	-	-1	-	-	-	-
rs2911463	rs8043637	16	88714717-88714717	G	downstream_gene_variant	MODIFIER	PIEZO1	ENSG00000103335	Transcript	ENST00000466823	protein_coding	-	-	-	-	-	-	-	-1	-	-	-	-
rs2911463	rs8043637	16	88714717-88714717	C	downstream_gene_variant	MODIFIER	PIEZO1	ENSG00000103335	Transcript	ENST00000472168	retained_intron	-	-	-	-	-	-	-	-1	-	-	-	-
rs2911463	rs8043637	16	88714717-88714717	G	downstream_gene_variant	MODIFIER	PIEZO1	ENSG00000103335	Transcript	ENST00000472168	retained_intron	-	-	-	-	-	-	-	-1	-	-	-	-
rs2911463	rs8043637	16	88714717-88714717	C	downstream_gene_variant	MODIFIER	PIEZO1	ENSG00000103335	Transcript	ENST00000484567	retained_intron	-	-	-	-	-	-	-	-1	-	-	-	-
rs2911463	rs8043637	16	88714717-88714717	G	downstream_gene_variant	MODIFIER	PIEZO1	ENSG00000103335	Transcript	ENST00000484567	retained_intron	-	-	-	-	-	-	-	-1	-	-	-	-
rs2911463	rs8043637	16	88714717-88714717	C	downstream_gene_variant	MODIFIER	PIEZO1	ENSG00000103335	Transcript	ENST00000495568	retained_intron	-	-	-	-	-	-	-	-1	-	-	-	-
rs2911463	rs8043637	16	88714717-88714717	G	downstream_gene_variant	MODIFIER	PIEZO1	ENSG00000103335	Transcript	ENST00000495568	retained_intron	-	-	-	-	-	-	-	-1	-	-	-	-
rs2911463	rs8043637	16	88714717-88714717	C	downstream_gene_variant	MODIFIER	PIEZO1	ENSG00000103335	Transcript	ENST00000497793	retained_intron	-	-	-	-	-	-	-	-1	-	-	-	-
rs2911463	rs8043637	16	88714717-88714717	G	downstream_gene_variant	MODIFIER	PIEZO1	ENSG00000103335	Transcript	ENST00000497793	retained_intron	-	-	-	-	-	-	-	-1	-	-	-	-
rs2911463	rs8043637	16	88714717-88714717	C	downstream_gene_variant	MODIFIER	PIEZO1	ENSG00000103335	Transcript	ENST00000518793	protein_coding	-	-	-	-	-	-	-	-1	-	-	-	-
rs2911463	rs8043637	16	88714717-88714717	G	downstream_gene_variant	MODIFIER	PIEZO1	ENSG00000103335	Transcript	ENST00000518793	protein_coding	-	-	-	-	-	-	-	-1	-	-	-	-
rs2911463	rs8043637	16	88714717-88714717	C	downstream_gene_variant	MODIFIER	PIEZO1	ENSG00000103335	Transcript	ENST00000521877	retained_intron	-	-	-	-	-	-	-	-1	-	-	-	-
rs2911463	rs8043637	16	88714717-88714717	G	downstream_gene_variant	MODIFIER	PIEZO1	ENSG00000103335	Transcript	ENST00000521877	retained_intron	-	-	-	-	-	-	-	-1	-	-	-	-
rs2911463	rs8043637	16	88714717-88714717	C	upstream_gene_variant	MODIFIER	CTU2	ENSG00000174177	Transcript	ENST00000562011	retained_intron	-	-	-	-	-	-	-	1	-	-	-	-
rs2911463	rs8043637	16	88714717-88714717	G	upstream_gene_variant	MODIFIER	CTU2	ENSG00000174177	Transcript	ENST00000562011	retained_intron	-	-	-	-	-	-	-	1	-	-	-	-
rs2911463	rs8043637	16	88714717-88714717	C	3_prime_UTR_variant,NMD_transcript_variant	MODIFIER	CTU2	ENSG00000174177	Transcript	ENST00000564105	nonsense_mediated_decay	11/14	-	1301	-	-	-	-	1	-	-	-	-
rs2911463	rs8043637	16	88714717-88714717	G	3_prime_UTR_variant,NMD_transcript_variant	MODIFIER	CTU2	ENSG00000174177	Transcript	ENST00000564105	nonsense_mediated_decay	11/14	-	1301	-	-	-	-	1	-	-	-	-
rs2911463	rs8043637	16	88714717-88714717	C	non_coding_transcript_exon_variant	MODIFIER	CTU2	ENSG00000174177	Transcript	ENST00000564584	retained_intron	4/6	-	626	-	-	-	-	1	-	-	-	-
rs2911463	rs8043637	16	88714717-88714717	G	non_coding_transcript_exon_variant	MODIFIER	CTU2	ENSG00000174177	Transcript	ENST00000564584	retained_intron	4/6	-	626	-	-	-	-	1	-	-	-	-
rs2911463	rs8043637	16	88714717-88714717	C	downstream_gene_variant	MODIFIER	CTU2	ENSG00000174177	Transcript	ENST00000564921	protein_coding	-	-	-	-	-	-	-	1	-	-	-	-
rs2911463	rs8043637	16	88714717-88714717	G	downstream_gene_variant	MODIFIER	CTU2	ENSG00000174177	Transcript	ENST00000564921	protein_coding	-	-	-	-	-	-	-	1	-	-	-	-
rs2911463	rs8043637	16	88714717-88714717	C	upstream_gene_variant	MODIFIER	AC138028.4	ENSG00000260121	Transcript	ENST00000564984	antisense	-	-	-	-	-	-	-	1	-	-	-	-
rs2911463	rs8043637	16	88714717-88714717	G	upstream_gene_variant	MODIFIER	AC138028.4	ENSG00000260121	Transcript	ENST00000564984	antisense	-	-	-	-	-	-	-	1	-	-	-	-
rs2911463	rs8043637	16	88714717-88714717	C	downstream_gene_variant	MODIFIER	CTU2	ENSG00000174177	Transcript	ENST00000565071	retained_intron	-	-	-	-	-	-	-	1	-	-	-	-
rs2911463	rs8043637	16	88714717-88714717	G	downstream_gene_variant	MODIFIER	CTU2	ENSG00000174177	Transcript	ENST00000565071	retained_intron	-	-	-	-	-	-	-	1	-	-	-	-
rs2911463	rs8043637	16	88714717-88714717	C	non_coding_transcript_exon_variant	MODIFIER	CTU2	ENSG00000174177	Transcript	ENST00000566637	retained_intron	9/12	-	1268	-	-	-	-	1	-	-	-	-
rs2911463	rs8043637	16	88714717-88714717	G	non_coding_transcript_exon_variant	MODIFIER	CTU2	ENSG00000174177	Transcript	ENST00000566637	retained_intron	9/12	-	1268	-	-	-	-	1	-	-	-	-
rs2911463	rs8043637	16	88714717-88714717	C	synonymous_variant	LOW	CTU2	ENSG00000174177	Transcript	ENST00000567316	protein_coding	1/3	-	36	36	12	C	tgT/tgC	1	-	-	-	-
rs2911463	rs8043637	16	88714717-88714717	G	missense_variant	MODERATE	CTU2	ENSG00000174177	Transcript	ENST00000567316	protein_coding	1/3	-	36	36	12	C/W	tgT/tgG	1	-	deleterious_low_confidence(0)	probably_damaging(0.992)	-
rs2911463	rs8043637	16	88714717-88714717	C	synonymous_variant	LOW	CTU2	ENSG00000174177	Transcript	ENST00000567949	protein_coding	12/15	-	1554	1545	515	C	tgT/tgC	1	A2	-	-	-
rs2911463	rs8043637	16	88714717-88714717	G	missense_variant	MODERATE	CTU2	ENSG00000174177	Transcript	ENST00000567949	protein_coding	12/15	-	1554	1545	515	C/W	tgT/tgG	1	A2	deleterious(0)	possibly_damaging(0.85)	-
rs2911463	rs8043637	16	88714717-88714717	C	downstream_gene_variant	MODIFIER	MIR4722	ENSG00000284585	Transcript	ENST00000578292	miRNA	-	-	-	-	-	-	-	-1	-	-	-	-
rs2911463	rs8043637	16	88714717-88714717	G	downstream_gene_variant	MODIFIER	MIR4722	ENSG00000284585	Transcript	ENST00000578292	miRNA	-	-	-	-	-	-	-	-1	-	-	-	-
rs2911463	rs8043637	16	88714717-88714717	C	upstream_gene_variant	MODIFIER	AC138028.6	ENSG00000278341	Transcript	ENST00000616106	antisense	-	-	-	-	-	-	-	-1	-	-	-	-
rs2911463	rs8043637	16	88714717-88714717	G	upstream_gene_variant	MODIFIER	AC138028.6	ENSG00000278341	Transcript	ENST00000616106	antisense	-	-	-	-	-	-	-	-1	-	-	-	-
rs2911463	rs2306046	16	88715011-88715011	G	downstream_gene_variant	MODIFIER	PIEZO1	ENSG00000103335	Transcript	ENST00000301015	protein_coding	-	-	-	-	-	-	-	-1	P1	-	-	0.8784
rs2911463	rs2306046	16	88715011-88715011	G	intron_variant	MODIFIER	CTU2	ENSG00000174177	Transcript	ENST00000312060	protein_coding	-	13/13	-	-	-	-	-	1	P3	-	-	0.8784
rs2911463	rs2306046	16	88715011-88715011	G	downstream_gene_variant	MODIFIER	PIEZO1	ENSG00000103335	Transcript	ENST00000327397	protein_coding	-	-	-	-	-	-	-	-1	-	-	-	0.8784
rs2911463	rs2306046	16	88715011-88715011	G	downstream_gene_variant	MODIFIER	PIEZO1	ENSG00000103335	Transcript	ENST00000419505	nonsense_mediated_decay	-	-	-	-	-	-	-	-1	-	-	-	0.8784
rs2911463	rs2306046	16	88715011-88715011	G	intron_variant	MODIFIER	CTU2	ENSG00000174177	Transcript	ENST00000453996	protein_coding	-	13/14	-	-	-	-	-	1	A2	-	-	0.8784
rs2911463	rs2306046	16	88715011-88715011	G	downstream_gene_variant	MODIFIER	PIEZO1	ENSG00000103335	Transcript	ENST00000466823	protein_coding	-	-	-	-	-	-	-	-1	-	-	-	0.8784
rs2911463	rs2306046	16	88715011-88715011	G	downstream_gene_variant	MODIFIER	PIEZO1	ENSG00000103335	Transcript	ENST00000472168	retained_intron	-	-	-	-	-	-	-	-1	-	-	-	0.8784
rs2911463	rs2306046	16	88715011-88715011	G	downstream_gene_variant	MODIFIER	PIEZO1	ENSG00000103335	Transcript	ENST00000484567	retained_intron	-	-	-	-	-	-	-	-1	-	-	-	0.8784
rs2911463	rs2306046	16	88715011-88715011	G	downstream_gene_variant	MODIFIER	PIEZO1	ENSG00000103335	Transcript	ENST00000495568	retained_intron	-	-	-	-	-	-	-	-1	-	-	-	0.8784
rs2911463	rs2306046	16	88715011-88715011	G	downstream_gene_variant	MODIFIER	PIEZO1	ENSG00000103335	Transcript	ENST00000497793	retained_intron	-	-	-	-	-	-	-	-1	-	-	-	0.8784
rs2911463	rs2306046	16	88715011-88715011	G	downstream_gene_variant	MODIFIER	PIEZO1	ENSG00000103335	Transcript	ENST00000518793	protein_coding	-	-	-	-	-	-	-	-1	-	-	-	0.8784
rs2911463	rs2306046	16	88715011-88715011	G	downstream_gene_variant	MODIFIER	PIEZO1	ENSG00000103335	Transcript	ENST00000521877	retained_intron	-	-	-	-	-	-	-	-1	-	-	-	0.8784
rs2911463	rs2306046	16	88715011-88715011	G	non_coding_transcript_exon_variant	MODIFIER	CTU2	ENSG00000174177	Transcript	ENST00000562011	retained_intron	1/2	-	27	-	-	-	-	1	-	-	-	0.8784
rs2911463	rs2306046	16	88715011-88715011	G	intron_variant,NMD_transcript_variant	MODIFIER	CTU2	ENSG00000174177	Transcript	ENST00000564105	nonsense_mediated_decay	-	12/13	-	-	-	-	-	1	-	-	-	0.8784
rs2911463	rs2306046	16	88715011-88715011	G	intron_variant,non_coding_transcript_variant	MODIFIER	CTU2	ENSG00000174177	Transcript	ENST00000564584	retained_intron	-	5/5	-	-	-	-	-	1	-	-	-	0.8784
rs2911463	rs2306046	16	88715011-88715011	G	downstream_gene_variant	MODIFIER	CTU2	ENSG00000174177	Transcript	ENST00000564921	protein_coding	-	-	-	-	-	-	-	1	-	-	-	0.8784
rs2911463	rs2306046	16	88715011-88715011	G	upstream_gene_variant	MODIFIER	AC138028.4	ENSG00000260121	Transcript	ENST00000564984	antisense	-	-	-	-	-	-	-	1	-	-	-	0.8784
rs2911463	rs2306046	16	88715011-88715011	G	downstream_gene_variant	MODIFIER	CTU2	ENSG00000174177	Transcript	ENST00000565071	retained_intron	-	-	-	-	-	-	-	1	-	-	-	0.8784
rs2911463	rs2306046	16	88715011-88715011	G	intron_variant,non_coding_transcript_variant	MODIFIER	CTU2	ENSG00000174177	Transcript	ENST00000566637	retained_intron	-	10/11	-	-	-	-	-	1	-	-	-	0.8784
rs2911463	rs2306046	16	88715011-88715011	G	intron_variant	MODIFIER	CTU2	ENSG00000174177	Transcript	ENST00000567316	protein_coding	-	2/2	-	-	-	-	-	1	-	-	-	0.8784
rs2911463	rs2306046	16	88715011-88715011	G	intron_variant	MODIFIER	CTU2	ENSG00000174177	Transcript	ENST00000567949	protein_coding	-	13/14	-	-	-	-	-	1	A2	-	-	0.8784
rs2911463	rs2306046	16	88715011-88715011	G	downstream_gene_variant	MODIFIER	MIR4722	ENSG00000284585	Transcript	ENST00000578292	miRNA	-	-	-	-	-	-	-	-1	-	-	-	0.8784
rs2911463	rs2306046	16	88715011-88715011	G	upstream_gene_variant	MODIFIER	AC138028.6	ENSG00000278341	Transcript	ENST00000616106	antisense	-	-	-	-	-	-	-	-1	-	-	-	0.8784
rs2911463	rs2290902	16	88716268-88716268	G	synonymous_variant	LOW	PIEZO1	ENSG00000103335	Transcript	ENST00000301015	protein_coding	49/51	-	7315	7059	2353	P	ccT/ccC	-1	P1	-	-	0.8678
rs2911463	rs2290902	16	88716268-88716268	G	downstream_gene_variant	MODIFIER	CTU2	ENSG00000174177	Transcript	ENST00000312060	protein_coding	-	-	-	-	-	-	-	1	P3	-	-	0.8678
rs2911463	rs2290902	16	88716268-88716268	G	synonymous_variant	LOW	PIEZO1	ENSG00000103335	Transcript	ENST00000327397	protein_coding	6/8	-	663	663	221	P	ccT/ccC	-1	-	-	-	0.8678
rs2911463	rs2290902	16	88716268-88716268	G	3_prime_UTR_variant,NMD_transcript_variant	MODIFIER	PIEZO1	ENSG00000103335	Transcript	ENST00000419505	nonsense_mediated_decay	8/10	-	904	-	-	-	-	-1	-	-	-	0.8678
rs2911463	rs2290902	16	88716268-88716268	G	downstream_gene_variant	MODIFIER	CTU2	ENSG00000174177	Transcript	ENST00000453996	protein_coding	-	-	-	-	-	-	-	1	A2	-	-	0.8678
rs2911463	rs2290902	16	88716268-88716268	G	downstream_gene_variant	MODIFIER	PIEZO1	ENSG00000103335	Transcript	ENST00000466823	protein_coding	-	-	-	-	-	-	-	-1	-	-	-	0.8678
rs2911463	rs2290902	16	88716268-88716268	G	non_coding_transcript_exon_variant	MODIFIER	PIEZO1	ENSG00000103335	Transcript	ENST00000472168	retained_intron	3/5	-	367	-	-	-	-	-1	-	-	-	0.8678
rs2911463	rs2290902	16	88716268-88716268	G	non_coding_transcript_exon_variant	MODIFIER	PIEZO1	ENSG00000103335	Transcript	ENST00000484567	retained_intron	5/7	-	2118	-	-	-	-	-1	-	-	-	0.8678
rs2911463	rs2290902	16	88716268-88716268	G	downstream_gene_variant	MODIFIER	PIEZO1	ENSG00000103335	Transcript	ENST00000495568	retained_intron	-	-	-	-	-	-	-	-1	-	-	-	0.8678
rs2911463	rs2290902	16	88716268-88716268	G	downstream_gene_variant	MODIFIER	PIEZO1	ENSG00000103335	Transcript	ENST00000497793	retained_intron	-	-	-	-	-	-	-	-1	-	-	-	0.8678
rs2911463	rs2290902	16	88716268-88716268	G	synonymous_variant	LOW	PIEZO1	ENSG00000103335	Transcript	ENST00000518793	protein_coding	1/4	-	10	12	4	P	ccT/ccC	-1	-	-	-	0.8678
rs2911463	rs2290902	16	88716268-88716268	G	upstream_gene_variant	MODIFIER	PIEZO1	ENSG00000103335	Transcript	ENST00000521877	retained_intron	-	-	-	-	-	-	-	-1	-	-	-	0.8678
rs2911463	rs2290902	16	88716268-88716268	G	downstream_gene_variant	MODIFIER	CTU2	ENSG00000174177	Transcript	ENST00000562011	retained_intron	-	-	-	-	-	-	-	1	-	-	-	0.8678
rs2911463	rs2290902	16	88716268-88716268	G	downstream_gene_variant	MODIFIER	CTU2	ENSG00000174177	Transcript	ENST00000564105	nonsense_mediated_decay	-	-	-	-	-	-	-	1	-	-	-	0.8678
rs2911463	rs2290902	16	88716268-88716268	G	downstream_gene_variant	MODIFIER	CTU2	ENSG00000174177	Transcript	ENST00000564584	retained_intron	-	-	-	-	-	-	-	1	-	-	-	0.8678
rs2911463	rs2290902	16	88716268-88716268	G	downstream_gene_variant	MODIFIER	CTU2	ENSG00000174177	Transcript	ENST00000564921	protein_coding	-	-	-	-	-	-	-	1	-	-	-	0.8678
rs2911463	rs2290902	16	88716268-88716268	G	upstream_gene_variant	MODIFIER	AC138028.4	ENSG00000260121	Transcript	ENST00000564984	antisense	-	-	-	-	-	-	-	1	-	-	-	0.8678
rs2911463	rs2290902	16	88716268-88716268	G	downstream_gene_variant	MODIFIER	CTU2	ENSG00000174177	Transcript	ENST00000566637	retained_intron	-	-	-	-	-	-	-	1	-	-	-	0.8678
rs2911463	rs2290902	16	88716268-88716268	G	downstream_gene_variant	MODIFIER	CTU2	ENSG00000174177	Transcript	ENST00000567316	protein_coding	-	-	-	-	-	-	-	1	-	-	-	0.8678
rs2911463	rs2290902	16	88716268-88716268	G	downstream_gene_variant	MODIFIER	CTU2	ENSG00000174177	Transcript	ENST00000567949	protein_coding	-	-	-	-	-	-	-	1	A2	-	-	0.8678
rs2911463	rs2290902	16	88716268-88716268	G	downstream_gene_variant	MODIFIER	MIR4722	ENSG00000284585	Transcript	ENST00000578292	miRNA	-	-	-	-	-	-	-	-1	-	-	-	0.8678
rs2911463	rs8044367	16	88716966-88716966	G	intron_variant	MODIFIER	PIEZO1	ENSG00000103335	Transcript	ENST00000301015	protein_coding	-	45/50	-	-	-	-	-	-1	P1	-	-	0.8916
rs2911463	rs8044367	16	88716966-88716966	G	downstream_gene_variant	MODIFIER	CTU2	ENSG00000174177	Transcript	ENST00000312060	protein_coding	-	-	-	-	-	-	-	1	P3	-	-	0.8916
rs2911463	rs8044367	16	88716966-88716966	G	intron_variant	MODIFIER	PIEZO1	ENSG00000103335	Transcript	ENST00000327397	protein_coding	-	2/7	-	-	-	-	-	-1	-	-	-	0.8916
rs2911463	rs8044367	16	88716966-88716966	G	intron_variant,NMD_transcript_variant	MODIFIER	PIEZO1	ENSG00000103335	Transcript	ENST00000419505	nonsense_mediated_decay	-	4/9	-	-	-	-	-	-1	-	-	-	0.8916
rs2911463	rs8044367	16	88716966-88716966	G	downstream_gene_variant	MODIFIER	CTU2	ENSG00000174177	Transcript	ENST00000453996	protein_coding	-	-	-	-	-	-	-	1	A2	-	-	0.8916
rs2911463	rs8044367	16	88716966-88716966	G	downstream_gene_variant	MODIFIER	PIEZO1	ENSG00000103335	Transcript	ENST00000466823	protein_coding	-	-	-	-	-	-	-	-1	-	-	-	0.8916
rs2911463	rs8044367	16	88716966-88716966	G	upstream_gene_variant	MODIFIER	PIEZO1	ENSG00000103335	Transcript	ENST00000472168	retained_intron	-	-	-	-	-	-	-	-1	-	-	-	0.8916
rs2911463	rs8044367	16	88716966-88716966	G	intron_variant,non_coding_transcript_variant	MODIFIER	PIEZO1	ENSG00000103335	Transcript	ENST00000484567	retained_intron	-	1/6	-	-	-	-	-	-1	-	-	-	0.8916
rs2911463	rs8044367	16	88716966-88716966	G	downstream_gene_variant	MODIFIER	PIEZO1	ENSG00000103335	Transcript	ENST00000495568	retained_intron	-	-	-	-	-	-	-	-1	-	-	-	0.8916
rs2911463	rs8044367	16	88716966-88716966	G	downstream_gene_variant	MODIFIER	PIEZO1	ENSG00000103335	Transcript	ENST00000497793	retained_intron	-	-	-	-	-	-	-	-1	-	-	-	0.8916
rs2911463	rs8044367	16	88716966-88716966	G	upstream_gene_variant	MODIFIER	PIEZO1	ENSG00000103335	Transcript	ENST00000518793	protein_coding	-	-	-	-	-	-	-	-1	-	-	-	0.8916
rs2911463	rs8044367	16	88716966-88716966	G	upstream_gene_variant	MODIFIER	PIEZO1	ENSG00000103335	Transcript	ENST00000521877	retained_intron	-	-	-	-	-	-	-	-1	-	-	-	0.8916
rs2911463	rs8044367	16	88716966-88716966	G	downstream_gene_variant	MODIFIER	CTU2	ENSG00000174177	Transcript	ENST00000562011	retained_intron	-	-	-	-	-	-	-	1	-	-	-	0.8916
rs2911463	rs8044367	16	88716966-88716966	G	downstream_gene_variant	MODIFIER	CTU2	ENSG00000174177	Transcript	ENST00000564105	nonsense_mediated_decay	-	-	-	-	-	-	-	1	-	-	-	0.8916
rs2911463	rs8044367	16	88716966-88716966	G	downstream_gene_variant	MODIFIER	CTU2	ENSG00000174177	Transcript	ENST00000564584	retained_intron	-	-	-	-	-	-	-	1	-	-	-	0.8916
rs2911463	rs8044367	16	88716966-88716966	G	downstream_gene_variant	MODIFIER	CTU2	ENSG00000174177	Transcript	ENST00000564921	protein_coding	-	-	-	-	-	-	-	1	-	-	-	0.8916
rs2911463	rs8044367	16	88716966-88716966	G	upstream_gene_variant	MODIFIER	AC138028.4	ENSG00000260121	Transcript	ENST00000564984	antisense	-	-	-	-	-	-	-	1	-	-	-	0.8916
rs2911463	rs8044367	16	88716966-88716966	G	downstream_gene_variant	MODIFIER	CTU2	ENSG00000174177	Transcript	ENST00000566637	retained_intron	-	-	-	-	-	-	-	1	-	-	-	0.8916
rs2911463	rs8044367	16	88716966-88716966	G	downstream_gene_variant	MODIFIER	CTU2	ENSG00000174177	Transcript	ENST00000567316	protein_coding	-	-	-	-	-	-	-	1	-	-	-	0.8916
rs2911463	rs8044367	16	88716966-88716966	G	downstream_gene_variant	MODIFIER	CTU2	ENSG00000174177	Transcript	ENST00000567949	protein_coding	-	-	-	-	-	-	-	1	A2	-	-	0.8916
rs2911463	rs8044367	16	88716966-88716966	G	upstream_gene_variant	MODIFIER	MIR4722	ENSG00000284585	Transcript	ENST00000578292	miRNA	-	-	-	-	-	-	-	-1	-	-	-	0.8916
rs2911463	rs6500491	16	88717113-88717113	C	synonymous_variant	LOW	PIEZO1	ENSG00000103335	Transcript	ENST00000301015	protein_coding	45/51	-	6826	6570	2190	P	ccA/ccG	-1	P1	-	-	0.892
rs2911463	rs6500491	16	88717113-88717113	C	downstream_gene_variant	MODIFIER	CTU2	ENSG00000174177	Transcript	ENST00000312060	protein_coding	-	-	-	-	-	-	-	1	P3	-	-	0.892
rs2911463	rs6500491	16	88717113-88717113	C	synonymous_variant	LOW	PIEZO1	ENSG00000103335	Transcript	ENST00000327397	protein_coding	2/8	-	174	174	58	P	ccA/ccG	-1	-	-	-	0.892
rs2911463	rs6500491	16	88717113-88717113	C	3_prime_UTR_variant,NMD_transcript_variant	MODIFIER	PIEZO1	ENSG00000103335	Transcript	ENST00000419505	nonsense_mediated_decay	4/10	-	415	-	-	-	-	-1	-	-	-	0.892
rs2911463	rs6500491	16	88717113-88717113	C	downstream_gene_variant	MODIFIER	CTU2	ENSG00000174177	Transcript	ENST00000453996	protein_coding	-	-	-	-	-	-	-	1	A2	-	-	0.892
rs2911463	rs6500491	16	88717113-88717113	C	downstream_gene_variant	MODIFIER	PIEZO1	ENSG00000103335	Transcript	ENST00000466823	protein_coding	-	-	-	-	-	-	-	-1	-	-	-	0.892
rs2911463	rs6500491	16	88717113-88717113	C	upstream_gene_variant	MODIFIER	PIEZO1	ENSG00000103335	Transcript	ENST00000472168	retained_intron	-	-	-	-	-	-	-	-1	-	-	-	0.892
rs2911463	rs6500491	16	88717113-88717113	C	non_coding_transcript_exon_variant	MODIFIER	PIEZO1	ENSG00000103335	Transcript	ENST00000484567	retained_intron	1/7	-	1629	-	-	-	-	-1	-	-	-	0.892
rs2911463	rs6500491	16	88717113-88717113	C	non_coding_transcript_exon_variant	MODIFIER	PIEZO1	ENSG00000103335	Transcript	ENST00000495568	retained_intron	4/4	-	811	-	-	-	-	-1	-	-	-	0.892
rs2911463	rs6500491	16	88717113-88717113	C	downstream_gene_variant	MODIFIER	PIEZO1	ENSG00000103335	Transcript	ENST00000497793	retained_intron	-	-	-	-	-	-	-	-1	-	-	-	0.892
rs2911463	rs6500491	16	88717113-88717113	C	upstream_gene_variant	MODIFIER	PIEZO1	ENSG00000103335	Transcript	ENST00000518793	protein_coding	-	-	-	-	-	-	-	-1	-	-	-	0.892
rs2911463	rs6500491	16	88717113-88717113	C	upstream_gene_variant	MODIFIER	PIEZO1	ENSG00000103335	Transcript	ENST00000521877	retained_intron	-	-	-	-	-	-	-	-1	-	-	-	0.892
rs2911463	rs6500491	16	88717113-88717113	C	downstream_gene_variant	MODIFIER	CTU2	ENSG00000174177	Transcript	ENST00000562011	retained_intron	-	-	-	-	-	-	-	1	-	-	-	0.892
rs2911463	rs6500491	16	88717113-88717113	C	downstream_gene_variant	MODIFIER	CTU2	ENSG00000174177	Transcript	ENST00000564105	nonsense_mediated_decay	-	-	-	-	-	-	-	1	-	-	-	0.892
rs2911463	rs6500491	16	88717113-88717113	C	downstream_gene_variant	MODIFIER	CTU2	ENSG00000174177	Transcript	ENST00000564584	retained_intron	-	-	-	-	-	-	-	1	-	-	-	0.892
rs2911463	rs6500491	16	88717113-88717113	C	downstream_gene_variant	MODIFIER	CTU2	ENSG00000174177	Transcript	ENST00000564921	protein_coding	-	-	-	-	-	-	-	1	-	-	-	0.892
rs2911463	rs6500491	16	88717113-88717113	C	upstream_gene_variant	MODIFIER	AC138028.4	ENSG00000260121	Transcript	ENST00000564984	antisense	-	-	-	-	-	-	-	1	-	-	-	0.892
rs2911463	rs6500491	16	88717113-88717113	C	downstream_gene_variant	MODIFIER	CTU2	ENSG00000174177	Transcript	ENST00000566637	retained_intron	-	-	-	-	-	-	-	1	-	-	-	0.892
rs2911463	rs6500491	16	88717113-88717113	C	downstream_gene_variant	MODIFIER	CTU2	ENSG00000174177	Transcript	ENST00000567316	protein_coding	-	-	-	-	-	-	-	1	-	-	-	0.892
rs2911463	rs6500491	16	88717113-88717113	C	downstream_gene_variant	MODIFIER	CTU2	ENSG00000174177	Transcript	ENST00000567949	protein_coding	-	-	-	-	-	-	-	1	A2	-	-	0.892
rs2911463	rs6500491	16	88717113-88717113	C	upstream_gene_variant	MODIFIER	MIR4722	ENSG00000284585	Transcript	ENST00000578292	miRNA	-	-	-	-	-	-	-	-1	-	-	-	0.892
rs2911463	rs4433802	16	88718556-88718556	C	intron_variant	MODIFIER	PIEZO1	ENSG00000103335	Transcript	ENST00000301015	protein_coding	-	44/50	-	-	-	-	-	-1	P1	-	-	-
rs2911463	rs4433802	16	88718556-88718556	G	intron_variant	MODIFIER	PIEZO1	ENSG00000103335	Transcript	ENST00000301015	protein_coding	-	44/50	-	-	-	-	-	-1	P1	-	-	-
rs2911463	rs4433802	16	88718556-88718556	T	intron_variant	MODIFIER	PIEZO1	ENSG00000103335	Transcript	ENST00000301015	protein_coding	-	44/50	-	-	-	-	-	-1	P1	-	-	-
rs2911463	rs4433802	16	88718556-88718556	C	downstream_gene_variant	MODIFIER	CTU2	ENSG00000174177	Transcript	ENST00000312060	protein_coding	-	-	-	-	-	-	-	1	P3	-	-	-
rs2911463	rs4433802	16	88718556-88718556	G	downstream_gene_variant	MODIFIER	CTU2	ENSG00000174177	Transcript	ENST00000312060	protein_coding	-	-	-	-	-	-	-	1	P3	-	-	-
rs2911463	rs4433802	16	88718556-88718556	T	downstream_gene_variant	MODIFIER	CTU2	ENSG00000174177	Transcript	ENST00000312060	protein_coding	-	-	-	-	-	-	-	1	P3	-	-	-
rs2911463	rs4433802	16	88718556-88718556	C	upstream_gene_variant	MODIFIER	PIEZO1	ENSG00000103335	Transcript	ENST00000327397	protein_coding	-	-	-	-	-	-	-	-1	-	-	-	-
rs2911463	rs4433802	16	88718556-88718556	G	upstream_gene_variant	MODIFIER	PIEZO1	ENSG00000103335	Transcript	ENST00000327397	protein_coding	-	-	-	-	-	-	-	-1	-	-	-	-
rs2911463	rs4433802	16	88718556-88718556	T	upstream_gene_variant	MODIFIER	PIEZO1	ENSG00000103335	Transcript	ENST00000327397	protein_coding	-	-	-	-	-	-	-	-1	-	-	-	-
rs2911463	rs4433802	16	88718556-88718556	C	intron_variant,NMD_transcript_variant	MODIFIER	PIEZO1	ENSG00000103335	Transcript	ENST00000419505	nonsense_mediated_decay	-	2/9	-	-	-	-	-	-1	-	-	-	-
rs2911463	rs4433802	16	88718556-88718556	G	intron_variant,NMD_transcript_variant	MODIFIER	PIEZO1	ENSG00000103335	Transcript	ENST00000419505	nonsense_mediated_decay	-	2/9	-	-	-	-	-	-1	-	-	-	-
rs2911463	rs4433802	16	88718556-88718556	T	intron_variant,NMD_transcript_variant	MODIFIER	PIEZO1	ENSG00000103335	Transcript	ENST00000419505	nonsense_mediated_decay	-	2/9	-	-	-	-	-	-1	-	-	-	-
rs2911463	rs4433802	16	88718556-88718556	C	downstream_gene_variant	MODIFIER	CTU2	ENSG00000174177	Transcript	ENST00000453996	protein_coding	-	-	-	-	-	-	-	1	A2	-	-	-
rs2911463	rs4433802	16	88718556-88718556	G	downstream_gene_variant	MODIFIER	CTU2	ENSG00000174177	Transcript	ENST00000453996	protein_coding	-	-	-	-	-	-	-	1	A2	-	-	-
rs2911463	rs4433802	16	88718556-88718556	T	downstream_gene_variant	MODIFIER	CTU2	ENSG00000174177	Transcript	ENST00000453996	protein_coding	-	-	-	-	-	-	-	1	A2	-	-	-
rs2911463	rs4433802	16	88718556-88718556	C	intron_variant	MODIFIER	PIEZO1	ENSG00000103335	Transcript	ENST00000466823	protein_coding	-	3/3	-	-	-	-	-	-1	-	-	-	-
rs2911463	rs4433802	16	88718556-88718556	G	intron_variant	MODIFIER	PIEZO1	ENSG00000103335	Transcript	ENST00000466823	protein_coding	-	3/3	-	-	-	-	-	-1	-	-	-	-
rs2911463	rs4433802	16	88718556-88718556	T	intron_variant	MODIFIER	PIEZO1	ENSG00000103335	Transcript	ENST00000466823	protein_coding	-	3/3	-	-	-	-	-	-1	-	-	-	-
rs2911463	rs4433802	16	88718556-88718556	C	upstream_gene_variant	MODIFIER	PIEZO1	ENSG00000103335	Transcript	ENST00000472168	retained_intron	-	-	-	-	-	-	-	-1	-	-	-	-
rs2911463	rs4433802	16	88718556-88718556	G	upstream_gene_variant	MODIFIER	PIEZO1	ENSG00000103335	Transcript	ENST00000472168	retained_intron	-	-	-	-	-	-	-	-1	-	-	-	-
rs2911463	rs4433802	16	88718556-88718556	T	upstream_gene_variant	MODIFIER	PIEZO1	ENSG00000103335	Transcript	ENST00000472168	retained_intron	-	-	-	-	-	-	-	-1	-	-	-	-
rs2911463	rs4433802	16	88718556-88718556	C	downstream_gene_variant	MODIFIER	PIEZO1	ENSG00000103335	Transcript	ENST00000474606	protein_coding	-	-	-	-	-	-	-	-1	-	-	-	-
rs2911463	rs4433802	16	88718556-88718556	G	downstream_gene_variant	MODIFIER	PIEZO1	ENSG00000103335	Transcript	ENST00000474606	protein_coding	-	-	-	-	-	-	-	-1	-	-	-	-
rs2911463	rs4433802	16	88718556-88718556	T	downstream_gene_variant	MODIFIER	PIEZO1	ENSG00000103335	Transcript	ENST00000474606	protein_coding	-	-	-	-	-	-	-	-1	-	-	-	-
rs2911463	rs4433802	16	88718556-88718556	C	non_coding_transcript_exon_variant	MODIFIER	PIEZO1	ENSG00000103335	Transcript	ENST00000484567	retained_intron	1/7	-	186	-	-	-	-	-1	-	-	-	-
rs2911463	rs4433802	16	88718556-88718556	G	non_coding_transcript_exon_variant	MODIFIER	PIEZO1	ENSG00000103335	Transcript	ENST00000484567	retained_intron	1/7	-	186	-	-	-	-	-1	-	-	-	-
rs2911463	rs4433802	16	88718556-88718556	T	non_coding_transcript_exon_variant	MODIFIER	PIEZO1	ENSG00000103335	Transcript	ENST00000484567	retained_intron	1/7	-	186	-	-	-	-	-1	-	-	-	-
rs2911463	rs4433802	16	88718556-88718556	C	intron_variant,non_coding_transcript_variant	MODIFIER	PIEZO1	ENSG00000103335	Transcript	ENST00000495568	retained_intron	-	3/3	-	-	-	-	-	-1	-	-	-	-
rs2911463	rs4433802	16	88718556-88718556	G	intron_variant,non_coding_transcript_variant	MODIFIER	PIEZO1	ENSG00000103335	Transcript	ENST00000495568	retained_intron	-	3/3	-	-	-	-	-	-1	-	-	-	-
rs2911463	rs4433802	16	88718556-88718556	T	intron_variant,non_coding_transcript_variant	MODIFIER	PIEZO1	ENSG00000103335	Transcript	ENST00000495568	retained_intron	-	3/3	-	-	-	-	-	-1	-	-	-	-
rs2911463	rs4433802	16	88718556-88718556	C	downstream_gene_variant	MODIFIER	PIEZO1	ENSG00000103335	Transcript	ENST00000497793	retained_intron	-	-	-	-	-	-	-	-1	-	-	-	-
rs2911463	rs4433802	16	88718556-88718556	G	downstream_gene_variant	MODIFIER	PIEZO1	ENSG00000103335	Transcript	ENST00000497793	retained_intron	-	-	-	-	-	-	-	-1	-	-	-	-
rs2911463	rs4433802	16	88718556-88718556	T	downstream_gene_variant	MODIFIER	PIEZO1	ENSG00000103335	Transcript	ENST00000497793	retained_intron	-	-	-	-	-	-	-	-1	-	-	-	-
rs2911463	rs4433802	16	88718556-88718556	C	upstream_gene_variant	MODIFIER	PIEZO1	ENSG00000103335	Transcript	ENST00000518793	protein_coding	-	-	-	-	-	-	-	-1	-	-	-	-
rs2911463	rs4433802	16	88718556-88718556	G	upstream_gene_variant	MODIFIER	PIEZO1	ENSG00000103335	Transcript	ENST00000518793	protein_coding	-	-	-	-	-	-	-	-1	-	-	-	-
rs2911463	rs4433802	16	88718556-88718556	T	upstream_gene_variant	MODIFIER	PIEZO1	ENSG00000103335	Transcript	ENST00000518793	protein_coding	-	-	-	-	-	-	-	-1	-	-	-	-
rs2911463	rs4433802	16	88718556-88718556	C	upstream_gene_variant	MODIFIER	PIEZO1	ENSG00000103335	Transcript	ENST00000521877	retained_intron	-	-	-	-	-	-	-	-1	-	-	-	-
rs2911463	rs4433802	16	88718556-88718556	G	upstream_gene_variant	MODIFIER	PIEZO1	ENSG00000103335	Transcript	ENST00000521877	retained_intron	-	-	-	-	-	-	-	-1	-	-	-	-
rs2911463	rs4433802	16	88718556-88718556	T	upstream_gene_variant	MODIFIER	PIEZO1	ENSG00000103335	Transcript	ENST00000521877	retained_intron	-	-	-	-	-	-	-	-1	-	-	-	-
rs2911463	rs4433802	16	88718556-88718556	C	downstream_gene_variant	MODIFIER	CTU2	ENSG00000174177	Transcript	ENST00000562011	retained_intron	-	-	-	-	-	-	-	1	-	-	-	-
rs2911463	rs4433802	16	88718556-88718556	G	downstream_gene_variant	MODIFIER	CTU2	ENSG00000174177	Transcript	ENST00000562011	retained_intron	-	-	-	-	-	-	-	1	-	-	-	-
rs2911463	rs4433802	16	88718556-88718556	T	downstream_gene_variant	MODIFIER	CTU2	ENSG00000174177	Transcript	ENST00000562011	retained_intron	-	-	-	-	-	-	-	1	-	-	-	-
rs2911463	rs4433802	16	88718556-88718556	C	downstream_gene_variant	MODIFIER	CTU2	ENSG00000174177	Transcript	ENST00000564105	nonsense_mediated_decay	-	-	-	-	-	-	-	1	-	-	-	-
rs2911463	rs4433802	16	88718556-88718556	G	downstream_gene_variant	MODIFIER	CTU2	ENSG00000174177	Transcript	ENST00000564105	nonsense_mediated_decay	-	-	-	-	-	-	-	1	-	-	-	-
rs2911463	rs4433802	16	88718556-88718556	T	downstream_gene_variant	MODIFIER	CTU2	ENSG00000174177	Transcript	ENST00000564105	nonsense_mediated_decay	-	-	-	-	-	-	-	1	-	-	-	-
rs2911463	rs4433802	16	88718556-88718556	C	downstream_gene_variant	MODIFIER	CTU2	ENSG00000174177	Transcript	ENST00000564584	retained_intron	-	-	-	-	-	-	-	1	-	-	-	-
rs2911463	rs4433802	16	88718556-88718556	G	downstream_gene_variant	MODIFIER	CTU2	ENSG00000174177	Transcript	ENST00000564584	retained_intron	-	-	-	-	-	-	-	1	-	-	-	-
rs2911463	rs4433802	16	88718556-88718556	T	downstream_gene_variant	MODIFIER	CTU2	ENSG00000174177	Transcript	ENST00000564584	retained_intron	-	-	-	-	-	-	-	1	-	-	-	-
rs2911463	rs4433802	16	88718556-88718556	C	upstream_gene_variant	MODIFIER	AC138028.4	ENSG00000260121	Transcript	ENST00000564984	antisense	-	-	-	-	-	-	-	1	-	-	-	-
rs2911463	rs4433802	16	88718556-88718556	G	upstream_gene_variant	MODIFIER	AC138028.4	ENSG00000260121	Transcript	ENST00000564984	antisense	-	-	-	-	-	-	-	1	-	-	-	-
rs2911463	rs4433802	16	88718556-88718556	T	upstream_gene_variant	MODIFIER	AC138028.4	ENSG00000260121	Transcript	ENST00000564984	antisense	-	-	-	-	-	-	-	1	-	-	-	-
rs2911463	rs4433802	16	88718556-88718556	C	downstream_gene_variant	MODIFIER	PIEZO1	ENSG00000103335	Transcript	ENST00000566414	retained_intron	-	-	-	-	-	-	-	-1	-	-	-	-
rs2911463	rs4433802	16	88718556-88718556	G	downstream_gene_variant	MODIFIER	PIEZO1	ENSG00000103335	Transcript	ENST00000566414	retained_intron	-	-	-	-	-	-	-	-1	-	-	-	-
rs2911463	rs4433802	16	88718556-88718556	T	downstream_gene_variant	MODIFIER	PIEZO1	ENSG00000103335	Transcript	ENST00000566414	retained_intron	-	-	-	-	-	-	-	-1	-	-	-	-
rs2911463	rs4433802	16	88718556-88718556	C	downstream_gene_variant	MODIFIER	CTU2	ENSG00000174177	Transcript	ENST00000566637	retained_intron	-	-	-	-	-	-	-	1	-	-	-	-
rs2911463	rs4433802	16	88718556-88718556	G	downstream_gene_variant	MODIFIER	CTU2	ENSG00000174177	Transcript	ENST00000566637	retained_intron	-	-	-	-	-	-	-	1	-	-	-	-
rs2911463	rs4433802	16	88718556-88718556	T	downstream_gene_variant	MODIFIER	CTU2	ENSG00000174177	Transcript	ENST00000566637	retained_intron	-	-	-	-	-	-	-	1	-	-	-	-
rs2911463	rs4433802	16	88718556-88718556	C	downstream_gene_variant	MODIFIER	CTU2	ENSG00000174177	Transcript	ENST00000567316	protein_coding	-	-	-	-	-	-	-	1	-	-	-	-
rs2911463	rs4433802	16	88718556-88718556	G	downstream_gene_variant	MODIFIER	CTU2	ENSG00000174177	Transcript	ENST00000567316	protein_coding	-	-	-	-	-	-	-	1	-	-	-	-
rs2911463	rs4433802	16	88718556-88718556	T	downstream_gene_variant	MODIFIER	CTU2	ENSG00000174177	Transcript	ENST00000567316	protein_coding	-	-	-	-	-	-	-	1	-	-	-	-
rs2911463	rs4433802	16	88718556-88718556	C	downstream_gene_variant	MODIFIER	CTU2	ENSG00000174177	Transcript	ENST00000567949	protein_coding	-	-	-	-	-	-	-	1	A2	-	-	-
rs2911463	rs4433802	16	88718556-88718556	G	downstream_gene_variant	MODIFIER	CTU2	ENSG00000174177	Transcript	ENST00000567949	protein_coding	-	-	-	-	-	-	-	1	A2	-	-	-
rs2911463	rs4433802	16	88718556-88718556	T	downstream_gene_variant	MODIFIER	CTU2	ENSG00000174177	Transcript	ENST00000567949	protein_coding	-	-	-	-	-	-	-	1	A2	-	-	-
rs2911463	rs4433802	16	88718556-88718556	C	upstream_gene_variant	MODIFIER	MIR4722	ENSG00000284585	Transcript	ENST00000578292	miRNA	-	-	-	-	-	-	-	-1	-	-	-	-
rs2911463	rs4433802	16	88718556-88718556	G	upstream_gene_variant	MODIFIER	MIR4722	ENSG00000284585	Transcript	ENST00000578292	miRNA	-	-	-	-	-	-	-	-1	-	-	-	-
rs2911463	rs4433802	16	88718556-88718556	T	upstream_gene_variant	MODIFIER	MIR4722	ENSG00000284585	Transcript	ENST00000578292	miRNA	-	-	-	-	-	-	-	-1	-	-	-	-
rs2911463	rs4401037	16	88720559-88720559	G	intron_variant	MODIFIER	PIEZO1	ENSG00000103335	Transcript	ENST00000301015	protein_coding	-	40/50	-	-	-	-	-	-1	P1	-	-	-
rs2911463	rs4401037	16	88720559-88720559	T	intron_variant	MODIFIER	PIEZO1	ENSG00000103335	Transcript	ENST00000301015	protein_coding	-	40/50	-	-	-	-	-	-1	P1	-	-	-
rs2911463	rs4401037	16	88720559-88720559	G	upstream_gene_variant	MODIFIER	PIEZO1	ENSG00000103335	Transcript	ENST00000327397	protein_coding	-	-	-	-	-	-	-	-1	-	-	-	-
rs2911463	rs4401037	16	88720559-88720559	T	upstream_gene_variant	MODIFIER	PIEZO1	ENSG00000103335	Transcript	ENST00000327397	protein_coding	-	-	-	-	-	-	-	-1	-	-	-	-
rs2911463	rs4401037	16	88720559-88720559	G	upstream_gene_variant	MODIFIER	PIEZO1	ENSG00000103335	Transcript	ENST00000419505	nonsense_mediated_decay	-	-	-	-	-	-	-	-1	-	-	-	-
rs2911463	rs4401037	16	88720559-88720559	T	upstream_gene_variant	MODIFIER	PIEZO1	ENSG00000103335	Transcript	ENST00000419505	nonsense_mediated_decay	-	-	-	-	-	-	-	-1	-	-	-	-
rs2911463	rs4401037	16	88720559-88720559	G	upstream_gene_variant	MODIFIER	PIEZO1	ENSG00000103335	Transcript	ENST00000466823	protein_coding	-	-	-	-	-	-	-	-1	-	-	-	-
rs2911463	rs4401037	16	88720559-88720559	T	upstream_gene_variant	MODIFIER	PIEZO1	ENSG00000103335	Transcript	ENST00000466823	protein_coding	-	-	-	-	-	-	-	-1	-	-	-	-
rs2911463	rs4401037	16	88720559-88720559	G	upstream_gene_variant	MODIFIER	PIEZO1	ENSG00000103335	Transcript	ENST00000472168	retained_intron	-	-	-	-	-	-	-	-1	-	-	-	-
rs2911463	rs4401037	16	88720559-88720559	T	upstream_gene_variant	MODIFIER	PIEZO1	ENSG00000103335	Transcript	ENST00000472168	retained_intron	-	-	-	-	-	-	-	-1	-	-	-	-
rs2911463	rs4401037	16	88720559-88720559	G	downstream_gene_variant	MODIFIER	PIEZO1	ENSG00000103335	Transcript	ENST00000474606	protein_coding	-	-	-	-	-	-	-	-1	-	-	-	-
rs2911463	rs4401037	16	88720559-88720559	T	downstream_gene_variant	MODIFIER	PIEZO1	ENSG00000103335	Transcript	ENST00000474606	protein_coding	-	-	-	-	-	-	-	-1	-	-	-	-
rs2911463	rs4401037	16	88720559-88720559	G	downstream_gene_variant	MODIFIER	PIEZO1	ENSG00000103335	Transcript	ENST00000475586	retained_intron	-	-	-	-	-	-	-	-1	-	-	-	-
rs2911463	rs4401037	16	88720559-88720559	T	downstream_gene_variant	MODIFIER	PIEZO1	ENSG00000103335	Transcript	ENST00000475586	retained_intron	-	-	-	-	-	-	-	-1	-	-	-	-
rs2911463	rs4401037	16	88720559-88720559	G	upstream_gene_variant	MODIFIER	PIEZO1	ENSG00000103335	Transcript	ENST00000484567	retained_intron	-	-	-	-	-	-	-	-1	-	-	-	-
rs2911463	rs4401037	16	88720559-88720559	T	upstream_gene_variant	MODIFIER	PIEZO1	ENSG00000103335	Transcript	ENST00000484567	retained_intron	-	-	-	-	-	-	-	-1	-	-	-	-
rs2911463	rs4401037	16	88720559-88720559	G	upstream_gene_variant	MODIFIER	PIEZO1	ENSG00000103335	Transcript	ENST00000495568	retained_intron	-	-	-	-	-	-	-	-1	-	-	-	-
rs2911463	rs4401037	16	88720559-88720559	T	upstream_gene_variant	MODIFIER	PIEZO1	ENSG00000103335	Transcript	ENST00000495568	retained_intron	-	-	-	-	-	-	-	-1	-	-	-	-
rs2911463	rs4401037	16	88720559-88720559	G	upstream_gene_variant	MODIFIER	PIEZO1	ENSG00000103335	Transcript	ENST00000497793	retained_intron	-	-	-	-	-	-	-	-1	-	-	-	-
rs2911463	rs4401037	16	88720559-88720559	T	upstream_gene_variant	MODIFIER	PIEZO1	ENSG00000103335	Transcript	ENST00000497793	retained_intron	-	-	-	-	-	-	-	-1	-	-	-	-
rs2911463	rs4401037	16	88720559-88720559	G	upstream_gene_variant	MODIFIER	PIEZO1	ENSG00000103335	Transcript	ENST00000518793	protein_coding	-	-	-	-	-	-	-	-1	-	-	-	-
rs2911463	rs4401037	16	88720559-88720559	T	upstream_gene_variant	MODIFIER	PIEZO1	ENSG00000103335	Transcript	ENST00000518793	protein_coding	-	-	-	-	-	-	-	-1	-	-	-	-
rs2911463	rs4401037	16	88720559-88720559	G	upstream_gene_variant	MODIFIER	PIEZO1	ENSG00000103335	Transcript	ENST00000521877	retained_intron	-	-	-	-	-	-	-	-1	-	-	-	-
rs2911463	rs4401037	16	88720559-88720559	T	upstream_gene_variant	MODIFIER	PIEZO1	ENSG00000103335	Transcript	ENST00000521877	retained_intron	-	-	-	-	-	-	-	-1	-	-	-	-
rs2911463	rs4401037	16	88720559-88720559	G	downstream_gene_variant	MODIFIER	AC138028.4	ENSG00000260121	Transcript	ENST00000564984	antisense	-	-	-	-	-	-	-	1	-	-	-	-
rs2911463	rs4401037	16	88720559-88720559	T	downstream_gene_variant	MODIFIER	AC138028.4	ENSG00000260121	Transcript	ENST00000564984	antisense	-	-	-	-	-	-	-	1	-	-	-	-
rs2911463	rs4401037	16	88720559-88720559	G	downstream_gene_variant	MODIFIER	PIEZO1	ENSG00000103335	Transcript	ENST00000566414	retained_intron	-	-	-	-	-	-	-	-1	-	-	-	-
rs2911463	rs4401037	16	88720559-88720559	T	downstream_gene_variant	MODIFIER	PIEZO1	ENSG00000103335	Transcript	ENST00000566414	retained_intron	-	-	-	-	-	-	-	-1	-	-	-	-
rs2911463	rs4401037	16	88720559-88720559	G	upstream_gene_variant	MODIFIER	MIR4722	ENSG00000284585	Transcript	ENST00000578292	miRNA	-	-	-	-	-	-	-	-1	-	-	-	-
rs2911463	rs4401037	16	88720559-88720559	T	upstream_gene_variant	MODIFIER	MIR4722	ENSG00000284585	Transcript	ENST00000578292	miRNA	-	-	-	-	-	-	-	-1	-	-	-	-
rs2911463	rs9972645	16	88730250-88730250	G	intron_variant	MODIFIER	PIEZO1	ENSG00000103335	Transcript	ENST00000301015	protein_coding	-	22/50	-	-	-	-	-	-1	P1	-	-	0.9685
rs2911463	rs9972645	16	88730250-88730250	G	upstream_gene_variant	MODIFIER	AC138028.2	ENSG00000224888	Transcript	ENST00000440406	antisense	-	-	-	-	-	-	-	1	-	-	-	0.9685
rs2911463	rs9972645	16	88730250-88730250	G	upstream_gene_variant	MODIFIER	PIEZO1	ENSG00000103335	Transcript	ENST00000474606	protein_coding	-	-	-	-	-	-	-	-1	-	-	-	0.9685
rs2911463	rs9972645	16	88730250-88730250	G	upstream_gene_variant	MODIFIER	PIEZO1	ENSG00000103335	Transcript	ENST00000475586	retained_intron	-	-	-	-	-	-	-	-1	-	-	-	0.9685
rs2911463	rs9972645	16	88730250-88730250	G	downstream_gene_variant	MODIFIER	PIEZO1	ENSG00000103335	Transcript	ENST00000490756	retained_intron	-	-	-	-	-	-	-	-1	-	-	-	0.9685
rs2911463	rs9972645	16	88730250-88730250	G	upstream_gene_variant	MODIFIER	PIEZO1	ENSG00000103335	Transcript	ENST00000491917	retained_intron	-	-	-	-	-	-	-	-1	-	-	-	0.9685
rs2911463	rs2911463	16	88769137-88769137	A	intron_variant	MODIFIER	PIEZO1	ENSG00000103335	Transcript	ENST00000301015	protein_coding	-	1/50	-	-	-	-	-	-1	P1	-	-	-
rs2911463	rs2911463	16	88769137-88769137	C	intron_variant	MODIFIER	PIEZO1	ENSG00000103335	Transcript	ENST00000301015	protein_coding	-	1/50	-	-	-	-	-	-1	P1	-	-	-
rs2911463	rs6500505	16	88772001-88772001	C	intron_variant	MODIFIER	PIEZO1	ENSG00000103335	Transcript	ENST00000301015	protein_coding	-	1/50	-	-	-	-	-	-1	P1	-	-	-
rs2911463	rs6500505	16	88772001-88772001	G	intron_variant	MODIFIER	PIEZO1	ENSG00000103335	Transcript	ENST00000301015	protein_coding	-	1/50	-	-	-	-	-	-1	P1	-	-	-
rs2911463	rs2002833	16	88775709-88775709	A	intron_variant	MODIFIER	PIEZO1	ENSG00000103335	Transcript	ENST00000301015	protein_coding	-	1/50	-	-	-	-	-	-1	P1	-	-	0.5815
rs2911463	rs2002833	16	88775709-88775709	A	regulatory_region_variant	MODIFIER	-	-	RegulatoryFeature	ENSR00000545989	CTCF_binding_site	-	-	-	-	-	-	-	-	-	-	-	0.5815
rs2911463	rs2911460	16	88776292-88776292	G	intron_variant	MODIFIER	PIEZO1	ENSG00000103335	Transcript	ENST00000301015	protein_coding	-	1/50	-	-	-	-	-	-1	P1	-	-	-
rs2911463	rs2911460	16	88776292-88776292	T	intron_variant	MODIFIER	PIEZO1	ENSG00000103335	Transcript	ENST00000301015	protein_coding	-	1/50	-	-	-	-	-	-1	P1	-	-	-
rs2911463	rs2932690	16	88776545-88776545	A	intron_variant	MODIFIER	PIEZO1	ENSG00000103335	Transcript	ENST00000301015	protein_coding	-	1/50	-	-	-	-	-	-1	P1	-	-	0.6472
rs2911463	rs9933309	16	88778524-88778524	C	intron_variant	MODIFIER	PIEZO1	ENSG00000103335	Transcript	ENST00000301015	protein_coding	-	1/50	-	-	-	-	-	-1	P1	-	-	0.7093
rs2911463	rs57953994	16	88780395-88780395	A	intron_variant	MODIFIER	PIEZO1	ENSG00000103335	Transcript	ENST00000301015	protein_coding	-	1/50	-	-	-	-	-	-1	P1	-	-	0.3263
rs2911463	rs71158757	16	88780399-88780399	C	intron_variant	MODIFIER	PIEZO1	ENSG00000103335	Transcript	ENST00000301015	protein_coding	-	1/50	-	-	-	-	-	-1	P1	-	-	0.3265
rs2911463	rs9932423	16	88780441-88780441	A	intron_variant	MODIFIER	PIEZO1	ENSG00000103335	Transcript	ENST00000301015	protein_coding	-	1/50	-	-	-	-	-	-1	P1	-	-	0.3277
rs2911463	rs9932423	16	88780441-88780441	A	regulatory_region_variant	MODIFIER	-	-	RegulatoryFeature	ENSR00000089585	promoter	-	-	-	-	-	-	-	-	-	-	-	0.3277
rs2861819	rs6757906	2	68127595-68127595	A	downstream_gene_variant	MODIFIER	WDR92	ENSG00000243667	Transcript	ENST00000295121	protein_coding	-	-	-	-	-	-	-	-1	P1	-	-	0.7694
rs2861819	rs6757906	2	68127595-68127595	A	downstream_gene_variant	MODIFIER	AC017083.3	ENSG00000273398	Transcript	ENST00000406334	nonsense_mediated_decay	-	-	-	-	-	-	-	-1	P1	-	-	0.7694
rs2861819	rs6757906	2	68127595-68127595	A	downstream_gene_variant	MODIFIER	PPIAP64	ENSG00000236259	Transcript	ENST00000428093	processed_pseudogene	-	-	-	-	-	-	-	1	-	-	-	0.7694
rs2861819	rs6757906	2	68127595-68127595	A	downstream_gene_variant	MODIFIER	WDR92	ENSG00000243667	Transcript	ENST00000457114	protein_coding	-	-	-	-	-	-	-	-1	-	-	-	0.7694
rs2861819	rs6757906	2	68127595-68127595	A	intron_variant,non_coding_transcript_variant	MODIFIER	WDR92	ENSG00000243667	Transcript	ENST00000492039	processed_transcript	-	8/9	-	-	-	-	-	-1	-	-	-	0.7694
rs2861819	rs4671874	2	68128508-68128508	C	downstream_gene_variant	MODIFIER	WDR92	ENSG00000243667	Transcript	ENST00000295121	protein_coding	-	-	-	-	-	-	-	-1	P1	-	-	0.7414
rs2861819	rs4671874	2	68128508-68128508	C	downstream_gene_variant	MODIFIER	AC017083.3	ENSG00000273398	Transcript	ENST00000406334	nonsense_mediated_decay	-	-	-	-	-	-	-	-1	P1	-	-	0.7414
rs2861819	rs4671874	2	68128508-68128508	C	downstream_gene_variant	MODIFIER	PPIAP64	ENSG00000236259	Transcript	ENST00000428093	processed_pseudogene	-	-	-	-	-	-	-	1	-	-	-	0.7414
rs2861819	rs4671874	2	68128508-68128508	C	downstream_gene_variant	MODIFIER	WDR92	ENSG00000243667	Transcript	ENST00000457114	protein_coding	-	-	-	-	-	-	-	-1	-	-	-	0.7414
rs2861819	rs4671874	2	68128508-68128508	C	intron_variant,non_coding_transcript_variant	MODIFIER	WDR92	ENSG00000243667	Transcript	ENST00000492039	processed_transcript	-	8/9	-	-	-	-	-	-1	-	-	-	0.7414
rs2861819	rs6546356	2	68142806-68142806	A	intron_variant	MODIFIER	WDR92	ENSG00000243667	Transcript	ENST00000295121	protein_coding	-	3/7	-	-	-	-	-	-1	P1	-	-	-
rs2861819	rs6546356	2	68142806-68142806	T	intron_variant	MODIFIER	WDR92	ENSG00000243667	Transcript	ENST00000295121	protein_coding	-	3/7	-	-	-	-	-	-1	P1	-	-	-
rs2861819	rs6546356	2	68142806-68142806	A	intron_variant	MODIFIER	WDR92	ENSG00000243667	Transcript	ENST00000406245	protein_coding	-	3/6	-	-	-	-	-	-1	-	-	-	-
rs2861819	rs6546356	2	68142806-68142806	T	intron_variant	MODIFIER	WDR92	ENSG00000243667	Transcript	ENST00000406245	protein_coding	-	3/6	-	-	-	-	-	-1	-	-	-	-
rs2861819	rs6546356	2	68142806-68142806	A	intron_variant,NMD_transcript_variant	MODIFIER	AC017083.3	ENSG00000273398	Transcript	ENST00000406334	nonsense_mediated_decay	-	10/14	-	-	-	-	-	-1	P1	-	-	-
rs2861819	rs6546356	2	68142806-68142806	T	intron_variant,NMD_transcript_variant	MODIFIER	AC017083.3	ENSG00000273398	Transcript	ENST00000406334	nonsense_mediated_decay	-	10/14	-	-	-	-	-	-1	P1	-	-	-
rs2861819	rs6546356	2	68142806-68142806	A	intron_variant	MODIFIER	WDR92	ENSG00000243667	Transcript	ENST00000409164	protein_coding	-	3/6	-	-	-	-	-	-1	-	-	-	-
rs2861819	rs6546356	2	68142806-68142806	T	intron_variant	MODIFIER	WDR92	ENSG00000243667	Transcript	ENST00000409164	protein_coding	-	3/6	-	-	-	-	-	-1	-	-	-	-
rs2861819	rs6546356	2	68142806-68142806	A	upstream_gene_variant	MODIFIER	WDR92	ENSG00000243667	Transcript	ENST00000457114	protein_coding	-	-	-	-	-	-	-	-1	-	-	-	-
rs2861819	rs6546356	2	68142806-68142806	T	upstream_gene_variant	MODIFIER	WDR92	ENSG00000243667	Transcript	ENST00000457114	protein_coding	-	-	-	-	-	-	-	-1	-	-	-	-
rs2861819	rs6546356	2	68142806-68142806	A	downstream_gene_variant	MODIFIER	WDR92	ENSG00000243667	Transcript	ENST00000468984	retained_intron	-	-	-	-	-	-	-	-1	-	-	-	-
rs2861819	rs6546356	2	68142806-68142806	T	downstream_gene_variant	MODIFIER	WDR92	ENSG00000243667	Transcript	ENST00000468984	retained_intron	-	-	-	-	-	-	-	-1	-	-	-	-
rs2861819	rs6546356	2	68142806-68142806	A	intron_variant,non_coding_transcript_variant	MODIFIER	WDR92	ENSG00000243667	Transcript	ENST00000492039	processed_transcript	-	3/9	-	-	-	-	-	-1	-	-	-	-
rs2861819	rs6546356	2	68142806-68142806	T	intron_variant,non_coding_transcript_variant	MODIFIER	WDR92	ENSG00000243667	Transcript	ENST00000492039	processed_transcript	-	3/9	-	-	-	-	-	-1	-	-	-	-
rs2861819	rs2278788	2	68149424-68149424	C	intron_variant	MODIFIER	WDR92	ENSG00000243667	Transcript	ENST00000295121	protein_coding	-	1/7	-	-	-	-	-	-1	P1	-	-	0.7674
rs2861819	rs2278788	2	68149424-68149424	C	intron_variant	MODIFIER	WDR92	ENSG00000243667	Transcript	ENST00000406245	protein_coding	-	1/6	-	-	-	-	-	-1	-	-	-	0.7674
rs2861819	rs2278788	2	68149424-68149424	C	intron_variant,NMD_transcript_variant	MODIFIER	AC017083.3	ENSG00000273398	Transcript	ENST00000406334	nonsense_mediated_decay	-	8/14	-	-	-	-	-	-1	P1	-	-	0.7674
rs2861819	rs2278788	2	68149424-68149424	C	intron_variant	MODIFIER	WDR92	ENSG00000243667	Transcript	ENST00000409164	protein_coding	-	1/6	-	-	-	-	-	-1	-	-	-	0.7674
rs2861819	rs2278788	2	68149424-68149424	C	intron_variant,non_coding_transcript_variant	MODIFIER	WDR92	ENSG00000243667	Transcript	ENST00000468984	retained_intron	-	1/1	-	-	-	-	-	-1	-	-	-	0.7674
rs2861819	rs2278788	2	68149424-68149424	C	intron_variant,non_coding_transcript_variant	MODIFIER	WDR92	ENSG00000243667	Transcript	ENST00000492039	processed_transcript	-	1/9	-	-	-	-	-	-1	-	-	-	0.7674
rs2861819	rs5018482	2	68150480-68150480	C	intron_variant	MODIFIER	WDR92	ENSG00000243667	Transcript	ENST00000295121	protein_coding	-	1/7	-	-	-	-	-	-1	P1	-	-	0.7678
rs2861819	rs5018482	2	68150480-68150480	C	intron_variant	MODIFIER	WDR92	ENSG00000243667	Transcript	ENST00000406245	protein_coding	-	1/6	-	-	-	-	-	-1	-	-	-	0.7678
rs2861819	rs5018482	2	68150480-68150480	C	intron_variant,NMD_transcript_variant	MODIFIER	AC017083.3	ENSG00000273398	Transcript	ENST00000406334	nonsense_mediated_decay	-	8/14	-	-	-	-	-	-1	P1	-	-	0.7678
rs2861819	rs5018482	2	68150480-68150480	C	intron_variant	MODIFIER	WDR92	ENSG00000243667	Transcript	ENST00000409164	protein_coding	-	1/6	-	-	-	-	-	-1	-	-	-	0.7678
rs2861819	rs5018482	2	68150480-68150480	C	intron_variant,non_coding_transcript_variant	MODIFIER	WDR92	ENSG00000243667	Transcript	ENST00000468984	retained_intron	-	1/1	-	-	-	-	-	-1	-	-	-	0.7678
rs2861819	rs5018482	2	68150480-68150480	C	intron_variant,non_coding_transcript_variant	MODIFIER	WDR92	ENSG00000243667	Transcript	ENST00000492039	processed_transcript	-	1/9	-	-	-	-	-	-1	-	-	-	0.7678
rs2861819	rs6546357	2	68151906-68151906	A	intron_variant	MODIFIER	WDR92	ENSG00000243667	Transcript	ENST00000295121	protein_coding	-	1/7	-	-	-	-	-	-1	P1	-	-	0.7678
rs2861819	rs6546357	2	68151906-68151906	A	intron_variant	MODIFIER	WDR92	ENSG00000243667	Transcript	ENST00000406245	protein_coding	-	1/6	-	-	-	-	-	-1	-	-	-	0.7678
rs2861819	rs6546357	2	68151906-68151906	A	intron_variant,NMD_transcript_variant	MODIFIER	AC017083.3	ENSG00000273398	Transcript	ENST00000406334	nonsense_mediated_decay	-	8/14	-	-	-	-	-	-1	P1	-	-	0.7678
rs2861819	rs6546357	2	68151906-68151906	A	intron_variant	MODIFIER	WDR92	ENSG00000243667	Transcript	ENST00000409164	protein_coding	-	1/6	-	-	-	-	-	-1	-	-	-	0.7678
rs2861819	rs6546357	2	68151906-68151906	A	intron_variant,non_coding_transcript_variant	MODIFIER	WDR92	ENSG00000243667	Transcript	ENST00000468984	retained_intron	-	1/1	-	-	-	-	-	-1	-	-	-	0.7678
rs2861819	rs6546357	2	68151906-68151906	A	intron_variant,non_coding_transcript_variant	MODIFIER	WDR92	ENSG00000243667	Transcript	ENST00000492039	processed_transcript	-	1/9	-	-	-	-	-	-1	-	-	-	0.7678
rs2861819	rs4671205	2	68152256-68152256	A	intron_variant	MODIFIER	WDR92	ENSG00000243667	Transcript	ENST00000295121	protein_coding	-	1/7	-	-	-	-	-	-1	P1	-	-	0.7732
rs2861819	rs4671205	2	68152256-68152256	A	intron_variant	MODIFIER	WDR92	ENSG00000243667	Transcript	ENST00000406245	protein_coding	-	1/6	-	-	-	-	-	-1	-	-	-	0.7732
rs2861819	rs4671205	2	68152256-68152256	A	intron_variant,NMD_transcript_variant	MODIFIER	AC017083.3	ENSG00000273398	Transcript	ENST00000406334	nonsense_mediated_decay	-	8/14	-	-	-	-	-	-1	P1	-	-	0.7732
rs2861819	rs4671205	2	68152256-68152256	A	intron_variant	MODIFIER	WDR92	ENSG00000243667	Transcript	ENST00000409164	protein_coding	-	1/6	-	-	-	-	-	-1	-	-	-	0.7732
rs2861819	rs4671205	2	68152256-68152256	A	intron_variant,non_coding_transcript_variant	MODIFIER	WDR92	ENSG00000243667	Transcript	ENST00000468984	retained_intron	-	1/1	-	-	-	-	-	-1	-	-	-	0.7732
rs2861819	rs4671205	2	68152256-68152256	A	intron_variant,non_coding_transcript_variant	MODIFIER	WDR92	ENSG00000243667	Transcript	ENST00000492039	processed_transcript	-	1/9	-	-	-	-	-	-1	-	-	-	0.7732
rs2861819	rs2044693	2	68157965-68157965	G	missense_variant	MODERATE	PNO1	ENSG00000115946	Transcript	ENST00000263657	protein_coding	1/7	-	122	31	11	R/G	Agg/Ggg	1	P1	tolerated(0.42)	benign(0)	0.7684
rs2861819	rs2044693	2	68157965-68157965	G	upstream_gene_variant	MODIFIER	WDR92	ENSG00000243667	Transcript	ENST00000295121	protein_coding	-	-	-	-	-	-	-	-1	P1	-	-	0.7684
rs2861819	rs2044693	2	68157965-68157965	G	upstream_gene_variant	MODIFIER	WDR92	ENSG00000243667	Transcript	ENST00000406245	protein_coding	-	-	-	-	-	-	-	-1	-	-	-	0.7684
rs2861819	rs2044693	2	68157965-68157965	G	missense_variant,NMD_transcript_variant	MODERATE	AC017083.3	ENSG00000273398	Transcript	ENST00000406334	nonsense_mediated_decay	7/15	-	812	593	198	L/P	cTg/cCg	-1	P1	tolerated(0.3)	benign(0)	0.7684
rs2861819	rs2044693	2	68157965-68157965	G	upstream_gene_variant	MODIFIER	WDR92	ENSG00000243667	Transcript	ENST00000409164	protein_coding	-	-	-	-	-	-	-	-1	-	-	-	0.7684
rs2861819	rs2044693	2	68157965-68157965	G	missense_variant,NMD_transcript_variant	MODERATE	PNO1	ENSG00000115946	Transcript	ENST00000430742	nonsense_mediated_decay	1/5	-	49	31	11	R/G	Agg/Ggg	1	-	tolerated(0.41)	benign(0)	0.7684
rs2861819	rs2044693	2	68157965-68157965	G	upstream_gene_variant	MODIFIER	WDR92	ENSG00000243667	Transcript	ENST00000468984	retained_intron	-	-	-	-	-	-	-	-1	-	-	-	0.7684
rs2861819	rs2044693	2	68157965-68157965	G	upstream_gene_variant	MODIFIER	WDR92	ENSG00000243667	Transcript	ENST00000492039	processed_transcript	-	-	-	-	-	-	-	-1	-	-	-	0.7684
rs2861819	rs2044693	2	68157965-68157965	G	regulatory_region_variant	MODIFIER	-	-	RegulatoryFeature	ENSR00000118350	promoter	-	-	-	-	-	-	-	-	-	-	-	0.7684
rs2861819	rs6742014	2	68158823-68158823	T	intron_variant	MODIFIER	PNO1	ENSG00000115946	Transcript	ENST00000263657	protein_coding	-	2/6	-	-	-	-	-	1	P1	-	-	0.727
rs2861819	rs6742014	2	68158823-68158823	T	upstream_gene_variant	MODIFIER	WDR92	ENSG00000243667	Transcript	ENST00000295121	protein_coding	-	-	-	-	-	-	-	-1	P1	-	-	0.727
rs2861819	rs6742014	2	68158823-68158823	T	upstream_gene_variant	MODIFIER	WDR92	ENSG00000243667	Transcript	ENST00000406245	protein_coding	-	-	-	-	-	-	-	-1	-	-	-	0.727
rs2861819	rs6742014	2	68158823-68158823	T	intron_variant,NMD_transcript_variant	MODIFIER	AC017083.3	ENSG00000273398	Transcript	ENST00000406334	nonsense_mediated_decay	-	6/14	-	-	-	-	-	-1	P1	-	-	0.727
rs2861819	rs6742014	2	68158823-68158823	T	upstream_gene_variant	MODIFIER	WDR92	ENSG00000243667	Transcript	ENST00000409164	protein_coding	-	-	-	-	-	-	-	-1	-	-	-	0.727
rs2861819	rs6742014	2	68158823-68158823	T	intron_variant,NMD_transcript_variant	MODIFIER	PNO1	ENSG00000115946	Transcript	ENST00000430742	nonsense_mediated_decay	-	2/4	-	-	-	-	-	1	-	-	-	0.727
rs2861819	rs6742014	2	68158823-68158823	T	upstream_gene_variant	MODIFIER	WDR92	ENSG00000243667	Transcript	ENST00000468984	retained_intron	-	-	-	-	-	-	-	-1	-	-	-	0.727
rs2861819	rs6742014	2	68158823-68158823	T	upstream_gene_variant	MODIFIER	WDR92	ENSG00000243667	Transcript	ENST00000492039	processed_transcript	-	-	-	-	-	-	-	-1	-	-	-	0.727
rs2861819	rs6742014	2	68158823-68158823	T	regulatory_region_variant	MODIFIER	-	-	RegulatoryFeature	ENSR00000118350	promoter	-	-	-	-	-	-	-	-	-	-	-	0.727
rs2861819	rs7340307	2	68166012-68166012	A	intron_variant	MODIFIER	PNO1	ENSG00000115946	Transcript	ENST00000263657	protein_coding	-	5/6	-	-	-	-	-	1	P1	-	-	0.7726
rs2861819	rs7340307	2	68166012-68166012	A	intron_variant,NMD_transcript_variant	MODIFIER	AC017083.3	ENSG00000273398	Transcript	ENST00000406334	nonsense_mediated_decay	-	6/14	-	-	-	-	-	-1	P1	-	-	0.7726
rs2861819	rs7340307	2	68166012-68166012	A	downstream_gene_variant	MODIFIER	PNO1	ENSG00000115946	Transcript	ENST00000430742	nonsense_mediated_decay	-	-	-	-	-	-	-	1	-	-	-	0.7726
rs2861819	rs7340307	2	68166012-68166012	A	regulatory_region_variant	MODIFIER	-	-	RegulatoryFeature	ENSR00000608838	enhancer	-	-	-	-	-	-	-	-	-	-	-	0.7726
rs2861819	rs146038343	2	68166394-68166394	AAG	intron_variant	MODIFIER	PNO1	ENSG00000115946	Transcript	ENST00000263657	protein_coding	-	5/6	-	-	-	-	-	1	P1	-	-	0.7772
rs2861819	rs146038343	2	68166394-68166394	AAG	intron_variant,NMD_transcript_variant	MODIFIER	AC017083.3	ENSG00000273398	Transcript	ENST00000406334	nonsense_mediated_decay	-	6/14	-	-	-	-	-	-1	P1	-	-	0.7772
rs2861819	rs146038343	2	68166394-68166394	AAG	downstream_gene_variant	MODIFIER	PNO1	ENSG00000115946	Transcript	ENST00000430742	nonsense_mediated_decay	-	-	-	-	-	-	-	1	-	-	-	0.7772
rs2861819	rs146038343	2	68166394-68166394	AAG	regulatory_region_variant	MODIFIER	-	-	RegulatoryFeature	ENSR00000608838	enhancer	-	-	-	-	-	-	-	-	-	-	-	0.7772
rs2861819	rs6756198	2	68167052-68167052	G	intron_variant	MODIFIER	PNO1	ENSG00000115946	Transcript	ENST00000263657	protein_coding	-	5/6	-	-	-	-	-	1	P1	-	-	-
rs2861819	rs6756198	2	68167052-68167052	T	intron_variant	MODIFIER	PNO1	ENSG00000115946	Transcript	ENST00000263657	protein_coding	-	5/6	-	-	-	-	-	1	P1	-	-	-
rs2861819	rs6756198	2	68167052-68167052	G	intron_variant,NMD_transcript_variant	MODIFIER	AC017083.3	ENSG00000273398	Transcript	ENST00000406334	nonsense_mediated_decay	-	6/14	-	-	-	-	-	-1	P1	-	-	-
rs2861819	rs6756198	2	68167052-68167052	T	intron_variant,NMD_transcript_variant	MODIFIER	AC017083.3	ENSG00000273398	Transcript	ENST00000406334	nonsense_mediated_decay	-	6/14	-	-	-	-	-	-1	P1	-	-	-
rs2861819	rs6756198	2	68167052-68167052	G	downstream_gene_variant	MODIFIER	PNO1	ENSG00000115946	Transcript	ENST00000430742	nonsense_mediated_decay	-	-	-	-	-	-	-	1	-	-	-	-
rs2861819	rs6756198	2	68167052-68167052	T	downstream_gene_variant	MODIFIER	PNO1	ENSG00000115946	Transcript	ENST00000430742	nonsense_mediated_decay	-	-	-	-	-	-	-	1	-	-	-	-
rs2861819	rs10182832	2	68167852-68167852	C	intron_variant	MODIFIER	PNO1	ENSG00000115946	Transcript	ENST00000263657	protein_coding	-	5/6	-	-	-	-	-	1	P1	-	-	0.7726
rs2861819	rs10182832	2	68167852-68167852	C	intron_variant,NMD_transcript_variant	MODIFIER	AC017083.3	ENSG00000273398	Transcript	ENST00000406334	nonsense_mediated_decay	-	6/14	-	-	-	-	-	-1	P1	-	-	0.7726
rs2861819	rs10173501	2	68168499-68168499	A	intron_variant	MODIFIER	PNO1	ENSG00000115946	Transcript	ENST00000263657	protein_coding	-	5/6	-	-	-	-	-	1	P1	-	-	-
rs2861819	rs10173501	2	68168499-68168499	C	intron_variant	MODIFIER	PNO1	ENSG00000115946	Transcript	ENST00000263657	protein_coding	-	5/6	-	-	-	-	-	1	P1	-	-	-
rs2861819	rs10173501	2	68168499-68168499	A	intron_variant,NMD_transcript_variant	MODIFIER	AC017083.3	ENSG00000273398	Transcript	ENST00000406334	nonsense_mediated_decay	-	6/14	-	-	-	-	-	-1	P1	-	-	-
rs2861819	rs10173501	2	68168499-68168499	C	intron_variant,NMD_transcript_variant	MODIFIER	AC017083.3	ENSG00000273398	Transcript	ENST00000406334	nonsense_mediated_decay	-	6/14	-	-	-	-	-	-1	P1	-	-	-
rs2861819	rs10173501	2	68168499-68168499	A	upstream_gene_variant	MODIFIER	PNO1	ENSG00000115946	Transcript	ENST00000488728	retained_intron	-	-	-	-	-	-	-	1	-	-	-	-
rs2861819	rs10173501	2	68168499-68168499	C	upstream_gene_variant	MODIFIER	PNO1	ENSG00000115946	Transcript	ENST00000488728	retained_intron	-	-	-	-	-	-	-	1	-	-	-	-
rs2861819	rs4671876	2	68168781-68168781	G	intron_variant	MODIFIER	PNO1	ENSG00000115946	Transcript	ENST00000263657	protein_coding	-	5/6	-	-	-	-	-	1	P1	-	-	0.7726
rs2861819	rs4671876	2	68168781-68168781	G	intron_variant,NMD_transcript_variant	MODIFIER	AC017083.3	ENSG00000273398	Transcript	ENST00000406334	nonsense_mediated_decay	-	6/14	-	-	-	-	-	-1	P1	-	-	0.7726
rs2861819	rs4671876	2	68168781-68168781	G	upstream_gene_variant	MODIFIER	PNO1	ENSG00000115946	Transcript	ENST00000488728	retained_intron	-	-	-	-	-	-	-	1	-	-	-	0.7726
rs2861819	rs12713633	2	68169064-68169064	G	intron_variant	MODIFIER	PNO1	ENSG00000115946	Transcript	ENST00000263657	protein_coding	-	5/6	-	-	-	-	-	1	P1	-	-	-
rs2861819	rs12713633	2	68169064-68169064	T	intron_variant	MODIFIER	PNO1	ENSG00000115946	Transcript	ENST00000263657	protein_coding	-	5/6	-	-	-	-	-	1	P1	-	-	-
rs2861819	rs12713633	2	68169064-68169064	G	intron_variant,NMD_transcript_variant	MODIFIER	AC017083.3	ENSG00000273398	Transcript	ENST00000406334	nonsense_mediated_decay	-	6/14	-	-	-	-	-	-1	P1	-	-	-
rs2861819	rs12713633	2	68169064-68169064	T	intron_variant,NMD_transcript_variant	MODIFIER	AC017083.3	ENSG00000273398	Transcript	ENST00000406334	nonsense_mediated_decay	-	6/14	-	-	-	-	-	-1	P1	-	-	-
rs2861819	rs12713633	2	68169064-68169064	G	upstream_gene_variant	MODIFIER	PNO1	ENSG00000115946	Transcript	ENST00000488728	retained_intron	-	-	-	-	-	-	-	1	-	-	-	-
rs2861819	rs12713633	2	68169064-68169064	T	upstream_gene_variant	MODIFIER	PNO1	ENSG00000115946	Transcript	ENST00000488728	retained_intron	-	-	-	-	-	-	-	1	-	-	-	-
rs2861819	rs6716271	2	68171787-68171787	C	intron_variant	MODIFIER	PNO1	ENSG00000115946	Transcript	ENST00000263657	protein_coding	-	5/6	-	-	-	-	-	1	P1	-	-	0.7722
rs2861819	rs6716271	2	68171787-68171787	C	intron_variant,NMD_transcript_variant	MODIFIER	AC017083.3	ENSG00000273398	Transcript	ENST00000406334	nonsense_mediated_decay	-	6/14	-	-	-	-	-	-1	P1	-	-	0.7722
rs2861819	rs6716271	2	68171787-68171787	C	upstream_gene_variant	MODIFIER	PNO1	ENSG00000115946	Transcript	ENST00000488728	retained_intron	-	-	-	-	-	-	-	1	-	-	-	0.7722
rs2861819	rs4671877	2	68172058-68172058	G	intron_variant	MODIFIER	PNO1	ENSG00000115946	Transcript	ENST00000263657	protein_coding	-	5/6	-	-	-	-	-	1	P1	-	-	-
rs2861819	rs4671877	2	68172058-68172058	T	intron_variant	MODIFIER	PNO1	ENSG00000115946	Transcript	ENST00000263657	protein_coding	-	5/6	-	-	-	-	-	1	P1	-	-	-
rs2861819	rs4671877	2	68172058-68172058	G	intron_variant,NMD_transcript_variant	MODIFIER	AC017083.3	ENSG00000273398	Transcript	ENST00000406334	nonsense_mediated_decay	-	6/14	-	-	-	-	-	-1	P1	-	-	-
rs2861819	rs4671877	2	68172058-68172058	T	intron_variant,NMD_transcript_variant	MODIFIER	AC017083.3	ENSG00000273398	Transcript	ENST00000406334	nonsense_mediated_decay	-	6/14	-	-	-	-	-	-1	P1	-	-	-
rs2861819	rs4671877	2	68172058-68172058	G	upstream_gene_variant	MODIFIER	PNO1	ENSG00000115946	Transcript	ENST00000488728	retained_intron	-	-	-	-	-	-	-	1	-	-	-	-
rs2861819	rs4671877	2	68172058-68172058	T	upstream_gene_variant	MODIFIER	PNO1	ENSG00000115946	Transcript	ENST00000488728	retained_intron	-	-	-	-	-	-	-	1	-	-	-	-
rs2861819	rs3961804	2	68172966-68172966	A	intron_variant	MODIFIER	PNO1	ENSG00000115946	Transcript	ENST00000263657	protein_coding	-	5/6	-	-	-	-	-	1	P1	-	-	0.772
rs2861819	rs3961804	2	68172966-68172966	A	intron_variant,NMD_transcript_variant	MODIFIER	AC017083.3	ENSG00000273398	Transcript	ENST00000406334	nonsense_mediated_decay	-	6/14	-	-	-	-	-	-1	P1	-	-	0.772
rs2861819	rs3961804	2	68172966-68172966	A	upstream_gene_variant	MODIFIER	PNO1	ENSG00000115946	Transcript	ENST00000488728	retained_intron	-	-	-	-	-	-	-	1	-	-	-	0.772
rs2861819	rs531986118	2	68173083-68173087	-	intron_variant	MODIFIER	PNO1	ENSG00000115946	Transcript	ENST00000263657	protein_coding	-	5/6	-	-	-	-	-	1	P1	-	-	0.5925
rs2861819	rs531986118	2	68173083-68173087	-	intron_variant,NMD_transcript_variant	MODIFIER	AC017083.3	ENSG00000273398	Transcript	ENST00000406334	nonsense_mediated_decay	-	6/14	-	-	-	-	-	-1	P1	-	-	0.5925
rs2861819	rs531986118	2	68173083-68173087	-	upstream_gene_variant	MODIFIER	PNO1	ENSG00000115946	Transcript	ENST00000488728	retained_intron	-	-	-	-	-	-	-	1	-	-	-	0.5925
rs2861819	rs10190515	2	68173824-68173824	A	intron_variant	MODIFIER	PNO1	ENSG00000115946	Transcript	ENST00000263657	protein_coding	-	6/6	-	-	-	-	-	1	P1	-	-	0.772
rs2861819	rs10190515	2	68173824-68173824	A	intron_variant,NMD_transcript_variant	MODIFIER	AC017083.3	ENSG00000273398	Transcript	ENST00000406334	nonsense_mediated_decay	-	6/14	-	-	-	-	-	-1	P1	-	-	0.772
rs2861819	rs10190515	2	68173824-68173824	A	intron_variant,non_coding_transcript_variant	MODIFIER	PNO1	ENSG00000115946	Transcript	ENST00000488728	retained_intron	-	1/1	-	-	-	-	-	1	-	-	-	0.772
rs2861819	rs200145047	2	68174288-68174292	-	downstream_gene_variant	MODIFIER	PPP3R1	ENSG00000221823	Transcript	ENST00000234310	protein_coding	-	-	-	-	-	-	-	-1	P1	-	-	0.767
rs2861819	rs200145047	2	68174288-68174292	-	intron_variant	MODIFIER	PNO1	ENSG00000115946	Transcript	ENST00000263657	protein_coding	-	6/6	-	-	-	-	-	1	P1	-	-	0.767
rs2861819	rs200145047	2	68174288-68174292	-	intron_variant,NMD_transcript_variant	MODIFIER	AC017083.3	ENSG00000273398	Transcript	ENST00000406334	nonsense_mediated_decay	-	6/14	-	-	-	-	-	-1	P1	-	-	0.767
rs2861819	rs200145047	2	68174288-68174292	-	intron_variant,non_coding_transcript_variant	MODIFIER	PNO1	ENSG00000115946	Transcript	ENST00000488728	retained_intron	-	1/1	-	-	-	-	-	1	-	-	-	0.767
rs2861819	rs12691190	2	68174425-68174425	G	downstream_gene_variant	MODIFIER	PPP3R1	ENSG00000221823	Transcript	ENST00000234310	protein_coding	-	-	-	-	-	-	-	-1	P1	-	-	-
rs2861819	rs12691190	2	68174425-68174425	T	downstream_gene_variant	MODIFIER	PPP3R1	ENSG00000221823	Transcript	ENST00000234310	protein_coding	-	-	-	-	-	-	-	-1	P1	-	-	-
rs2861819	rs12691190	2	68174425-68174425	G	intron_variant	MODIFIER	PNO1	ENSG00000115946	Transcript	ENST00000263657	protein_coding	-	6/6	-	-	-	-	-	1	P1	-	-	-
rs2861819	rs12691190	2	68174425-68174425	T	intron_variant	MODIFIER	PNO1	ENSG00000115946	Transcript	ENST00000263657	protein_coding	-	6/6	-	-	-	-	-	1	P1	-	-	-
rs2861819	rs12691190	2	68174425-68174425	G	intron_variant,NMD_transcript_variant	MODIFIER	AC017083.3	ENSG00000273398	Transcript	ENST00000406334	nonsense_mediated_decay	-	6/14	-	-	-	-	-	-1	P1	-	-	-
rs2861819	rs12691190	2	68174425-68174425	T	intron_variant,NMD_transcript_variant	MODIFIER	AC017083.3	ENSG00000273398	Transcript	ENST00000406334	nonsense_mediated_decay	-	6/14	-	-	-	-	-	-1	P1	-	-	-
rs2861819	rs12691190	2	68174425-68174425	G	intron_variant,non_coding_transcript_variant	MODIFIER	PNO1	ENSG00000115946	Transcript	ENST00000488728	retained_intron	-	1/1	-	-	-	-	-	1	-	-	-	-
rs2861819	rs12691190	2	68174425-68174425	T	intron_variant,non_coding_transcript_variant	MODIFIER	PNO1	ENSG00000115946	Transcript	ENST00000488728	retained_intron	-	1/1	-	-	-	-	-	1	-	-	-	-
rs2861819	rs1060842	2	68174880-68174880	A	downstream_gene_variant	MODIFIER	PPP3R1	ENSG00000221823	Transcript	ENST00000234310	protein_coding	-	-	-	-	-	-	-	-1	P1	-	-	-
rs2861819	rs1060842	2	68174880-68174880	T	downstream_gene_variant	MODIFIER	PPP3R1	ENSG00000221823	Transcript	ENST00000234310	protein_coding	-	-	-	-	-	-	-	-1	P1	-	-	-
rs2861819	rs1060842	2	68174880-68174880	A	3_prime_UTR_variant	MODIFIER	PNO1	ENSG00000115946	Transcript	ENST00000263657	protein_coding	7/7	-	928	-	-	-	-	1	P1	-	-	-
rs2861819	rs1060842	2	68174880-68174880	T	3_prime_UTR_variant	MODIFIER	PNO1	ENSG00000115946	Transcript	ENST00000263657	protein_coding	7/7	-	928	-	-	-	-	1	P1	-	-	-
rs2861819	rs1060842	2	68174880-68174880	A	intron_variant,NMD_transcript_variant	MODIFIER	AC017083.3	ENSG00000273398	Transcript	ENST00000406334	nonsense_mediated_decay	-	6/14	-	-	-	-	-	-1	P1	-	-	-
rs2861819	rs1060842	2	68174880-68174880	T	intron_variant,NMD_transcript_variant	MODIFIER	AC017083.3	ENSG00000273398	Transcript	ENST00000406334	nonsense_mediated_decay	-	6/14	-	-	-	-	-	-1	P1	-	-	-
rs2861819	rs1060842	2	68174880-68174880	A	non_coding_transcript_exon_variant	MODIFIER	PNO1	ENSG00000115946	Transcript	ENST00000488728	retained_intron	2/2	-	457	-	-	-	-	1	-	-	-	-
rs2861819	rs1060842	2	68174880-68174880	T	non_coding_transcript_exon_variant	MODIFIER	PNO1	ENSG00000115946	Transcript	ENST00000488728	retained_intron	2/2	-	457	-	-	-	-	1	-	-	-	-
rs2861819	rs1060842	2	68174880-68174880	A	upstream_gene_variant	MODIFIER	AC017083.2	ENSG00000273275	Transcript	ENST00000609955	antisense	-	-	-	-	-	-	-	1	-	-	-	-
rs2861819	rs1060842	2	68174880-68174880	T	upstream_gene_variant	MODIFIER	AC017083.2	ENSG00000273275	Transcript	ENST00000609955	antisense	-	-	-	-	-	-	-	1	-	-	-	-
rs2861819	rs3836051	2	68175021-68175022	-	downstream_gene_variant	MODIFIER	PPP3R1	ENSG00000221823	Transcript	ENST00000234310	protein_coding	-	-	-	-	-	-	-	-1	P1	-	-	0.772
rs2861819	rs3836051	2	68175021-68175022	-	3_prime_UTR_variant	MODIFIER	PNO1	ENSG00000115946	Transcript	ENST00000263657	protein_coding	7/7	-	1070	-	-	-	-	1	P1	-	-	0.772
rs2861819	rs3836051	2	68175021-68175022	-	intron_variant,NMD_transcript_variant	MODIFIER	AC017083.3	ENSG00000273398	Transcript	ENST00000406334	nonsense_mediated_decay	-	6/14	-	-	-	-	-	-1	P1	-	-	0.772
rs2861819	rs3836051	2	68175021-68175022	-	downstream_gene_variant	MODIFIER	PNO1	ENSG00000115946	Transcript	ENST00000488728	retained_intron	-	-	-	-	-	-	-	1	-	-	-	0.772
rs2861819	rs3836051	2	68175021-68175022	-	upstream_gene_variant	MODIFIER	AC017083.2	ENSG00000273275	Transcript	ENST00000609955	antisense	-	-	-	-	-	-	-	1	-	-	-	0.772
rs2861819	rs10197082	2	68175698-68175698	C	downstream_gene_variant	MODIFIER	PPP3R1	ENSG00000221823	Transcript	ENST00000234310	protein_coding	-	-	-	-	-	-	-	-1	P1	-	-	-
rs2861819	rs10197082	2	68175698-68175698	T	downstream_gene_variant	MODIFIER	PPP3R1	ENSG00000221823	Transcript	ENST00000234310	protein_coding	-	-	-	-	-	-	-	-1	P1	-	-	-
rs2861819	rs10197082	2	68175698-68175698	C	3_prime_UTR_variant	MODIFIER	PNO1	ENSG00000115946	Transcript	ENST00000263657	protein_coding	7/7	-	1746	-	-	-	-	1	P1	-	-	-
rs2861819	rs10197082	2	68175698-68175698	T	3_prime_UTR_variant	MODIFIER	PNO1	ENSG00000115946	Transcript	ENST00000263657	protein_coding	7/7	-	1746	-	-	-	-	1	P1	-	-	-
rs2861819	rs10197082	2	68175698-68175698	C	intron_variant,NMD_transcript_variant	MODIFIER	AC017083.3	ENSG00000273398	Transcript	ENST00000406334	nonsense_mediated_decay	-	6/14	-	-	-	-	-	-1	P1	-	-	-
rs2861819	rs10197082	2	68175698-68175698	T	intron_variant,NMD_transcript_variant	MODIFIER	AC017083.3	ENSG00000273398	Transcript	ENST00000406334	nonsense_mediated_decay	-	6/14	-	-	-	-	-	-1	P1	-	-	-
rs2861819	rs10197082	2	68175698-68175698	C	downstream_gene_variant	MODIFIER	PNO1	ENSG00000115946	Transcript	ENST00000488728	retained_intron	-	-	-	-	-	-	-	1	-	-	-	-
rs2861819	rs10197082	2	68175698-68175698	T	downstream_gene_variant	MODIFIER	PNO1	ENSG00000115946	Transcript	ENST00000488728	retained_intron	-	-	-	-	-	-	-	1	-	-	-	-
rs2861819	rs10197082	2	68175698-68175698	C	upstream_gene_variant	MODIFIER	AC017083.2	ENSG00000273275	Transcript	ENST00000609955	antisense	-	-	-	-	-	-	-	1	-	-	-	-
rs2861819	rs10197082	2	68175698-68175698	T	upstream_gene_variant	MODIFIER	AC017083.2	ENSG00000273275	Transcript	ENST00000609955	antisense	-	-	-	-	-	-	-	1	-	-	-	-
rs2861819	rs10173197	2	68175703-68175703	G	downstream_gene_variant	MODIFIER	PPP3R1	ENSG00000221823	Transcript	ENST00000234310	protein_coding	-	-	-	-	-	-	-	-1	P1	-	-	0.772
rs2861819	rs10173197	2	68175703-68175703	G	3_prime_UTR_variant	MODIFIER	PNO1	ENSG00000115946	Transcript	ENST00000263657	protein_coding	7/7	-	1751	-	-	-	-	1	P1	-	-	0.772
rs2861819	rs10173197	2	68175703-68175703	G	intron_variant,NMD_transcript_variant	MODIFIER	AC017083.3	ENSG00000273398	Transcript	ENST00000406334	nonsense_mediated_decay	-	6/14	-	-	-	-	-	-1	P1	-	-	0.772
rs2861819	rs10173197	2	68175703-68175703	G	downstream_gene_variant	MODIFIER	PNO1	ENSG00000115946	Transcript	ENST00000488728	retained_intron	-	-	-	-	-	-	-	1	-	-	-	0.772
rs2861819	rs10173197	2	68175703-68175703	G	upstream_gene_variant	MODIFIER	AC017083.2	ENSG00000273275	Transcript	ENST00000609955	antisense	-	-	-	-	-	-	-	1	-	-	-	0.772
rs2861819	rs1037242	2	68177696-68177696	A	downstream_gene_variant	MODIFIER	PPP3R1	ENSG00000221823	Transcript	ENST00000234310	protein_coding	-	-	-	-	-	-	-	-1	P1	-	-	-
rs2861819	rs1037242	2	68177696-68177696	C	downstream_gene_variant	MODIFIER	PPP3R1	ENSG00000221823	Transcript	ENST00000234310	protein_coding	-	-	-	-	-	-	-	-1	P1	-	-	-
rs2861819	rs1037242	2	68177696-68177696	A	downstream_gene_variant	MODIFIER	PNO1	ENSG00000115946	Transcript	ENST00000263657	protein_coding	-	-	-	-	-	-	-	1	P1	-	-	-
rs2861819	rs1037242	2	68177696-68177696	C	downstream_gene_variant	MODIFIER	PNO1	ENSG00000115946	Transcript	ENST00000263657	protein_coding	-	-	-	-	-	-	-	1	P1	-	-	-
rs2861819	rs1037242	2	68177696-68177696	A	intron_variant,NMD_transcript_variant	MODIFIER	AC017083.3	ENSG00000273398	Transcript	ENST00000406334	nonsense_mediated_decay	-	6/14	-	-	-	-	-	-1	P1	-	-	-
rs2861819	rs1037242	2	68177696-68177696	C	intron_variant,NMD_transcript_variant	MODIFIER	AC017083.3	ENSG00000273398	Transcript	ENST00000406334	nonsense_mediated_decay	-	6/14	-	-	-	-	-	-1	P1	-	-	-
rs2861819	rs1037242	2	68177696-68177696	A	downstream_gene_variant	MODIFIER	PPP3R1	ENSG00000221823	Transcript	ENST00000409377	protein_coding	-	-	-	-	-	-	-	-1	-	-	-	-
rs2861819	rs1037242	2	68177696-68177696	C	downstream_gene_variant	MODIFIER	PPP3R1	ENSG00000221823	Transcript	ENST00000409377	protein_coding	-	-	-	-	-	-	-	-1	-	-	-	-
rs2861819	rs1037242	2	68177696-68177696	A	downstream_gene_variant	MODIFIER	PPP3R1	ENSG00000221823	Transcript	ENST00000409752	protein_coding	-	-	-	-	-	-	-	-1	-	-	-	-
rs2861819	rs1037242	2	68177696-68177696	C	downstream_gene_variant	MODIFIER	PPP3R1	ENSG00000221823	Transcript	ENST00000409752	protein_coding	-	-	-	-	-	-	-	-1	-	-	-	-
rs2861819	rs1037242	2	68177696-68177696	A	downstream_gene_variant	MODIFIER	PNO1	ENSG00000115946	Transcript	ENST00000488728	retained_intron	-	-	-	-	-	-	-	1	-	-	-	-
rs2861819	rs1037242	2	68177696-68177696	C	downstream_gene_variant	MODIFIER	PNO1	ENSG00000115946	Transcript	ENST00000488728	retained_intron	-	-	-	-	-	-	-	1	-	-	-	-
rs2861819	rs1037242	2	68177696-68177696	A	upstream_gene_variant	MODIFIER	AC017083.2	ENSG00000273275	Transcript	ENST00000609955	antisense	-	-	-	-	-	-	-	1	-	-	-	-
rs2861819	rs1037242	2	68177696-68177696	C	upstream_gene_variant	MODIFIER	AC017083.2	ENSG00000273275	Transcript	ENST00000609955	antisense	-	-	-	-	-	-	-	1	-	-	-	-
rs2861819	rs1037242	2	68177696-68177696	A	regulatory_region_variant	MODIFIER	-	-	RegulatoryFeature	ENSR00000608841	enhancer	-	-	-	-	-	-	-	-	-	-	-	-
rs2861819	rs1037242	2	68177696-68177696	C	regulatory_region_variant	MODIFIER	-	-	RegulatoryFeature	ENSR00000608841	enhancer	-	-	-	-	-	-	-	-	-	-	-	-
rs2861819	rs35684152	2	68181594-68181594	T	intron_variant	MODIFIER	PPP3R1	ENSG00000221823	Transcript	ENST00000234310	protein_coding	-	5/5	-	-	-	-	-	-1	P1	-	-	-
rs2861819	rs35684152	2	68181594-68181594	TT	intron_variant	MODIFIER	PPP3R1	ENSG00000221823	Transcript	ENST00000234310	protein_coding	-	5/5	-	-	-	-	-	-1	P1	-	-	-
rs2861819	rs35684152	2	68181594-68181594	TTT	intron_variant	MODIFIER	PPP3R1	ENSG00000221823	Transcript	ENST00000234310	protein_coding	-	5/5	-	-	-	-	-	-1	P1	-	-	-
rs2861819	rs35684152	2	68181594-68181594	TTTT	intron_variant	MODIFIER	PPP3R1	ENSG00000221823	Transcript	ENST00000234310	protein_coding	-	5/5	-	-	-	-	-	-1	P1	-	-	-
rs2861819	rs35684152	2	68181594-68181594	T	intron_variant,NMD_transcript_variant	MODIFIER	AC017083.3	ENSG00000273398	Transcript	ENST00000406334	nonsense_mediated_decay	-	6/14	-	-	-	-	-	-1	P1	-	-	-
rs2861819	rs35684152	2	68181594-68181594	TT	intron_variant,NMD_transcript_variant	MODIFIER	AC017083.3	ENSG00000273398	Transcript	ENST00000406334	nonsense_mediated_decay	-	6/14	-	-	-	-	-	-1	P1	-	-	-
rs2861819	rs35684152	2	68181594-68181594	TTT	intron_variant,NMD_transcript_variant	MODIFIER	AC017083.3	ENSG00000273398	Transcript	ENST00000406334	nonsense_mediated_decay	-	6/14	-	-	-	-	-	-1	P1	-	-	-
rs2861819	rs35684152	2	68181594-68181594	TTTT	intron_variant,NMD_transcript_variant	MODIFIER	AC017083.3	ENSG00000273398	Transcript	ENST00000406334	nonsense_mediated_decay	-	6/14	-	-	-	-	-	-1	P1	-	-	-
rs2861819	rs35684152	2	68181594-68181594	T	intron_variant	MODIFIER	PPP3R1	ENSG00000221823	Transcript	ENST00000409377	protein_coding	-	5/5	-	-	-	-	-	-1	-	-	-	-
rs2861819	rs35684152	2	68181594-68181594	TT	intron_variant	MODIFIER	PPP3R1	ENSG00000221823	Transcript	ENST00000409377	protein_coding	-	5/5	-	-	-	-	-	-1	-	-	-	-
rs2861819	rs35684152	2	68181594-68181594	TTT	intron_variant	MODIFIER	PPP3R1	ENSG00000221823	Transcript	ENST00000409377	protein_coding	-	5/5	-	-	-	-	-	-1	-	-	-	-
rs2861819	rs35684152	2	68181594-68181594	TTTT	intron_variant	MODIFIER	PPP3R1	ENSG00000221823	Transcript	ENST00000409377	protein_coding	-	5/5	-	-	-	-	-	-1	-	-	-	-
rs2861819	rs35684152	2	68181594-68181594	T	intron_variant	MODIFIER	PPP3R1	ENSG00000221823	Transcript	ENST00000409752	protein_coding	-	5/5	-	-	-	-	-	-1	-	-	-	-
rs2861819	rs35684152	2	68181594-68181594	TT	intron_variant	MODIFIER	PPP3R1	ENSG00000221823	Transcript	ENST00000409752	protein_coding	-	5/5	-	-	-	-	-	-1	-	-	-	-
rs2861819	rs35684152	2	68181594-68181594	TTT	intron_variant	MODIFIER	PPP3R1	ENSG00000221823	Transcript	ENST00000409752	protein_coding	-	5/5	-	-	-	-	-	-1	-	-	-	-
rs2861819	rs35684152	2	68181594-68181594	TTTT	intron_variant	MODIFIER	PPP3R1	ENSG00000221823	Transcript	ENST00000409752	protein_coding	-	5/5	-	-	-	-	-	-1	-	-	-	-
rs2861819	rs35684152	2	68181594-68181594	T	downstream_gene_variant	MODIFIER	AC017083.2	ENSG00000273275	Transcript	ENST00000609955	antisense	-	-	-	-	-	-	-	1	-	-	-	-
rs2861819	rs35684152	2	68181594-68181594	TT	downstream_gene_variant	MODIFIER	AC017083.2	ENSG00000273275	Transcript	ENST00000609955	antisense	-	-	-	-	-	-	-	1	-	-	-	-
rs2861819	rs35684152	2	68181594-68181594	TTT	downstream_gene_variant	MODIFIER	AC017083.2	ENSG00000273275	Transcript	ENST00000609955	antisense	-	-	-	-	-	-	-	1	-	-	-	-
rs2861819	rs35684152	2	68181594-68181594	TTTT	downstream_gene_variant	MODIFIER	AC017083.2	ENSG00000273275	Transcript	ENST00000609955	antisense	-	-	-	-	-	-	-	1	-	-	-	-
rs2861819	rs1868402	2	68181905-68181905	A	intron_variant	MODIFIER	PPP3R1	ENSG00000221823	Transcript	ENST00000234310	protein_coding	-	5/5	-	-	-	-	-	-1	P1	-	-	-
rs2861819	rs1868402	2	68181905-68181905	T	intron_variant	MODIFIER	PPP3R1	ENSG00000221823	Transcript	ENST00000234310	protein_coding	-	5/5	-	-	-	-	-	-1	P1	-	-	-
rs2861819	rs1868402	2	68181905-68181905	A	intron_variant,NMD_transcript_variant	MODIFIER	AC017083.3	ENSG00000273398	Transcript	ENST00000406334	nonsense_mediated_decay	-	6/14	-	-	-	-	-	-1	P1	-	-	-
rs2861819	rs1868402	2	68181905-68181905	T	intron_variant,NMD_transcript_variant	MODIFIER	AC017083.3	ENSG00000273398	Transcript	ENST00000406334	nonsense_mediated_decay	-	6/14	-	-	-	-	-	-1	P1	-	-	-
rs2861819	rs1868402	2	68181905-68181905	A	intron_variant	MODIFIER	PPP3R1	ENSG00000221823	Transcript	ENST00000409377	protein_coding	-	5/5	-	-	-	-	-	-1	-	-	-	-
rs2861819	rs1868402	2	68181905-68181905	T	intron_variant	MODIFIER	PPP3R1	ENSG00000221823	Transcript	ENST00000409377	protein_coding	-	5/5	-	-	-	-	-	-1	-	-	-	-
rs2861819	rs1868402	2	68181905-68181905	A	intron_variant	MODIFIER	PPP3R1	ENSG00000221823	Transcript	ENST00000409752	protein_coding	-	5/5	-	-	-	-	-	-1	-	-	-	-
rs2861819	rs1868402	2	68181905-68181905	T	intron_variant	MODIFIER	PPP3R1	ENSG00000221823	Transcript	ENST00000409752	protein_coding	-	5/5	-	-	-	-	-	-1	-	-	-	-
rs2861819	rs1868402	2	68181905-68181905	A	downstream_gene_variant	MODIFIER	AC017083.2	ENSG00000273275	Transcript	ENST00000609955	antisense	-	-	-	-	-	-	-	1	-	-	-	-
rs2861819	rs1868402	2	68181905-68181905	T	downstream_gene_variant	MODIFIER	AC017083.2	ENSG00000273275	Transcript	ENST00000609955	antisense	-	-	-	-	-	-	-	1	-	-	-	-
rs2861819	rs66491143	2	68182657-68182659	-	intron_variant	MODIFIER	PPP3R1	ENSG00000221823	Transcript	ENST00000234310	protein_coding	-	5/5	-	-	-	-	-	-1	P1	-	-	0.7071
rs2861819	rs66491143	2	68182657-68182659	-	intron_variant,NMD_transcript_variant	MODIFIER	AC017083.3	ENSG00000273398	Transcript	ENST00000406334	nonsense_mediated_decay	-	6/14	-	-	-	-	-	-1	P1	-	-	0.7071
rs2861819	rs66491143	2	68182657-68182659	-	intron_variant	MODIFIER	PPP3R1	ENSG00000221823	Transcript	ENST00000409377	protein_coding	-	5/5	-	-	-	-	-	-1	-	-	-	0.7071
rs2861819	rs66491143	2	68182657-68182659	-	intron_variant	MODIFIER	PPP3R1	ENSG00000221823	Transcript	ENST00000409752	protein_coding	-	5/5	-	-	-	-	-	-1	-	-	-	0.7071
rs2861819	rs66491143	2	68182657-68182659	-	downstream_gene_variant	MODIFIER	AC017083.2	ENSG00000273275	Transcript	ENST00000609955	antisense	-	-	-	-	-	-	-	1	-	-	-	0.7071
rs2861819	rs11693063	2	68183240-68183240	A	intron_variant	MODIFIER	PPP3R1	ENSG00000221823	Transcript	ENST00000234310	protein_coding	-	5/5	-	-	-	-	-	-1	P1	-	-	0.7702
rs2861819	rs11693063	2	68183240-68183240	A	intron_variant,NMD_transcript_variant	MODIFIER	AC017083.3	ENSG00000273398	Transcript	ENST00000406334	nonsense_mediated_decay	-	6/14	-	-	-	-	-	-1	P1	-	-	0.7702
rs2861819	rs11693063	2	68183240-68183240	A	intron_variant	MODIFIER	PPP3R1	ENSG00000221823	Transcript	ENST00000409377	protein_coding	-	5/5	-	-	-	-	-	-1	-	-	-	0.7702
rs2861819	rs11693063	2	68183240-68183240	A	intron_variant	MODIFIER	PPP3R1	ENSG00000221823	Transcript	ENST00000409752	protein_coding	-	5/5	-	-	-	-	-	-1	-	-	-	0.7702
rs2861819	rs11693063	2	68183240-68183240	A	downstream_gene_variant	MODIFIER	AC017083.2	ENSG00000273275	Transcript	ENST00000609955	antisense	-	-	-	-	-	-	-	1	-	-	-	0.7702
rs2861819	rs6757991	2	68183528-68183528	G	intron_variant	MODIFIER	PPP3R1	ENSG00000221823	Transcript	ENST00000234310	protein_coding	-	5/5	-	-	-	-	-	-1	P1	-	-	0.7704
rs2861819	rs6757991	2	68183528-68183528	G	intron_variant,NMD_transcript_variant	MODIFIER	AC017083.3	ENSG00000273398	Transcript	ENST00000406334	nonsense_mediated_decay	-	6/14	-	-	-	-	-	-1	P1	-	-	0.7704
rs2861819	rs6757991	2	68183528-68183528	G	intron_variant	MODIFIER	PPP3R1	ENSG00000221823	Transcript	ENST00000409377	protein_coding	-	5/5	-	-	-	-	-	-1	-	-	-	0.7704
rs2861819	rs6757991	2	68183528-68183528	G	intron_variant	MODIFIER	PPP3R1	ENSG00000221823	Transcript	ENST00000409752	protein_coding	-	5/5	-	-	-	-	-	-1	-	-	-	0.7704
rs2861819	rs6757991	2	68183528-68183528	G	downstream_gene_variant	MODIFIER	AC017083.2	ENSG00000273275	Transcript	ENST00000609955	antisense	-	-	-	-	-	-	-	1	-	-	-	0.7704
rs2861819	rs6546358	2	68184282-68184282	A	intron_variant	MODIFIER	PPP3R1	ENSG00000221823	Transcript	ENST00000234310	protein_coding	-	5/5	-	-	-	-	-	-1	P1	-	-	0.7704
rs2861819	rs6546358	2	68184282-68184282	A	intron_variant,NMD_transcript_variant	MODIFIER	AC017083.3	ENSG00000273398	Transcript	ENST00000406334	nonsense_mediated_decay	-	6/14	-	-	-	-	-	-1	P1	-	-	0.7704
rs2861819	rs6546358	2	68184282-68184282	A	intron_variant	MODIFIER	PPP3R1	ENSG00000221823	Transcript	ENST00000409377	protein_coding	-	5/5	-	-	-	-	-	-1	-	-	-	0.7704
rs2861819	rs6546358	2	68184282-68184282	A	intron_variant	MODIFIER	PPP3R1	ENSG00000221823	Transcript	ENST00000409752	protein_coding	-	5/5	-	-	-	-	-	-1	-	-	-	0.7704
rs2861819	rs6546358	2	68184282-68184282	A	downstream_gene_variant	MODIFIER	AC017083.2	ENSG00000273275	Transcript	ENST00000609955	antisense	-	-	-	-	-	-	-	1	-	-	-	0.7704
rs2861819	rs1115793	2	68184830-68184830	A	intron_variant	MODIFIER	PPP3R1	ENSG00000221823	Transcript	ENST00000234310	protein_coding	-	5/5	-	-	-	-	-	-1	P1	-	-	0.7706
rs2861819	rs1115793	2	68184830-68184830	A	intron_variant,NMD_transcript_variant	MODIFIER	AC017083.3	ENSG00000273398	Transcript	ENST00000406334	nonsense_mediated_decay	-	6/14	-	-	-	-	-	-1	P1	-	-	0.7706
rs2861819	rs1115793	2	68184830-68184830	A	intron_variant	MODIFIER	PPP3R1	ENSG00000221823	Transcript	ENST00000409377	protein_coding	-	5/5	-	-	-	-	-	-1	-	-	-	0.7706
rs2861819	rs1115793	2	68184830-68184830	A	intron_variant	MODIFIER	PPP3R1	ENSG00000221823	Transcript	ENST00000409752	protein_coding	-	5/5	-	-	-	-	-	-1	-	-	-	0.7706
rs2861819	rs1115793	2	68184830-68184830	A	downstream_gene_variant	MODIFIER	AC017083.2	ENSG00000273275	Transcript	ENST00000609955	antisense	-	-	-	-	-	-	-	1	-	-	-	0.7706
rs2861819	rs7599591	2	68185774-68185774	A	intron_variant	MODIFIER	PPP3R1	ENSG00000221823	Transcript	ENST00000234310	protein_coding	-	5/5	-	-	-	-	-	-1	P1	-	-	0.7704
rs2861819	rs7599591	2	68185774-68185774	A	intron_variant,NMD_transcript_variant	MODIFIER	AC017083.3	ENSG00000273398	Transcript	ENST00000406334	nonsense_mediated_decay	-	6/14	-	-	-	-	-	-1	P1	-	-	0.7704
rs2861819	rs7599591	2	68185774-68185774	A	intron_variant	MODIFIER	PPP3R1	ENSG00000221823	Transcript	ENST00000409377	protein_coding	-	5/5	-	-	-	-	-	-1	-	-	-	0.7704
rs2861819	rs7599591	2	68185774-68185774	A	intron_variant	MODIFIER	PPP3R1	ENSG00000221823	Transcript	ENST00000409752	protein_coding	-	5/5	-	-	-	-	-	-1	-	-	-	0.7704
rs2861819	rs7599591	2	68185774-68185774	A	regulatory_region_variant	MODIFIER	-	-	RegulatoryFeature	ENSR00000608842	CTCF_binding_site	-	-	-	-	-	-	-	-	-	-	-	0.7704
rs2861819	rs7599591	2	68185774-68185774	A	regulatory_region_variant	MODIFIER	-	-	RegulatoryFeature	ENSR00000608843	TF_binding_site	-	-	-	-	-	-	-	-	-	-	-	0.7704
rs2861819	rs7599591	2	68185774-68185774	A	TF_binding_site_variant	MODIFIER	-	-	MotifFeature	ENSM00205735008	-	-	-	-	-	-	-	-	-1	-	-	-	0.7704
rs2861819	rs140773	2	68186305-68186305	TTAA	intron_variant	MODIFIER	PPP3R1	ENSG00000221823	Transcript	ENST00000234310	protein_coding	-	5/5	-	-	-	-	-	-1	P1	-	-	0.7706
rs2861819	rs140773	2	68186305-68186305	TTAA	intron_variant,NMD_transcript_variant	MODIFIER	AC017083.3	ENSG00000273398	Transcript	ENST00000406334	nonsense_mediated_decay	-	6/14	-	-	-	-	-	-1	P1	-	-	0.7706
rs2861819	rs140773	2	68186305-68186305	TTAA	intron_variant	MODIFIER	PPP3R1	ENSG00000221823	Transcript	ENST00000409377	protein_coding	-	5/5	-	-	-	-	-	-1	-	-	-	0.7706
rs2861819	rs140773	2	68186305-68186305	TTAA	intron_variant	MODIFIER	PPP3R1	ENSG00000221823	Transcript	ENST00000409752	protein_coding	-	5/5	-	-	-	-	-	-1	-	-	-	0.7706
rs2861819	rs35444760	2	68187872-68187873	-	intron_variant	MODIFIER	PPP3R1	ENSG00000221823	Transcript	ENST00000234310	protein_coding	-	3/5	-	-	-	-	-	-1	P1	-	-	0.7596
rs2861819	rs35444760	2	68187872-68187873	-	intron_variant,NMD_transcript_variant	MODIFIER	AC017083.3	ENSG00000273398	Transcript	ENST00000406334	nonsense_mediated_decay	-	4/14	-	-	-	-	-	-1	P1	-	-	0.7596
rs2861819	rs35444760	2	68187872-68187873	-	intron_variant	MODIFIER	PPP3R1	ENSG00000221823	Transcript	ENST00000409377	protein_coding	-	3/5	-	-	-	-	-	-1	-	-	-	0.7596
rs2861819	rs35444760	2	68187872-68187873	-	intron_variant	MODIFIER	PPP3R1	ENSG00000221823	Transcript	ENST00000409752	protein_coding	-	3/5	-	-	-	-	-	-1	-	-	-	0.7596
rs2861819	rs541966794	2	68190253-68190254	-	intron_variant	MODIFIER	PPP3R1	ENSG00000221823	Transcript	ENST00000234310	protein_coding	-	2/5	-	-	-	-	-	-1	P1	-	-	0.7688
rs2861819	rs541966794	2	68190253-68190254	-	intron_variant,NMD_transcript_variant	MODIFIER	AC017083.3	ENSG00000273398	Transcript	ENST00000406334	nonsense_mediated_decay	-	3/14	-	-	-	-	-	-1	P1	-	-	0.7688
rs2861819	rs541966794	2	68190253-68190254	-	intron_variant	MODIFIER	PPP3R1	ENSG00000221823	Transcript	ENST00000409377	protein_coding	-	2/5	-	-	-	-	-	-1	-	-	-	0.7688
rs2861819	rs541966794	2	68190253-68190254	-	intron_variant	MODIFIER	PPP3R1	ENSG00000221823	Transcript	ENST00000409752	protein_coding	-	2/5	-	-	-	-	-	-1	-	-	-	0.7688
rs2861819	rs541966794	2	68190253-68190254	-	regulatory_region_variant	MODIFIER	-	-	RegulatoryFeature	ENSR00000608844	promoter_flanking_region	-	-	-	-	-	-	-	-	-	-	-	0.7688
rs2861819	rs2122126	2	68190585-68190585	C	intron_variant	MODIFIER	PPP3R1	ENSG00000221823	Transcript	ENST00000234310	protein_coding	-	2/5	-	-	-	-	-	-1	P1	-	-	0.77
rs2861819	rs2122126	2	68190585-68190585	C	intron_variant,NMD_transcript_variant	MODIFIER	AC017083.3	ENSG00000273398	Transcript	ENST00000406334	nonsense_mediated_decay	-	3/14	-	-	-	-	-	-1	P1	-	-	0.77
rs2861819	rs2122126	2	68190585-68190585	C	intron_variant	MODIFIER	PPP3R1	ENSG00000221823	Transcript	ENST00000409377	protein_coding	-	2/5	-	-	-	-	-	-1	-	-	-	0.77
rs2861819	rs2122126	2	68190585-68190585	C	intron_variant	MODIFIER	PPP3R1	ENSG00000221823	Transcript	ENST00000409752	protein_coding	-	2/5	-	-	-	-	-	-1	-	-	-	0.77
rs2861819	rs2122126	2	68190585-68190585	C	regulatory_region_variant	MODIFIER	-	-	RegulatoryFeature	ENSR00000608844	promoter_flanking_region	-	-	-	-	-	-	-	-	-	-	-	0.77
rs2861819	rs10191352	2	68191736-68191736	T	intron_variant	MODIFIER	PPP3R1	ENSG00000221823	Transcript	ENST00000234310	protein_coding	-	2/5	-	-	-	-	-	-1	P1	-	-	0.7702
rs2861819	rs10191352	2	68191736-68191736	T	intron_variant,NMD_transcript_variant	MODIFIER	AC017083.3	ENSG00000273398	Transcript	ENST00000406334	nonsense_mediated_decay	-	3/14	-	-	-	-	-	-1	P1	-	-	0.7702
rs2861819	rs10191352	2	68191736-68191736	T	intron_variant	MODIFIER	PPP3R1	ENSG00000221823	Transcript	ENST00000409377	protein_coding	-	2/5	-	-	-	-	-	-1	-	-	-	0.7702
rs2861819	rs10191352	2	68191736-68191736	T	intron_variant	MODIFIER	PPP3R1	ENSG00000221823	Transcript	ENST00000409752	protein_coding	-	2/5	-	-	-	-	-	-1	-	-	-	0.7702
rs2861819	rs10191352	2	68191736-68191736	T	regulatory_region_variant	MODIFIER	-	-	RegulatoryFeature	ENSR00000608844	promoter_flanking_region	-	-	-	-	-	-	-	-	-	-	-	0.7702
rs2861819	rs6757863	2	68192355-68192355	A	intron_variant	MODIFIER	PPP3R1	ENSG00000221823	Transcript	ENST00000234310	protein_coding	-	2/5	-	-	-	-	-	-1	P1	-	-	0.7702
rs2861819	rs6757863	2	68192355-68192355	A	intron_variant,NMD_transcript_variant	MODIFIER	AC017083.3	ENSG00000273398	Transcript	ENST00000406334	nonsense_mediated_decay	-	3/14	-	-	-	-	-	-1	P1	-	-	0.7702
rs2861819	rs6757863	2	68192355-68192355	A	intron_variant	MODIFIER	PPP3R1	ENSG00000221823	Transcript	ENST00000409377	protein_coding	-	2/5	-	-	-	-	-	-1	-	-	-	0.7702
rs2861819	rs6757863	2	68192355-68192355	A	intron_variant	MODIFIER	PPP3R1	ENSG00000221823	Transcript	ENST00000409752	protein_coding	-	2/5	-	-	-	-	-	-1	-	-	-	0.7702
rs2861819	rs6757863	2	68192355-68192355	A	regulatory_region_variant	MODIFIER	-	-	RegulatoryFeature	ENSR00000608844	promoter_flanking_region	-	-	-	-	-	-	-	-	-	-	-	0.7702
rs2861819	rs6761378	2	68192938-68192938	T	intron_variant	MODIFIER	PPP3R1	ENSG00000221823	Transcript	ENST00000234310	protein_coding	-	2/5	-	-	-	-	-	-1	P1	-	-	0.7702
rs2861819	rs6761378	2	68192938-68192938	T	intron_variant,NMD_transcript_variant	MODIFIER	AC017083.3	ENSG00000273398	Transcript	ENST00000406334	nonsense_mediated_decay	-	3/14	-	-	-	-	-	-1	P1	-	-	0.7702
rs2861819	rs6761378	2	68192938-68192938	T	intron_variant	MODIFIER	PPP3R1	ENSG00000221823	Transcript	ENST00000409377	protein_coding	-	2/5	-	-	-	-	-	-1	-	-	-	0.7702
rs2861819	rs6761378	2	68192938-68192938	T	intron_variant	MODIFIER	PPP3R1	ENSG00000221823	Transcript	ENST00000409752	protein_coding	-	2/5	-	-	-	-	-	-1	-	-	-	0.7702
rs2861819	rs6761378	2	68192938-68192938	T	regulatory_region_variant	MODIFIER	-	-	RegulatoryFeature	ENSR00000608844	promoter_flanking_region	-	-	-	-	-	-	-	-	-	-	-	0.7702
rs2861819	rs9677635	2	68193917-68193917	A	intron_variant	MODIFIER	PPP3R1	ENSG00000221823	Transcript	ENST00000234310	protein_coding	-	2/5	-	-	-	-	-	-1	P1	-	-	-
rs2861819	rs9677635	2	68193917-68193917	C	intron_variant	MODIFIER	PPP3R1	ENSG00000221823	Transcript	ENST00000234310	protein_coding	-	2/5	-	-	-	-	-	-1	P1	-	-	-
rs2861819	rs9677635	2	68193917-68193917	T	intron_variant	MODIFIER	PPP3R1	ENSG00000221823	Transcript	ENST00000234310	protein_coding	-	2/5	-	-	-	-	-	-1	P1	-	-	-
rs2861819	rs9677635	2	68193917-68193917	A	intron_variant,NMD_transcript_variant	MODIFIER	AC017083.3	ENSG00000273398	Transcript	ENST00000406334	nonsense_mediated_decay	-	3/14	-	-	-	-	-	-1	P1	-	-	-
rs2861819	rs9677635	2	68193917-68193917	C	intron_variant,NMD_transcript_variant	MODIFIER	AC017083.3	ENSG00000273398	Transcript	ENST00000406334	nonsense_mediated_decay	-	3/14	-	-	-	-	-	-1	P1	-	-	-
rs2861819	rs9677635	2	68193917-68193917	T	intron_variant,NMD_transcript_variant	MODIFIER	AC017083.3	ENSG00000273398	Transcript	ENST00000406334	nonsense_mediated_decay	-	3/14	-	-	-	-	-	-1	P1	-	-	-
rs2861819	rs9677635	2	68193917-68193917	A	intron_variant	MODIFIER	PPP3R1	ENSG00000221823	Transcript	ENST00000409377	protein_coding	-	2/5	-	-	-	-	-	-1	-	-	-	-
rs2861819	rs9677635	2	68193917-68193917	C	intron_variant	MODIFIER	PPP3R1	ENSG00000221823	Transcript	ENST00000409377	protein_coding	-	2/5	-	-	-	-	-	-1	-	-	-	-
rs2861819	rs9677635	2	68193917-68193917	T	intron_variant	MODIFIER	PPP3R1	ENSG00000221823	Transcript	ENST00000409377	protein_coding	-	2/5	-	-	-	-	-	-1	-	-	-	-
rs2861819	rs9677635	2	68193917-68193917	A	intron_variant	MODIFIER	PPP3R1	ENSG00000221823	Transcript	ENST00000409752	protein_coding	-	2/5	-	-	-	-	-	-1	-	-	-	-
rs2861819	rs9677635	2	68193917-68193917	C	intron_variant	MODIFIER	PPP3R1	ENSG00000221823	Transcript	ENST00000409752	protein_coding	-	2/5	-	-	-	-	-	-1	-	-	-	-
rs2861819	rs9677635	2	68193917-68193917	T	intron_variant	MODIFIER	PPP3R1	ENSG00000221823	Transcript	ENST00000409752	protein_coding	-	2/5	-	-	-	-	-	-1	-	-	-	-
rs2861819	rs9677635	2	68193917-68193917	A	regulatory_region_variant	MODIFIER	-	-	RegulatoryFeature	ENSR00000608844	promoter_flanking_region	-	-	-	-	-	-	-	-	-	-	-	-
rs2861819	rs9677635	2	68193917-68193917	C	regulatory_region_variant	MODIFIER	-	-	RegulatoryFeature	ENSR00000608844	promoter_flanking_region	-	-	-	-	-	-	-	-	-	-	-	-
rs2861819	rs9677635	2	68193917-68193917	T	regulatory_region_variant	MODIFIER	-	-	RegulatoryFeature	ENSR00000608844	promoter_flanking_region	-	-	-	-	-	-	-	-	-	-	-	-
rs2861819	rs4671878	2	68195639-68195639	A	intron_variant	MODIFIER	PPP3R1	ENSG00000221823	Transcript	ENST00000234310	protein_coding	-	2/5	-	-	-	-	-	-1	P1	-	-	-
rs2861819	rs4671878	2	68195639-68195639	C	intron_variant	MODIFIER	PPP3R1	ENSG00000221823	Transcript	ENST00000234310	protein_coding	-	2/5	-	-	-	-	-	-1	P1	-	-	-
rs2861819	rs4671878	2	68195639-68195639	A	intron_variant,NMD_transcript_variant	MODIFIER	AC017083.3	ENSG00000273398	Transcript	ENST00000406334	nonsense_mediated_decay	-	3/14	-	-	-	-	-	-1	P1	-	-	-
rs2861819	rs4671878	2	68195639-68195639	C	intron_variant,NMD_transcript_variant	MODIFIER	AC017083.3	ENSG00000273398	Transcript	ENST00000406334	nonsense_mediated_decay	-	3/14	-	-	-	-	-	-1	P1	-	-	-
rs2861819	rs4671878	2	68195639-68195639	A	intron_variant	MODIFIER	PPP3R1	ENSG00000221823	Transcript	ENST00000409377	protein_coding	-	2/5	-	-	-	-	-	-1	-	-	-	-
rs2861819	rs4671878	2	68195639-68195639	C	intron_variant	MODIFIER	PPP3R1	ENSG00000221823	Transcript	ENST00000409377	protein_coding	-	2/5	-	-	-	-	-	-1	-	-	-	-
rs2861819	rs4671878	2	68195639-68195639	A	intron_variant	MODIFIER	PPP3R1	ENSG00000221823	Transcript	ENST00000409752	protein_coding	-	2/5	-	-	-	-	-	-1	-	-	-	-
rs2861819	rs4671878	2	68195639-68195639	C	intron_variant	MODIFIER	PPP3R1	ENSG00000221823	Transcript	ENST00000409752	protein_coding	-	2/5	-	-	-	-	-	-1	-	-	-	-
rs2861819	rs4671878	2	68195639-68195639	A	regulatory_region_variant	MODIFIER	-	-	RegulatoryFeature	ENSR00000291355	CTCF_binding_site	-	-	-	-	-	-	-	-	-	-	-	-
rs2861819	rs4671878	2	68195639-68195639	C	regulatory_region_variant	MODIFIER	-	-	RegulatoryFeature	ENSR00000291355	CTCF_binding_site	-	-	-	-	-	-	-	-	-	-	-	-
rs2861819	rs4671878	2	68195639-68195639	A	regulatory_region_variant	MODIFIER	-	-	RegulatoryFeature	ENSR00000608844	promoter_flanking_region	-	-	-	-	-	-	-	-	-	-	-	-
rs2861819	rs4671878	2	68195639-68195639	C	regulatory_region_variant	MODIFIER	-	-	RegulatoryFeature	ENSR00000608844	promoter_flanking_region	-	-	-	-	-	-	-	-	-	-	-	-
rs2861819	rs12052801	2	68196086-68196086	A	intron_variant	MODIFIER	PPP3R1	ENSG00000221823	Transcript	ENST00000234310	protein_coding	-	2/5	-	-	-	-	-	-1	P1	-	-	0.7752
rs2861819	rs12052801	2	68196086-68196086	A	intron_variant,NMD_transcript_variant	MODIFIER	AC017083.3	ENSG00000273398	Transcript	ENST00000406334	nonsense_mediated_decay	-	3/14	-	-	-	-	-	-1	P1	-	-	0.7752
rs2861819	rs12052801	2	68196086-68196086	A	intron_variant	MODIFIER	PPP3R1	ENSG00000221823	Transcript	ENST00000409377	protein_coding	-	2/5	-	-	-	-	-	-1	-	-	-	0.7752
rs2861819	rs12052801	2	68196086-68196086	A	intron_variant	MODIFIER	PPP3R1	ENSG00000221823	Transcript	ENST00000409752	protein_coding	-	2/5	-	-	-	-	-	-1	-	-	-	0.7752
rs2861819	rs12052801	2	68196086-68196086	A	regulatory_region_variant	MODIFIER	-	-	RegulatoryFeature	ENSR00000291355	CTCF_binding_site	-	-	-	-	-	-	-	-	-	-	-	0.7752
rs2861819	rs12052801	2	68196086-68196086	A	regulatory_region_variant	MODIFIER	-	-	RegulatoryFeature	ENSR00000608844	promoter_flanking_region	-	-	-	-	-	-	-	-	-	-	-	0.7752
rs2861819	rs12713635	2	68196398-68196398	A	intron_variant	MODIFIER	PPP3R1	ENSG00000221823	Transcript	ENST00000234310	protein_coding	-	2/5	-	-	-	-	-	-1	P1	-	-	0.7702
rs2861819	rs12713635	2	68196398-68196398	A	intron_variant,NMD_transcript_variant	MODIFIER	AC017083.3	ENSG00000273398	Transcript	ENST00000406334	nonsense_mediated_decay	-	3/14	-	-	-	-	-	-1	P1	-	-	0.7702
rs2861819	rs12713635	2	68196398-68196398	A	intron_variant	MODIFIER	PPP3R1	ENSG00000221823	Transcript	ENST00000409377	protein_coding	-	2/5	-	-	-	-	-	-1	-	-	-	0.7702
rs2861819	rs12713635	2	68196398-68196398	A	intron_variant	MODIFIER	PPP3R1	ENSG00000221823	Transcript	ENST00000409752	protein_coding	-	2/5	-	-	-	-	-	-1	-	-	-	0.7702
rs2861819	rs12713635	2	68196398-68196398	A	regulatory_region_variant	MODIFIER	-	-	RegulatoryFeature	ENSR00000291355	CTCF_binding_site	-	-	-	-	-	-	-	-	-	-	-	0.7702
rs2861819	rs12713635	2	68196398-68196398	A	regulatory_region_variant	MODIFIER	-	-	RegulatoryFeature	ENSR00000608844	promoter_flanking_region	-	-	-	-	-	-	-	-	-	-	-	0.7702
rs2861819	rs13004649	2	68198285-68198285	A	intron_variant	MODIFIER	PPP3R1	ENSG00000221823	Transcript	ENST00000234310	protein_coding	-	2/5	-	-	-	-	-	-1	P1	-	-	-
rs2861819	rs13004649	2	68198285-68198285	T	intron_variant	MODIFIER	PPP3R1	ENSG00000221823	Transcript	ENST00000234310	protein_coding	-	2/5	-	-	-	-	-	-1	P1	-	-	-
rs2861819	rs13004649	2	68198285-68198285	A	intron_variant,NMD_transcript_variant	MODIFIER	AC017083.3	ENSG00000273398	Transcript	ENST00000406334	nonsense_mediated_decay	-	3/14	-	-	-	-	-	-1	P1	-	-	-
rs2861819	rs13004649	2	68198285-68198285	T	intron_variant,NMD_transcript_variant	MODIFIER	AC017083.3	ENSG00000273398	Transcript	ENST00000406334	nonsense_mediated_decay	-	3/14	-	-	-	-	-	-1	P1	-	-	-
rs2861819	rs13004649	2	68198285-68198285	A	intron_variant	MODIFIER	PPP3R1	ENSG00000221823	Transcript	ENST00000409377	protein_coding	-	2/5	-	-	-	-	-	-1	-	-	-	-
rs2861819	rs13004649	2	68198285-68198285	T	intron_variant	MODIFIER	PPP3R1	ENSG00000221823	Transcript	ENST00000409377	protein_coding	-	2/5	-	-	-	-	-	-1	-	-	-	-
rs2861819	rs13004649	2	68198285-68198285	A	intron_variant	MODIFIER	PPP3R1	ENSG00000221823	Transcript	ENST00000409752	protein_coding	-	2/5	-	-	-	-	-	-1	-	-	-	-
rs2861819	rs13004649	2	68198285-68198285	T	intron_variant	MODIFIER	PPP3R1	ENSG00000221823	Transcript	ENST00000409752	protein_coding	-	2/5	-	-	-	-	-	-1	-	-	-	-
rs2861819	rs13004649	2	68198285-68198285	A	regulatory_region_variant	MODIFIER	-	-	RegulatoryFeature	ENSR00000608844	promoter_flanking_region	-	-	-	-	-	-	-	-	-	-	-	-
rs2861819	rs13004649	2	68198285-68198285	T	regulatory_region_variant	MODIFIER	-	-	RegulatoryFeature	ENSR00000608844	promoter_flanking_region	-	-	-	-	-	-	-	-	-	-	-	-
rs2861819	rs145256468	2	68202406-68202409	-	intron_variant	MODIFIER	PPP3R1	ENSG00000221823	Transcript	ENST00000234310	protein_coding	-	2/5	-	-	-	-	-	-1	P1	-	-	0.7021
rs2861819	rs145256468	2	68202406-68202409	-	intron_variant,NMD_transcript_variant	MODIFIER	AC017083.3	ENSG00000273398	Transcript	ENST00000406334	nonsense_mediated_decay	-	3/14	-	-	-	-	-	-1	P1	-	-	0.7021
rs2861819	rs145256468	2	68202406-68202409	-	intron_variant	MODIFIER	PPP3R1	ENSG00000221823	Transcript	ENST00000409377	protein_coding	-	2/5	-	-	-	-	-	-1	-	-	-	0.7021
rs2861819	rs145256468	2	68202406-68202409	-	intron_variant	MODIFIER	PPP3R1	ENSG00000221823	Transcript	ENST00000409752	protein_coding	-	2/5	-	-	-	-	-	-1	-	-	-	0.7021
rs2861819	rs6719706	2	68202500-68202500	A	intron_variant	MODIFIER	PPP3R1	ENSG00000221823	Transcript	ENST00000234310	protein_coding	-	2/5	-	-	-	-	-	-1	P1	-	-	-
rs2861819	rs6719706	2	68202500-68202500	T	intron_variant	MODIFIER	PPP3R1	ENSG00000221823	Transcript	ENST00000234310	protein_coding	-	2/5	-	-	-	-	-	-1	P1	-	-	-
rs2861819	rs6719706	2	68202500-68202500	A	intron_variant,NMD_transcript_variant	MODIFIER	AC017083.3	ENSG00000273398	Transcript	ENST00000406334	nonsense_mediated_decay	-	3/14	-	-	-	-	-	-1	P1	-	-	-
rs2861819	rs6719706	2	68202500-68202500	T	intron_variant,NMD_transcript_variant	MODIFIER	AC017083.3	ENSG00000273398	Transcript	ENST00000406334	nonsense_mediated_decay	-	3/14	-	-	-	-	-	-1	P1	-	-	-
rs2861819	rs6719706	2	68202500-68202500	A	intron_variant	MODIFIER	PPP3R1	ENSG00000221823	Transcript	ENST00000409377	protein_coding	-	2/5	-	-	-	-	-	-1	-	-	-	-
rs2861819	rs6719706	2	68202500-68202500	T	intron_variant	MODIFIER	PPP3R1	ENSG00000221823	Transcript	ENST00000409377	protein_coding	-	2/5	-	-	-	-	-	-1	-	-	-	-
rs2861819	rs6719706	2	68202500-68202500	A	intron_variant	MODIFIER	PPP3R1	ENSG00000221823	Transcript	ENST00000409752	protein_coding	-	2/5	-	-	-	-	-	-1	-	-	-	-
rs2861819	rs6719706	2	68202500-68202500	T	intron_variant	MODIFIER	PPP3R1	ENSG00000221823	Transcript	ENST00000409752	protein_coding	-	2/5	-	-	-	-	-	-1	-	-	-	-
rs2861819	rs7574378	2	68203793-68203793	T	intron_variant	MODIFIER	PPP3R1	ENSG00000221823	Transcript	ENST00000234310	protein_coding	-	2/5	-	-	-	-	-	-1	P1	-	-	0.7706
rs2861819	rs7574378	2	68203793-68203793	T	intron_variant,NMD_transcript_variant	MODIFIER	AC017083.3	ENSG00000273398	Transcript	ENST00000406334	nonsense_mediated_decay	-	3/14	-	-	-	-	-	-1	P1	-	-	0.7706
rs2861819	rs7574378	2	68203793-68203793	T	intron_variant	MODIFIER	PPP3R1	ENSG00000221823	Transcript	ENST00000409377	protein_coding	-	2/5	-	-	-	-	-	-1	-	-	-	0.7706
rs2861819	rs7574378	2	68203793-68203793	T	intron_variant	MODIFIER	PPP3R1	ENSG00000221823	Transcript	ENST00000409752	protein_coding	-	2/5	-	-	-	-	-	-1	-	-	-	0.7706
rs2861819	rs7577586	2	68204127-68204127	A	intron_variant	MODIFIER	PPP3R1	ENSG00000221823	Transcript	ENST00000234310	protein_coding	-	2/5	-	-	-	-	-	-1	P1	-	-	0.7706
rs2861819	rs7577586	2	68204127-68204127	A	intron_variant,NMD_transcript_variant	MODIFIER	AC017083.3	ENSG00000273398	Transcript	ENST00000406334	nonsense_mediated_decay	-	3/14	-	-	-	-	-	-1	P1	-	-	0.7706
rs2861819	rs7577586	2	68204127-68204127	A	intron_variant	MODIFIER	PPP3R1	ENSG00000221823	Transcript	ENST00000409377	protein_coding	-	2/5	-	-	-	-	-	-1	-	-	-	0.7706
rs2861819	rs7577586	2	68204127-68204127	A	intron_variant	MODIFIER	PPP3R1	ENSG00000221823	Transcript	ENST00000409752	protein_coding	-	2/5	-	-	-	-	-	-1	-	-	-	0.7706
rs2861819	rs70949683	2	68204353-68204353	AT	intron_variant	MODIFIER	PPP3R1	ENSG00000221823	Transcript	ENST00000234310	protein_coding	-	2/5	-	-	-	-	-	-1	P1	-	-	-
rs2861819	rs70949683	2	68204353-68204353	ATAT	intron_variant	MODIFIER	PPP3R1	ENSG00000221823	Transcript	ENST00000234310	protein_coding	-	2/5	-	-	-	-	-	-1	P1	-	-	-
rs2861819	rs70949683	2	68204353-68204353	ATATAT	intron_variant	MODIFIER	PPP3R1	ENSG00000221823	Transcript	ENST00000234310	protein_coding	-	2/5	-	-	-	-	-	-1	P1	-	-	-
rs2861819	rs70949683	2	68204353-68204353	ATATATAT	intron_variant	MODIFIER	PPP3R1	ENSG00000221823	Transcript	ENST00000234310	protein_coding	-	2/5	-	-	-	-	-	-1	P1	-	-	-
rs2861819	rs70949683	2	68204353-68204353	ATATATATATATTCTGAT	intron_variant	MODIFIER	PPP3R1	ENSG00000221823	Transcript	ENST00000234310	protein_coding	-	2/5	-	-	-	-	-	-1	P1	-	-	-
rs2861819	rs70949683	2	68204353-68204353	ATATATATATATTCTGATATAT	intron_variant	MODIFIER	PPP3R1	ENSG00000221823	Transcript	ENST00000234310	protein_coding	-	2/5	-	-	-	-	-	-1	P1	-	-	-
rs2861819	rs70949683	2	68204353-68204353	TCTGATATATATATATAT	intron_variant	MODIFIER	PPP3R1	ENSG00000221823	Transcript	ENST00000234310	protein_coding	-	2/5	-	-	-	-	-	-1	P1	-	-	-
rs2861819	rs70949683	2	68204353-68204353	AT	intron_variant,NMD_transcript_variant	MODIFIER	AC017083.3	ENSG00000273398	Transcript	ENST00000406334	nonsense_mediated_decay	-	3/14	-	-	-	-	-	-1	P1	-	-	-
rs2861819	rs70949683	2	68204353-68204353	ATAT	intron_variant,NMD_transcript_variant	MODIFIER	AC017083.3	ENSG00000273398	Transcript	ENST00000406334	nonsense_mediated_decay	-	3/14	-	-	-	-	-	-1	P1	-	-	-
rs2861819	rs70949683	2	68204353-68204353	ATATAT	intron_variant,NMD_transcript_variant	MODIFIER	AC017083.3	ENSG00000273398	Transcript	ENST00000406334	nonsense_mediated_decay	-	3/14	-	-	-	-	-	-1	P1	-	-	-
rs2861819	rs70949683	2	68204353-68204353	ATATATAT	intron_variant,NMD_transcript_variant	MODIFIER	AC017083.3	ENSG00000273398	Transcript	ENST00000406334	nonsense_mediated_decay	-	3/14	-	-	-	-	-	-1	P1	-	-	-
rs2861819	rs70949683	2	68204353-68204353	ATATATATATATTCTGAT	intron_variant,NMD_transcript_variant	MODIFIER	AC017083.3	ENSG00000273398	Transcript	ENST00000406334	nonsense_mediated_decay	-	3/14	-	-	-	-	-	-1	P1	-	-	-
rs2861819	rs70949683	2	68204353-68204353	ATATATATATATTCTGATATAT	intron_variant,NMD_transcript_variant	MODIFIER	AC017083.3	ENSG00000273398	Transcript	ENST00000406334	nonsense_mediated_decay	-	3/14	-	-	-	-	-	-1	P1	-	-	-
rs2861819	rs70949683	2	68204353-68204353	TCTGATATATATATATAT	intron_variant,NMD_transcript_variant	MODIFIER	AC017083.3	ENSG00000273398	Transcript	ENST00000406334	nonsense_mediated_decay	-	3/14	-	-	-	-	-	-1	P1	-	-	-
rs2861819	rs70949683	2	68204353-68204353	AT	intron_variant	MODIFIER	PPP3R1	ENSG00000221823	Transcript	ENST00000409377	protein_coding	-	2/5	-	-	-	-	-	-1	-	-	-	-
rs2861819	rs70949683	2	68204353-68204353	ATAT	intron_variant	MODIFIER	PPP3R1	ENSG00000221823	Transcript	ENST00000409377	protein_coding	-	2/5	-	-	-	-	-	-1	-	-	-	-
rs2861819	rs70949683	2	68204353-68204353	ATATAT	intron_variant	MODIFIER	PPP3R1	ENSG00000221823	Transcript	ENST00000409377	protein_coding	-	2/5	-	-	-	-	-	-1	-	-	-	-
rs2861819	rs70949683	2	68204353-68204353	ATATATAT	intron_variant	MODIFIER	PPP3R1	ENSG00000221823	Transcript	ENST00000409377	protein_coding	-	2/5	-	-	-	-	-	-1	-	-	-	-
rs2861819	rs70949683	2	68204353-68204353	ATATATATATATTCTGAT	intron_variant	MODIFIER	PPP3R1	ENSG00000221823	Transcript	ENST00000409377	protein_coding	-	2/5	-	-	-	-	-	-1	-	-	-	-
rs2861819	rs70949683	2	68204353-68204353	ATATATATATATTCTGATATAT	intron_variant	MODIFIER	PPP3R1	ENSG00000221823	Transcript	ENST00000409377	protein_coding	-	2/5	-	-	-	-	-	-1	-	-	-	-
rs2861819	rs70949683	2	68204353-68204353	TCTGATATATATATATAT	intron_variant	MODIFIER	PPP3R1	ENSG00000221823	Transcript	ENST00000409377	protein_coding	-	2/5	-	-	-	-	-	-1	-	-	-	-
rs2861819	rs70949683	2	68204353-68204353	AT	intron_variant	MODIFIER	PPP3R1	ENSG00000221823	Transcript	ENST00000409752	protein_coding	-	2/5	-	-	-	-	-	-1	-	-	-	-
rs2861819	rs70949683	2	68204353-68204353	ATAT	intron_variant	MODIFIER	PPP3R1	ENSG00000221823	Transcript	ENST00000409752	protein_coding	-	2/5	-	-	-	-	-	-1	-	-	-	-
rs2861819	rs70949683	2	68204353-68204353	ATATAT	intron_variant	MODIFIER	PPP3R1	ENSG00000221823	Transcript	ENST00000409752	protein_coding	-	2/5	-	-	-	-	-	-1	-	-	-	-
rs2861819	rs70949683	2	68204353-68204353	ATATATAT	intron_variant	MODIFIER	PPP3R1	ENSG00000221823	Transcript	ENST00000409752	protein_coding	-	2/5	-	-	-	-	-	-1	-	-	-	-
rs2861819	rs70949683	2	68204353-68204353	ATATATATATATTCTGAT	intron_variant	MODIFIER	PPP3R1	ENSG00000221823	Transcript	ENST00000409752	protein_coding	-	2/5	-	-	-	-	-	-1	-	-	-	-
rs2861819	rs70949683	2	68204353-68204353	ATATATATATATTCTGATATAT	intron_variant	MODIFIER	PPP3R1	ENSG00000221823	Transcript	ENST00000409752	protein_coding	-	2/5	-	-	-	-	-	-1	-	-	-	-
rs2861819	rs70949683	2	68204353-68204353	TCTGATATATATATATAT	intron_variant	MODIFIER	PPP3R1	ENSG00000221823	Transcript	ENST00000409752	protein_coding	-	2/5	-	-	-	-	-	-1	-	-	-	-
rs2861819	rs6736178	2	68206699-68206699	A	intron_variant	MODIFIER	PPP3R1	ENSG00000221823	Transcript	ENST00000234310	protein_coding	-	2/5	-	-	-	-	-	-1	P1	-	-	0.771
rs2861819	rs6736178	2	68206699-68206699	A	intron_variant,NMD_transcript_variant	MODIFIER	AC017083.3	ENSG00000273398	Transcript	ENST00000406334	nonsense_mediated_decay	-	3/14	-	-	-	-	-	-1	P1	-	-	0.771
rs2861819	rs6736178	2	68206699-68206699	A	intron_variant	MODIFIER	PPP3R1	ENSG00000221823	Transcript	ENST00000409377	protein_coding	-	2/5	-	-	-	-	-	-1	-	-	-	0.771
rs2861819	rs6736178	2	68206699-68206699	A	intron_variant	MODIFIER	PPP3R1	ENSG00000221823	Transcript	ENST00000409752	protein_coding	-	2/5	-	-	-	-	-	-1	-	-	-	0.771
rs2861819	rs7572554	2	68208148-68208148	T	intron_variant	MODIFIER	PPP3R1	ENSG00000221823	Transcript	ENST00000234310	protein_coding	-	2/5	-	-	-	-	-	-1	P1	-	-	0.7708
rs2861819	rs7572554	2	68208148-68208148	T	intron_variant,NMD_transcript_variant	MODIFIER	AC017083.3	ENSG00000273398	Transcript	ENST00000406334	nonsense_mediated_decay	-	3/14	-	-	-	-	-	-1	P1	-	-	0.7708
rs2861819	rs7572554	2	68208148-68208148	T	intron_variant	MODIFIER	PPP3R1	ENSG00000221823	Transcript	ENST00000409377	protein_coding	-	2/5	-	-	-	-	-	-1	-	-	-	0.7708
rs2861819	rs7572554	2	68208148-68208148	T	intron_variant	MODIFIER	PPP3R1	ENSG00000221823	Transcript	ENST00000409752	protein_coding	-	2/5	-	-	-	-	-	-1	-	-	-	0.7708
rs2861819	rs12713636	2	68208299-68208299	G	intron_variant	MODIFIER	PPP3R1	ENSG00000221823	Transcript	ENST00000234310	protein_coding	-	2/5	-	-	-	-	-	-1	P1	-	-	0.7712
rs2861819	rs12713636	2	68208299-68208299	G	intron_variant,NMD_transcript_variant	MODIFIER	AC017083.3	ENSG00000273398	Transcript	ENST00000406334	nonsense_mediated_decay	-	3/14	-	-	-	-	-	-1	P1	-	-	0.7712
rs2861819	rs12713636	2	68208299-68208299	G	intron_variant	MODIFIER	PPP3R1	ENSG00000221823	Transcript	ENST00000409377	protein_coding	-	2/5	-	-	-	-	-	-1	-	-	-	0.7712
rs2861819	rs12713636	2	68208299-68208299	G	intron_variant	MODIFIER	PPP3R1	ENSG00000221823	Transcript	ENST00000409752	protein_coding	-	2/5	-	-	-	-	-	-1	-	-	-	0.7712
rs2861819	rs12713636	2	68208299-68208299	G	regulatory_region_variant	MODIFIER	-	-	RegulatoryFeature	ENSR00000608845	CTCF_binding_site	-	-	-	-	-	-	-	-	-	-	-	0.7712
rs2861819	rs7573449	2	68208800-68208800	A	intron_variant	MODIFIER	PPP3R1	ENSG00000221823	Transcript	ENST00000234310	protein_coding	-	2/5	-	-	-	-	-	-1	P1	-	-	0.7708
rs2861819	rs7573449	2	68208800-68208800	A	intron_variant,NMD_transcript_variant	MODIFIER	AC017083.3	ENSG00000273398	Transcript	ENST00000406334	nonsense_mediated_decay	-	3/14	-	-	-	-	-	-1	P1	-	-	0.7708
rs2861819	rs7573449	2	68208800-68208800	A	intron_variant	MODIFIER	PPP3R1	ENSG00000221823	Transcript	ENST00000409377	protein_coding	-	2/5	-	-	-	-	-	-1	-	-	-	0.7708
rs2861819	rs7573449	2	68208800-68208800	A	intron_variant	MODIFIER	PPP3R1	ENSG00000221823	Transcript	ENST00000409752	protein_coding	-	2/5	-	-	-	-	-	-1	-	-	-	0.7708
rs2861819	rs7573449	2	68208800-68208800	A	regulatory_region_variant	MODIFIER	-	-	RegulatoryFeature	ENSR00000608845	CTCF_binding_site	-	-	-	-	-	-	-	-	-	-	-	0.7708
rs2861819	rs11322366	2	68208927-68208928	-	intron_variant	MODIFIER	PPP3R1	ENSG00000221823	Transcript	ENST00000234310	protein_coding	-	2/5	-	-	-	-	-	-1	P1	-	-	0.7694
rs2861819	rs11322366	2	68208927-68208928	-	intron_variant,NMD_transcript_variant	MODIFIER	AC017083.3	ENSG00000273398	Transcript	ENST00000406334	nonsense_mediated_decay	-	3/14	-	-	-	-	-	-1	P1	-	-	0.7694
rs2861819	rs11322366	2	68208927-68208928	-	intron_variant	MODIFIER	PPP3R1	ENSG00000221823	Transcript	ENST00000409377	protein_coding	-	2/5	-	-	-	-	-	-1	-	-	-	0.7694
rs2861819	rs11322366	2	68208927-68208928	-	intron_variant	MODIFIER	PPP3R1	ENSG00000221823	Transcript	ENST00000409752	protein_coding	-	2/5	-	-	-	-	-	-1	-	-	-	0.7694
rs2861819	rs6546360	2	68209159-68209159	C	intron_variant	MODIFIER	PPP3R1	ENSG00000221823	Transcript	ENST00000234310	protein_coding	-	2/5	-	-	-	-	-	-1	P1	-	-	-
rs2861819	rs6546360	2	68209159-68209159	G	intron_variant	MODIFIER	PPP3R1	ENSG00000221823	Transcript	ENST00000234310	protein_coding	-	2/5	-	-	-	-	-	-1	P1	-	-	-
rs2861819	rs6546360	2	68209159-68209159	C	intron_variant,NMD_transcript_variant	MODIFIER	AC017083.3	ENSG00000273398	Transcript	ENST00000406334	nonsense_mediated_decay	-	3/14	-	-	-	-	-	-1	P1	-	-	-
rs2861819	rs6546360	2	68209159-68209159	G	intron_variant,NMD_transcript_variant	MODIFIER	AC017083.3	ENSG00000273398	Transcript	ENST00000406334	nonsense_mediated_decay	-	3/14	-	-	-	-	-	-1	P1	-	-	-
rs2861819	rs6546360	2	68209159-68209159	C	intron_variant	MODIFIER	PPP3R1	ENSG00000221823	Transcript	ENST00000409377	protein_coding	-	2/5	-	-	-	-	-	-1	-	-	-	-
rs2861819	rs6546360	2	68209159-68209159	G	intron_variant	MODIFIER	PPP3R1	ENSG00000221823	Transcript	ENST00000409377	protein_coding	-	2/5	-	-	-	-	-	-1	-	-	-	-
rs2861819	rs6546360	2	68209159-68209159	C	intron_variant	MODIFIER	PPP3R1	ENSG00000221823	Transcript	ENST00000409752	protein_coding	-	2/5	-	-	-	-	-	-1	-	-	-	-
rs2861819	rs6546360	2	68209159-68209159	G	intron_variant	MODIFIER	PPP3R1	ENSG00000221823	Transcript	ENST00000409752	protein_coding	-	2/5	-	-	-	-	-	-1	-	-	-	-
rs2861819	rs6758449	2	68209976-68209976	G	intron_variant	MODIFIER	PPP3R1	ENSG00000221823	Transcript	ENST00000234310	protein_coding	-	2/5	-	-	-	-	-	-1	P1	-	-	0.771
rs2861819	rs6758449	2	68209976-68209976	G	intron_variant,NMD_transcript_variant	MODIFIER	AC017083.3	ENSG00000273398	Transcript	ENST00000406334	nonsense_mediated_decay	-	3/14	-	-	-	-	-	-1	P1	-	-	0.771
rs2861819	rs6758449	2	68209976-68209976	G	intron_variant	MODIFIER	PPP3R1	ENSG00000221823	Transcript	ENST00000409377	protein_coding	-	2/5	-	-	-	-	-	-1	-	-	-	0.771
rs2861819	rs6758449	2	68209976-68209976	G	intron_variant	MODIFIER	PPP3R1	ENSG00000221823	Transcript	ENST00000409752	protein_coding	-	2/5	-	-	-	-	-	-1	-	-	-	0.771
rs2861819	rs2861814	2	68211482-68211482	G	intron_variant	MODIFIER	PPP3R1	ENSG00000221823	Transcript	ENST00000234310	protein_coding	-	2/5	-	-	-	-	-	-1	P1	-	-	-
rs2861819	rs2861814	2	68211482-68211482	T	intron_variant	MODIFIER	PPP3R1	ENSG00000221823	Transcript	ENST00000234310	protein_coding	-	2/5	-	-	-	-	-	-1	P1	-	-	-
rs2861819	rs2861814	2	68211482-68211482	G	intron_variant,NMD_transcript_variant	MODIFIER	AC017083.3	ENSG00000273398	Transcript	ENST00000406334	nonsense_mediated_decay	-	3/14	-	-	-	-	-	-1	P1	-	-	-
rs2861819	rs2861814	2	68211482-68211482	T	intron_variant,NMD_transcript_variant	MODIFIER	AC017083.3	ENSG00000273398	Transcript	ENST00000406334	nonsense_mediated_decay	-	3/14	-	-	-	-	-	-1	P1	-	-	-
rs2861819	rs2861814	2	68211482-68211482	G	intron_variant	MODIFIER	PPP3R1	ENSG00000221823	Transcript	ENST00000409377	protein_coding	-	2/5	-	-	-	-	-	-1	-	-	-	-
rs2861819	rs2861814	2	68211482-68211482	T	intron_variant	MODIFIER	PPP3R1	ENSG00000221823	Transcript	ENST00000409377	protein_coding	-	2/5	-	-	-	-	-	-1	-	-	-	-
rs2861819	rs2861814	2	68211482-68211482	G	intron_variant	MODIFIER	PPP3R1	ENSG00000221823	Transcript	ENST00000409752	protein_coding	-	2/5	-	-	-	-	-	-1	-	-	-	-
rs2861819	rs2861814	2	68211482-68211482	T	intron_variant	MODIFIER	PPP3R1	ENSG00000221823	Transcript	ENST00000409752	protein_coding	-	2/5	-	-	-	-	-	-1	-	-	-	-
rs2861819	rs2861815	2	68211697-68211697	A	intron_variant	MODIFIER	PPP3R1	ENSG00000221823	Transcript	ENST00000234310	protein_coding	-	2/5	-	-	-	-	-	-1	P1	-	-	0.7704
rs2861819	rs2861815	2	68211697-68211697	A	intron_variant,NMD_transcript_variant	MODIFIER	AC017083.3	ENSG00000273398	Transcript	ENST00000406334	nonsense_mediated_decay	-	3/14	-	-	-	-	-	-1	P1	-	-	0.7704
rs2861819	rs2861815	2	68211697-68211697	A	intron_variant	MODIFIER	PPP3R1	ENSG00000221823	Transcript	ENST00000409377	protein_coding	-	2/5	-	-	-	-	-	-1	-	-	-	0.7704
rs2861819	rs2861815	2	68211697-68211697	A	intron_variant	MODIFIER	PPP3R1	ENSG00000221823	Transcript	ENST00000409752	protein_coding	-	2/5	-	-	-	-	-	-1	-	-	-	0.7704
rs2861819	rs4296409	2	68212036-68212036	A	intron_variant	MODIFIER	PPP3R1	ENSG00000221823	Transcript	ENST00000234310	protein_coding	-	2/5	-	-	-	-	-	-1	P1	-	-	-
rs2861819	rs4296409	2	68212036-68212036	G	intron_variant	MODIFIER	PPP3R1	ENSG00000221823	Transcript	ENST00000234310	protein_coding	-	2/5	-	-	-	-	-	-1	P1	-	-	-
rs2861819	rs4296409	2	68212036-68212036	A	intron_variant,NMD_transcript_variant	MODIFIER	AC017083.3	ENSG00000273398	Transcript	ENST00000406334	nonsense_mediated_decay	-	3/14	-	-	-	-	-	-1	P1	-	-	-
rs2861819	rs4296409	2	68212036-68212036	G	intron_variant,NMD_transcript_variant	MODIFIER	AC017083.3	ENSG00000273398	Transcript	ENST00000406334	nonsense_mediated_decay	-	3/14	-	-	-	-	-	-1	P1	-	-	-
rs2861819	rs4296409	2	68212036-68212036	A	intron_variant	MODIFIER	PPP3R1	ENSG00000221823	Transcript	ENST00000409377	protein_coding	-	2/5	-	-	-	-	-	-1	-	-	-	-
rs2861819	rs4296409	2	68212036-68212036	G	intron_variant	MODIFIER	PPP3R1	ENSG00000221823	Transcript	ENST00000409377	protein_coding	-	2/5	-	-	-	-	-	-1	-	-	-	-
rs2861819	rs4296409	2	68212036-68212036	A	intron_variant	MODIFIER	PPP3R1	ENSG00000221823	Transcript	ENST00000409752	protein_coding	-	2/5	-	-	-	-	-	-1	-	-	-	-
rs2861819	rs4296409	2	68212036-68212036	G	intron_variant	MODIFIER	PPP3R1	ENSG00000221823	Transcript	ENST00000409752	protein_coding	-	2/5	-	-	-	-	-	-1	-	-	-	-
rs2861819	rs2861816	2	68212105-68212105	C	intron_variant	MODIFIER	PPP3R1	ENSG00000221823	Transcript	ENST00000234310	protein_coding	-	2/5	-	-	-	-	-	-1	P1	-	-	-
rs2861819	rs2861816	2	68212105-68212105	G	intron_variant	MODIFIER	PPP3R1	ENSG00000221823	Transcript	ENST00000234310	protein_coding	-	2/5	-	-	-	-	-	-1	P1	-	-	-
rs2861819	rs2861816	2	68212105-68212105	T	intron_variant	MODIFIER	PPP3R1	ENSG00000221823	Transcript	ENST00000234310	protein_coding	-	2/5	-	-	-	-	-	-1	P1	-	-	-
rs2861819	rs2861816	2	68212105-68212105	C	intron_variant,NMD_transcript_variant	MODIFIER	AC017083.3	ENSG00000273398	Transcript	ENST00000406334	nonsense_mediated_decay	-	3/14	-	-	-	-	-	-1	P1	-	-	-
rs2861819	rs2861816	2	68212105-68212105	G	intron_variant,NMD_transcript_variant	MODIFIER	AC017083.3	ENSG00000273398	Transcript	ENST00000406334	nonsense_mediated_decay	-	3/14	-	-	-	-	-	-1	P1	-	-	-
rs2861819	rs2861816	2	68212105-68212105	T	intron_variant,NMD_transcript_variant	MODIFIER	AC017083.3	ENSG00000273398	Transcript	ENST00000406334	nonsense_mediated_decay	-	3/14	-	-	-	-	-	-1	P1	-	-	-
rs2861819	rs2861816	2	68212105-68212105	C	intron_variant	MODIFIER	PPP3R1	ENSG00000221823	Transcript	ENST00000409377	protein_coding	-	2/5	-	-	-	-	-	-1	-	-	-	-
rs2861819	rs2861816	2	68212105-68212105	G	intron_variant	MODIFIER	PPP3R1	ENSG00000221823	Transcript	ENST00000409377	protein_coding	-	2/5	-	-	-	-	-	-1	-	-	-	-
rs2861819	rs2861816	2	68212105-68212105	T	intron_variant	MODIFIER	PPP3R1	ENSG00000221823	Transcript	ENST00000409377	protein_coding	-	2/5	-	-	-	-	-	-1	-	-	-	-
rs2861819	rs2861816	2	68212105-68212105	C	intron_variant	MODIFIER	PPP3R1	ENSG00000221823	Transcript	ENST00000409752	protein_coding	-	2/5	-	-	-	-	-	-1	-	-	-	-
rs2861819	rs2861816	2	68212105-68212105	G	intron_variant	MODIFIER	PPP3R1	ENSG00000221823	Transcript	ENST00000409752	protein_coding	-	2/5	-	-	-	-	-	-1	-	-	-	-
rs2861819	rs2861816	2	68212105-68212105	T	intron_variant	MODIFIER	PPP3R1	ENSG00000221823	Transcript	ENST00000409752	protein_coding	-	2/5	-	-	-	-	-	-1	-	-	-	-
rs2861819	rs6738957	2	68212828-68212828	T	intron_variant	MODIFIER	PPP3R1	ENSG00000221823	Transcript	ENST00000234310	protein_coding	-	2/5	-	-	-	-	-	-1	P1	-	-	0.7706
rs2861819	rs6738957	2	68212828-68212828	T	intron_variant,NMD_transcript_variant	MODIFIER	AC017083.3	ENSG00000273398	Transcript	ENST00000406334	nonsense_mediated_decay	-	3/14	-	-	-	-	-	-1	P1	-	-	0.7706
rs2861819	rs6738957	2	68212828-68212828	T	intron_variant	MODIFIER	PPP3R1	ENSG00000221823	Transcript	ENST00000409377	protein_coding	-	2/5	-	-	-	-	-	-1	-	-	-	0.7706
rs2861819	rs6738957	2	68212828-68212828	T	intron_variant	MODIFIER	PPP3R1	ENSG00000221823	Transcript	ENST00000409752	protein_coding	-	2/5	-	-	-	-	-	-1	-	-	-	0.7706
rs2861819	rs10180892	2	68216470-68216470	A	intron_variant	MODIFIER	PPP3R1	ENSG00000221823	Transcript	ENST00000234310	protein_coding	-	2/5	-	-	-	-	-	-1	P1	-	-	0.7712
rs2861819	rs10180892	2	68216470-68216470	A	intron_variant,NMD_transcript_variant	MODIFIER	AC017083.3	ENSG00000273398	Transcript	ENST00000406334	nonsense_mediated_decay	-	3/14	-	-	-	-	-	-1	P1	-	-	0.7712
rs2861819	rs10180892	2	68216470-68216470	A	intron_variant	MODIFIER	PPP3R1	ENSG00000221823	Transcript	ENST00000409377	protein_coding	-	2/5	-	-	-	-	-	-1	-	-	-	0.7712
rs2861819	rs10180892	2	68216470-68216470	A	intron_variant	MODIFIER	PPP3R1	ENSG00000221823	Transcript	ENST00000409752	protein_coding	-	2/5	-	-	-	-	-	-1	-	-	-	0.7712
rs2861819	rs10191973	2	68216478-68216478	C	intron_variant	MODIFIER	PPP3R1	ENSG00000221823	Transcript	ENST00000234310	protein_coding	-	2/5	-	-	-	-	-	-1	P1	-	-	-
rs2861819	rs10191973	2	68216478-68216478	T	intron_variant	MODIFIER	PPP3R1	ENSG00000221823	Transcript	ENST00000234310	protein_coding	-	2/5	-	-	-	-	-	-1	P1	-	-	-
rs2861819	rs10191973	2	68216478-68216478	C	intron_variant,NMD_transcript_variant	MODIFIER	AC017083.3	ENSG00000273398	Transcript	ENST00000406334	nonsense_mediated_decay	-	3/14	-	-	-	-	-	-1	P1	-	-	-
rs2861819	rs10191973	2	68216478-68216478	T	intron_variant,NMD_transcript_variant	MODIFIER	AC017083.3	ENSG00000273398	Transcript	ENST00000406334	nonsense_mediated_decay	-	3/14	-	-	-	-	-	-1	P1	-	-	-
rs2861819	rs10191973	2	68216478-68216478	C	intron_variant	MODIFIER	PPP3R1	ENSG00000221823	Transcript	ENST00000409377	protein_coding	-	2/5	-	-	-	-	-	-1	-	-	-	-
rs2861819	rs10191973	2	68216478-68216478	T	intron_variant	MODIFIER	PPP3R1	ENSG00000221823	Transcript	ENST00000409377	protein_coding	-	2/5	-	-	-	-	-	-1	-	-	-	-
rs2861819	rs10191973	2	68216478-68216478	C	intron_variant	MODIFIER	PPP3R1	ENSG00000221823	Transcript	ENST00000409752	protein_coding	-	2/5	-	-	-	-	-	-1	-	-	-	-
rs2861819	rs10191973	2	68216478-68216478	T	intron_variant	MODIFIER	PPP3R1	ENSG00000221823	Transcript	ENST00000409752	protein_coding	-	2/5	-	-	-	-	-	-1	-	-	-	-
rs2861819	rs10191980	2	68216519-68216519	G	intron_variant	MODIFIER	PPP3R1	ENSG00000221823	Transcript	ENST00000234310	protein_coding	-	2/5	-	-	-	-	-	-1	P1	-	-	-
rs2861819	rs10191980	2	68216519-68216519	T	intron_variant	MODIFIER	PPP3R1	ENSG00000221823	Transcript	ENST00000234310	protein_coding	-	2/5	-	-	-	-	-	-1	P1	-	-	-
rs2861819	rs10191980	2	68216519-68216519	G	intron_variant,NMD_transcript_variant	MODIFIER	AC017083.3	ENSG00000273398	Transcript	ENST00000406334	nonsense_mediated_decay	-	3/14	-	-	-	-	-	-1	P1	-	-	-
rs2861819	rs10191980	2	68216519-68216519	T	intron_variant,NMD_transcript_variant	MODIFIER	AC017083.3	ENSG00000273398	Transcript	ENST00000406334	nonsense_mediated_decay	-	3/14	-	-	-	-	-	-1	P1	-	-	-
rs2861819	rs10191980	2	68216519-68216519	G	intron_variant	MODIFIER	PPP3R1	ENSG00000221823	Transcript	ENST00000409377	protein_coding	-	2/5	-	-	-	-	-	-1	-	-	-	-
rs2861819	rs10191980	2	68216519-68216519	T	intron_variant	MODIFIER	PPP3R1	ENSG00000221823	Transcript	ENST00000409377	protein_coding	-	2/5	-	-	-	-	-	-1	-	-	-	-
rs2861819	rs10191980	2	68216519-68216519	G	intron_variant	MODIFIER	PPP3R1	ENSG00000221823	Transcript	ENST00000409752	protein_coding	-	2/5	-	-	-	-	-	-1	-	-	-	-
rs2861819	rs10191980	2	68216519-68216519	T	intron_variant	MODIFIER	PPP3R1	ENSG00000221823	Transcript	ENST00000409752	protein_coding	-	2/5	-	-	-	-	-	-1	-	-	-	-
rs2861819	rs10192179	2	68216703-68216703	T	intron_variant	MODIFIER	PPP3R1	ENSG00000221823	Transcript	ENST00000234310	protein_coding	-	2/5	-	-	-	-	-	-1	P1	-	-	0.7708
rs2861819	rs10192179	2	68216703-68216703	T	intron_variant,NMD_transcript_variant	MODIFIER	AC017083.3	ENSG00000273398	Transcript	ENST00000406334	nonsense_mediated_decay	-	3/14	-	-	-	-	-	-1	P1	-	-	0.7708
rs2861819	rs10192179	2	68216703-68216703	T	intron_variant	MODIFIER	PPP3R1	ENSG00000221823	Transcript	ENST00000409377	protein_coding	-	2/5	-	-	-	-	-	-1	-	-	-	0.7708
rs2861819	rs10192179	2	68216703-68216703	T	intron_variant	MODIFIER	PPP3R1	ENSG00000221823	Transcript	ENST00000409752	protein_coding	-	2/5	-	-	-	-	-	-1	-	-	-	0.7708
rs2861819	rs10192179	2	68216703-68216703	T	TF_binding_site_variant	MODIFIER	-	-	MotifFeature	ENSM00178670734	-	-	-	-	-	-	-	-	-1	-	-	-	0.7708
rs2861819	rs370561121	2	68218729-68218729	GT	intron_variant	MODIFIER	PPP3R1	ENSG00000221823	Transcript	ENST00000234310	protein_coding	-	1/5	-	-	-	-	-	-1	P1	-	-	-
rs2861819	rs370561121	2	68218729-68218729	TC	intron_variant	MODIFIER	PPP3R1	ENSG00000221823	Transcript	ENST00000234310	protein_coding	-	1/5	-	-	-	-	-	-1	P1	-	-	-
rs2861819	rs370561121	2	68218729-68218729	TG	intron_variant	MODIFIER	PPP3R1	ENSG00000221823	Transcript	ENST00000234310	protein_coding	-	1/5	-	-	-	-	-	-1	P1	-	-	-
rs2861819	rs370561121	2	68218729-68218729	TGG	intron_variant	MODIFIER	PPP3R1	ENSG00000221823	Transcript	ENST00000234310	protein_coding	-	1/5	-	-	-	-	-	-1	P1	-	-	-
rs2861819	rs370561121	2	68218729-68218729	GT	intron_variant,NMD_transcript_variant	MODIFIER	AC017083.3	ENSG00000273398	Transcript	ENST00000406334	nonsense_mediated_decay	-	2/14	-	-	-	-	-	-1	P1	-	-	-
rs2861819	rs370561121	2	68218729-68218729	TC	intron_variant,NMD_transcript_variant	MODIFIER	AC017083.3	ENSG00000273398	Transcript	ENST00000406334	nonsense_mediated_decay	-	2/14	-	-	-	-	-	-1	P1	-	-	-
rs2861819	rs370561121	2	68218729-68218729	TG	intron_variant,NMD_transcript_variant	MODIFIER	AC017083.3	ENSG00000273398	Transcript	ENST00000406334	nonsense_mediated_decay	-	2/14	-	-	-	-	-	-1	P1	-	-	-
rs2861819	rs370561121	2	68218729-68218729	TGG	intron_variant,NMD_transcript_variant	MODIFIER	AC017083.3	ENSG00000273398	Transcript	ENST00000406334	nonsense_mediated_decay	-	2/14	-	-	-	-	-	-1	P1	-	-	-
rs2861819	rs370561121	2	68218729-68218729	GT	intron_variant	MODIFIER	PPP3R1	ENSG00000221823	Transcript	ENST00000409377	protein_coding	-	1/5	-	-	-	-	-	-1	-	-	-	-
rs2861819	rs370561121	2	68218729-68218729	TC	intron_variant	MODIFIER	PPP3R1	ENSG00000221823	Transcript	ENST00000409377	protein_coding	-	1/5	-	-	-	-	-	-1	-	-	-	-
rs2861819	rs370561121	2	68218729-68218729	TG	intron_variant	MODIFIER	PPP3R1	ENSG00000221823	Transcript	ENST00000409377	protein_coding	-	1/5	-	-	-	-	-	-1	-	-	-	-
rs2861819	rs370561121	2	68218729-68218729	TGG	intron_variant	MODIFIER	PPP3R1	ENSG00000221823	Transcript	ENST00000409377	protein_coding	-	1/5	-	-	-	-	-	-1	-	-	-	-
rs2861819	rs370561121	2	68218729-68218729	GT	intron_variant	MODIFIER	PPP3R1	ENSG00000221823	Transcript	ENST00000409752	protein_coding	-	1/5	-	-	-	-	-	-1	-	-	-	-
rs2861819	rs370561121	2	68218729-68218729	TC	intron_variant	MODIFIER	PPP3R1	ENSG00000221823	Transcript	ENST00000409752	protein_coding	-	1/5	-	-	-	-	-	-1	-	-	-	-
rs2861819	rs370561121	2	68218729-68218729	TG	intron_variant	MODIFIER	PPP3R1	ENSG00000221823	Transcript	ENST00000409752	protein_coding	-	1/5	-	-	-	-	-	-1	-	-	-	-
rs2861819	rs370561121	2	68218729-68218729	TGG	intron_variant	MODIFIER	PPP3R1	ENSG00000221823	Transcript	ENST00000409752	protein_coding	-	1/5	-	-	-	-	-	-1	-	-	-	-
rs2861819	rs10208241	2	68219804-68219804	G	intron_variant	MODIFIER	PPP3R1	ENSG00000221823	Transcript	ENST00000234310	protein_coding	-	1/5	-	-	-	-	-	-1	P1	-	-	-
rs2861819	rs10208241	2	68219804-68219804	T	intron_variant	MODIFIER	PPP3R1	ENSG00000221823	Transcript	ENST00000234310	protein_coding	-	1/5	-	-	-	-	-	-1	P1	-	-	-
rs2861819	rs10208241	2	68219804-68219804	G	intron_variant,NMD_transcript_variant	MODIFIER	AC017083.3	ENSG00000273398	Transcript	ENST00000406334	nonsense_mediated_decay	-	2/14	-	-	-	-	-	-1	P1	-	-	-
rs2861819	rs10208241	2	68219804-68219804	T	intron_variant,NMD_transcript_variant	MODIFIER	AC017083.3	ENSG00000273398	Transcript	ENST00000406334	nonsense_mediated_decay	-	2/14	-	-	-	-	-	-1	P1	-	-	-
rs2861819	rs10208241	2	68219804-68219804	G	intron_variant	MODIFIER	PPP3R1	ENSG00000221823	Transcript	ENST00000409377	protein_coding	-	1/5	-	-	-	-	-	-1	-	-	-	-
rs2861819	rs10208241	2	68219804-68219804	T	intron_variant	MODIFIER	PPP3R1	ENSG00000221823	Transcript	ENST00000409377	protein_coding	-	1/5	-	-	-	-	-	-1	-	-	-	-
rs2861819	rs10208241	2	68219804-68219804	G	intron_variant	MODIFIER	PPP3R1	ENSG00000221823	Transcript	ENST00000409752	protein_coding	-	1/5	-	-	-	-	-	-1	-	-	-	-
rs2861819	rs10208241	2	68219804-68219804	T	intron_variant	MODIFIER	PPP3R1	ENSG00000221823	Transcript	ENST00000409752	protein_coding	-	1/5	-	-	-	-	-	-1	-	-	-	-
rs2861819	rs4671884	2	68221103-68221103	G	intron_variant	MODIFIER	PPP3R1	ENSG00000221823	Transcript	ENST00000234310	protein_coding	-	1/5	-	-	-	-	-	-1	P1	-	-	0.7756
rs2861819	rs4671884	2	68221103-68221103	G	intron_variant,NMD_transcript_variant	MODIFIER	AC017083.3	ENSG00000273398	Transcript	ENST00000406334	nonsense_mediated_decay	-	2/14	-	-	-	-	-	-1	P1	-	-	0.7756
rs2861819	rs4671884	2	68221103-68221103	G	intron_variant	MODIFIER	PPP3R1	ENSG00000221823	Transcript	ENST00000409377	protein_coding	-	1/5	-	-	-	-	-	-1	-	-	-	0.7756
rs2861819	rs4671884	2	68221103-68221103	G	intron_variant	MODIFIER	PPP3R1	ENSG00000221823	Transcript	ENST00000409752	protein_coding	-	1/5	-	-	-	-	-	-1	-	-	-	0.7756
rs2861819	rs12105301	2	68221233-68221233	G	intron_variant	MODIFIER	PPP3R1	ENSG00000221823	Transcript	ENST00000234310	protein_coding	-	1/5	-	-	-	-	-	-1	P1	-	-	0.7708
rs2861819	rs12105301	2	68221233-68221233	G	intron_variant,NMD_transcript_variant	MODIFIER	AC017083.3	ENSG00000273398	Transcript	ENST00000406334	nonsense_mediated_decay	-	2/14	-	-	-	-	-	-1	P1	-	-	0.7708
rs2861819	rs12105301	2	68221233-68221233	G	intron_variant	MODIFIER	PPP3R1	ENSG00000221823	Transcript	ENST00000409377	protein_coding	-	1/5	-	-	-	-	-	-1	-	-	-	0.7708
rs2861819	rs12105301	2	68221233-68221233	G	intron_variant	MODIFIER	PPP3R1	ENSG00000221823	Transcript	ENST00000409752	protein_coding	-	1/5	-	-	-	-	-	-1	-	-	-	0.7708
rs2861819	rs6711175	2	68230148-68230148	A	intron_variant	MODIFIER	PPP3R1	ENSG00000221823	Transcript	ENST00000234310	protein_coding	-	1/5	-	-	-	-	-	-1	P1	-	-	-
rs2861819	rs6711175	2	68230148-68230148	C	intron_variant	MODIFIER	PPP3R1	ENSG00000221823	Transcript	ENST00000234310	protein_coding	-	1/5	-	-	-	-	-	-1	P1	-	-	-
rs2861819	rs6711175	2	68230148-68230148	A	intron_variant,NMD_transcript_variant	MODIFIER	AC017083.3	ENSG00000273398	Transcript	ENST00000406334	nonsense_mediated_decay	-	2/14	-	-	-	-	-	-1	P1	-	-	-
rs2861819	rs6711175	2	68230148-68230148	C	intron_variant,NMD_transcript_variant	MODIFIER	AC017083.3	ENSG00000273398	Transcript	ENST00000406334	nonsense_mediated_decay	-	2/14	-	-	-	-	-	-1	P1	-	-	-
rs2861819	rs6711175	2	68230148-68230148	A	intron_variant	MODIFIER	PPP3R1	ENSG00000221823	Transcript	ENST00000409377	protein_coding	-	1/5	-	-	-	-	-	-1	-	-	-	-
rs2861819	rs6711175	2	68230148-68230148	C	intron_variant	MODIFIER	PPP3R1	ENSG00000221823	Transcript	ENST00000409377	protein_coding	-	1/5	-	-	-	-	-	-1	-	-	-	-
rs2861819	rs6711175	2	68230148-68230148	A	intron_variant	MODIFIER	PPP3R1	ENSG00000221823	Transcript	ENST00000409752	protein_coding	-	1/5	-	-	-	-	-	-1	-	-	-	-
rs2861819	rs6711175	2	68230148-68230148	C	intron_variant	MODIFIER	PPP3R1	ENSG00000221823	Transcript	ENST00000409752	protein_coding	-	1/5	-	-	-	-	-	-1	-	-	-	-
rs2861819	rs12468533	2	68230441-68230441	T	intron_variant	MODIFIER	PPP3R1	ENSG00000221823	Transcript	ENST00000234310	protein_coding	-	1/5	-	-	-	-	-	-1	P1	-	-	0.7706
rs2861819	rs12468533	2	68230441-68230441	T	intron_variant,NMD_transcript_variant	MODIFIER	AC017083.3	ENSG00000273398	Transcript	ENST00000406334	nonsense_mediated_decay	-	2/14	-	-	-	-	-	-1	P1	-	-	0.7706
rs2861819	rs12468533	2	68230441-68230441	T	intron_variant	MODIFIER	PPP3R1	ENSG00000221823	Transcript	ENST00000409377	protein_coding	-	1/5	-	-	-	-	-	-1	-	-	-	0.7706
rs2861819	rs12468533	2	68230441-68230441	T	intron_variant	MODIFIER	PPP3R1	ENSG00000221823	Transcript	ENST00000409752	protein_coding	-	1/5	-	-	-	-	-	-1	-	-	-	0.7706
rs2861819	rs12476697	2	68230722-68230722	G	intron_variant	MODIFIER	PPP3R1	ENSG00000221823	Transcript	ENST00000234310	protein_coding	-	1/5	-	-	-	-	-	-1	P1	-	-	-
rs2861819	rs12476697	2	68230722-68230722	T	intron_variant	MODIFIER	PPP3R1	ENSG00000221823	Transcript	ENST00000234310	protein_coding	-	1/5	-	-	-	-	-	-1	P1	-	-	-
rs2861819	rs12476697	2	68230722-68230722	G	intron_variant,NMD_transcript_variant	MODIFIER	AC017083.3	ENSG00000273398	Transcript	ENST00000406334	nonsense_mediated_decay	-	2/14	-	-	-	-	-	-1	P1	-	-	-
rs2861819	rs12476697	2	68230722-68230722	T	intron_variant,NMD_transcript_variant	MODIFIER	AC017083.3	ENSG00000273398	Transcript	ENST00000406334	nonsense_mediated_decay	-	2/14	-	-	-	-	-	-1	P1	-	-	-
rs2861819	rs12476697	2	68230722-68230722	G	intron_variant	MODIFIER	PPP3R1	ENSG00000221823	Transcript	ENST00000409377	protein_coding	-	1/5	-	-	-	-	-	-1	-	-	-	-
rs2861819	rs12476697	2	68230722-68230722	T	intron_variant	MODIFIER	PPP3R1	ENSG00000221823	Transcript	ENST00000409377	protein_coding	-	1/5	-	-	-	-	-	-1	-	-	-	-
rs2861819	rs12476697	2	68230722-68230722	G	intron_variant	MODIFIER	PPP3R1	ENSG00000221823	Transcript	ENST00000409752	protein_coding	-	1/5	-	-	-	-	-	-1	-	-	-	-
rs2861819	rs12476697	2	68230722-68230722	T	intron_variant	MODIFIER	PPP3R1	ENSG00000221823	Transcript	ENST00000409752	protein_coding	-	1/5	-	-	-	-	-	-1	-	-	-	-
rs2861819	rs6730444	2	68231288-68231288	G	intron_variant	MODIFIER	PPP3R1	ENSG00000221823	Transcript	ENST00000234310	protein_coding	-	1/5	-	-	-	-	-	-1	P1	-	-	0.7708
rs2861819	rs6730444	2	68231288-68231288	G	intron_variant,NMD_transcript_variant	MODIFIER	AC017083.3	ENSG00000273398	Transcript	ENST00000406334	nonsense_mediated_decay	-	2/14	-	-	-	-	-	-1	P1	-	-	0.7708
rs2861819	rs6730444	2	68231288-68231288	G	intron_variant	MODIFIER	PPP3R1	ENSG00000221823	Transcript	ENST00000409377	protein_coding	-	1/5	-	-	-	-	-	-1	-	-	-	0.7708
rs2861819	rs6730444	2	68231288-68231288	G	intron_variant	MODIFIER	PPP3R1	ENSG00000221823	Transcript	ENST00000409752	protein_coding	-	1/5	-	-	-	-	-	-1	-	-	-	0.7708
rs2861819	rs59786977	2	68232140-68232140	A	intron_variant	MODIFIER	PPP3R1	ENSG00000221823	Transcript	ENST00000234310	protein_coding	-	1/5	-	-	-	-	-	-1	P1	-	-	-
rs2861819	rs59786977	2	68232140-68232140	C	intron_variant	MODIFIER	PPP3R1	ENSG00000221823	Transcript	ENST00000234310	protein_coding	-	1/5	-	-	-	-	-	-1	P1	-	-	-
rs2861819	rs59786977	2	68232140-68232140	A	intron_variant,NMD_transcript_variant	MODIFIER	AC017083.3	ENSG00000273398	Transcript	ENST00000406334	nonsense_mediated_decay	-	2/14	-	-	-	-	-	-1	P1	-	-	-
rs2861819	rs59786977	2	68232140-68232140	C	intron_variant,NMD_transcript_variant	MODIFIER	AC017083.3	ENSG00000273398	Transcript	ENST00000406334	nonsense_mediated_decay	-	2/14	-	-	-	-	-	-1	P1	-	-	-
rs2861819	rs59786977	2	68232140-68232140	A	intron_variant	MODIFIER	PPP3R1	ENSG00000221823	Transcript	ENST00000409377	protein_coding	-	1/5	-	-	-	-	-	-1	-	-	-	-
rs2861819	rs59786977	2	68232140-68232140	C	intron_variant	MODIFIER	PPP3R1	ENSG00000221823	Transcript	ENST00000409377	protein_coding	-	1/5	-	-	-	-	-	-1	-	-	-	-
rs2861819	rs59786977	2	68232140-68232140	A	intron_variant	MODIFIER	PPP3R1	ENSG00000221823	Transcript	ENST00000409752	protein_coding	-	1/5	-	-	-	-	-	-1	-	-	-	-
rs2861819	rs59786977	2	68232140-68232140	C	intron_variant	MODIFIER	PPP3R1	ENSG00000221823	Transcript	ENST00000409752	protein_coding	-	1/5	-	-	-	-	-	-1	-	-	-	-
rs2861819	rs6546362	2	68236189-68236189	T	intron_variant	MODIFIER	PPP3R1	ENSG00000221823	Transcript	ENST00000234310	protein_coding	-	1/5	-	-	-	-	-	-1	P1	-	-	0.771
rs2861819	rs6546362	2	68236189-68236189	T	intron_variant,NMD_transcript_variant	MODIFIER	AC017083.3	ENSG00000273398	Transcript	ENST00000406334	nonsense_mediated_decay	-	2/14	-	-	-	-	-	-1	P1	-	-	0.771
rs2861819	rs6546362	2	68236189-68236189	T	intron_variant	MODIFIER	PPP3R1	ENSG00000221823	Transcript	ENST00000409377	protein_coding	-	1/5	-	-	-	-	-	-1	-	-	-	0.771
rs2861819	rs6546362	2	68236189-68236189	T	intron_variant	MODIFIER	PPP3R1	ENSG00000221823	Transcript	ENST00000409752	protein_coding	-	1/5	-	-	-	-	-	-1	-	-	-	0.771
rs2861819	rs1375371	2	68236480-68236480	A	intron_variant	MODIFIER	PPP3R1	ENSG00000221823	Transcript	ENST00000234310	protein_coding	-	1/5	-	-	-	-	-	-1	P1	-	-	0.7708
rs2861819	rs1375371	2	68236480-68236480	A	intron_variant,NMD_transcript_variant	MODIFIER	AC017083.3	ENSG00000273398	Transcript	ENST00000406334	nonsense_mediated_decay	-	2/14	-	-	-	-	-	-1	P1	-	-	0.7708
rs2861819	rs1375371	2	68236480-68236480	A	intron_variant	MODIFIER	PPP3R1	ENSG00000221823	Transcript	ENST00000409377	protein_coding	-	1/5	-	-	-	-	-	-1	-	-	-	0.7708
rs2861819	rs1375371	2	68236480-68236480	A	intron_variant	MODIFIER	PPP3R1	ENSG00000221823	Transcript	ENST00000409752	protein_coding	-	1/5	-	-	-	-	-	-1	-	-	-	0.7708
rs2861819	rs930653	2	68237139-68237139	C	intron_variant	MODIFIER	PPP3R1	ENSG00000221823	Transcript	ENST00000234310	protein_coding	-	1/5	-	-	-	-	-	-1	P1	-	-	-
rs2861819	rs930653	2	68237139-68237139	T	intron_variant	MODIFIER	PPP3R1	ENSG00000221823	Transcript	ENST00000234310	protein_coding	-	1/5	-	-	-	-	-	-1	P1	-	-	-
rs2861819	rs930653	2	68237139-68237139	C	intron_variant,NMD_transcript_variant	MODIFIER	AC017083.3	ENSG00000273398	Transcript	ENST00000406334	nonsense_mediated_decay	-	2/14	-	-	-	-	-	-1	P1	-	-	-
rs2861819	rs930653	2	68237139-68237139	T	intron_variant,NMD_transcript_variant	MODIFIER	AC017083.3	ENSG00000273398	Transcript	ENST00000406334	nonsense_mediated_decay	-	2/14	-	-	-	-	-	-1	P1	-	-	-
rs2861819	rs930653	2	68237139-68237139	C	intron_variant	MODIFIER	PPP3R1	ENSG00000221823	Transcript	ENST00000409377	protein_coding	-	1/5	-	-	-	-	-	-1	-	-	-	-
rs2861819	rs930653	2	68237139-68237139	T	intron_variant	MODIFIER	PPP3R1	ENSG00000221823	Transcript	ENST00000409377	protein_coding	-	1/5	-	-	-	-	-	-1	-	-	-	-
rs2861819	rs930653	2	68237139-68237139	C	intron_variant	MODIFIER	PPP3R1	ENSG00000221823	Transcript	ENST00000409752	protein_coding	-	1/5	-	-	-	-	-	-1	-	-	-	-
rs2861819	rs930653	2	68237139-68237139	T	intron_variant	MODIFIER	PPP3R1	ENSG00000221823	Transcript	ENST00000409752	protein_coding	-	1/5	-	-	-	-	-	-1	-	-	-	-
rs2861819	rs6546363	2	68240778-68240778	C	intron_variant	MODIFIER	PPP3R1	ENSG00000221823	Transcript	ENST00000234310	protein_coding	-	1/5	-	-	-	-	-	-1	P1	-	-	0.7714
rs2861819	rs6546363	2	68240778-68240778	C	intron_variant,NMD_transcript_variant	MODIFIER	AC017083.3	ENSG00000273398	Transcript	ENST00000406334	nonsense_mediated_decay	-	2/14	-	-	-	-	-	-1	P1	-	-	0.7714
rs2861819	rs6546363	2	68240778-68240778	C	intron_variant	MODIFIER	PPP3R1	ENSG00000221823	Transcript	ENST00000409377	protein_coding	-	1/5	-	-	-	-	-	-1	-	-	-	0.7714
rs2861819	rs6546363	2	68240778-68240778	C	intron_variant	MODIFIER	PPP3R1	ENSG00000221823	Transcript	ENST00000409752	protein_coding	-	1/5	-	-	-	-	-	-1	-	-	-	0.7714
rs2861819	rs6721447	2	68245110-68245110	C	intron_variant	MODIFIER	PPP3R1	ENSG00000221823	Transcript	ENST00000234310	protein_coding	-	1/5	-	-	-	-	-	-1	P1	-	-	-
rs2861819	rs6721447	2	68245110-68245110	T	intron_variant	MODIFIER	PPP3R1	ENSG00000221823	Transcript	ENST00000234310	protein_coding	-	1/5	-	-	-	-	-	-1	P1	-	-	-
rs2861819	rs6721447	2	68245110-68245110	C	intron_variant,NMD_transcript_variant	MODIFIER	AC017083.3	ENSG00000273398	Transcript	ENST00000406334	nonsense_mediated_decay	-	2/14	-	-	-	-	-	-1	P1	-	-	-
rs2861819	rs6721447	2	68245110-68245110	T	intron_variant,NMD_transcript_variant	MODIFIER	AC017083.3	ENSG00000273398	Transcript	ENST00000406334	nonsense_mediated_decay	-	2/14	-	-	-	-	-	-1	P1	-	-	-
rs2861819	rs6721447	2	68245110-68245110	C	intron_variant	MODIFIER	PPP3R1	ENSG00000221823	Transcript	ENST00000409377	protein_coding	-	1/5	-	-	-	-	-	-1	-	-	-	-
rs2861819	rs6721447	2	68245110-68245110	T	intron_variant	MODIFIER	PPP3R1	ENSG00000221823	Transcript	ENST00000409377	protein_coding	-	1/5	-	-	-	-	-	-1	-	-	-	-
rs2861819	rs6721447	2	68245110-68245110	C	intron_variant	MODIFIER	PPP3R1	ENSG00000221823	Transcript	ENST00000409752	protein_coding	-	1/5	-	-	-	-	-	-1	-	-	-	-
rs2861819	rs6721447	2	68245110-68245110	T	intron_variant	MODIFIER	PPP3R1	ENSG00000221823	Transcript	ENST00000409752	protein_coding	-	1/5	-	-	-	-	-	-1	-	-	-	-
rs2861819	rs7576010	2	68246325-68246325	G	intron_variant	MODIFIER	PPP3R1	ENSG00000221823	Transcript	ENST00000234310	protein_coding	-	1/5	-	-	-	-	-	-1	P1	-	-	0.7712
rs2861819	rs7576010	2	68246325-68246325	G	intron_variant,NMD_transcript_variant	MODIFIER	AC017083.3	ENSG00000273398	Transcript	ENST00000406334	nonsense_mediated_decay	-	2/14	-	-	-	-	-	-1	P1	-	-	0.7712
rs2861819	rs7576010	2	68246325-68246325	G	intron_variant	MODIFIER	PPP3R1	ENSG00000221823	Transcript	ENST00000409377	protein_coding	-	1/5	-	-	-	-	-	-1	-	-	-	0.7712
rs2861819	rs7576010	2	68246325-68246325	G	intron_variant	MODIFIER	PPP3R1	ENSG00000221823	Transcript	ENST00000409752	protein_coding	-	1/5	-	-	-	-	-	-1	-	-	-	0.7712
rs2861819	rs6546364	2	68247936-68247936	A	intron_variant	MODIFIER	PPP3R1	ENSG00000221823	Transcript	ENST00000234310	protein_coding	-	1/5	-	-	-	-	-	-1	P1	-	-	0.7708
rs2861819	rs6546364	2	68247936-68247936	A	intron_variant,NMD_transcript_variant	MODIFIER	AC017083.3	ENSG00000273398	Transcript	ENST00000406334	nonsense_mediated_decay	-	2/14	-	-	-	-	-	-1	P1	-	-	0.7708
rs2861819	rs6546364	2	68247936-68247936	A	intron_variant	MODIFIER	PPP3R1	ENSG00000221823	Transcript	ENST00000409377	protein_coding	-	1/5	-	-	-	-	-	-1	-	-	-	0.7708
rs2861819	rs6546364	2	68247936-68247936	A	intron_variant	MODIFIER	PPP3R1	ENSG00000221823	Transcript	ENST00000409752	protein_coding	-	1/5	-	-	-	-	-	-1	-	-	-	0.7708
rs2861819	rs6546364	2	68247936-68247936	A	upstream_gene_variant	MODIFIER	AC017083.1	ENSG00000273064	Transcript	ENST00000608069	antisense	-	-	-	-	-	-	-	1	-	-	-	0.7708
rs2861819	rs4671887	2	68248463-68248463	A	intron_variant	MODIFIER	PPP3R1	ENSG00000221823	Transcript	ENST00000234310	protein_coding	-	1/5	-	-	-	-	-	-1	P1	-	-	0.7708
rs2861819	rs4671887	2	68248463-68248463	A	intron_variant,NMD_transcript_variant	MODIFIER	AC017083.3	ENSG00000273398	Transcript	ENST00000406334	nonsense_mediated_decay	-	2/14	-	-	-	-	-	-1	P1	-	-	0.7708
rs2861819	rs4671887	2	68248463-68248463	A	intron_variant	MODIFIER	PPP3R1	ENSG00000221823	Transcript	ENST00000409377	protein_coding	-	1/5	-	-	-	-	-	-1	-	-	-	0.7708
rs2861819	rs4671887	2	68248463-68248463	A	intron_variant	MODIFIER	PPP3R1	ENSG00000221823	Transcript	ENST00000409752	protein_coding	-	1/5	-	-	-	-	-	-1	-	-	-	0.7708
rs2861819	rs4671887	2	68248463-68248463	A	upstream_gene_variant	MODIFIER	AC017083.1	ENSG00000273064	Transcript	ENST00000608069	antisense	-	-	-	-	-	-	-	1	-	-	-	0.7708
rs2861819	rs7594568	2	68249729-68249729	A	intron_variant	MODIFIER	PPP3R1	ENSG00000221823	Transcript	ENST00000234310	protein_coding	-	1/5	-	-	-	-	-	-1	P1	-	-	0.6677
rs2861819	rs7594568	2	68249729-68249729	A	intron_variant,NMD_transcript_variant	MODIFIER	AC017083.3	ENSG00000273398	Transcript	ENST00000406334	nonsense_mediated_decay	-	2/14	-	-	-	-	-	-1	P1	-	-	0.6677
rs2861819	rs7594568	2	68249729-68249729	A	intron_variant	MODIFIER	PPP3R1	ENSG00000221823	Transcript	ENST00000409377	protein_coding	-	1/5	-	-	-	-	-	-1	-	-	-	0.6677
rs2861819	rs7594568	2	68249729-68249729	A	intron_variant	MODIFIER	PPP3R1	ENSG00000221823	Transcript	ENST00000409752	protein_coding	-	1/5	-	-	-	-	-	-1	-	-	-	0.6677
rs2861819	rs7594568	2	68249729-68249729	A	upstream_gene_variant	MODIFIER	AC017083.1	ENSG00000273064	Transcript	ENST00000608069	antisense	-	-	-	-	-	-	-	1	-	-	-	0.6677
rs2861819	rs7594568	2	68249729-68249729	A	regulatory_region_variant	MODIFIER	-	-	RegulatoryFeature	ENSR00000118368	promoter	-	-	-	-	-	-	-	-	-	-	-	0.6677
rs2861819	rs4671888	2	68250116-68250116	A	intron_variant	MODIFIER	PPP3R1	ENSG00000221823	Transcript	ENST00000234310	protein_coding	-	1/5	-	-	-	-	-	-1	P1	-	-	-
rs2861819	rs4671888	2	68250116-68250116	C	intron_variant	MODIFIER	PPP3R1	ENSG00000221823	Transcript	ENST00000234310	protein_coding	-	1/5	-	-	-	-	-	-1	P1	-	-	-
rs2861819	rs4671888	2	68250116-68250116	G	intron_variant	MODIFIER	PPP3R1	ENSG00000221823	Transcript	ENST00000234310	protein_coding	-	1/5	-	-	-	-	-	-1	P1	-	-	-
rs2861819	rs4671888	2	68250116-68250116	A	intron_variant,NMD_transcript_variant	MODIFIER	AC017083.3	ENSG00000273398	Transcript	ENST00000406334	nonsense_mediated_decay	-	2/14	-	-	-	-	-	-1	P1	-	-	-
rs2861819	rs4671888	2	68250116-68250116	C	intron_variant,NMD_transcript_variant	MODIFIER	AC017083.3	ENSG00000273398	Transcript	ENST00000406334	nonsense_mediated_decay	-	2/14	-	-	-	-	-	-1	P1	-	-	-
rs2861819	rs4671888	2	68250116-68250116	G	intron_variant,NMD_transcript_variant	MODIFIER	AC017083.3	ENSG00000273398	Transcript	ENST00000406334	nonsense_mediated_decay	-	2/14	-	-	-	-	-	-1	P1	-	-	-
rs2861819	rs4671888	2	68250116-68250116	A	intron_variant	MODIFIER	PPP3R1	ENSG00000221823	Transcript	ENST00000409377	protein_coding	-	1/5	-	-	-	-	-	-1	-	-	-	-
rs2861819	rs4671888	2	68250116-68250116	C	intron_variant	MODIFIER	PPP3R1	ENSG00000221823	Transcript	ENST00000409377	protein_coding	-	1/5	-	-	-	-	-	-1	-	-	-	-
rs2861819	rs4671888	2	68250116-68250116	G	intron_variant	MODIFIER	PPP3R1	ENSG00000221823	Transcript	ENST00000409377	protein_coding	-	1/5	-	-	-	-	-	-1	-	-	-	-
rs2861819	rs4671888	2	68250116-68250116	A	intron_variant	MODIFIER	PPP3R1	ENSG00000221823	Transcript	ENST00000409752	protein_coding	-	1/5	-	-	-	-	-	-1	-	-	-	-
rs2861819	rs4671888	2	68250116-68250116	C	intron_variant	MODIFIER	PPP3R1	ENSG00000221823	Transcript	ENST00000409752	protein_coding	-	1/5	-	-	-	-	-	-1	-	-	-	-
rs2861819	rs4671888	2	68250116-68250116	G	intron_variant	MODIFIER	PPP3R1	ENSG00000221823	Transcript	ENST00000409752	protein_coding	-	1/5	-	-	-	-	-	-1	-	-	-	-
rs2861819	rs4671888	2	68250116-68250116	A	upstream_gene_variant	MODIFIER	AC017083.1	ENSG00000273064	Transcript	ENST00000608069	antisense	-	-	-	-	-	-	-	1	-	-	-	-
rs2861819	rs4671888	2	68250116-68250116	C	upstream_gene_variant	MODIFIER	AC017083.1	ENSG00000273064	Transcript	ENST00000608069	antisense	-	-	-	-	-	-	-	1	-	-	-	-
rs2861819	rs4671888	2	68250116-68250116	G	upstream_gene_variant	MODIFIER	AC017083.1	ENSG00000273064	Transcript	ENST00000608069	antisense	-	-	-	-	-	-	-	1	-	-	-	-
rs2861819	rs4671888	2	68250116-68250116	A	regulatory_region_variant	MODIFIER	-	-	RegulatoryFeature	ENSR00000118368	promoter	-	-	-	-	-	-	-	-	-	-	-	-
rs2861819	rs4671888	2	68250116-68250116	C	regulatory_region_variant	MODIFIER	-	-	RegulatoryFeature	ENSR00000118368	promoter	-	-	-	-	-	-	-	-	-	-	-	-
rs2861819	rs4671888	2	68250116-68250116	G	regulatory_region_variant	MODIFIER	-	-	RegulatoryFeature	ENSR00000118368	promoter	-	-	-	-	-	-	-	-	-	-	-	-
rs2861819	rs1947025	2	68251787-68251787	G	intron_variant	MODIFIER	PPP3R1	ENSG00000221823	Transcript	ENST00000234310	protein_coding	-	1/5	-	-	-	-	-	-1	P1	-	-	0.7718
rs2861819	rs1947025	2	68251787-68251787	G	intron_variant,NMD_transcript_variant	MODIFIER	AC017083.3	ENSG00000273398	Transcript	ENST00000406334	nonsense_mediated_decay	-	2/14	-	-	-	-	-	-1	P1	-	-	0.7718
rs2861819	rs1947025	2	68251787-68251787	G	upstream_gene_variant	MODIFIER	PPP3R1	ENSG00000221823	Transcript	ENST00000409377	protein_coding	-	-	-	-	-	-	-	-1	-	-	-	0.7718
rs2861819	rs1947025	2	68251787-68251787	G	intron_variant	MODIFIER	PPP3R1	ENSG00000221823	Transcript	ENST00000409752	protein_coding	-	1/5	-	-	-	-	-	-1	-	-	-	0.7718
rs2861819	rs1947025	2	68251787-68251787	G	upstream_gene_variant	MODIFIER	AC017083.1	ENSG00000273064	Transcript	ENST00000608069	antisense	-	-	-	-	-	-	-	1	-	-	-	0.7718
rs2861819	rs1947025	2	68251787-68251787	G	regulatory_region_variant	MODIFIER	-	-	RegulatoryFeature	ENSR00000118368	promoter	-	-	-	-	-	-	-	-	-	-	-	0.7718
rs2861819	rs4347819	2	68252539-68252539	G	upstream_gene_variant	MODIFIER	PPP3R1	ENSG00000221823	Transcript	ENST00000234310	protein_coding	-	-	-	-	-	-	-	-1	P1	-	-	0.7716
rs2861819	rs4347819	2	68252539-68252539	G	intron_variant,NMD_transcript_variant	MODIFIER	AC017083.3	ENSG00000273398	Transcript	ENST00000406334	nonsense_mediated_decay	-	2/14	-	-	-	-	-	-1	P1	-	-	0.7716
rs2861819	rs4347819	2	68252539-68252539	G	upstream_gene_variant	MODIFIER	PPP3R1	ENSG00000221823	Transcript	ENST00000409377	protein_coding	-	-	-	-	-	-	-	-1	-	-	-	0.7716
rs2861819	rs4347819	2	68252539-68252539	G	intron_variant	MODIFIER	PPP3R1	ENSG00000221823	Transcript	ENST00000409752	protein_coding	-	1/5	-	-	-	-	-	-1	-	-	-	0.7716
rs2861819	rs4347819	2	68252539-68252539	G	upstream_gene_variant	MODIFIER	AC017083.1	ENSG00000273064	Transcript	ENST00000608069	antisense	-	-	-	-	-	-	-	1	-	-	-	0.7716
rs2861819	rs4347819	2	68252539-68252539	G	regulatory_region_variant	MODIFIER	-	-	RegulatoryFeature	ENSR00000118368	promoter	-	-	-	-	-	-	-	-	-	-	-	0.7716
rs2861819	rs4347819	2	68252539-68252539	G	TF_binding_site_variant	MODIFIER	-	-	MotifFeature	ENSM00205788162	-	-	-	-	-	-	-	-	1	-	-	-	0.7716
rs2861819	rs4347819	2	68252539-68252539	G	TF_binding_site_variant	MODIFIER	-	-	MotifFeature	ENSM00205592324	-	-	-	-	-	-	-	-	-1	-	-	-	0.7716
rs2861819	rs12329083	2	68254587-68254587	T	upstream_gene_variant	MODIFIER	PPP3R1	ENSG00000221823	Transcript	ENST00000234310	protein_coding	-	-	-	-	-	-	-	-1	P1	-	-	0.777
rs2861819	rs12329083	2	68254587-68254587	T	intron_variant,NMD_transcript_variant	MODIFIER	AC017083.3	ENSG00000273398	Transcript	ENST00000406334	nonsense_mediated_decay	-	1/14	-	-	-	-	-	-1	P1	-	-	0.777
rs2861819	rs12329083	2	68254587-68254587	T	upstream_gene_variant	MODIFIER	PPP3R1	ENSG00000221823	Transcript	ENST00000409377	protein_coding	-	-	-	-	-	-	-	-1	-	-	-	0.777
rs2861819	rs12329083	2	68254587-68254587	T	intron_variant	MODIFIER	PPP3R1	ENSG00000221823	Transcript	ENST00000409752	protein_coding	-	1/5	-	-	-	-	-	-1	-	-	-	0.777
rs2861819	rs12329083	2	68254587-68254587	T	downstream_gene_variant	MODIFIER	AC017083.1	ENSG00000273064	Transcript	ENST00000608069	antisense	-	-	-	-	-	-	-	1	-	-	-	0.777
rs2861819	rs12329083	2	68254587-68254587	T	regulatory_region_variant	MODIFIER	-	-	RegulatoryFeature	ENSR00000118368	promoter	-	-	-	-	-	-	-	-	-	-	-	0.777
rs2861819	rs2902065	2	68255195-68255195	G	upstream_gene_variant	MODIFIER	PPP3R1	ENSG00000221823	Transcript	ENST00000234310	protein_coding	-	-	-	-	-	-	-	-1	P1	-	-	0.7788
rs2861819	rs2902065	2	68255195-68255195	G	intron_variant,NMD_transcript_variant	MODIFIER	AC017083.3	ENSG00000273398	Transcript	ENST00000406334	nonsense_mediated_decay	-	1/14	-	-	-	-	-	-1	P1	-	-	0.7788
rs2861819	rs2902065	2	68255195-68255195	G	upstream_gene_variant	MODIFIER	PPP3R1	ENSG00000221823	Transcript	ENST00000409377	protein_coding	-	-	-	-	-	-	-	-1	-	-	-	0.7788
rs2861819	rs2902065	2	68255195-68255195	G	intron_variant	MODIFIER	PPP3R1	ENSG00000221823	Transcript	ENST00000409752	protein_coding	-	1/5	-	-	-	-	-	-1	-	-	-	0.7788
rs2861819	rs2902065	2	68255195-68255195	G	downstream_gene_variant	MODIFIER	AC017083.1	ENSG00000273064	Transcript	ENST00000608069	antisense	-	-	-	-	-	-	-	1	-	-	-	0.7788
rs2861819	rs7569914	2	68259977-68259977	G	intron_variant,NMD_transcript_variant	MODIFIER	AC017083.3	ENSG00000273398	Transcript	ENST00000406334	nonsense_mediated_decay	-	1/14	-	-	-	-	-	-1	P1	-	-	-
rs2861819	rs7569914	2	68259977-68259977	T	intron_variant,NMD_transcript_variant	MODIFIER	AC017083.3	ENSG00000273398	Transcript	ENST00000406334	nonsense_mediated_decay	-	1/14	-	-	-	-	-	-1	P1	-	-	-
rs2861819	rs7569914	2	68259977-68259977	G	upstream_gene_variant	MODIFIER	PPP3R1	ENSG00000221823	Transcript	ENST00000409752	protein_coding	-	-	-	-	-	-	-	-1	-	-	-	-
rs2861819	rs7569914	2	68259977-68259977	T	upstream_gene_variant	MODIFIER	PPP3R1	ENSG00000221823	Transcript	ENST00000409752	protein_coding	-	-	-	-	-	-	-	-1	-	-	-	-
rs2861819	rs2861819	2	68262089-68262089	C	upstream_gene_variant	MODIFIER	AC017083.3	ENSG00000273398	Transcript	ENST00000406334	nonsense_mediated_decay	-	-	-	-	-	-	-	-1	P1	-	-	0.6308
rs2861819	rs6546366	2	68262535-68262535	C	upstream_gene_variant	MODIFIER	AC017083.3	ENSG00000273398	Transcript	ENST00000406334	nonsense_mediated_decay	-	-	-	-	-	-	-	-1	P1	-	-	0.7726
rs2861819	rs12713637	2	68263838-68263838	A	upstream_gene_variant	MODIFIER	AC017083.3	ENSG00000273398	Transcript	ENST00000406334	nonsense_mediated_decay	-	-	-	-	-	-	-	-1	P1	-	-	-
rs2861819	rs12713637	2	68263838-68263838	C	upstream_gene_variant	MODIFIER	AC017083.3	ENSG00000273398	Transcript	ENST00000406334	nonsense_mediated_decay	-	-	-	-	-	-	-	-1	P1	-	-	-
rs2861819	rs13019043	2	68265654-68265654	G	upstream_gene_variant	MODIFIER	AC017083.3	ENSG00000273398	Transcript	ENST00000406334	nonsense_mediated_decay	-	-	-	-	-	-	-	-1	P1	-	-	-
rs2861819	rs13019043	2	68265654-68265654	T	upstream_gene_variant	MODIFIER	AC017083.3	ENSG00000273398	Transcript	ENST00000406334	nonsense_mediated_decay	-	-	-	-	-	-	-	-1	P1	-	-	-
rs2861819	rs6712038	2	68265755-68265755	A	upstream_gene_variant	MODIFIER	AC017083.3	ENSG00000273398	Transcript	ENST00000406334	nonsense_mediated_decay	-	-	-	-	-	-	-	-1	P1	-	-	0.7778
rs2861819	rs10195757	2	68266450-68266450	A	intergenic_variant	MODIFIER	-	-	-	-	-	-	-	-	-	-	-	-	-	-	-	-	-
rs2861819	rs10195757	2	68266450-68266450	C	intergenic_variant	MODIFIER	-	-	-	-	-	-	-	-	-	-	-	-	-	-	-	-	-
rs2861819	rs6759433	2	68268331-68268331	A	intergenic_variant	MODIFIER	-	-	-	-	-	-	-	-	-	-	-	-	-	-	-	-	0.7718
rs2861819	rs386390394	2	68269679-68269684	-	intergenic_variant	MODIFIER	-	-	-	-	-	-	-	-	-	-	-	-	-	-	-	-	0.643
rs2861819	rs7579440	2	68271376-68271376	C	intergenic_variant	MODIFIER	-	-	-	-	-	-	-	-	-	-	-	-	-	-	-	-	0.773
rs2861819	rs6546368	2	68271700-68271700	C	intergenic_variant	MODIFIER	-	-	-	-	-	-	-	-	-	-	-	-	-	-	-	-	0.7704
rs2861819	rs4671892	2	68276788-68276788	G	intergenic_variant	MODIFIER	-	-	-	-	-	-	-	-	-	-	-	-	-	-	-	-	0.7921
rs3101725	rs17764688	5	128011187-128011187	C	intron_variant,non_coding_transcript_variant	MODIFIER	LINC01184	ENSG00000245937	Transcript	ENST00000499346	lincRNA	-	2/3	-	-	-	-	-	-1	-	-	-	0.3446
rs3101725	rs17764688	5	128011187-128011187	C	intron_variant,non_coding_transcript_variant	MODIFIER	LINC01184	ENSG00000245937	Transcript	ENST00000501173	lincRNA	-	3/3	-	-	-	-	-	-1	-	-	-	0.3446
rs3101725	rs17764688	5	128011187-128011187	C	intron_variant,non_coding_transcript_variant	MODIFIER	LINC01184	ENSG00000245937	Transcript	ENST00000501652	lincRNA	-	3/3	-	-	-	-	-	-1	-	-	-	0.3446
rs3101725	rs17764688	5	128011187-128011187	C	intron_variant,non_coding_transcript_variant	MODIFIER	LINC01184	ENSG00000245937	Transcript	ENST00000508353	lincRNA	-	2/2	-	-	-	-	-	-1	-	-	-	0.3446
rs3101725	rs17764688	5	128011187-128011187	C	intron_variant,non_coding_transcript_variant	MODIFIER	LINC01184	ENSG00000245937	Transcript	ENST00000514409	lincRNA	-	2/3	-	-	-	-	-	-1	-	-	-	0.3446
rs3101725	rs17764688	5	128011187-128011187	C	intron_variant,non_coding_transcript_variant	MODIFIER	LINC01184	ENSG00000245937	Transcript	ENST00000514573	lincRNA	-	3/3	-	-	-	-	-	-1	-	-	-	0.3446
rs3101725	rs17764688	5	128011187-128011187	C	intron_variant,non_coding_transcript_variant	MODIFIER	LINC01184	ENSG00000245937	Transcript	ENST00000606855	lincRNA	-	1/1	-	-	-	-	-	-1	-	-	-	0.3446
rs3101725	rs34145453	5	128011321-128011321	G	intron_variant,non_coding_transcript_variant	MODIFIER	LINC01184	ENSG00000245937	Transcript	ENST00000499346	lincRNA	-	2/3	-	-	-	-	-	-1	-	-	-	0.4491
rs3101725	rs34145453	5	128011321-128011321	T	intron_variant,non_coding_transcript_variant	MODIFIER	LINC01184	ENSG00000245937	Transcript	ENST00000499346	lincRNA	-	2/3	-	-	-	-	-	-1	-	-	-	-
rs3101725	rs34145453	5	128011321-128011321	G	intron_variant,non_coding_transcript_variant	MODIFIER	LINC01184	ENSG00000245937	Transcript	ENST00000501173	lincRNA	-	3/3	-	-	-	-	-	-1	-	-	-	0.4491
rs3101725	rs34145453	5	128011321-128011321	T	intron_variant,non_coding_transcript_variant	MODIFIER	LINC01184	ENSG00000245937	Transcript	ENST00000501173	lincRNA	-	3/3	-	-	-	-	-	-1	-	-	-	-
rs3101725	rs34145453	5	128011321-128011321	G	intron_variant,non_coding_transcript_variant	MODIFIER	LINC01184	ENSG00000245937	Transcript	ENST00000501652	lincRNA	-	3/3	-	-	-	-	-	-1	-	-	-	0.4491
rs3101725	rs34145453	5	128011321-128011321	T	intron_variant,non_coding_transcript_variant	MODIFIER	LINC01184	ENSG00000245937	Transcript	ENST00000501652	lincRNA	-	3/3	-	-	-	-	-	-1	-	-	-	-
rs3101725	rs34145453	5	128011321-128011321	G	intron_variant,non_coding_transcript_variant	MODIFIER	LINC01184	ENSG00000245937	Transcript	ENST00000508353	lincRNA	-	2/2	-	-	-	-	-	-1	-	-	-	0.4491
rs3101725	rs34145453	5	128011321-128011321	T	intron_variant,non_coding_transcript_variant	MODIFIER	LINC01184	ENSG00000245937	Transcript	ENST00000508353	lincRNA	-	2/2	-	-	-	-	-	-1	-	-	-	-
rs3101725	rs34145453	5	128011321-128011321	G	intron_variant,non_coding_transcript_variant	MODIFIER	LINC01184	ENSG00000245937	Transcript	ENST00000514409	lincRNA	-	2/3	-	-	-	-	-	-1	-	-	-	0.4491
rs3101725	rs34145453	5	128011321-128011321	T	intron_variant,non_coding_transcript_variant	MODIFIER	LINC01184	ENSG00000245937	Transcript	ENST00000514409	lincRNA	-	2/3	-	-	-	-	-	-1	-	-	-	-
rs3101725	rs34145453	5	128011321-128011321	G	intron_variant,non_coding_transcript_variant	MODIFIER	LINC01184	ENSG00000245937	Transcript	ENST00000514573	lincRNA	-	3/3	-	-	-	-	-	-1	-	-	-	0.4491
rs3101725	rs34145453	5	128011321-128011321	T	intron_variant,non_coding_transcript_variant	MODIFIER	LINC01184	ENSG00000245937	Transcript	ENST00000514573	lincRNA	-	3/3	-	-	-	-	-	-1	-	-	-	-
rs3101725	rs34145453	5	128011321-128011321	G	intron_variant,non_coding_transcript_variant	MODIFIER	LINC01184	ENSG00000245937	Transcript	ENST00000606855	lincRNA	-	1/1	-	-	-	-	-	-1	-	-	-	0.4491
rs3101725	rs34145453	5	128011321-128011321	T	intron_variant,non_coding_transcript_variant	MODIFIER	LINC01184	ENSG00000245937	Transcript	ENST00000606855	lincRNA	-	1/1	-	-	-	-	-	-1	-	-	-	-
rs3101725	rs1003136	5	128012123-128012123	A	intron_variant,non_coding_transcript_variant	MODIFIER	LINC01184	ENSG00000245937	Transcript	ENST00000499346	lincRNA	-	2/3	-	-	-	-	-	-1	-	-	-	0.3425
rs3101725	rs1003136	5	128012123-128012123	A	intron_variant,non_coding_transcript_variant	MODIFIER	LINC01184	ENSG00000245937	Transcript	ENST00000501173	lincRNA	-	3/3	-	-	-	-	-	-1	-	-	-	0.3425
rs3101725	rs1003136	5	128012123-128012123	A	intron_variant,non_coding_transcript_variant	MODIFIER	LINC01184	ENSG00000245937	Transcript	ENST00000501652	lincRNA	-	3/3	-	-	-	-	-	-1	-	-	-	0.3425
rs3101725	rs1003136	5	128012123-128012123	A	intron_variant,non_coding_transcript_variant	MODIFIER	LINC01184	ENSG00000245937	Transcript	ENST00000508353	lincRNA	-	2/2	-	-	-	-	-	-1	-	-	-	0.3425
rs3101725	rs1003136	5	128012123-128012123	A	intron_variant,non_coding_transcript_variant	MODIFIER	LINC01184	ENSG00000245937	Transcript	ENST00000514409	lincRNA	-	2/3	-	-	-	-	-	-1	-	-	-	0.3425
rs3101725	rs1003136	5	128012123-128012123	A	intron_variant,non_coding_transcript_variant	MODIFIER	LINC01184	ENSG00000245937	Transcript	ENST00000514573	lincRNA	-	3/3	-	-	-	-	-	-1	-	-	-	0.3425
rs3101725	rs1003136	5	128012123-128012123	A	intron_variant,non_coding_transcript_variant	MODIFIER	LINC01184	ENSG00000245937	Transcript	ENST00000606855	lincRNA	-	1/1	-	-	-	-	-	-1	-	-	-	0.3425
rs3101725	rs1003136	5	128012123-128012123	A	regulatory_region_variant	MODIFIER	-	-	RegulatoryFeature	ENSR00000768744	open_chromatin_region	-	-	-	-	-	-	-	-	-	-	-	0.3425
rs3101725	rs28540272	5	128013207-128013207	G	intron_variant,non_coding_transcript_variant	MODIFIER	LINC01184	ENSG00000245937	Transcript	ENST00000499346	lincRNA	-	2/3	-	-	-	-	-	-1	-	-	-	0.4497
rs3101725	rs28540272	5	128013207-128013207	G	intron_variant,non_coding_transcript_variant	MODIFIER	LINC01184	ENSG00000245937	Transcript	ENST00000501173	lincRNA	-	3/3	-	-	-	-	-	-1	-	-	-	0.4497
rs3101725	rs28540272	5	128013207-128013207	G	intron_variant,non_coding_transcript_variant	MODIFIER	LINC01184	ENSG00000245937	Transcript	ENST00000501652	lincRNA	-	3/3	-	-	-	-	-	-1	-	-	-	0.4497
rs3101725	rs28540272	5	128013207-128013207	G	intron_variant,non_coding_transcript_variant	MODIFIER	LINC01184	ENSG00000245937	Transcript	ENST00000508353	lincRNA	-	2/2	-	-	-	-	-	-1	-	-	-	0.4497
rs3101725	rs28540272	5	128013207-128013207	G	intron_variant,non_coding_transcript_variant	MODIFIER	LINC01184	ENSG00000245937	Transcript	ENST00000514409	lincRNA	-	2/3	-	-	-	-	-	-1	-	-	-	0.4497
rs3101725	rs28540272	5	128013207-128013207	G	intron_variant,non_coding_transcript_variant	MODIFIER	LINC01184	ENSG00000245937	Transcript	ENST00000514573	lincRNA	-	3/3	-	-	-	-	-	-1	-	-	-	0.4497
rs3101725	rs28540272	5	128013207-128013207	G	intron_variant,non_coding_transcript_variant	MODIFIER	LINC01184	ENSG00000245937	Transcript	ENST00000606855	lincRNA	-	1/1	-	-	-	-	-	-1	-	-	-	0.4497
rs3101725	rs28540272	5	128013207-128013207	G	regulatory_region_variant	MODIFIER	-	-	RegulatoryFeature	ENSR00000768745	open_chromatin_region	-	-	-	-	-	-	-	-	-	-	-	0.4497
rs3101725	rs3749748	5	128014857-128014857	T	intron_variant,non_coding_transcript_variant	MODIFIER	LINC01184	ENSG00000245937	Transcript	ENST00000499346	lincRNA	-	2/3	-	-	-	-	-	-1	-	-	-	0.2127
rs3101725	rs3749748	5	128014857-128014857	T	intron_variant,non_coding_transcript_variant	MODIFIER	LINC01184	ENSG00000245937	Transcript	ENST00000501173	lincRNA	-	3/3	-	-	-	-	-	-1	-	-	-	0.2127
rs3101725	rs3749748	5	128014857-128014857	T	intron_variant,non_coding_transcript_variant	MODIFIER	LINC01184	ENSG00000245937	Transcript	ENST00000501652	lincRNA	-	3/3	-	-	-	-	-	-1	-	-	-	0.2127
rs3101725	rs3749748	5	128014857-128014857	T	intron_variant,non_coding_transcript_variant	MODIFIER	LINC01184	ENSG00000245937	Transcript	ENST00000508353	lincRNA	-	2/2	-	-	-	-	-	-1	-	-	-	0.2127
rs3101725	rs3749748	5	128014857-128014857	T	intron_variant,non_coding_transcript_variant	MODIFIER	LINC01184	ENSG00000245937	Transcript	ENST00000514409	lincRNA	-	2/3	-	-	-	-	-	-1	-	-	-	0.2127
rs3101725	rs3749748	5	128014857-128014857	T	intron_variant,non_coding_transcript_variant	MODIFIER	LINC01184	ENSG00000245937	Transcript	ENST00000514573	lincRNA	-	3/3	-	-	-	-	-	-1	-	-	-	0.2127
rs3101725	rs3749748	5	128014857-128014857	T	intron_variant,non_coding_transcript_variant	MODIFIER	LINC01184	ENSG00000245937	Transcript	ENST00000606855	lincRNA	-	1/1	-	-	-	-	-	-1	-	-	-	0.2127
rs3101725	rs3749748	5	128014857-128014857	T	regulatory_region_variant	MODIFIER	-	-	RegulatoryFeature	ENSR00000768746	enhancer	-	-	-	-	-	-	-	-	-	-	-	0.2127
rs3101725	rs17764730	5	128021834-128021834	T	intron_variant,non_coding_transcript_variant	MODIFIER	LINC01184	ENSG00000245937	Transcript	ENST00000499346	lincRNA	-	2/3	-	-	-	-	-	-1	-	-	-	0.2117
rs3101725	rs17764730	5	128021834-128021834	T	intron_variant,non_coding_transcript_variant	MODIFIER	LINC01184	ENSG00000245937	Transcript	ENST00000501173	lincRNA	-	3/3	-	-	-	-	-	-1	-	-	-	0.2117
rs3101725	rs17764730	5	128021834-128021834	T	intron_variant,non_coding_transcript_variant	MODIFIER	LINC01184	ENSG00000245937	Transcript	ENST00000501652	lincRNA	-	3/3	-	-	-	-	-	-1	-	-	-	0.2117
rs3101725	rs17764730	5	128021834-128021834	T	non_coding_transcript_exon_variant	MODIFIER	LINC01184	ENSG00000245937	Transcript	ENST00000501702	lincRNA	3/3	-	2671	-	-	-	-	-1	-	-	-	0.2117
rs3101725	rs17764730	5	128021834-128021834	T	intron_variant,non_coding_transcript_variant	MODIFIER	LINC01184	ENSG00000245937	Transcript	ENST00000508353	lincRNA	-	2/2	-	-	-	-	-	-1	-	-	-	0.2117
rs3101725	rs17764730	5	128021834-128021834	T	downstream_gene_variant	MODIFIER	LINC01184	ENSG00000245937	Transcript	ENST00000508878	lincRNA	-	-	-	-	-	-	-	-1	-	-	-	0.2117
rs3101725	rs17764730	5	128021834-128021834	T	intron_variant,non_coding_transcript_variant	MODIFIER	LINC01184	ENSG00000245937	Transcript	ENST00000514409	lincRNA	-	2/3	-	-	-	-	-	-1	-	-	-	0.2117
rs3101725	rs17764730	5	128021834-128021834	T	intron_variant,non_coding_transcript_variant	MODIFIER	LINC01184	ENSG00000245937	Transcript	ENST00000514573	lincRNA	-	3/3	-	-	-	-	-	-1	-	-	-	0.2117
rs3101725	rs17764730	5	128021834-128021834	T	intron_variant,non_coding_transcript_variant	MODIFIER	LINC01184	ENSG00000245937	Transcript	ENST00000606855	lincRNA	-	1/1	-	-	-	-	-	-1	-	-	-	0.2117
rs3101725	rs34576922	5	128028411-128028411	G	intron_variant,non_coding_transcript_variant	MODIFIER	LINC01184	ENSG00000245937	Transcript	ENST00000499346	lincRNA	-	2/3	-	-	-	-	-	-1	-	-	-	0.2139
rs3101725	rs34576922	5	128028411-128028411	G	intron_variant,non_coding_transcript_variant	MODIFIER	LINC01184	ENSG00000245937	Transcript	ENST00000501173	lincRNA	-	3/3	-	-	-	-	-	-1	-	-	-	0.2139
rs3101725	rs34576922	5	128028411-128028411	G	intron_variant,non_coding_transcript_variant	MODIFIER	LINC01184	ENSG00000245937	Transcript	ENST00000501652	lincRNA	-	3/3	-	-	-	-	-	-1	-	-	-	0.2139
rs3101725	rs34576922	5	128028411-128028411	G	intron_variant,non_coding_transcript_variant	MODIFIER	LINC01184	ENSG00000245937	Transcript	ENST00000501702	lincRNA	-	2/2	-	-	-	-	-	-1	-	-	-	0.2139
rs3101725	rs34576922	5	128028411-128028411	G	intron_variant,non_coding_transcript_variant	MODIFIER	LINC01184	ENSG00000245937	Transcript	ENST00000508353	lincRNA	-	2/2	-	-	-	-	-	-1	-	-	-	0.2139
rs3101725	rs34576922	5	128028411-128028411	G	intron_variant,non_coding_transcript_variant	MODIFIER	LINC01184	ENSG00000245937	Transcript	ENST00000508878	lincRNA	-	4/4	-	-	-	-	-	-1	-	-	-	0.2139
rs3101725	rs34576922	5	128028411-128028411	G	intron_variant,non_coding_transcript_variant	MODIFIER	LINC01184	ENSG00000245937	Transcript	ENST00000514409	lincRNA	-	2/3	-	-	-	-	-	-1	-	-	-	0.2139
rs3101725	rs34576922	5	128028411-128028411	G	intron_variant,non_coding_transcript_variant	MODIFIER	LINC01184	ENSG00000245937	Transcript	ENST00000514573	lincRNA	-	3/3	-	-	-	-	-	-1	-	-	-	0.2139
rs3101725	rs34576922	5	128028411-128028411	G	upstream_gene_variant	MODIFIER	LINC01184	ENSG00000245937	Transcript	ENST00000606855	lincRNA	-	-	-	-	-	-	-	-1	-	-	-	0.2139
rs3101725	rs6860245	5	128032306-128032306	C	intron_variant,non_coding_transcript_variant	MODIFIER	LINC01184	ENSG00000245937	Transcript	ENST00000499346	lincRNA	-	2/3	-	-	-	-	-	-1	-	-	-	0.2141
rs3101725	rs6860245	5	128032306-128032306	T	intron_variant,non_coding_transcript_variant	MODIFIER	LINC01184	ENSG00000245937	Transcript	ENST00000499346	lincRNA	-	2/3	-	-	-	-	-	-1	-	-	-	-
rs3101725	rs6860245	5	128032306-128032306	C	intron_variant,non_coding_transcript_variant	MODIFIER	LINC01184	ENSG00000245937	Transcript	ENST00000501173	lincRNA	-	3/3	-	-	-	-	-	-1	-	-	-	0.2141
rs3101725	rs6860245	5	128032306-128032306	T	intron_variant,non_coding_transcript_variant	MODIFIER	LINC01184	ENSG00000245937	Transcript	ENST00000501173	lincRNA	-	3/3	-	-	-	-	-	-1	-	-	-	-
rs3101725	rs6860245	5	128032306-128032306	C	intron_variant,non_coding_transcript_variant	MODIFIER	LINC01184	ENSG00000245937	Transcript	ENST00000501652	lincRNA	-	3/3	-	-	-	-	-	-1	-	-	-	0.2141
rs3101725	rs6860245	5	128032306-128032306	T	intron_variant,non_coding_transcript_variant	MODIFIER	LINC01184	ENSG00000245937	Transcript	ENST00000501652	lincRNA	-	3/3	-	-	-	-	-	-1	-	-	-	-
rs3101725	rs6860245	5	128032306-128032306	C	intron_variant,non_coding_transcript_variant	MODIFIER	LINC01184	ENSG00000245937	Transcript	ENST00000501702	lincRNA	-	2/2	-	-	-	-	-	-1	-	-	-	0.2141
rs3101725	rs6860245	5	128032306-128032306	T	intron_variant,non_coding_transcript_variant	MODIFIER	LINC01184	ENSG00000245937	Transcript	ENST00000501702	lincRNA	-	2/2	-	-	-	-	-	-1	-	-	-	-
rs3101725	rs6860245	5	128032306-128032306	C	intron_variant,non_coding_transcript_variant	MODIFIER	LINC01184	ENSG00000245937	Transcript	ENST00000508353	lincRNA	-	2/2	-	-	-	-	-	-1	-	-	-	0.2141
rs3101725	rs6860245	5	128032306-128032306	T	intron_variant,non_coding_transcript_variant	MODIFIER	LINC01184	ENSG00000245937	Transcript	ENST00000508353	lincRNA	-	2/2	-	-	-	-	-	-1	-	-	-	-
rs3101725	rs6860245	5	128032306-128032306	C	intron_variant,non_coding_transcript_variant	MODIFIER	LINC01184	ENSG00000245937	Transcript	ENST00000508878	lincRNA	-	4/4	-	-	-	-	-	-1	-	-	-	0.2141
rs3101725	rs6860245	5	128032306-128032306	T	intron_variant,non_coding_transcript_variant	MODIFIER	LINC01184	ENSG00000245937	Transcript	ENST00000508878	lincRNA	-	4/4	-	-	-	-	-	-1	-	-	-	-
rs3101725	rs6860245	5	128032306-128032306	C	intron_variant,non_coding_transcript_variant	MODIFIER	LINC01184	ENSG00000245937	Transcript	ENST00000514409	lincRNA	-	2/3	-	-	-	-	-	-1	-	-	-	0.2141
rs3101725	rs6860245	5	128032306-128032306	T	intron_variant,non_coding_transcript_variant	MODIFIER	LINC01184	ENSG00000245937	Transcript	ENST00000514409	lincRNA	-	2/3	-	-	-	-	-	-1	-	-	-	-
rs3101725	rs6860245	5	128032306-128032306	C	intron_variant,non_coding_transcript_variant	MODIFIER	LINC01184	ENSG00000245937	Transcript	ENST00000514573	lincRNA	-	3/3	-	-	-	-	-	-1	-	-	-	0.2141
rs3101725	rs6860245	5	128032306-128032306	T	intron_variant,non_coding_transcript_variant	MODIFIER	LINC01184	ENSG00000245937	Transcript	ENST00000514573	lincRNA	-	3/3	-	-	-	-	-	-1	-	-	-	-
rs3101725	rs2250127	5	128053152-128053152	A	intron_variant,non_coding_transcript_variant	MODIFIER	LINC01184	ENSG00000245937	Transcript	ENST00000499346	lincRNA	-	2/3	-	-	-	-	-	-1	-	-	-	0.2109
rs3101725	rs2250127	5	128053152-128053152	A	intron_variant,non_coding_transcript_variant	MODIFIER	LINC01184	ENSG00000245937	Transcript	ENST00000501173	lincRNA	-	3/3	-	-	-	-	-	-1	-	-	-	0.2109
rs3101725	rs2250127	5	128053152-128053152	A	intron_variant,non_coding_transcript_variant	MODIFIER	LINC01184	ENSG00000245937	Transcript	ENST00000501652	lincRNA	-	3/3	-	-	-	-	-	-1	-	-	-	0.2109
rs3101725	rs2250127	5	128053152-128053152	A	intron_variant,non_coding_transcript_variant	MODIFIER	LINC01184	ENSG00000245937	Transcript	ENST00000501702	lincRNA	-	2/2	-	-	-	-	-	-1	-	-	-	0.2109
rs3101725	rs2250127	5	128053152-128053152	A	intron_variant,non_coding_transcript_variant	MODIFIER	LINC01184	ENSG00000245937	Transcript	ENST00000508353	lincRNA	-	2/2	-	-	-	-	-	-1	-	-	-	0.2109
rs3101725	rs2250127	5	128053152-128053152	A	intron_variant,non_coding_transcript_variant	MODIFIER	LINC01184	ENSG00000245937	Transcript	ENST00000508878	lincRNA	-	4/4	-	-	-	-	-	-1	-	-	-	0.2109
rs3101725	rs2250127	5	128053152-128053152	A	intron_variant,non_coding_transcript_variant	MODIFIER	LINC01184	ENSG00000245937	Transcript	ENST00000514409	lincRNA	-	2/3	-	-	-	-	-	-1	-	-	-	0.2109
rs3101725	rs2250127	5	128053152-128053152	A	intron_variant,non_coding_transcript_variant	MODIFIER	LINC01184	ENSG00000245937	Transcript	ENST00000514573	lincRNA	-	3/3	-	-	-	-	-	-1	-	-	-	0.2109
rs3101725	rs6888037	5	128070567-128070567	T	intron_variant,non_coding_transcript_variant	MODIFIER	LINC01184	ENSG00000245937	Transcript	ENST00000499346	lincRNA	-	1/3	-	-	-	-	-	-1	-	-	-	0.7881
rs3101725	rs6888037	5	128070567-128070567	T	intron_variant,non_coding_transcript_variant	MODIFIER	LINC01184	ENSG00000245937	Transcript	ENST00000501173	lincRNA	-	1/3	-	-	-	-	-	-1	-	-	-	0.7881
rs3101725	rs6888037	5	128070567-128070567	T	intron_variant,non_coding_transcript_variant	MODIFIER	LINC01184	ENSG00000245937	Transcript	ENST00000501652	lincRNA	-	2/3	-	-	-	-	-	-1	-	-	-	0.7881
rs3101725	rs6888037	5	128070567-128070567	T	intron_variant,non_coding_transcript_variant	MODIFIER	LINC01184	ENSG00000245937	Transcript	ENST00000501702	lincRNA	-	1/2	-	-	-	-	-	-1	-	-	-	0.7881
rs3101725	rs6888037	5	128070567-128070567	T	intron_variant,non_coding_transcript_variant	MODIFIER	LINC01184	ENSG00000245937	Transcript	ENST00000508353	lincRNA	-	2/2	-	-	-	-	-	-1	-	-	-	0.7881
rs3101725	rs6888037	5	128070567-128070567	T	intron_variant,non_coding_transcript_variant	MODIFIER	LINC01184	ENSG00000245937	Transcript	ENST00000508878	lincRNA	-	3/4	-	-	-	-	-	-1	-	-	-	0.7881
rs3101725	rs6888037	5	128070567-128070567	T	intron_variant,non_coding_transcript_variant	MODIFIER	LINC01184	ENSG00000245937	Transcript	ENST00000514409	lincRNA	-	1/3	-	-	-	-	-	-1	-	-	-	0.7881
rs3101725	rs6888037	5	128070567-128070567	T	intron_variant,non_coding_transcript_variant	MODIFIER	LINC01184	ENSG00000245937	Transcript	ENST00000514573	lincRNA	-	1/3	-	-	-	-	-	-1	-	-	-	0.7881
rs3101725	rs6888037	5	128070567-128070567	T	intron_variant,non_coding_transcript_variant	MODIFIER	LINC01184	ENSG00000245937	Transcript	ENST00000606251	lincRNA	-	1/2	-	-	-	-	-	-1	-	-	-	0.7881
rs3101725	rs6595799	5	128072991-128072991	A	intron_variant,non_coding_transcript_variant	MODIFIER	LINC01184	ENSG00000245937	Transcript	ENST00000499346	lincRNA	-	1/3	-	-	-	-	-	-1	-	-	-	-
rs3101725	rs6595799	5	128072991-128072991	T	intron_variant,non_coding_transcript_variant	MODIFIER	LINC01184	ENSG00000245937	Transcript	ENST00000499346	lincRNA	-	1/3	-	-	-	-	-	-1	-	-	-	-
rs3101725	rs6595799	5	128072991-128072991	A	intron_variant,non_coding_transcript_variant	MODIFIER	LINC01184	ENSG00000245937	Transcript	ENST00000501173	lincRNA	-	1/3	-	-	-	-	-	-1	-	-	-	-
rs3101725	rs6595799	5	128072991-128072991	T	intron_variant,non_coding_transcript_variant	MODIFIER	LINC01184	ENSG00000245937	Transcript	ENST00000501173	lincRNA	-	1/3	-	-	-	-	-	-1	-	-	-	-
rs3101725	rs6595799	5	128072991-128072991	A	intron_variant,non_coding_transcript_variant	MODIFIER	LINC01184	ENSG00000245937	Transcript	ENST00000501652	lincRNA	-	2/3	-	-	-	-	-	-1	-	-	-	-
rs3101725	rs6595799	5	128072991-128072991	T	intron_variant,non_coding_transcript_variant	MODIFIER	LINC01184	ENSG00000245937	Transcript	ENST00000501652	lincRNA	-	2/3	-	-	-	-	-	-1	-	-	-	-
rs3101725	rs6595799	5	128072991-128072991	A	intron_variant,non_coding_transcript_variant	MODIFIER	LINC01184	ENSG00000245937	Transcript	ENST00000501702	lincRNA	-	1/2	-	-	-	-	-	-1	-	-	-	-
rs3101725	rs6595799	5	128072991-128072991	T	intron_variant,non_coding_transcript_variant	MODIFIER	LINC01184	ENSG00000245937	Transcript	ENST00000501702	lincRNA	-	1/2	-	-	-	-	-	-1	-	-	-	-
rs3101725	rs6595799	5	128072991-128072991	A	intron_variant,non_coding_transcript_variant	MODIFIER	LINC01184	ENSG00000245937	Transcript	ENST00000508353	lincRNA	-	2/2	-	-	-	-	-	-1	-	-	-	-
rs3101725	rs6595799	5	128072991-128072991	T	intron_variant,non_coding_transcript_variant	MODIFIER	LINC01184	ENSG00000245937	Transcript	ENST00000508353	lincRNA	-	2/2	-	-	-	-	-	-1	-	-	-	-
rs3101725	rs6595799	5	128072991-128072991	A	intron_variant,non_coding_transcript_variant	MODIFIER	LINC01184	ENSG00000245937	Transcript	ENST00000508878	lincRNA	-	3/4	-	-	-	-	-	-1	-	-	-	-
rs3101725	rs6595799	5	128072991-128072991	T	intron_variant,non_coding_transcript_variant	MODIFIER	LINC01184	ENSG00000245937	Transcript	ENST00000508878	lincRNA	-	3/4	-	-	-	-	-	-1	-	-	-	-
rs3101725	rs6595799	5	128072991-128072991	A	intron_variant,non_coding_transcript_variant	MODIFIER	LINC01184	ENSG00000245937	Transcript	ENST00000514409	lincRNA	-	1/3	-	-	-	-	-	-1	-	-	-	-
rs3101725	rs6595799	5	128072991-128072991	T	intron_variant,non_coding_transcript_variant	MODIFIER	LINC01184	ENSG00000245937	Transcript	ENST00000514409	lincRNA	-	1/3	-	-	-	-	-	-1	-	-	-	-
rs3101725	rs6595799	5	128072991-128072991	A	intron_variant,non_coding_transcript_variant	MODIFIER	LINC01184	ENSG00000245937	Transcript	ENST00000514573	lincRNA	-	1/3	-	-	-	-	-	-1	-	-	-	-
rs3101725	rs6595799	5	128072991-128072991	T	intron_variant,non_coding_transcript_variant	MODIFIER	LINC01184	ENSG00000245937	Transcript	ENST00000514573	lincRNA	-	1/3	-	-	-	-	-	-1	-	-	-	-
rs3101725	rs6595799	5	128072991-128072991	A	intron_variant,non_coding_transcript_variant	MODIFIER	LINC01184	ENSG00000245937	Transcript	ENST00000606251	lincRNA	-	1/2	-	-	-	-	-	-1	-	-	-	-
rs3101725	rs6595799	5	128072991-128072991	T	intron_variant,non_coding_transcript_variant	MODIFIER	LINC01184	ENSG00000245937	Transcript	ENST00000606251	lincRNA	-	1/2	-	-	-	-	-	-1	-	-	-	-
rs3101725	rs3812049	5	128083158-128083158	A	upstream_gene_variant	MODIFIER	SLC12A2	ENSG00000064651	Transcript	ENST00000262461	protein_coding	-	-	-	-	-	-	-	1	P3	-	-	-
rs3101725	rs3812049	5	128083158-128083158	G	upstream_gene_variant	MODIFIER	SLC12A2	ENSG00000064651	Transcript	ENST00000262461	protein_coding	-	-	-	-	-	-	-	1	P3	-	-	-
rs3101725	rs3812049	5	128083158-128083158	T	upstream_gene_variant	MODIFIER	SLC12A2	ENSG00000064651	Transcript	ENST00000262461	protein_coding	-	-	-	-	-	-	-	1	P3	-	-	-
rs3101725	rs3812049	5	128083158-128083158	A	upstream_gene_variant	MODIFIER	SLC12A2	ENSG00000064651	Transcript	ENST00000343225	protein_coding	-	-	-	-	-	-	-	1	A2	-	-	-
rs3101725	rs3812049	5	128083158-128083158	G	upstream_gene_variant	MODIFIER	SLC12A2	ENSG00000064651	Transcript	ENST00000343225	protein_coding	-	-	-	-	-	-	-	1	A2	-	-	-
rs3101725	rs3812049	5	128083158-128083158	T	upstream_gene_variant	MODIFIER	SLC12A2	ENSG00000064651	Transcript	ENST00000343225	protein_coding	-	-	-	-	-	-	-	1	A2	-	-	-
rs3101725	rs3812049	5	128083158-128083158	A	upstream_gene_variant	MODIFIER	LINC01184	ENSG00000245937	Transcript	ENST00000499346	lincRNA	-	-	-	-	-	-	-	-1	-	-	-	-
rs3101725	rs3812049	5	128083158-128083158	G	upstream_gene_variant	MODIFIER	LINC01184	ENSG00000245937	Transcript	ENST00000499346	lincRNA	-	-	-	-	-	-	-	-1	-	-	-	-
rs3101725	rs3812049	5	128083158-128083158	T	upstream_gene_variant	MODIFIER	LINC01184	ENSG00000245937	Transcript	ENST00000499346	lincRNA	-	-	-	-	-	-	-	-1	-	-	-	-
rs3101725	rs3812049	5	128083158-128083158	A	upstream_gene_variant	MODIFIER	LINC01184	ENSG00000245937	Transcript	ENST00000501173	lincRNA	-	-	-	-	-	-	-	-1	-	-	-	-
rs3101725	rs3812049	5	128083158-128083158	G	upstream_gene_variant	MODIFIER	LINC01184	ENSG00000245937	Transcript	ENST00000501173	lincRNA	-	-	-	-	-	-	-	-1	-	-	-	-
rs3101725	rs3812049	5	128083158-128083158	T	upstream_gene_variant	MODIFIER	LINC01184	ENSG00000245937	Transcript	ENST00000501173	lincRNA	-	-	-	-	-	-	-	-1	-	-	-	-
rs3101725	rs3812049	5	128083158-128083158	A	upstream_gene_variant	MODIFIER	LINC01184	ENSG00000245937	Transcript	ENST00000501652	lincRNA	-	-	-	-	-	-	-	-1	-	-	-	-
rs3101725	rs3812049	5	128083158-128083158	G	upstream_gene_variant	MODIFIER	LINC01184	ENSG00000245937	Transcript	ENST00000501652	lincRNA	-	-	-	-	-	-	-	-1	-	-	-	-
rs3101725	rs3812049	5	128083158-128083158	T	upstream_gene_variant	MODIFIER	LINC01184	ENSG00000245937	Transcript	ENST00000501652	lincRNA	-	-	-	-	-	-	-	-1	-	-	-	-
rs3101725	rs3812049	5	128083158-128083158	A	upstream_gene_variant	MODIFIER	LINC01184	ENSG00000245937	Transcript	ENST00000501702	lincRNA	-	-	-	-	-	-	-	-1	-	-	-	-
rs3101725	rs3812049	5	128083158-128083158	G	upstream_gene_variant	MODIFIER	LINC01184	ENSG00000245937	Transcript	ENST00000501702	lincRNA	-	-	-	-	-	-	-	-1	-	-	-	-
rs3101725	rs3812049	5	128083158-128083158	T	upstream_gene_variant	MODIFIER	LINC01184	ENSG00000245937	Transcript	ENST00000501702	lincRNA	-	-	-	-	-	-	-	-1	-	-	-	-
rs3101725	rs3812049	5	128083158-128083158	A	upstream_gene_variant	MODIFIER	LINC01184	ENSG00000245937	Transcript	ENST00000508353	lincRNA	-	-	-	-	-	-	-	-1	-	-	-	-
rs3101725	rs3812049	5	128083158-128083158	G	upstream_gene_variant	MODIFIER	LINC01184	ENSG00000245937	Transcript	ENST00000508353	lincRNA	-	-	-	-	-	-	-	-1	-	-	-	-
rs3101725	rs3812049	5	128083158-128083158	T	upstream_gene_variant	MODIFIER	LINC01184	ENSG00000245937	Transcript	ENST00000508353	lincRNA	-	-	-	-	-	-	-	-1	-	-	-	-
rs3101725	rs3812049	5	128083158-128083158	A	upstream_gene_variant	MODIFIER	LINC01184	ENSG00000245937	Transcript	ENST00000508878	lincRNA	-	-	-	-	-	-	-	-1	-	-	-	-
rs3101725	rs3812049	5	128083158-128083158	G	upstream_gene_variant	MODIFIER	LINC01184	ENSG00000245937	Transcript	ENST00000508878	lincRNA	-	-	-	-	-	-	-	-1	-	-	-	-
rs3101725	rs3812049	5	128083158-128083158	T	upstream_gene_variant	MODIFIER	LINC01184	ENSG00000245937	Transcript	ENST00000508878	lincRNA	-	-	-	-	-	-	-	-1	-	-	-	-
rs3101725	rs3812049	5	128083158-128083158	A	upstream_gene_variant	MODIFIER	SLC12A2	ENSG00000064651	Transcript	ENST00000509205	nonsense_mediated_decay	-	-	-	-	-	-	-	1	-	-	-	-
rs3101725	rs3812049	5	128083158-128083158	G	upstream_gene_variant	MODIFIER	SLC12A2	ENSG00000064651	Transcript	ENST00000509205	nonsense_mediated_decay	-	-	-	-	-	-	-	1	-	-	-	-
rs3101725	rs3812049	5	128083158-128083158	T	upstream_gene_variant	MODIFIER	SLC12A2	ENSG00000064651	Transcript	ENST00000509205	nonsense_mediated_decay	-	-	-	-	-	-	-	1	-	-	-	-
rs3101725	rs3812049	5	128083158-128083158	A	upstream_gene_variant	MODIFIER	LINC01184	ENSG00000245937	Transcript	ENST00000514409	lincRNA	-	-	-	-	-	-	-	-1	-	-	-	-
rs3101725	rs3812049	5	128083158-128083158	G	upstream_gene_variant	MODIFIER	LINC01184	ENSG00000245937	Transcript	ENST00000514409	lincRNA	-	-	-	-	-	-	-	-1	-	-	-	-
rs3101725	rs3812049	5	128083158-128083158	T	upstream_gene_variant	MODIFIER	LINC01184	ENSG00000245937	Transcript	ENST00000514409	lincRNA	-	-	-	-	-	-	-	-1	-	-	-	-
rs3101725	rs3812049	5	128083158-128083158	A	upstream_gene_variant	MODIFIER	LINC01184	ENSG00000245937	Transcript	ENST00000514573	lincRNA	-	-	-	-	-	-	-	-1	-	-	-	-
rs3101725	rs3812049	5	128083158-128083158	G	upstream_gene_variant	MODIFIER	LINC01184	ENSG00000245937	Transcript	ENST00000514573	lincRNA	-	-	-	-	-	-	-	-1	-	-	-	-
rs3101725	rs3812049	5	128083158-128083158	T	upstream_gene_variant	MODIFIER	LINC01184	ENSG00000245937	Transcript	ENST00000514573	lincRNA	-	-	-	-	-	-	-	-1	-	-	-	-
rs3101725	rs3812049	5	128083158-128083158	A	non_coding_transcript_exon_variant	MODIFIER	LINC01184	ENSG00000245937	Transcript	ENST00000606251	lincRNA	1/3	-	15	-	-	-	-	-1	-	-	-	-
rs3101725	rs3812049	5	128083158-128083158	G	non_coding_transcript_exon_variant	MODIFIER	LINC01184	ENSG00000245937	Transcript	ENST00000606251	lincRNA	1/3	-	15	-	-	-	-	-1	-	-	-	-
rs3101725	rs3812049	5	128083158-128083158	T	non_coding_transcript_exon_variant	MODIFIER	LINC01184	ENSG00000245937	Transcript	ENST00000606251	lincRNA	1/3	-	15	-	-	-	-	-1	-	-	-	-
rs3101725	rs3812049	5	128083158-128083158	A	upstream_gene_variant	MODIFIER	SLC12A2	ENSG00000064651	Transcript	ENST00000628403	protein_coding	-	-	-	-	-	-	-	1	A2	-	-	-
rs3101725	rs3812049	5	128083158-128083158	G	upstream_gene_variant	MODIFIER	SLC12A2	ENSG00000064651	Transcript	ENST00000628403	protein_coding	-	-	-	-	-	-	-	1	A2	-	-	-
rs3101725	rs3812049	5	128083158-128083158	T	upstream_gene_variant	MODIFIER	SLC12A2	ENSG00000064651	Transcript	ENST00000628403	protein_coding	-	-	-	-	-	-	-	1	A2	-	-	-
rs3101725	rs3812049	5	128083158-128083158	A	regulatory_region_variant	MODIFIER	-	-	RegulatoryFeature	ENSR00000186556	promoter	-	-	-	-	-	-	-	-	-	-	-	-
rs3101725	rs3812049	5	128083158-128083158	G	regulatory_region_variant	MODIFIER	-	-	RegulatoryFeature	ENSR00000186556	promoter	-	-	-	-	-	-	-	-	-	-	-	-
rs3101725	rs3812049	5	128083158-128083158	T	regulatory_region_variant	MODIFIER	-	-	RegulatoryFeature	ENSR00000186556	promoter	-	-	-	-	-	-	-	-	-	-	-	-
rs3101725	rs3812049	5	128083158-128083158	A	TF_binding_site_variant	MODIFIER	-	-	MotifFeature	ENSM00206094386	-	-	-	-	-	-	-	-	1	-	-	-	-
rs3101725	rs3812049	5	128083158-128083158	G	TF_binding_site_variant	MODIFIER	-	-	MotifFeature	ENSM00206094386	-	-	-	-	-	-	-	-	1	-	-	-	-
rs3101725	rs3812049	5	128083158-128083158	T	TF_binding_site_variant	MODIFIER	-	-	MotifFeature	ENSM00206094386	-	-	-	-	-	-	-	-	1	-	-	-	-
rs3101725	rs6889311	5	128095593-128095593	G	intron_variant	MODIFIER	SLC12A2	ENSG00000064651	Transcript	ENST00000262461	protein_coding	-	1/26	-	-	-	-	-	1	P3	-	-	0.7835
rs3101725	rs6889311	5	128095593-128095593	G	intron_variant	MODIFIER	SLC12A2	ENSG00000064651	Transcript	ENST00000343225	protein_coding	-	1/25	-	-	-	-	-	1	A2	-	-	0.7835
rs3101725	rs6889311	5	128095593-128095593	G	intron_variant,NMD_transcript_variant	MODIFIER	SLC12A2	ENSG00000064651	Transcript	ENST00000509205	nonsense_mediated_decay	-	1/26	-	-	-	-	-	1	-	-	-	0.7835
rs3101725	rs6889311	5	128095593-128095593	G	intron_variant	MODIFIER	SLC12A2	ENSG00000064651	Transcript	ENST00000628403	protein_coding	-	1/25	-	-	-	-	-	1	A2	-	-	0.7835
rs3101725	rs10649697	5	128097216-128097216	AGA	intron_variant	MODIFIER	SLC12A2	ENSG00000064651	Transcript	ENST00000262461	protein_coding	-	1/26	-	-	-	-	-	1	P3	-	-	0.7835
rs3101725	rs10649697	5	128097216-128097216	AGA	intron_variant	MODIFIER	SLC12A2	ENSG00000064651	Transcript	ENST00000343225	protein_coding	-	1/25	-	-	-	-	-	1	A2	-	-	0.7835
rs3101725	rs10649697	5	128097216-128097216	AGA	intron_variant,NMD_transcript_variant	MODIFIER	SLC12A2	ENSG00000064651	Transcript	ENST00000509205	nonsense_mediated_decay	-	1/26	-	-	-	-	-	1	-	-	-	0.7835
rs3101725	rs10649697	5	128097216-128097216	AGA	intron_variant	MODIFIER	SLC12A2	ENSG00000064651	Transcript	ENST00000628403	protein_coding	-	1/25	-	-	-	-	-	1	A2	-	-	0.7835
rs3101725	rs2409110	5	128097355-128097355	T	intron_variant	MODIFIER	SLC12A2	ENSG00000064651	Transcript	ENST00000262461	protein_coding	-	1/26	-	-	-	-	-	1	P3	-	-	0.7835
rs3101725	rs2409110	5	128097355-128097355	T	intron_variant	MODIFIER	SLC12A2	ENSG00000064651	Transcript	ENST00000343225	protein_coding	-	1/25	-	-	-	-	-	1	A2	-	-	0.7835
rs3101725	rs2409110	5	128097355-128097355	T	intron_variant,NMD_transcript_variant	MODIFIER	SLC12A2	ENSG00000064651	Transcript	ENST00000509205	nonsense_mediated_decay	-	1/26	-	-	-	-	-	1	-	-	-	0.7835
rs3101725	rs2409110	5	128097355-128097355	T	intron_variant	MODIFIER	SLC12A2	ENSG00000064651	Transcript	ENST00000628403	protein_coding	-	1/25	-	-	-	-	-	1	A2	-	-	0.7835
rs3101725	rs1112956	5	128098106-128098106	G	intron_variant	MODIFIER	SLC12A2	ENSG00000064651	Transcript	ENST00000262461	protein_coding	-	1/26	-	-	-	-	-	1	P3	-	-	-
rs3101725	rs1112956	5	128098106-128098106	T	intron_variant	MODIFIER	SLC12A2	ENSG00000064651	Transcript	ENST00000262461	protein_coding	-	1/26	-	-	-	-	-	1	P3	-	-	-
rs3101725	rs1112956	5	128098106-128098106	G	intron_variant	MODIFIER	SLC12A2	ENSG00000064651	Transcript	ENST00000343225	protein_coding	-	1/25	-	-	-	-	-	1	A2	-	-	-
rs3101725	rs1112956	5	128098106-128098106	T	intron_variant	MODIFIER	SLC12A2	ENSG00000064651	Transcript	ENST00000343225	protein_coding	-	1/25	-	-	-	-	-	1	A2	-	-	-
rs3101725	rs1112956	5	128098106-128098106	G	intron_variant,NMD_transcript_variant	MODIFIER	SLC12A2	ENSG00000064651	Transcript	ENST00000509205	nonsense_mediated_decay	-	1/26	-	-	-	-	-	1	-	-	-	-
rs3101725	rs1112956	5	128098106-128098106	T	intron_variant,NMD_transcript_variant	MODIFIER	SLC12A2	ENSG00000064651	Transcript	ENST00000509205	nonsense_mediated_decay	-	1/26	-	-	-	-	-	1	-	-	-	-
rs3101725	rs1112956	5	128098106-128098106	G	intron_variant	MODIFIER	SLC12A2	ENSG00000064651	Transcript	ENST00000628403	protein_coding	-	1/25	-	-	-	-	-	1	A2	-	-	-
rs3101725	rs1112956	5	128098106-128098106	T	intron_variant	MODIFIER	SLC12A2	ENSG00000064651	Transcript	ENST00000628403	protein_coding	-	1/25	-	-	-	-	-	1	A2	-	-	-
rs3101725	rs9327468	5	128106169-128106169	A	intron_variant	MODIFIER	SLC12A2	ENSG00000064651	Transcript	ENST00000262461	protein_coding	-	1/26	-	-	-	-	-	1	P3	-	-	0.7855
rs3101725	rs9327468	5	128106169-128106169	A	intron_variant	MODIFIER	SLC12A2	ENSG00000064651	Transcript	ENST00000343225	protein_coding	-	1/25	-	-	-	-	-	1	A2	-	-	0.7855
rs3101725	rs9327468	5	128106169-128106169	A	intron_variant,NMD_transcript_variant	MODIFIER	SLC12A2	ENSG00000064651	Transcript	ENST00000509205	nonsense_mediated_decay	-	1/26	-	-	-	-	-	1	-	-	-	0.7855
rs3101725	rs9327468	5	128106169-128106169	A	upstream_gene_variant	MODIFIER	KDELC1P1	ENSG00000250329	Transcript	ENST00000512118	processed_pseudogene	-	-	-	-	-	-	-	1	-	-	-	0.7855
rs3101725	rs9327468	5	128106169-128106169	A	intron_variant	MODIFIER	SLC12A2	ENSG00000064651	Transcript	ENST00000628403	protein_coding	-	1/25	-	-	-	-	-	1	A2	-	-	0.7855
rs3101725	rs2617617	5	128119316-128119316	T	intron_variant	MODIFIER	SLC12A2	ENSG00000064651	Transcript	ENST00000262461	protein_coding	-	4/26	-	-	-	-	-	1	P3	-	-	0.7851
rs3101725	rs2617617	5	128119316-128119316	T	intron_variant	MODIFIER	SLC12A2	ENSG00000064651	Transcript	ENST00000343225	protein_coding	-	4/25	-	-	-	-	-	1	A2	-	-	0.7851
rs3101725	rs2617617	5	128119316-128119316	T	intron_variant,NMD_transcript_variant	MODIFIER	SLC12A2	ENSG00000064651	Transcript	ENST00000509205	nonsense_mediated_decay	-	4/26	-	-	-	-	-	1	-	-	-	0.7851
rs3101725	rs2617617	5	128119316-128119316	T	intron_variant	MODIFIER	SLC12A2	ENSG00000064651	Transcript	ENST00000628403	protein_coding	-	4/25	-	-	-	-	-	1	A2	-	-	0.7851
rs3101725	rs1993878	5	128141279-128141279	A	intron_variant	MODIFIER	SLC12A2	ENSG00000064651	Transcript	ENST00000262461	protein_coding	-	9/26	-	-	-	-	-	1	P3	-	-	0.7816
rs3101725	rs1993878	5	128141279-128141279	A	intron_variant	MODIFIER	SLC12A2	ENSG00000064651	Transcript	ENST00000343225	protein_coding	-	9/25	-	-	-	-	-	1	A2	-	-	0.7816
rs3101725	rs1993878	5	128141279-128141279	A	intron_variant,NMD_transcript_variant	MODIFIER	SLC12A2	ENSG00000064651	Transcript	ENST00000509205	nonsense_mediated_decay	-	9/26	-	-	-	-	-	1	-	-	-	0.7816
rs3101725	rs1993878	5	128141279-128141279	A	intron_variant	MODIFIER	SLC12A2	ENSG00000064651	Transcript	ENST00000628403	protein_coding	-	9/25	-	-	-	-	-	1	A2	-	-	0.7816
rs3101725	rs2568928	5	128151911-128151911	G	intron_variant	MODIFIER	SLC12A2	ENSG00000064651	Transcript	ENST00000262461	protein_coding	-	14/26	-	-	-	-	-	1	P3	-	-	-
rs3101725	rs2568928	5	128151911-128151911	T	intron_variant	MODIFIER	SLC12A2	ENSG00000064651	Transcript	ENST00000262461	protein_coding	-	14/26	-	-	-	-	-	1	P3	-	-	-
rs3101725	rs2568928	5	128151911-128151911	G	intron_variant	MODIFIER	SLC12A2	ENSG00000064651	Transcript	ENST00000343225	protein_coding	-	14/25	-	-	-	-	-	1	A2	-	-	-
rs3101725	rs2568928	5	128151911-128151911	T	intron_variant	MODIFIER	SLC12A2	ENSG00000064651	Transcript	ENST00000343225	protein_coding	-	14/25	-	-	-	-	-	1	A2	-	-	-
rs3101725	rs2568928	5	128151911-128151911	G	intron_variant,NMD_transcript_variant	MODIFIER	SLC12A2	ENSG00000064651	Transcript	ENST00000509205	nonsense_mediated_decay	-	14/26	-	-	-	-	-	1	-	-	-	-
rs3101725	rs2568928	5	128151911-128151911	T	intron_variant,NMD_transcript_variant	MODIFIER	SLC12A2	ENSG00000064651	Transcript	ENST00000509205	nonsense_mediated_decay	-	14/26	-	-	-	-	-	1	-	-	-	-
rs3101725	rs2568928	5	128151911-128151911	G	intron_variant	MODIFIER	SLC12A2	ENSG00000064651	Transcript	ENST00000628403	protein_coding	-	14/25	-	-	-	-	-	1	A2	-	-	-
rs3101725	rs2568928	5	128151911-128151911	T	intron_variant	MODIFIER	SLC12A2	ENSG00000064651	Transcript	ENST00000628403	protein_coding	-	14/25	-	-	-	-	-	1	A2	-	-	-
rs3101725	rs790155	5	128162688-128162688	T	intron_variant	MODIFIER	SLC12A2	ENSG00000064651	Transcript	ENST00000262461	protein_coding	-	17/26	-	-	-	-	-	1	P3	-	-	0.7794
rs3101725	rs790155	5	128162688-128162688	T	intron_variant	MODIFIER	SLC12A2	ENSG00000064651	Transcript	ENST00000343225	protein_coding	-	17/25	-	-	-	-	-	1	A2	-	-	0.7794
rs3101725	rs790155	5	128162688-128162688	T	intron_variant,non_coding_transcript_variant	MODIFIER	SLC12A2	ENSG00000064651	Transcript	ENST00000504416	retained_intron	-	2/2	-	-	-	-	-	1	-	-	-	0.7794
rs3101725	rs790155	5	128162688-128162688	T	intron_variant,NMD_transcript_variant	MODIFIER	SLC12A2	ENSG00000064651	Transcript	ENST00000509205	nonsense_mediated_decay	-	17/26	-	-	-	-	-	1	-	-	-	0.7794
rs3101725	rs790155	5	128162688-128162688	T	intron_variant,non_coding_transcript_variant	MODIFIER	SLC12A2	ENSG00000064651	Transcript	ENST00000509616	retained_intron	-	2/3	-	-	-	-	-	1	-	-	-	0.7794
rs3101725	rs790155	5	128162688-128162688	T	intron_variant	MODIFIER	SLC12A2	ENSG00000064651	Transcript	ENST00000628403	protein_coding	-	17/25	-	-	-	-	-	1	A2	-	-	0.7794
rs3101725	rs790154	5	128165543-128165543	G	intron_variant	MODIFIER	SLC12A2	ENSG00000064651	Transcript	ENST00000262461	protein_coding	-	17/26	-	-	-	-	-	1	P3	-	-	0.7796
rs3101725	rs790154	5	128165543-128165543	G	intron_variant	MODIFIER	SLC12A2	ENSG00000064651	Transcript	ENST00000343225	protein_coding	-	17/25	-	-	-	-	-	1	A2	-	-	0.7796
rs3101725	rs790154	5	128165543-128165543	G	intron_variant,non_coding_transcript_variant	MODIFIER	SLC12A2	ENSG00000064651	Transcript	ENST00000504416	retained_intron	-	2/2	-	-	-	-	-	1	-	-	-	0.7796
rs3101725	rs790154	5	128165543-128165543	G	intron_variant,NMD_transcript_variant	MODIFIER	SLC12A2	ENSG00000064651	Transcript	ENST00000509205	nonsense_mediated_decay	-	17/26	-	-	-	-	-	1	-	-	-	0.7796
rs3101725	rs790154	5	128165543-128165543	G	intron_variant,non_coding_transcript_variant	MODIFIER	SLC12A2	ENSG00000064651	Transcript	ENST00000509616	retained_intron	-	2/3	-	-	-	-	-	1	-	-	-	0.7796
rs3101725	rs790154	5	128165543-128165543	G	intron_variant	MODIFIER	SLC12A2	ENSG00000064651	Transcript	ENST00000628403	protein_coding	-	17/25	-	-	-	-	-	1	A2	-	-	0.7796
rs3101725	rs11439479	5	128172382-128172382	T	intron_variant	MODIFIER	SLC12A2	ENSG00000064651	Transcript	ENST00000262461	protein_coding	-	19/26	-	-	-	-	-	1	P3	-	-	0.7827
rs3101725	rs11439479	5	128172382-128172382	T	intron_variant	MODIFIER	SLC12A2	ENSG00000064651	Transcript	ENST00000343225	protein_coding	-	19/25	-	-	-	-	-	1	A2	-	-	0.7827
rs3101725	rs11439479	5	128172382-128172382	T	downstream_gene_variant	MODIFIER	SLC12A2	ENSG00000064651	Transcript	ENST00000504416	retained_intron	-	-	-	-	-	-	-	1	-	-	-	0.7827
rs3101725	rs11439479	5	128172382-128172382	T	intron_variant,NMD_transcript_variant	MODIFIER	SLC12A2	ENSG00000064651	Transcript	ENST00000509205	nonsense_mediated_decay	-	19/26	-	-	-	-	-	1	-	-	-	0.7827
rs3101725	rs11439479	5	128172382-128172382	T	downstream_gene_variant	MODIFIER	SLC12A2	ENSG00000064651	Transcript	ENST00000509616	retained_intron	-	-	-	-	-	-	-	1	-	-	-	0.7827
rs3101725	rs11439479	5	128172382-128172382	T	intron_variant	MODIFIER	SLC12A2	ENSG00000064651	Transcript	ENST00000628403	protein_coding	-	19/25	-	-	-	-	-	1	A2	-	-	0.7827
rs3101725	rs3101725	5	128188326-128188326	C	3_prime_UTR_variant	MODIFIER	SLC12A2	ENSG00000064651	Transcript	ENST00000262461	protein_coding	27/27	-	5523	-	-	-	-	1	P3	-	-	0.7837
rs3101725	rs3101725	5	128188326-128188326	C	3_prime_UTR_variant	MODIFIER	SLC12A2	ENSG00000064651	Transcript	ENST00000343225	protein_coding	26/26	-	5393	-	-	-	-	1	A2	-	-	0.7837
rs3101725	rs3101725	5	128188326-128188326	C	downstream_gene_variant	MODIFIER	SLC12A2	ENSG00000064651	Transcript	ENST00000507791	processed_transcript	-	-	-	-	-	-	-	1	-	-	-	0.7837
rs3101725	rs3101725	5	128188326-128188326	C	downstream_gene_variant	MODIFIER	SLC12A2	ENSG00000064651	Transcript	ENST00000509205	nonsense_mediated_decay	-	-	-	-	-	-	-	1	-	-	-	0.7837
rs3101725	rs3101725	5	128188326-128188326	C	downstream_gene_variant	MODIFIER	SLC12A2	ENSG00000064651	Transcript	ENST00000628403	protein_coding	-	-	-	-	-	-	-	1	A2	-	-	0.7837
rs3101725	rs251393	5	128197393-128197393	C	regulatory_region_variant	MODIFIER	-	-	RegulatoryFeature	ENSR00000768781	promoter_flanking_region	-	-	-	-	-	-	-	-	-	-	-	0.7654
rs3101725	rs251393	5	128197393-128197393	C	intergenic_variant	MODIFIER	-	-	-	-	-	-	-	-	-	-	-	-	-	-	-	-	0.7654
rs3101725	rs251391	5	128202424-128202424	T	regulatory_region_variant	MODIFIER	-	-	RegulatoryFeature	ENSR00000768783	CTCF_binding_site	-	-	-	-	-	-	-	-	-	-	-	0.6915
rs3101725	rs251391	5	128202424-128202424	T	intergenic_variant	MODIFIER	-	-	-	-	-	-	-	-	-	-	-	-	-	-	-	-	0.6915
rs3101725	rs251390	5	128202654-128202654	A	regulatory_region_variant	MODIFIER	-	-	RegulatoryFeature	ENSR00000768783	CTCF_binding_site	-	-	-	-	-	-	-	-	-	-	-	0.7584
rs3101725	rs251390	5	128202654-128202654	A	intergenic_variant	MODIFIER	-	-	-	-	-	-	-	-	-	-	-	-	-	-	-	-	0.7584
rs3101725	rs251389	5	128206185-128206185	C	intergenic_variant	MODIFIER	-	-	-	-	-	-	-	-	-	-	-	-	-	-	-	-	-
rs3101725	rs251389	5	128206185-128206185	T	intergenic_variant	MODIFIER	-	-	-	-	-	-	-	-	-	-	-	-	-	-	-	-	-
rs3101725	rs251216	5	128207588-128207588	G	intergenic_variant	MODIFIER	-	-	-	-	-	-	-	-	-	-	-	-	-	-	-	-	0.7592
rs11135046	rs1368298	5	158777417-158777417	G	synonymous_variant	LOW	EBF1	ENSG00000164330	Transcript	ENST00000313708	protein_coding	10/16	-	1315	1032	344	Y	taT/taC	-1	P1	-	-	0.5934
rs11135046	rs1368298	5	158777417-158777417	G	synonymous_variant	LOW	EBF1	ENSG00000164330	Transcript	ENST00000380654	protein_coding	9/15	-	1154	939	313	Y	taT/taC	-1	-	-	-	0.5934
rs11135046	rs1368298	5	158777417-158777417	G	synonymous_variant	LOW	EBF1	ENSG00000164330	Transcript	ENST00000517373	protein_coding	10/15	-	1291	1008	336	Y	taT/taC	-1	-	-	-	0.5934
rs11135046	rs1368298	5	158777417-158777417	G	non_coding_transcript_exon_variant	MODIFIER	EBF1	ENSG00000164330	Transcript	ENST00000518836	processed_transcript	11/17	-	1192	-	-	-	-	-1	-	-	-	0.5934
rs11135046	rs1368298	5	158777417-158777417	G	non_coding_transcript_exon_variant	MODIFIER	EBF1	ENSG00000164330	Transcript	ENST00000519739	retained_intron	8/14	-	800	-	-	-	-	-1	-	-	-	0.5934
rs11135046	rs1368298	5	158777417-158777417	G	non_coding_transcript_exon_variant	MODIFIER	EBF1	ENSG00000164330	Transcript	ENST00000519890	retained_intron	6/12	-	760	-	-	-	-	-1	-	-	-	0.5934
rs11135046	rs1368298	5	158777417-158777417	G	non_coding_transcript_exon_variant	MODIFIER	EBF1	ENSG00000164330	Transcript	ENST00000522192	retained_intron	8/14	-	941	-	-	-	-	-1	-	-	-	0.5934
rs11135046	rs1368298	5	158777417-158777417	G	non_coding_transcript_exon_variant	MODIFIER	EBF1	ENSG00000164330	Transcript	ENST00000523464	processed_transcript	5/6	-	648	-	-	-	-	-1	-	-	-	0.5934
rs11135046	rs1368298	5	158777417-158777417	G	synonymous_variant	LOW	EBF1	ENSG00000164330	Transcript	ENST00000622875	protein_coding	4/10	-	491	480	160	Y	taT/taC	-1	-	-	-	0.5934
rs11135046	rs31864	5	158793185-158793185	G	intron_variant	MODIFIER	EBF1	ENSG00000164330	Transcript	ENST00000313708	protein_coding	-	9/15	-	-	-	-	-	-1	P1	-	-	0.5923
rs11135046	rs31864	5	158793185-158793185	G	intron_variant	MODIFIER	EBF1	ENSG00000164330	Transcript	ENST00000380654	protein_coding	-	8/14	-	-	-	-	-	-1	-	-	-	0.5923
rs11135046	rs31864	5	158793185-158793185	G	intron_variant	MODIFIER	EBF1	ENSG00000164330	Transcript	ENST00000517373	protein_coding	-	9/14	-	-	-	-	-	-1	-	-	-	0.5923
rs11135046	rs31864	5	158793185-158793185	G	intron_variant,non_coding_transcript_variant	MODIFIER	EBF1	ENSG00000164330	Transcript	ENST00000518836	processed_transcript	-	10/16	-	-	-	-	-	-1	-	-	-	0.5923
rs11135046	rs31864	5	158793185-158793185	G	intron_variant,non_coding_transcript_variant	MODIFIER	EBF1	ENSG00000164330	Transcript	ENST00000519739	retained_intron	-	7/13	-	-	-	-	-	-1	-	-	-	0.5923
rs11135046	rs31864	5	158793185-158793185	G	intron_variant,non_coding_transcript_variant	MODIFIER	EBF1	ENSG00000164330	Transcript	ENST00000519890	retained_intron	-	5/11	-	-	-	-	-	-1	-	-	-	0.5923
rs11135046	rs31864	5	158793185-158793185	G	intron_variant,non_coding_transcript_variant	MODIFIER	EBF1	ENSG00000164330	Transcript	ENST00000522192	retained_intron	-	7/13	-	-	-	-	-	-1	-	-	-	0.5923
rs11135046	rs31864	5	158793185-158793185	G	intron_variant,non_coding_transcript_variant	MODIFIER	EBF1	ENSG00000164330	Transcript	ENST00000523464	processed_transcript	-	4/5	-	-	-	-	-	-1	-	-	-	0.5923
rs11135046	rs31864	5	158793185-158793185	G	intron_variant	MODIFIER	EBF1	ENSG00000164330	Transcript	ENST00000622875	protein_coding	-	3/9	-	-	-	-	-	-1	-	-	-	0.5923
rs11135046	rs31864	5	158793185-158793185	G	regulatory_region_variant	MODIFIER	-	-	RegulatoryFeature	ENSR00000775427	promoter_flanking_region	-	-	-	-	-	-	-	-	-	-	-	0.5923
rs11135046	rs12332693	5	158800890-158800890	A	intron_variant	MODIFIER	EBF1	ENSG00000164330	Transcript	ENST00000313708	protein_coding	-	8/15	-	-	-	-	-	-1	P1	-	-	0.4077
rs11135046	rs12332693	5	158800890-158800890	A	intron_variant	MODIFIER	EBF1	ENSG00000164330	Transcript	ENST00000380654	protein_coding	-	7/14	-	-	-	-	-	-1	-	-	-	0.4077
rs11135046	rs12332693	5	158800890-158800890	A	intron_variant	MODIFIER	EBF1	ENSG00000164330	Transcript	ENST00000517373	protein_coding	-	8/14	-	-	-	-	-	-1	-	-	-	0.4077
rs11135046	rs12332693	5	158800890-158800890	A	intron_variant,non_coding_transcript_variant	MODIFIER	EBF1	ENSG00000164330	Transcript	ENST00000518836	processed_transcript	-	9/16	-	-	-	-	-	-1	-	-	-	0.4077
rs11135046	rs12332693	5	158800890-158800890	A	intron_variant,non_coding_transcript_variant	MODIFIER	EBF1	ENSG00000164330	Transcript	ENST00000519739	retained_intron	-	6/13	-	-	-	-	-	-1	-	-	-	0.4077
rs11135046	rs12332693	5	158800890-158800890	A	intron_variant,non_coding_transcript_variant	MODIFIER	EBF1	ENSG00000164330	Transcript	ENST00000519890	retained_intron	-	4/11	-	-	-	-	-	-1	-	-	-	0.4077
rs11135046	rs12332693	5	158800890-158800890	A	intron_variant,non_coding_transcript_variant	MODIFIER	EBF1	ENSG00000164330	Transcript	ENST00000522192	retained_intron	-	6/13	-	-	-	-	-	-1	-	-	-	0.4077
rs11135046	rs12332693	5	158800890-158800890	A	intron_variant,non_coding_transcript_variant	MODIFIER	EBF1	ENSG00000164330	Transcript	ENST00000523464	processed_transcript	-	3/5	-	-	-	-	-	-1	-	-	-	0.4077
rs11135046	rs12332693	5	158800890-158800890	A	intron_variant	MODIFIER	EBF1	ENSG00000164330	Transcript	ENST00000622875	protein_coding	-	2/9	-	-	-	-	-	-1	-	-	-	0.4077
rs11135046	rs12332693	5	158800890-158800890	A	regulatory_region_variant	MODIFIER	-	-	RegulatoryFeature	ENSR00000775430	enhancer	-	-	-	-	-	-	-	-	-	-	-	0.4077
rs11135046	rs11135046	5	158803005-158803005	A	intron_variant	MODIFIER	EBF1	ENSG00000164330	Transcript	ENST00000313708	protein_coding	-	8/15	-	-	-	-	-	-1	P1	-	-	-
rs11135046	rs11135046	5	158803005-158803005	T	intron_variant	MODIFIER	EBF1	ENSG00000164330	Transcript	ENST00000313708	protein_coding	-	8/15	-	-	-	-	-	-1	P1	-	-	0.4058
rs11135046	rs11135046	5	158803005-158803005	A	intron_variant	MODIFIER	EBF1	ENSG00000164330	Transcript	ENST00000380654	protein_coding	-	7/14	-	-	-	-	-	-1	-	-	-	-
rs11135046	rs11135046	5	158803005-158803005	T	intron_variant	MODIFIER	EBF1	ENSG00000164330	Transcript	ENST00000380654	protein_coding	-	7/14	-	-	-	-	-	-1	-	-	-	0.4058
rs11135046	rs11135046	5	158803005-158803005	A	intron_variant	MODIFIER	EBF1	ENSG00000164330	Transcript	ENST00000517373	protein_coding	-	8/14	-	-	-	-	-	-1	-	-	-	-
rs11135046	rs11135046	5	158803005-158803005	T	intron_variant	MODIFIER	EBF1	ENSG00000164330	Transcript	ENST00000517373	protein_coding	-	8/14	-	-	-	-	-	-1	-	-	-	0.4058
rs11135046	rs11135046	5	158803005-158803005	A	intron_variant,non_coding_transcript_variant	MODIFIER	EBF1	ENSG00000164330	Transcript	ENST00000518836	processed_transcript	-	9/16	-	-	-	-	-	-1	-	-	-	-
rs11135046	rs11135046	5	158803005-158803005	T	intron_variant,non_coding_transcript_variant	MODIFIER	EBF1	ENSG00000164330	Transcript	ENST00000518836	processed_transcript	-	9/16	-	-	-	-	-	-1	-	-	-	0.4058
rs11135046	rs11135046	5	158803005-158803005	A	intron_variant,non_coding_transcript_variant	MODIFIER	EBF1	ENSG00000164330	Transcript	ENST00000519739	retained_intron	-	6/13	-	-	-	-	-	-1	-	-	-	-
rs11135046	rs11135046	5	158803005-158803005	T	intron_variant,non_coding_transcript_variant	MODIFIER	EBF1	ENSG00000164330	Transcript	ENST00000519739	retained_intron	-	6/13	-	-	-	-	-	-1	-	-	-	0.4058
rs11135046	rs11135046	5	158803005-158803005	A	intron_variant,non_coding_transcript_variant	MODIFIER	EBF1	ENSG00000164330	Transcript	ENST00000519890	retained_intron	-	4/11	-	-	-	-	-	-1	-	-	-	-
rs11135046	rs11135046	5	158803005-158803005	T	intron_variant,non_coding_transcript_variant	MODIFIER	EBF1	ENSG00000164330	Transcript	ENST00000519890	retained_intron	-	4/11	-	-	-	-	-	-1	-	-	-	0.4058
rs11135046	rs11135046	5	158803005-158803005	A	intron_variant,non_coding_transcript_variant	MODIFIER	EBF1	ENSG00000164330	Transcript	ENST00000522192	retained_intron	-	6/13	-	-	-	-	-	-1	-	-	-	-
rs11135046	rs11135046	5	158803005-158803005	T	intron_variant,non_coding_transcript_variant	MODIFIER	EBF1	ENSG00000164330	Transcript	ENST00000522192	retained_intron	-	6/13	-	-	-	-	-	-1	-	-	-	0.4058
rs11135046	rs11135046	5	158803005-158803005	A	intron_variant,non_coding_transcript_variant	MODIFIER	EBF1	ENSG00000164330	Transcript	ENST00000523464	processed_transcript	-	3/5	-	-	-	-	-	-1	-	-	-	-
rs11135046	rs11135046	5	158803005-158803005	T	intron_variant,non_coding_transcript_variant	MODIFIER	EBF1	ENSG00000164330	Transcript	ENST00000523464	processed_transcript	-	3/5	-	-	-	-	-	-1	-	-	-	0.4058
rs11135046	rs11135046	5	158803005-158803005	A	intron_variant	MODIFIER	EBF1	ENSG00000164330	Transcript	ENST00000622875	protein_coding	-	2/9	-	-	-	-	-	-1	-	-	-	-
rs11135046	rs11135046	5	158803005-158803005	T	intron_variant	MODIFIER	EBF1	ENSG00000164330	Transcript	ENST00000622875	protein_coding	-	2/9	-	-	-	-	-	-1	-	-	-	0.4058
rs11135046	rs11135046	5	158803005-158803005	A	regulatory_region_variant	MODIFIER	-	-	RegulatoryFeature	ENSR00000775432	promoter_flanking_region	-	-	-	-	-	-	-	-	-	-	-	-
rs11135046	rs11135046	5	158803005-158803005	T	regulatory_region_variant	MODIFIER	-	-	RegulatoryFeature	ENSR00000775432	promoter_flanking_region	-	-	-	-	-	-	-	-	-	-	-	0.4058
rs11135046	rs1432679	5	158817075-158817075	T	intron_variant	MODIFIER	EBF1	ENSG00000164330	Transcript	ENST00000313708	protein_coding	-	8/15	-	-	-	-	-	-1	P1	-	-	0.4115
rs11135046	rs1432679	5	158817075-158817075	T	intron_variant	MODIFIER	EBF1	ENSG00000164330	Transcript	ENST00000380654	protein_coding	-	7/14	-	-	-	-	-	-1	-	-	-	0.4115
rs11135046	rs1432679	5	158817075-158817075	T	intron_variant	MODIFIER	EBF1	ENSG00000164330	Transcript	ENST00000517373	protein_coding	-	8/14	-	-	-	-	-	-1	-	-	-	0.4115
rs11135046	rs1432679	5	158817075-158817075	T	intron_variant,non_coding_transcript_variant	MODIFIER	EBF1	ENSG00000164330	Transcript	ENST00000518836	processed_transcript	-	9/16	-	-	-	-	-	-1	-	-	-	0.4115
rs11135046	rs1432679	5	158817075-158817075	T	intron_variant,non_coding_transcript_variant	MODIFIER	EBF1	ENSG00000164330	Transcript	ENST00000519739	retained_intron	-	6/13	-	-	-	-	-	-1	-	-	-	0.4115
rs11135046	rs1432679	5	158817075-158817075	T	intron_variant,non_coding_transcript_variant	MODIFIER	EBF1	ENSG00000164330	Transcript	ENST00000519890	retained_intron	-	4/11	-	-	-	-	-	-1	-	-	-	0.4115
rs11135046	rs1432679	5	158817075-158817075	T	intron_variant,non_coding_transcript_variant	MODIFIER	EBF1	ENSG00000164330	Transcript	ENST00000522192	retained_intron	-	6/13	-	-	-	-	-	-1	-	-	-	0.4115
rs11135046	rs1432679	5	158817075-158817075	T	intron_variant,non_coding_transcript_variant	MODIFIER	EBF1	ENSG00000164330	Transcript	ENST00000523464	processed_transcript	-	3/5	-	-	-	-	-	-1	-	-	-	0.4115
rs11135046	rs1432679	5	158817075-158817075	T	intron_variant	MODIFIER	EBF1	ENSG00000164330	Transcript	ENST00000622875	protein_coding	-	2/9	-	-	-	-	-	-1	-	-	-	0.4115
rs11135046	rs1432679	5	158817075-158817075	T	regulatory_region_variant	MODIFIER	-	-	RegulatoryFeature	ENSR00000189764	promoter_flanking_region	-	-	-	-	-	-	-	-	-	-	-	0.4115
rs11135046	rs7710925	5	158818626-158818626	C	intron_variant	MODIFIER	EBF1	ENSG00000164330	Transcript	ENST00000313708	protein_coding	-	8/15	-	-	-	-	-	-1	P1	-	-	0.5106
rs11135046	rs7710925	5	158818626-158818626	C	intron_variant	MODIFIER	EBF1	ENSG00000164330	Transcript	ENST00000380654	protein_coding	-	7/14	-	-	-	-	-	-1	-	-	-	0.5106
rs11135046	rs7710925	5	158818626-158818626	C	intron_variant	MODIFIER	EBF1	ENSG00000164330	Transcript	ENST00000517373	protein_coding	-	8/14	-	-	-	-	-	-1	-	-	-	0.5106
rs11135046	rs7710925	5	158818626-158818626	C	intron_variant,non_coding_transcript_variant	MODIFIER	EBF1	ENSG00000164330	Transcript	ENST00000518836	processed_transcript	-	9/16	-	-	-	-	-	-1	-	-	-	0.5106
rs11135046	rs7710925	5	158818626-158818626	C	intron_variant,non_coding_transcript_variant	MODIFIER	EBF1	ENSG00000164330	Transcript	ENST00000519739	retained_intron	-	6/13	-	-	-	-	-	-1	-	-	-	0.5106
rs11135046	rs7710925	5	158818626-158818626	C	intron_variant,non_coding_transcript_variant	MODIFIER	EBF1	ENSG00000164330	Transcript	ENST00000519890	retained_intron	-	4/11	-	-	-	-	-	-1	-	-	-	0.5106
rs11135046	rs7710925	5	158818626-158818626	C	intron_variant,non_coding_transcript_variant	MODIFIER	EBF1	ENSG00000164330	Transcript	ENST00000522192	retained_intron	-	6/13	-	-	-	-	-	-1	-	-	-	0.5106
rs11135046	rs7710925	5	158818626-158818626	C	intron_variant,non_coding_transcript_variant	MODIFIER	EBF1	ENSG00000164330	Transcript	ENST00000523464	processed_transcript	-	3/5	-	-	-	-	-	-1	-	-	-	0.5106
rs11135046	rs7710925	5	158818626-158818626	C	intron_variant	MODIFIER	EBF1	ENSG00000164330	Transcript	ENST00000622875	protein_coding	-	2/9	-	-	-	-	-	-1	-	-	-	0.5106
rs11135046	rs10061900	5	158826534-158826534	C	intron_variant	MODIFIER	EBF1	ENSG00000164330	Transcript	ENST00000313708	protein_coding	-	7/15	-	-	-	-	-	-1	P1	-	-	0.5785
rs11135046	rs10061900	5	158826534-158826534	C	intron_variant	MODIFIER	EBF1	ENSG00000164330	Transcript	ENST00000380654	protein_coding	-	6/14	-	-	-	-	-	-1	-	-	-	0.5785
rs11135046	rs10061900	5	158826534-158826534	C	intron_variant	MODIFIER	EBF1	ENSG00000164330	Transcript	ENST00000517373	protein_coding	-	7/14	-	-	-	-	-	-1	-	-	-	0.5785
rs11135046	rs10061900	5	158826534-158826534	C	intron_variant,non_coding_transcript_variant	MODIFIER	EBF1	ENSG00000164330	Transcript	ENST00000518836	processed_transcript	-	8/16	-	-	-	-	-	-1	-	-	-	0.5785
rs11135046	rs10061900	5	158826534-158826534	C	intron_variant,non_coding_transcript_variant	MODIFIER	EBF1	ENSG00000164330	Transcript	ENST00000519739	retained_intron	-	5/13	-	-	-	-	-	-1	-	-	-	0.5785
rs11135046	rs10061900	5	158826534-158826534	C	intron_variant,non_coding_transcript_variant	MODIFIER	EBF1	ENSG00000164330	Transcript	ENST00000519890	retained_intron	-	3/11	-	-	-	-	-	-1	-	-	-	0.5785
rs11135046	rs10061900	5	158826534-158826534	C	intron_variant,non_coding_transcript_variant	MODIFIER	EBF1	ENSG00000164330	Transcript	ENST00000522192	retained_intron	-	5/13	-	-	-	-	-	-1	-	-	-	0.5785
rs11135046	rs10061900	5	158826534-158826534	C	intron_variant,non_coding_transcript_variant	MODIFIER	EBF1	ENSG00000164330	Transcript	ENST00000523464	processed_transcript	-	2/5	-	-	-	-	-	-1	-	-	-	0.5785
rs11135046	rs10061900	5	158826534-158826534	C	intron_variant	MODIFIER	EBF1	ENSG00000164330	Transcript	ENST00000622875	protein_coding	-	1/9	-	-	-	-	-	-1	-	-	-	0.5785
rs11135046	rs10061900	5	158826534-158826534	C	regulatory_region_variant	MODIFIER	-	-	RegulatoryFeature	ENSR00000775437	promoter_flanking_region	-	-	-	-	-	-	-	-	-	-	-	0.5785
rs11135046	rs1368297	5	158828038-158828038	A	intron_variant	MODIFIER	EBF1	ENSG00000164330	Transcript	ENST00000313708	protein_coding	-	7/15	-	-	-	-	-	-1	P1	-	-	0.5799
rs11135046	rs1368297	5	158828038-158828038	A	intron_variant	MODIFIER	EBF1	ENSG00000164330	Transcript	ENST00000380654	protein_coding	-	6/14	-	-	-	-	-	-1	-	-	-	0.5799
rs11135046	rs1368297	5	158828038-158828038	A	intron_variant	MODIFIER	EBF1	ENSG00000164330	Transcript	ENST00000517373	protein_coding	-	7/14	-	-	-	-	-	-1	-	-	-	0.5799
rs11135046	rs1368297	5	158828038-158828038	A	intron_variant,non_coding_transcript_variant	MODIFIER	EBF1	ENSG00000164330	Transcript	ENST00000518836	processed_transcript	-	8/16	-	-	-	-	-	-1	-	-	-	0.5799
rs11135046	rs1368297	5	158828038-158828038	A	intron_variant,non_coding_transcript_variant	MODIFIER	EBF1	ENSG00000164330	Transcript	ENST00000519739	retained_intron	-	5/13	-	-	-	-	-	-1	-	-	-	0.5799
rs11135046	rs1368297	5	158828038-158828038	A	intron_variant,non_coding_transcript_variant	MODIFIER	EBF1	ENSG00000164330	Transcript	ENST00000519890	retained_intron	-	3/11	-	-	-	-	-	-1	-	-	-	0.5799
rs11135046	rs1368297	5	158828038-158828038	A	intron_variant,non_coding_transcript_variant	MODIFIER	EBF1	ENSG00000164330	Transcript	ENST00000522192	retained_intron	-	5/13	-	-	-	-	-	-1	-	-	-	0.5799
rs11135046	rs1368297	5	158828038-158828038	A	intron_variant,non_coding_transcript_variant	MODIFIER	EBF1	ENSG00000164330	Transcript	ENST00000523464	processed_transcript	-	2/5	-	-	-	-	-	-1	-	-	-	0.5799
rs11135046	rs1368297	5	158828038-158828038	A	intron_variant	MODIFIER	EBF1	ENSG00000164330	Transcript	ENST00000622875	protein_coding	-	1/9	-	-	-	-	-	-1	-	-	-	0.5799
rs11135046	rs11135047	5	158828967-158828967	A	intron_variant	MODIFIER	EBF1	ENSG00000164330	Transcript	ENST00000313708	protein_coding	-	7/15	-	-	-	-	-	-1	P1	-	-	-
rs11135046	rs11135047	5	158828967-158828967	T	intron_variant	MODIFIER	EBF1	ENSG00000164330	Transcript	ENST00000313708	protein_coding	-	7/15	-	-	-	-	-	-1	P1	-	-	-
rs11135046	rs11135047	5	158828967-158828967	A	intron_variant	MODIFIER	EBF1	ENSG00000164330	Transcript	ENST00000380654	protein_coding	-	6/14	-	-	-	-	-	-1	-	-	-	-
rs11135046	rs11135047	5	158828967-158828967	T	intron_variant	MODIFIER	EBF1	ENSG00000164330	Transcript	ENST00000380654	protein_coding	-	6/14	-	-	-	-	-	-1	-	-	-	-
rs11135046	rs11135047	5	158828967-158828967	A	intron_variant	MODIFIER	EBF1	ENSG00000164330	Transcript	ENST00000517373	protein_coding	-	7/14	-	-	-	-	-	-1	-	-	-	-
rs11135046	rs11135047	5	158828967-158828967	T	intron_variant	MODIFIER	EBF1	ENSG00000164330	Transcript	ENST00000517373	protein_coding	-	7/14	-	-	-	-	-	-1	-	-	-	-
rs11135046	rs11135047	5	158828967-158828967	A	intron_variant,non_coding_transcript_variant	MODIFIER	EBF1	ENSG00000164330	Transcript	ENST00000518836	processed_transcript	-	8/16	-	-	-	-	-	-1	-	-	-	-
rs11135046	rs11135047	5	158828967-158828967	T	intron_variant,non_coding_transcript_variant	MODIFIER	EBF1	ENSG00000164330	Transcript	ENST00000518836	processed_transcript	-	8/16	-	-	-	-	-	-1	-	-	-	-
rs11135046	rs11135047	5	158828967-158828967	A	intron_variant,non_coding_transcript_variant	MODIFIER	EBF1	ENSG00000164330	Transcript	ENST00000519739	retained_intron	-	5/13	-	-	-	-	-	-1	-	-	-	-
rs11135046	rs11135047	5	158828967-158828967	T	intron_variant,non_coding_transcript_variant	MODIFIER	EBF1	ENSG00000164330	Transcript	ENST00000519739	retained_intron	-	5/13	-	-	-	-	-	-1	-	-	-	-
rs11135046	rs11135047	5	158828967-158828967	A	intron_variant,non_coding_transcript_variant	MODIFIER	EBF1	ENSG00000164330	Transcript	ENST00000519890	retained_intron	-	3/11	-	-	-	-	-	-1	-	-	-	-
rs11135046	rs11135047	5	158828967-158828967	T	intron_variant,non_coding_transcript_variant	MODIFIER	EBF1	ENSG00000164330	Transcript	ENST00000519890	retained_intron	-	3/11	-	-	-	-	-	-1	-	-	-	-
rs11135046	rs11135047	5	158828967-158828967	A	intron_variant,non_coding_transcript_variant	MODIFIER	EBF1	ENSG00000164330	Transcript	ENST00000522192	retained_intron	-	5/13	-	-	-	-	-	-1	-	-	-	-
rs11135046	rs11135047	5	158828967-158828967	T	intron_variant,non_coding_transcript_variant	MODIFIER	EBF1	ENSG00000164330	Transcript	ENST00000522192	retained_intron	-	5/13	-	-	-	-	-	-1	-	-	-	-
rs11135046	rs11135047	5	158828967-158828967	A	intron_variant,non_coding_transcript_variant	MODIFIER	EBF1	ENSG00000164330	Transcript	ENST00000523464	processed_transcript	-	2/5	-	-	-	-	-	-1	-	-	-	-
rs11135046	rs11135047	5	158828967-158828967	T	intron_variant,non_coding_transcript_variant	MODIFIER	EBF1	ENSG00000164330	Transcript	ENST00000523464	processed_transcript	-	2/5	-	-	-	-	-	-1	-	-	-	-
rs11135046	rs11135047	5	158828967-158828967	A	intron_variant	MODIFIER	EBF1	ENSG00000164330	Transcript	ENST00000622875	protein_coding	-	1/9	-	-	-	-	-	-1	-	-	-	-
rs11135046	rs11135047	5	158828967-158828967	T	intron_variant	MODIFIER	EBF1	ENSG00000164330	Transcript	ENST00000622875	protein_coding	-	1/9	-	-	-	-	-	-1	-	-	-	-
rs11135046	rs11954193	5	158829110-158829110	G	intron_variant	MODIFIER	EBF1	ENSG00000164330	Transcript	ENST00000313708	protein_coding	-	7/15	-	-	-	-	-	-1	P1	-	-	0.5847
rs11135046	rs11954193	5	158829110-158829110	G	intron_variant	MODIFIER	EBF1	ENSG00000164330	Transcript	ENST00000380654	protein_coding	-	6/14	-	-	-	-	-	-1	-	-	-	0.5847
rs11135046	rs11954193	5	158829110-158829110	G	intron_variant	MODIFIER	EBF1	ENSG00000164330	Transcript	ENST00000517373	protein_coding	-	7/14	-	-	-	-	-	-1	-	-	-	0.5847
rs11135046	rs11954193	5	158829110-158829110	G	intron_variant,non_coding_transcript_variant	MODIFIER	EBF1	ENSG00000164330	Transcript	ENST00000518836	processed_transcript	-	8/16	-	-	-	-	-	-1	-	-	-	0.5847
rs11135046	rs11954193	5	158829110-158829110	G	intron_variant,non_coding_transcript_variant	MODIFIER	EBF1	ENSG00000164330	Transcript	ENST00000519739	retained_intron	-	5/13	-	-	-	-	-	-1	-	-	-	0.5847
rs11135046	rs11954193	5	158829110-158829110	G	intron_variant,non_coding_transcript_variant	MODIFIER	EBF1	ENSG00000164330	Transcript	ENST00000519890	retained_intron	-	3/11	-	-	-	-	-	-1	-	-	-	0.5847
rs11135046	rs11954193	5	158829110-158829110	G	intron_variant,non_coding_transcript_variant	MODIFIER	EBF1	ENSG00000164330	Transcript	ENST00000522192	retained_intron	-	5/13	-	-	-	-	-	-1	-	-	-	0.5847
rs11135046	rs11954193	5	158829110-158829110	G	intron_variant,non_coding_transcript_variant	MODIFIER	EBF1	ENSG00000164330	Transcript	ENST00000523464	processed_transcript	-	2/5	-	-	-	-	-	-1	-	-	-	0.5847
rs11135046	rs11954193	5	158829110-158829110	G	intron_variant	MODIFIER	EBF1	ENSG00000164330	Transcript	ENST00000622875	protein_coding	-	1/9	-	-	-	-	-	-1	-	-	-	0.5847
rs11135046	rs55779000	5	158829608-158829608	G	intron_variant	MODIFIER	EBF1	ENSG00000164330	Transcript	ENST00000313708	protein_coding	-	7/15	-	-	-	-	-	-1	P1	-	-	0.5853
rs11135046	rs55779000	5	158829608-158829608	G	intron_variant	MODIFIER	EBF1	ENSG00000164330	Transcript	ENST00000380654	protein_coding	-	6/14	-	-	-	-	-	-1	-	-	-	0.5853
rs11135046	rs55779000	5	158829608-158829608	G	intron_variant	MODIFIER	EBF1	ENSG00000164330	Transcript	ENST00000517373	protein_coding	-	7/14	-	-	-	-	-	-1	-	-	-	0.5853
rs11135046	rs55779000	5	158829608-158829608	G	intron_variant,non_coding_transcript_variant	MODIFIER	EBF1	ENSG00000164330	Transcript	ENST00000518836	processed_transcript	-	8/16	-	-	-	-	-	-1	-	-	-	0.5853
rs11135046	rs55779000	5	158829608-158829608	G	intron_variant,non_coding_transcript_variant	MODIFIER	EBF1	ENSG00000164330	Transcript	ENST00000519739	retained_intron	-	5/13	-	-	-	-	-	-1	-	-	-	0.5853
rs11135046	rs55779000	5	158829608-158829608	G	intron_variant,non_coding_transcript_variant	MODIFIER	EBF1	ENSG00000164330	Transcript	ENST00000519890	retained_intron	-	3/11	-	-	-	-	-	-1	-	-	-	0.5853
rs11135046	rs55779000	5	158829608-158829608	G	intron_variant,non_coding_transcript_variant	MODIFIER	EBF1	ENSG00000164330	Transcript	ENST00000522192	retained_intron	-	5/13	-	-	-	-	-	-1	-	-	-	0.5853
rs11135046	rs55779000	5	158829608-158829608	G	intron_variant,non_coding_transcript_variant	MODIFIER	EBF1	ENSG00000164330	Transcript	ENST00000523464	processed_transcript	-	2/5	-	-	-	-	-	-1	-	-	-	0.5853
rs11135046	rs55779000	5	158829608-158829608	G	intron_variant	MODIFIER	EBF1	ENSG00000164330	Transcript	ENST00000622875	protein_coding	-	1/9	-	-	-	-	-	-1	-	-	-	0.5853
rs11135046	rs17714952	5	158830145-158830145	A	intron_variant	MODIFIER	EBF1	ENSG00000164330	Transcript	ENST00000313708	protein_coding	-	7/15	-	-	-	-	-	-1	P1	-	-	0.5599
rs11135046	rs17714952	5	158830145-158830145	A	intron_variant	MODIFIER	EBF1	ENSG00000164330	Transcript	ENST00000380654	protein_coding	-	6/14	-	-	-	-	-	-1	-	-	-	0.5599
rs11135046	rs17714952	5	158830145-158830145	A	intron_variant	MODIFIER	EBF1	ENSG00000164330	Transcript	ENST00000517373	protein_coding	-	7/14	-	-	-	-	-	-1	-	-	-	0.5599
rs11135046	rs17714952	5	158830145-158830145	A	intron_variant,non_coding_transcript_variant	MODIFIER	EBF1	ENSG00000164330	Transcript	ENST00000518836	processed_transcript	-	8/16	-	-	-	-	-	-1	-	-	-	0.5599
rs11135046	rs17714952	5	158830145-158830145	A	intron_variant,non_coding_transcript_variant	MODIFIER	EBF1	ENSG00000164330	Transcript	ENST00000519739	retained_intron	-	5/13	-	-	-	-	-	-1	-	-	-	0.5599
rs11135046	rs17714952	5	158830145-158830145	A	intron_variant,non_coding_transcript_variant	MODIFIER	EBF1	ENSG00000164330	Transcript	ENST00000519890	retained_intron	-	3/11	-	-	-	-	-	-1	-	-	-	0.5599
rs11135046	rs17714952	5	158830145-158830145	A	intron_variant,non_coding_transcript_variant	MODIFIER	EBF1	ENSG00000164330	Transcript	ENST00000522192	retained_intron	-	5/13	-	-	-	-	-	-1	-	-	-	0.5599
rs11135046	rs17714952	5	158830145-158830145	A	intron_variant,non_coding_transcript_variant	MODIFIER	EBF1	ENSG00000164330	Transcript	ENST00000523464	processed_transcript	-	2/5	-	-	-	-	-	-1	-	-	-	0.5599
rs11135046	rs17714952	5	158830145-158830145	A	intron_variant	MODIFIER	EBF1	ENSG00000164330	Transcript	ENST00000622875	protein_coding	-	1/9	-	-	-	-	-	-1	-	-	-	0.5599
rs11135046	rs10067225	5	158830347-158830347	T	intron_variant	MODIFIER	EBF1	ENSG00000164330	Transcript	ENST00000313708	protein_coding	-	7/15	-	-	-	-	-	-1	P1	-	-	0.5873
rs11135046	rs10067225	5	158830347-158830347	T	intron_variant	MODIFIER	EBF1	ENSG00000164330	Transcript	ENST00000380654	protein_coding	-	6/14	-	-	-	-	-	-1	-	-	-	0.5873
rs11135046	rs10067225	5	158830347-158830347	T	intron_variant	MODIFIER	EBF1	ENSG00000164330	Transcript	ENST00000517373	protein_coding	-	7/14	-	-	-	-	-	-1	-	-	-	0.5873
rs11135046	rs10067225	5	158830347-158830347	T	intron_variant,non_coding_transcript_variant	MODIFIER	EBF1	ENSG00000164330	Transcript	ENST00000518836	processed_transcript	-	8/16	-	-	-	-	-	-1	-	-	-	0.5873
rs11135046	rs10067225	5	158830347-158830347	T	intron_variant,non_coding_transcript_variant	MODIFIER	EBF1	ENSG00000164330	Transcript	ENST00000519739	retained_intron	-	5/13	-	-	-	-	-	-1	-	-	-	0.5873
rs11135046	rs10067225	5	158830347-158830347	T	intron_variant,non_coding_transcript_variant	MODIFIER	EBF1	ENSG00000164330	Transcript	ENST00000519890	retained_intron	-	3/11	-	-	-	-	-	-1	-	-	-	0.5873
rs11135046	rs10067225	5	158830347-158830347	T	intron_variant,non_coding_transcript_variant	MODIFIER	EBF1	ENSG00000164330	Transcript	ENST00000522192	retained_intron	-	5/13	-	-	-	-	-	-1	-	-	-	0.5873
rs11135046	rs10067225	5	158830347-158830347	T	intron_variant,non_coding_transcript_variant	MODIFIER	EBF1	ENSG00000164330	Transcript	ENST00000523464	processed_transcript	-	2/5	-	-	-	-	-	-1	-	-	-	0.5873
rs11135046	rs10067225	5	158830347-158830347	T	intron_variant	MODIFIER	EBF1	ENSG00000164330	Transcript	ENST00000622875	protein_coding	-	1/9	-	-	-	-	-	-1	-	-	-	0.5873
rs11135046	rs35168311	5	158830525-158830525	C	intron_variant	MODIFIER	EBF1	ENSG00000164330	Transcript	ENST00000313708	protein_coding	-	7/15	-	-	-	-	-	-1	P1	-	-	0.514
rs11135046	rs35168311	5	158830525-158830525	C	intron_variant	MODIFIER	EBF1	ENSG00000164330	Transcript	ENST00000380654	protein_coding	-	6/14	-	-	-	-	-	-1	-	-	-	0.514
rs11135046	rs35168311	5	158830525-158830525	C	intron_variant	MODIFIER	EBF1	ENSG00000164330	Transcript	ENST00000517373	protein_coding	-	7/14	-	-	-	-	-	-1	-	-	-	0.514
rs11135046	rs35168311	5	158830525-158830525	C	intron_variant,non_coding_transcript_variant	MODIFIER	EBF1	ENSG00000164330	Transcript	ENST00000518836	processed_transcript	-	8/16	-	-	-	-	-	-1	-	-	-	0.514
rs11135046	rs35168311	5	158830525-158830525	C	intron_variant,non_coding_transcript_variant	MODIFIER	EBF1	ENSG00000164330	Transcript	ENST00000519739	retained_intron	-	5/13	-	-	-	-	-	-1	-	-	-	0.514
rs11135046	rs35168311	5	158830525-158830525	C	intron_variant,non_coding_transcript_variant	MODIFIER	EBF1	ENSG00000164330	Transcript	ENST00000519890	retained_intron	-	3/11	-	-	-	-	-	-1	-	-	-	0.514
rs11135046	rs35168311	5	158830525-158830525	C	intron_variant,non_coding_transcript_variant	MODIFIER	EBF1	ENSG00000164330	Transcript	ENST00000522192	retained_intron	-	5/13	-	-	-	-	-	-1	-	-	-	0.514
rs11135046	rs35168311	5	158830525-158830525	C	intron_variant,non_coding_transcript_variant	MODIFIER	EBF1	ENSG00000164330	Transcript	ENST00000523464	processed_transcript	-	2/5	-	-	-	-	-	-1	-	-	-	0.514
rs11135046	rs35168311	5	158830525-158830525	C	intron_variant	MODIFIER	EBF1	ENSG00000164330	Transcript	ENST00000622875	protein_coding	-	1/9	-	-	-	-	-	-1	-	-	-	0.514
rs11135046	rs10068867	5	158830552-158830552	G	intron_variant	MODIFIER	EBF1	ENSG00000164330	Transcript	ENST00000313708	protein_coding	-	7/15	-	-	-	-	-	-1	P1	-	-	0.5873
rs11135046	rs10068867	5	158830552-158830552	G	intron_variant	MODIFIER	EBF1	ENSG00000164330	Transcript	ENST00000380654	protein_coding	-	6/14	-	-	-	-	-	-1	-	-	-	0.5873
rs11135046	rs10068867	5	158830552-158830552	G	intron_variant	MODIFIER	EBF1	ENSG00000164330	Transcript	ENST00000517373	protein_coding	-	7/14	-	-	-	-	-	-1	-	-	-	0.5873
rs11135046	rs10068867	5	158830552-158830552	G	intron_variant,non_coding_transcript_variant	MODIFIER	EBF1	ENSG00000164330	Transcript	ENST00000518836	processed_transcript	-	8/16	-	-	-	-	-	-1	-	-	-	0.5873
rs11135046	rs10068867	5	158830552-158830552	G	intron_variant,non_coding_transcript_variant	MODIFIER	EBF1	ENSG00000164330	Transcript	ENST00000519739	retained_intron	-	5/13	-	-	-	-	-	-1	-	-	-	0.5873
rs11135046	rs10068867	5	158830552-158830552	G	intron_variant,non_coding_transcript_variant	MODIFIER	EBF1	ENSG00000164330	Transcript	ENST00000519890	retained_intron	-	3/11	-	-	-	-	-	-1	-	-	-	0.5873
rs11135046	rs10068867	5	158830552-158830552	G	intron_variant,non_coding_transcript_variant	MODIFIER	EBF1	ENSG00000164330	Transcript	ENST00000522192	retained_intron	-	5/13	-	-	-	-	-	-1	-	-	-	0.5873
rs11135046	rs10068867	5	158830552-158830552	G	intron_variant,non_coding_transcript_variant	MODIFIER	EBF1	ENSG00000164330	Transcript	ENST00000523464	processed_transcript	-	2/5	-	-	-	-	-	-1	-	-	-	0.5873
rs11135046	rs10068867	5	158830552-158830552	G	intron_variant	MODIFIER	EBF1	ENSG00000164330	Transcript	ENST00000622875	protein_coding	-	1/9	-	-	-	-	-	-1	-	-	-	0.5873
rs11135046	rs35737230	5	158830635-158830635	A	intron_variant	MODIFIER	EBF1	ENSG00000164330	Transcript	ENST00000313708	protein_coding	-	7/15	-	-	-	-	-	-1	P1	-	-	0.5597
rs11135046	rs35737230	5	158830635-158830635	A	intron_variant	MODIFIER	EBF1	ENSG00000164330	Transcript	ENST00000380654	protein_coding	-	6/14	-	-	-	-	-	-1	-	-	-	0.5597
rs11135046	rs35737230	5	158830635-158830635	A	intron_variant	MODIFIER	EBF1	ENSG00000164330	Transcript	ENST00000517373	protein_coding	-	7/14	-	-	-	-	-	-1	-	-	-	0.5597
rs11135046	rs35737230	5	158830635-158830635	A	intron_variant,non_coding_transcript_variant	MODIFIER	EBF1	ENSG00000164330	Transcript	ENST00000518836	processed_transcript	-	8/16	-	-	-	-	-	-1	-	-	-	0.5597
rs11135046	rs35737230	5	158830635-158830635	A	intron_variant,non_coding_transcript_variant	MODIFIER	EBF1	ENSG00000164330	Transcript	ENST00000519739	retained_intron	-	5/13	-	-	-	-	-	-1	-	-	-	0.5597
rs11135046	rs35737230	5	158830635-158830635	A	intron_variant,non_coding_transcript_variant	MODIFIER	EBF1	ENSG00000164330	Transcript	ENST00000519890	retained_intron	-	3/11	-	-	-	-	-	-1	-	-	-	0.5597
rs11135046	rs35737230	5	158830635-158830635	A	intron_variant,non_coding_transcript_variant	MODIFIER	EBF1	ENSG00000164330	Transcript	ENST00000522192	retained_intron	-	5/13	-	-	-	-	-	-1	-	-	-	0.5597
rs11135046	rs35737230	5	158830635-158830635	A	intron_variant,non_coding_transcript_variant	MODIFIER	EBF1	ENSG00000164330	Transcript	ENST00000523464	processed_transcript	-	2/5	-	-	-	-	-	-1	-	-	-	0.5597
rs11135046	rs35737230	5	158830635-158830635	A	intron_variant	MODIFIER	EBF1	ENSG00000164330	Transcript	ENST00000622875	protein_coding	-	1/9	-	-	-	-	-	-1	-	-	-	0.5597
rs11135046	rs10070743	5	158831040-158831040	C	intron_variant	MODIFIER	EBF1	ENSG00000164330	Transcript	ENST00000313708	protein_coding	-	7/15	-	-	-	-	-	-1	P1	-	-	0.5873
rs11135046	rs10070743	5	158831040-158831040	C	intron_variant	MODIFIER	EBF1	ENSG00000164330	Transcript	ENST00000380654	protein_coding	-	6/14	-	-	-	-	-	-1	-	-	-	0.5873
rs11135046	rs10070743	5	158831040-158831040	C	intron_variant	MODIFIER	EBF1	ENSG00000164330	Transcript	ENST00000517373	protein_coding	-	7/14	-	-	-	-	-	-1	-	-	-	0.5873
rs11135046	rs10070743	5	158831040-158831040	C	intron_variant,non_coding_transcript_variant	MODIFIER	EBF1	ENSG00000164330	Transcript	ENST00000518836	processed_transcript	-	8/16	-	-	-	-	-	-1	-	-	-	0.5873
rs11135046	rs10070743	5	158831040-158831040	C	intron_variant,non_coding_transcript_variant	MODIFIER	EBF1	ENSG00000164330	Transcript	ENST00000519739	retained_intron	-	5/13	-	-	-	-	-	-1	-	-	-	0.5873
rs11135046	rs10070743	5	158831040-158831040	C	intron_variant,non_coding_transcript_variant	MODIFIER	EBF1	ENSG00000164330	Transcript	ENST00000519890	retained_intron	-	3/11	-	-	-	-	-	-1	-	-	-	0.5873
rs11135046	rs10070743	5	158831040-158831040	C	intron_variant,non_coding_transcript_variant	MODIFIER	EBF1	ENSG00000164330	Transcript	ENST00000522192	retained_intron	-	5/13	-	-	-	-	-	-1	-	-	-	0.5873
rs11135046	rs10070743	5	158831040-158831040	C	intron_variant,non_coding_transcript_variant	MODIFIER	EBF1	ENSG00000164330	Transcript	ENST00000523464	processed_transcript	-	2/5	-	-	-	-	-	-1	-	-	-	0.5873
rs11135046	rs10070743	5	158831040-158831040	C	intron_variant	MODIFIER	EBF1	ENSG00000164330	Transcript	ENST00000622875	protein_coding	-	1/9	-	-	-	-	-	-1	-	-	-	0.5873
rs11135046	rs57392066	5	158831453-158831453	T	intron_variant	MODIFIER	EBF1	ENSG00000164330	Transcript	ENST00000313708	protein_coding	-	7/15	-	-	-	-	-	-1	P1	-	-	0.5074
rs11135046	rs57392066	5	158831453-158831453	T	intron_variant	MODIFIER	EBF1	ENSG00000164330	Transcript	ENST00000380654	protein_coding	-	6/14	-	-	-	-	-	-1	-	-	-	0.5074
rs11135046	rs57392066	5	158831453-158831453	T	intron_variant	MODIFIER	EBF1	ENSG00000164330	Transcript	ENST00000517373	protein_coding	-	7/14	-	-	-	-	-	-1	-	-	-	0.5074
rs11135046	rs57392066	5	158831453-158831453	T	intron_variant,non_coding_transcript_variant	MODIFIER	EBF1	ENSG00000164330	Transcript	ENST00000518836	processed_transcript	-	8/16	-	-	-	-	-	-1	-	-	-	0.5074
rs11135046	rs57392066	5	158831453-158831453	T	intron_variant,non_coding_transcript_variant	MODIFIER	EBF1	ENSG00000164330	Transcript	ENST00000519739	retained_intron	-	5/13	-	-	-	-	-	-1	-	-	-	0.5074
rs11135046	rs57392066	5	158831453-158831453	T	intron_variant,non_coding_transcript_variant	MODIFIER	EBF1	ENSG00000164330	Transcript	ENST00000519890	retained_intron	-	3/11	-	-	-	-	-	-1	-	-	-	0.5074
rs11135046	rs57392066	5	158831453-158831453	T	intron_variant,non_coding_transcript_variant	MODIFIER	EBF1	ENSG00000164330	Transcript	ENST00000522192	retained_intron	-	5/13	-	-	-	-	-	-1	-	-	-	0.5074
rs11135046	rs57392066	5	158831453-158831453	T	intron_variant,non_coding_transcript_variant	MODIFIER	EBF1	ENSG00000164330	Transcript	ENST00000523464	processed_transcript	-	2/5	-	-	-	-	-	-1	-	-	-	0.5074
rs11135046	rs57392066	5	158831453-158831453	T	intron_variant	MODIFIER	EBF1	ENSG00000164330	Transcript	ENST00000622875	protein_coding	-	1/9	-	-	-	-	-	-1	-	-	-	0.5074
rs11135046	rs10072741	5	158832016-158832016	C	intron_variant	MODIFIER	EBF1	ENSG00000164330	Transcript	ENST00000313708	protein_coding	-	7/15	-	-	-	-	-	-1	P1	-	-	0.5851
rs11135046	rs10072741	5	158832016-158832016	C	intron_variant	MODIFIER	EBF1	ENSG00000164330	Transcript	ENST00000380654	protein_coding	-	6/14	-	-	-	-	-	-1	-	-	-	0.5851
rs11135046	rs10072741	5	158832016-158832016	C	intron_variant	MODIFIER	EBF1	ENSG00000164330	Transcript	ENST00000517373	protein_coding	-	7/14	-	-	-	-	-	-1	-	-	-	0.5851
rs11135046	rs10072741	5	158832016-158832016	C	intron_variant,non_coding_transcript_variant	MODIFIER	EBF1	ENSG00000164330	Transcript	ENST00000518836	processed_transcript	-	8/16	-	-	-	-	-	-1	-	-	-	0.5851
rs11135046	rs10072741	5	158832016-158832016	C	intron_variant,non_coding_transcript_variant	MODIFIER	EBF1	ENSG00000164330	Transcript	ENST00000519739	retained_intron	-	5/13	-	-	-	-	-	-1	-	-	-	0.5851
rs11135046	rs10072741	5	158832016-158832016	C	intron_variant,non_coding_transcript_variant	MODIFIER	EBF1	ENSG00000164330	Transcript	ENST00000519890	retained_intron	-	3/11	-	-	-	-	-	-1	-	-	-	0.5851
rs11135046	rs10072741	5	158832016-158832016	C	intron_variant,non_coding_transcript_variant	MODIFIER	EBF1	ENSG00000164330	Transcript	ENST00000522192	retained_intron	-	5/13	-	-	-	-	-	-1	-	-	-	0.5851
rs11135046	rs10072741	5	158832016-158832016	C	intron_variant,non_coding_transcript_variant	MODIFIER	EBF1	ENSG00000164330	Transcript	ENST00000523464	processed_transcript	-	2/5	-	-	-	-	-	-1	-	-	-	0.5851
rs11135046	rs10072741	5	158832016-158832016	C	intron_variant	MODIFIER	EBF1	ENSG00000164330	Transcript	ENST00000622875	protein_coding	-	1/9	-	-	-	-	-	-1	-	-	-	0.5851
rs11135046	rs10072741	5	158832016-158832016	C	regulatory_region_variant	MODIFIER	-	-	RegulatoryFeature	ENSR00000189768	open_chromatin_region	-	-	-	-	-	-	-	-	-	-	-	0.5851
rs11135046	rs17715000	5	158832575-158832575	C	intron_variant	MODIFIER	EBF1	ENSG00000164330	Transcript	ENST00000313708	protein_coding	-	7/15	-	-	-	-	-	-1	P1	-	-	0.5393
rs11135046	rs17715000	5	158832575-158832575	C	intron_variant	MODIFIER	EBF1	ENSG00000164330	Transcript	ENST00000380654	protein_coding	-	6/14	-	-	-	-	-	-1	-	-	-	0.5393
rs11135046	rs17715000	5	158832575-158832575	C	intron_variant	MODIFIER	EBF1	ENSG00000164330	Transcript	ENST00000517373	protein_coding	-	7/14	-	-	-	-	-	-1	-	-	-	0.5393
rs11135046	rs17715000	5	158832575-158832575	C	intron_variant,non_coding_transcript_variant	MODIFIER	EBF1	ENSG00000164330	Transcript	ENST00000518836	processed_transcript	-	8/16	-	-	-	-	-	-1	-	-	-	0.5393
rs11135046	rs17715000	5	158832575-158832575	C	intron_variant,non_coding_transcript_variant	MODIFIER	EBF1	ENSG00000164330	Transcript	ENST00000519739	retained_intron	-	5/13	-	-	-	-	-	-1	-	-	-	0.5393
rs11135046	rs17715000	5	158832575-158832575	C	intron_variant,non_coding_transcript_variant	MODIFIER	EBF1	ENSG00000164330	Transcript	ENST00000519890	retained_intron	-	3/11	-	-	-	-	-	-1	-	-	-	0.5393
rs11135046	rs17715000	5	158832575-158832575	C	intron_variant,non_coding_transcript_variant	MODIFIER	EBF1	ENSG00000164330	Transcript	ENST00000522192	retained_intron	-	5/13	-	-	-	-	-	-1	-	-	-	0.5393
rs11135046	rs17715000	5	158832575-158832575	C	intron_variant,non_coding_transcript_variant	MODIFIER	EBF1	ENSG00000164330	Transcript	ENST00000523464	processed_transcript	-	2/5	-	-	-	-	-	-1	-	-	-	0.5393
rs11135046	rs17715000	5	158832575-158832575	C	intron_variant	MODIFIER	EBF1	ENSG00000164330	Transcript	ENST00000622875	protein_coding	-	1/9	-	-	-	-	-	-1	-	-	-	0.5393
rs11135046	rs17715065	5	158834155-158834155	T	intron_variant	MODIFIER	EBF1	ENSG00000164330	Transcript	ENST00000313708	protein_coding	-	7/15	-	-	-	-	-	-1	P1	-	-	0.3886
rs11135046	rs17715065	5	158834155-158834155	T	intron_variant	MODIFIER	EBF1	ENSG00000164330	Transcript	ENST00000380654	protein_coding	-	6/14	-	-	-	-	-	-1	-	-	-	0.3886
rs11135046	rs17715065	5	158834155-158834155	T	intron_variant	MODIFIER	EBF1	ENSG00000164330	Transcript	ENST00000517373	protein_coding	-	7/14	-	-	-	-	-	-1	-	-	-	0.3886
rs11135046	rs17715065	5	158834155-158834155	T	intron_variant,non_coding_transcript_variant	MODIFIER	EBF1	ENSG00000164330	Transcript	ENST00000518836	processed_transcript	-	8/16	-	-	-	-	-	-1	-	-	-	0.3886
rs11135046	rs17715065	5	158834155-158834155	T	intron_variant,non_coding_transcript_variant	MODIFIER	EBF1	ENSG00000164330	Transcript	ENST00000519739	retained_intron	-	5/13	-	-	-	-	-	-1	-	-	-	0.3886
rs11135046	rs17715065	5	158834155-158834155	T	intron_variant,non_coding_transcript_variant	MODIFIER	EBF1	ENSG00000164330	Transcript	ENST00000519890	retained_intron	-	3/11	-	-	-	-	-	-1	-	-	-	0.3886
rs11135046	rs17715065	5	158834155-158834155	T	intron_variant,non_coding_transcript_variant	MODIFIER	EBF1	ENSG00000164330	Transcript	ENST00000522192	retained_intron	-	5/13	-	-	-	-	-	-1	-	-	-	0.3886
rs11135046	rs17715065	5	158834155-158834155	T	intron_variant,non_coding_transcript_variant	MODIFIER	EBF1	ENSG00000164330	Transcript	ENST00000523464	processed_transcript	-	2/5	-	-	-	-	-	-1	-	-	-	0.3886
rs11135046	rs17715065	5	158834155-158834155	T	intron_variant	MODIFIER	EBF1	ENSG00000164330	Transcript	ENST00000622875	protein_coding	-	1/9	-	-	-	-	-	-1	-	-	-	0.3886
rs11135046	rs10056564	5	158834248-158834248	T	intron_variant	MODIFIER	EBF1	ENSG00000164330	Transcript	ENST00000313708	protein_coding	-	7/15	-	-	-	-	-	-1	P1	-	-	0.5178
rs11135046	rs10056564	5	158834248-158834248	T	intron_variant	MODIFIER	EBF1	ENSG00000164330	Transcript	ENST00000380654	protein_coding	-	6/14	-	-	-	-	-	-1	-	-	-	0.5178
rs11135046	rs10056564	5	158834248-158834248	T	intron_variant	MODIFIER	EBF1	ENSG00000164330	Transcript	ENST00000517373	protein_coding	-	7/14	-	-	-	-	-	-1	-	-	-	0.5178
rs11135046	rs10056564	5	158834248-158834248	T	intron_variant,non_coding_transcript_variant	MODIFIER	EBF1	ENSG00000164330	Transcript	ENST00000518836	processed_transcript	-	8/16	-	-	-	-	-	-1	-	-	-	0.5178
rs11135046	rs10056564	5	158834248-158834248	T	intron_variant,non_coding_transcript_variant	MODIFIER	EBF1	ENSG00000164330	Transcript	ENST00000519739	retained_intron	-	5/13	-	-	-	-	-	-1	-	-	-	0.5178
rs11135046	rs10056564	5	158834248-158834248	T	intron_variant,non_coding_transcript_variant	MODIFIER	EBF1	ENSG00000164330	Transcript	ENST00000519890	retained_intron	-	3/11	-	-	-	-	-	-1	-	-	-	0.5178
rs11135046	rs10056564	5	158834248-158834248	T	intron_variant,non_coding_transcript_variant	MODIFIER	EBF1	ENSG00000164330	Transcript	ENST00000522192	retained_intron	-	5/13	-	-	-	-	-	-1	-	-	-	0.5178
rs11135046	rs10056564	5	158834248-158834248	T	intron_variant,non_coding_transcript_variant	MODIFIER	EBF1	ENSG00000164330	Transcript	ENST00000523464	processed_transcript	-	2/5	-	-	-	-	-	-1	-	-	-	0.5178
rs11135046	rs10056564	5	158834248-158834248	T	intron_variant	MODIFIER	EBF1	ENSG00000164330	Transcript	ENST00000622875	protein_coding	-	1/9	-	-	-	-	-	-1	-	-	-	0.5178
rs11135046	rs10056564	5	158834248-158834248	T	regulatory_region_variant	MODIFIER	-	-	RegulatoryFeature	ENSR00000775444	enhancer	-	-	-	-	-	-	-	-	-	-	-	0.5178
rs11135046	rs10067607	5	158834467-158834467	A	intron_variant	MODIFIER	EBF1	ENSG00000164330	Transcript	ENST00000313708	protein_coding	-	7/15	-	-	-	-	-	-1	P1	-	-	-
rs11135046	rs10067607	5	158834467-158834467	C	intron_variant	MODIFIER	EBF1	ENSG00000164330	Transcript	ENST00000313708	protein_coding	-	7/15	-	-	-	-	-	-1	P1	-	-	-
rs11135046	rs10067607	5	158834467-158834467	A	intron_variant	MODIFIER	EBF1	ENSG00000164330	Transcript	ENST00000380654	protein_coding	-	6/14	-	-	-	-	-	-1	-	-	-	-
rs11135046	rs10067607	5	158834467-158834467	C	intron_variant	MODIFIER	EBF1	ENSG00000164330	Transcript	ENST00000380654	protein_coding	-	6/14	-	-	-	-	-	-1	-	-	-	-
rs11135046	rs10067607	5	158834467-158834467	A	intron_variant	MODIFIER	EBF1	ENSG00000164330	Transcript	ENST00000517373	protein_coding	-	7/14	-	-	-	-	-	-1	-	-	-	-
rs11135046	rs10067607	5	158834467-158834467	C	intron_variant	MODIFIER	EBF1	ENSG00000164330	Transcript	ENST00000517373	protein_coding	-	7/14	-	-	-	-	-	-1	-	-	-	-
rs11135046	rs10067607	5	158834467-158834467	A	intron_variant,non_coding_transcript_variant	MODIFIER	EBF1	ENSG00000164330	Transcript	ENST00000518836	processed_transcript	-	8/16	-	-	-	-	-	-1	-	-	-	-
rs11135046	rs10067607	5	158834467-158834467	C	intron_variant,non_coding_transcript_variant	MODIFIER	EBF1	ENSG00000164330	Transcript	ENST00000518836	processed_transcript	-	8/16	-	-	-	-	-	-1	-	-	-	-
rs11135046	rs10067607	5	158834467-158834467	A	intron_variant,non_coding_transcript_variant	MODIFIER	EBF1	ENSG00000164330	Transcript	ENST00000519739	retained_intron	-	5/13	-	-	-	-	-	-1	-	-	-	-
rs11135046	rs10067607	5	158834467-158834467	C	intron_variant,non_coding_transcript_variant	MODIFIER	EBF1	ENSG00000164330	Transcript	ENST00000519739	retained_intron	-	5/13	-	-	-	-	-	-1	-	-	-	-
rs11135046	rs10067607	5	158834467-158834467	A	intron_variant,non_coding_transcript_variant	MODIFIER	EBF1	ENSG00000164330	Transcript	ENST00000519890	retained_intron	-	3/11	-	-	-	-	-	-1	-	-	-	-
rs11135046	rs10067607	5	158834467-158834467	C	intron_variant,non_coding_transcript_variant	MODIFIER	EBF1	ENSG00000164330	Transcript	ENST00000519890	retained_intron	-	3/11	-	-	-	-	-	-1	-	-	-	-
rs11135046	rs10067607	5	158834467-158834467	A	intron_variant,non_coding_transcript_variant	MODIFIER	EBF1	ENSG00000164330	Transcript	ENST00000522192	retained_intron	-	5/13	-	-	-	-	-	-1	-	-	-	-
rs11135046	rs10067607	5	158834467-158834467	C	intron_variant,non_coding_transcript_variant	MODIFIER	EBF1	ENSG00000164330	Transcript	ENST00000522192	retained_intron	-	5/13	-	-	-	-	-	-1	-	-	-	-
rs11135046	rs10067607	5	158834467-158834467	A	intron_variant,non_coding_transcript_variant	MODIFIER	EBF1	ENSG00000164330	Transcript	ENST00000523464	processed_transcript	-	2/5	-	-	-	-	-	-1	-	-	-	-
rs11135046	rs10067607	5	158834467-158834467	C	intron_variant,non_coding_transcript_variant	MODIFIER	EBF1	ENSG00000164330	Transcript	ENST00000523464	processed_transcript	-	2/5	-	-	-	-	-	-1	-	-	-	-
rs11135046	rs10067607	5	158834467-158834467	A	intron_variant	MODIFIER	EBF1	ENSG00000164330	Transcript	ENST00000622875	protein_coding	-	1/9	-	-	-	-	-	-1	-	-	-	-
rs11135046	rs10067607	5	158834467-158834467	C	intron_variant	MODIFIER	EBF1	ENSG00000164330	Transcript	ENST00000622875	protein_coding	-	1/9	-	-	-	-	-	-1	-	-	-	-
rs11135046	rs10067607	5	158834467-158834467	A	regulatory_region_variant	MODIFIER	-	-	RegulatoryFeature	ENSR00000775444	enhancer	-	-	-	-	-	-	-	-	-	-	-	-
rs11135046	rs10067607	5	158834467-158834467	C	regulatory_region_variant	MODIFIER	-	-	RegulatoryFeature	ENSR00000775444	enhancer	-	-	-	-	-	-	-	-	-	-	-	-
rs11135046	rs4704968	5	158837012-158837012	G	intron_variant	MODIFIER	EBF1	ENSG00000164330	Transcript	ENST00000313708	protein_coding	-	7/15	-	-	-	-	-	-1	P1	-	-	0.5316
rs11135046	rs4704968	5	158837012-158837012	G	intron_variant	MODIFIER	EBF1	ENSG00000164330	Transcript	ENST00000380654	protein_coding	-	6/14	-	-	-	-	-	-1	-	-	-	0.5316
rs11135046	rs4704968	5	158837012-158837012	G	intron_variant	MODIFIER	EBF1	ENSG00000164330	Transcript	ENST00000517373	protein_coding	-	7/14	-	-	-	-	-	-1	-	-	-	0.5316
rs11135046	rs4704968	5	158837012-158837012	G	intron_variant,non_coding_transcript_variant	MODIFIER	EBF1	ENSG00000164330	Transcript	ENST00000518836	processed_transcript	-	8/16	-	-	-	-	-	-1	-	-	-	0.5316
rs11135046	rs4704968	5	158837012-158837012	G	intron_variant,non_coding_transcript_variant	MODIFIER	EBF1	ENSG00000164330	Transcript	ENST00000519739	retained_intron	-	5/13	-	-	-	-	-	-1	-	-	-	0.5316
rs11135046	rs4704968	5	158837012-158837012	G	intron_variant,non_coding_transcript_variant	MODIFIER	EBF1	ENSG00000164330	Transcript	ENST00000519890	retained_intron	-	3/11	-	-	-	-	-	-1	-	-	-	0.5316
rs11135046	rs4704968	5	158837012-158837012	G	intron_variant,non_coding_transcript_variant	MODIFIER	EBF1	ENSG00000164330	Transcript	ENST00000522192	retained_intron	-	5/13	-	-	-	-	-	-1	-	-	-	0.5316
rs11135046	rs4704968	5	158837012-158837012	G	intron_variant,non_coding_transcript_variant	MODIFIER	EBF1	ENSG00000164330	Transcript	ENST00000523464	processed_transcript	-	2/5	-	-	-	-	-	-1	-	-	-	0.5316
rs11135046	rs4704968	5	158837012-158837012	G	intron_variant	MODIFIER	EBF1	ENSG00000164330	Transcript	ENST00000622875	protein_coding	-	1/9	-	-	-	-	-	-1	-	-	-	0.5316
rs28558138	rs28558138	4	26816458-26816458	C	intergenic_variant	MODIFIER	-	-	-	-	-	-	-	-	-	-	-	-	-	-	-	-	0.402
rs28558138	rs3923192	4	26817845-26817845	G	intergenic_variant	MODIFIER	-	-	-	-	-	-	-	-	-	-	-	-	-	-	-	-	0.5397
rs7773004	rs7773004	6	26267527-26267527	C	downstream_gene_variant	MODIFIER	HIST1H2APS4	ENSG00000218690	Transcript	ENST00000362070	transcribed_unprocessed_pseudogene	-	-	-	-	-	-	-	-1	-	-	-	-
rs7773004	rs7773004	6	26267527-26267527	G	downstream_gene_variant	MODIFIER	HIST1H2APS4	ENSG00000218690	Transcript	ENST00000362070	transcribed_unprocessed_pseudogene	-	-	-	-	-	-	-	-1	-	-	-	-
rs7773004	rs7773004	6	26267527-26267527	T	downstream_gene_variant	MODIFIER	HIST1H2APS4	ENSG00000218690	Transcript	ENST00000362070	transcribed_unprocessed_pseudogene	-	-	-	-	-	-	-	-1	-	-	-	-
rs7773004	rs7773004	6	26267527-26267527	C	downstream_gene_variant	MODIFIER	HIST1H3G	ENSG00000273983	Transcript	ENST00000614378	protein_coding	-	-	-	-	-	-	-	-1	P1	-	-	-
rs7773004	rs7773004	6	26267527-26267527	G	downstream_gene_variant	MODIFIER	HIST1H3G	ENSG00000273983	Transcript	ENST00000614378	protein_coding	-	-	-	-	-	-	-	-1	P1	-	-	-
rs7773004	rs7773004	6	26267527-26267527	T	downstream_gene_variant	MODIFIER	HIST1H3G	ENSG00000273983	Transcript	ENST00000614378	protein_coding	-	-	-	-	-	-	-	-1	P1	-	-	-
rs7773004	rs7773004	6	26267527-26267527	C	downstream_gene_variant	MODIFIER	HIST1H2APS4	ENSG00000218690	Transcript	ENST00000635537	processed_transcript	-	-	-	-	-	-	-	-1	-	-	-	-
rs7773004	rs7773004	6	26267527-26267527	G	downstream_gene_variant	MODIFIER	HIST1H2APS4	ENSG00000218690	Transcript	ENST00000635537	processed_transcript	-	-	-	-	-	-	-	-1	-	-	-	-
rs7773004	rs7773004	6	26267527-26267527	T	downstream_gene_variant	MODIFIER	HIST1H2APS4	ENSG00000218690	Transcript	ENST00000635537	processed_transcript	-	-	-	-	-	-	-	-1	-	-	-	-
rs7773004	rs994379	6	26305179-26305179	C	intergenic_variant	MODIFIER	-	-	-	-	-	-	-	-	-	-	-	-	-	-	-	-	0.63
rs7773004	rs9393700	6	26309152-26309152	A	intergenic_variant	MODIFIER	-	-	-	-	-	-	-	-	-	-	-	-	-	-	-	-	0.6292
rs7773004	rs1053860	6	26325000-26325000	G	upstream_gene_variant	MODIFIER	HIST1H3PS1	ENSG00000220875	Transcript	ENST00000404612	processed_pseudogene	-	-	-	-	-	-	-	-1	-	-	-	-
rs7773004	rs1053860	6	26325000-26325000	T	upstream_gene_variant	MODIFIER	HIST1H3PS1	ENSG00000220875	Transcript	ENST00000404612	processed_pseudogene	-	-	-	-	-	-	-	-1	-	-	-	-
rs7773004	rs3778279	6	26325235-26325235	C	upstream_gene_variant	MODIFIER	HIST1H3PS1	ENSG00000220875	Transcript	ENST00000404612	processed_pseudogene	-	-	-	-	-	-	-	-1	-	-	-	0.6286
rs7773004	rs6456713	6	26325615-26325615	G	upstream_gene_variant	MODIFIER	HIST1H3PS1	ENSG00000220875	Transcript	ENST00000404612	processed_pseudogene	-	-	-	-	-	-	-	-1	-	-	-	0.6286
rs7773004	rs6932584	6	26326853-26326853	C	upstream_gene_variant	MODIFIER	HIST1H3PS1	ENSG00000220875	Transcript	ENST00000404612	processed_pseudogene	-	-	-	-	-	-	-	-1	-	-	-	0.6288
rs7773004	rs6932727	6	26326859-26326859	A	upstream_gene_variant	MODIFIER	HIST1H3PS1	ENSG00000220875	Transcript	ENST00000404612	processed_pseudogene	-	-	-	-	-	-	-	-1	-	-	-	-
rs7773004	rs6932727	6	26326859-26326859	T	upstream_gene_variant	MODIFIER	HIST1H3PS1	ENSG00000220875	Transcript	ENST00000404612	processed_pseudogene	-	-	-	-	-	-	-	-1	-	-	-	-
rs7773004	rs6933139	6	26327166-26327166	G	upstream_gene_variant	MODIFIER	HIST1H3PS1	ENSG00000220875	Transcript	ENST00000404612	processed_pseudogene	-	-	-	-	-	-	-	-1	-	-	-	-
rs7773004	rs6933139	6	26327166-26327166	T	upstream_gene_variant	MODIFIER	HIST1H3PS1	ENSG00000220875	Transcript	ENST00000404612	processed_pseudogene	-	-	-	-	-	-	-	-1	-	-	-	-
rs7773004	rs6917995	6	26327586-26327586	A	intergenic_variant	MODIFIER	-	-	-	-	-	-	-	-	-	-	-	-	-	-	-	-	-
rs7773004	rs6917995	6	26327586-26327586	C	intergenic_variant	MODIFIER	-	-	-	-	-	-	-	-	-	-	-	-	-	-	-	-	-
rs7773004	rs1155207	6	26328137-26328137	G	intergenic_variant	MODIFIER	-	-	-	-	-	-	-	-	-	-	-	-	-	-	-	-	-
rs7773004	rs1155207	6	26328137-26328137	T	intergenic_variant	MODIFIER	-	-	-	-	-	-	-	-	-	-	-	-	-	-	-	-	-
rs9880192	rs3795239	3	128577380-128577380	C	upstream_gene_variant	MODIFIER	LINC01565	ENSG00000198685	Transcript	ENST00000356020	lincRNA	-	-	-	-	-	-	-	-1	-	-	-	0.2336
rs9880192	rs3795239	3	128577380-128577380	C	upstream_gene_variant	MODIFIER	LINC01565	ENSG00000198685	Transcript	ENST00000613423	lincRNA	-	-	-	-	-	-	-	-1	-	-	-	0.2336
rs9880192	rs9880192	3	128578726-128578726	C	upstream_gene_variant	MODIFIER	LINC01565	ENSG00000198685	Transcript	ENST00000356020	lincRNA	-	-	-	-	-	-	-	-1	-	-	-	0.2214
rs9880192	rs9880192	3	128578726-128578726	C	upstream_gene_variant	MODIFIER	LINC01565	ENSG00000198685	Transcript	ENST00000613423	lincRNA	-	-	-	-	-	-	-	-1	-	-	-	0.2214
rs9880192	rs9880192	3	128578726-128578726	C	regulatory_region_variant	MODIFIER	-	-	RegulatoryFeature	ENSR00000700236	enhancer	-	-	-	-	-	-	-	-	-	-	-	0.2214
rs12625547	rs12625547	20	51538108-51538108	G	intron_variant	MODIFIER	NFATC2	ENSG00000101096	Transcript	ENST00000371564	protein_coding	-	1/10	-	-	-	-	-	-1	A2	-	-	0.242
rs12625547	rs12625547	20	51538108-51538108	G	intron_variant	MODIFIER	NFATC2	ENSG00000101096	Transcript	ENST00000396009	protein_coding	-	1/9	-	-	-	-	-	-1	P3	-	-	0.242
rs12625547	rs12625547	20	51538108-51538108	G	intron_variant	MODIFIER	NFATC2	ENSG00000101096	Transcript	ENST00000414705	protein_coding	-	1/10	-	-	-	-	-	-1	A2	-	-	0.242
rs12625547	rs12625547	20	51538108-51538108	G	intron_variant	MODIFIER	NFATC2	ENSG00000101096	Transcript	ENST00000609507	protein_coding	-	1/10	-	-	-	-	-	-1	A2	-	-	0.242
rs12625547	rs12625547	20	51538108-51538108	G	intron_variant	MODIFIER	NFATC2	ENSG00000101096	Transcript	ENST00000609943	protein_coding	-	1/9	-	-	-	-	-	-1	A2	-	-	0.242
rs12625547	rs12625547	20	51538108-51538108	G	intron_variant	MODIFIER	NFATC2	ENSG00000101096	Transcript	ENST00000610033	protein_coding	-	1/10	-	-	-	-	-	-1	A2	-	-	0.242
rs12625547	rs3787184	20	51541298-51541298	G	intron_variant	MODIFIER	NFATC2	ENSG00000101096	Transcript	ENST00000371564	protein_coding	-	1/10	-	-	-	-	-	-1	A2	-	-	0.237
rs12625547	rs3787184	20	51541298-51541298	G	intron_variant	MODIFIER	NFATC2	ENSG00000101096	Transcript	ENST00000396009	protein_coding	-	1/9	-	-	-	-	-	-1	P3	-	-	0.237
rs12625547	rs3787184	20	51541298-51541298	G	intron_variant	MODIFIER	NFATC2	ENSG00000101096	Transcript	ENST00000414705	protein_coding	-	1/10	-	-	-	-	-	-1	A2	-	-	0.237
rs12625547	rs3787184	20	51541298-51541298	G	intron_variant	MODIFIER	NFATC2	ENSG00000101096	Transcript	ENST00000609507	protein_coding	-	1/10	-	-	-	-	-	-1	A2	-	-	0.237
rs12625547	rs3787184	20	51541298-51541298	G	intron_variant	MODIFIER	NFATC2	ENSG00000101096	Transcript	ENST00000609943	protein_coding	-	1/9	-	-	-	-	-	-1	A2	-	-	0.237
rs12625547	rs3787184	20	51541298-51541298	G	intron_variant	MODIFIER	NFATC2	ENSG00000101096	Transcript	ENST00000610033	protein_coding	-	1/10	-	-	-	-	-	-1	A2	-	-	0.237
rs12625547	rs3787184	20	51541298-51541298	G	regulatory_region_variant	MODIFIER	-	-	RegulatoryFeature	ENSR00000138682	promoter	-	-	-	-	-	-	-	-	-	-	-	0.237
rs12625547	rs3787184	20	51541298-51541298	G	regulatory_region_variant	MODIFIER	-	-	RegulatoryFeature	ENSR00000654235	CTCF_binding_site	-	-	-	-	-	-	-	-	-	-	-	0.237
rs12625547	rs3787184	20	51541298-51541298	G	TF_binding_site_variant	MODIFIER	-	-	MotifFeature	ENSM00207388115	-	-	-	-	-	-	-	-	1	-	-	-	0.237
rs12625547	rs3787184	20	51541298-51541298	G	TF_binding_site_variant	MODIFIER	-	-	MotifFeature	ENSM00209660526	-	-	-	-	-	-	-	-	1	-	-	-	0.237
rs12625547	rs3787184	20	51541298-51541298	G	TF_binding_site_variant	MODIFIER	-	-	MotifFeature	ENSM00209980541	-	-	-	-	-	-	-	-	1	-	-	-	0.237
rs12625547	rs3787184	20	51541298-51541298	G	TF_binding_site_variant	MODIFIER	-	-	MotifFeature	ENSM00210254946	-	-	-	-	-	-	-	-	1	-	-	-	0.237
rs12625547	rs3787184	20	51541298-51541298	G	TF_binding_site_variant	MODIFIER	-	-	MotifFeature	ENSM00211018172	-	-	-	-	-	-	-	-	1	-	-	-	0.237
rs236530	rs236526	17	70218195-70218195	T	intergenic_variant	MODIFIER	-	-	-	-	-	-	-	-	-	-	-	-	-	-	-	-	0.6989
rs236530	rs236527	17	70219433-70219433	C	intergenic_variant	MODIFIER	-	-	-	-	-	-	-	-	-	-	-	-	-	-	-	-	0.6314
rs236530	rs638538	17	70219987-70219987	C	intergenic_variant	MODIFIER	-	-	-	-	-	-	-	-	-	-	-	-	-	-	-	-	0.6424
rs236530	rs56942540	17	70221146-70221147	-	intergenic_variant	MODIFIER	-	-	-	-	-	-	-	-	-	-	-	-	-	-	-	-	0.7498
rs236530	rs60113154	17	70221148-70221148	C	intergenic_variant	MODIFIER	-	-	-	-	-	-	-	-	-	-	-	-	-	-	-	-	0.7498
rs236530	rs236530	17	70221330-70221330	T	intergenic_variant	MODIFIER	-	-	-	-	-	-	-	-	-	-	-	-	-	-	-	-	0.6881
rs236530	rs236533	17	70222892-70222892	G	intergenic_variant	MODIFIER	-	-	-	-	-	-	-	-	-	-	-	-	-	-	-	-	0.6983
rs236530	rs236569	17	70226364-70226364	G	intergenic_variant	MODIFIER	-	-	-	-	-	-	-	-	-	-	-	-	-	-	-	-	-
rs236530	rs236569	17	70226364-70226364	T	intergenic_variant	MODIFIER	-	-	-	-	-	-	-	-	-	-	-	-	-	-	-	-	-
rs236530	rs236548	17	70235111-70235111	A	intergenic_variant	MODIFIER	-	-	-	-	-	-	-	-	-	-	-	-	-	-	-	-	0.6951
rs236530	rs236597	17	70239784-70239784	T	upstream_gene_variant	MODIFIER	CALM2P1	ENSG00000267170	Transcript	ENST00000585658	processed_pseudogene	-	-	-	-	-	-	-	1	-	-	-	0.6877
rs236530	rs236564	17	70241115-70241115	T	upstream_gene_variant	MODIFIER	CALM2P1	ENSG00000267170	Transcript	ENST00000585658	processed_pseudogene	-	-	-	-	-	-	-	1	-	-	-	0.6905
rs236530	rs236565	17	70241448-70241448	C	non_coding_transcript_exon_variant	MODIFIER	CALM2P1	ENSG00000267170	Transcript	ENST00000585658	processed_pseudogene	1/1	-	125	-	-	-	-	1	-	-	-	0.75
rs236530	rs236567	17	70246405-70246405	G	downstream_gene_variant	MODIFIER	CALM2P1	ENSG00000267170	Transcript	ENST00000585658	processed_pseudogene	-	-	-	-	-	-	-	1	-	-	-	0.6967
rs236530	rs236561	17	70260080-70260080	C	intergenic_variant	MODIFIER	-	-	-	-	-	-	-	-	-	-	-	-	-	-	-	-	0.6945
rs2241173	rs34462708	17	72021631-72021631	A	downstream_gene_variant	MODIFIER	ROCR	ENSG00000228639	Transcript	ENST00000430908	lincRNA	-	-	-	-	-	-	-	-1	-	-	-	0.5927
rs2241173	rs34462708	17	72021631-72021631	A	downstream_gene_variant	MODIFIER	ROCR	ENSG00000228639	Transcript	ENST00000543512	lincRNA	-	-	-	-	-	-	-	-1	-	-	-	0.5927
rs2241173	rs2216167	17	72025607-72025607	G	intron_variant,non_coding_transcript_variant	MODIFIER	ROCR	ENSG00000228639	Transcript	ENST00000430908	lincRNA	-	2/3	-	-	-	-	-	-1	-	-	-	0.5823
rs2241173	rs2216167	17	72025607-72025607	G	upstream_gene_variant	MODIFIER	LINC01152	ENSG00000256124	Transcript	ENST00000538693	lincRNA	-	-	-	-	-	-	-	1	-	-	-	0.5823
rs2241173	rs2216167	17	72025607-72025607	G	intron_variant,non_coding_transcript_variant	MODIFIER	ROCR	ENSG00000228639	Transcript	ENST00000543512	lincRNA	-	1/1	-	-	-	-	-	-1	-	-	-	0.5823
rs2241173	rs2342301	17	72028417-72028417	G	intron_variant,non_coding_transcript_variant	MODIFIER	ROCR	ENSG00000228639	Transcript	ENST00000430908	lincRNA	-	1/3	-	-	-	-	-	-1	-	-	-	0.5871
rs2241173	rs2342301	17	72028417-72028417	G	upstream_gene_variant	MODIFIER	LINC01152	ENSG00000256124	Transcript	ENST00000472655	lincRNA	-	-	-	-	-	-	-	1	-	-	-	0.5871
rs2241173	rs2342301	17	72028417-72028417	G	upstream_gene_variant	MODIFIER	LINC01152	ENSG00000256124	Transcript	ENST00000538693	lincRNA	-	-	-	-	-	-	-	1	-	-	-	0.5871
rs2241173	rs2342301	17	72028417-72028417	G	upstream_gene_variant	MODIFIER	LINC01152	ENSG00000256124	Transcript	ENST00000538810	lincRNA	-	-	-	-	-	-	-	1	-	-	-	0.5871
rs2241173	rs2342301	17	72028417-72028417	G	intron_variant,non_coding_transcript_variant	MODIFIER	ROCR	ENSG00000228639	Transcript	ENST00000543512	lincRNA	-	1/1	-	-	-	-	-	-1	-	-	-	0.5871
rs2241173	rs35548382	17	72028946-72028946	C	intron_variant,non_coding_transcript_variant	MODIFIER	ROCR	ENSG00000228639	Transcript	ENST00000430908	lincRNA	-	1/3	-	-	-	-	-	-1	-	-	-	0.5877
rs2241173	rs35548382	17	72028946-72028946	C	upstream_gene_variant	MODIFIER	LINC01152	ENSG00000256124	Transcript	ENST00000472655	lincRNA	-	-	-	-	-	-	-	1	-	-	-	0.5877
rs2241173	rs35548382	17	72028946-72028946	C	upstream_gene_variant	MODIFIER	LINC01152	ENSG00000256124	Transcript	ENST00000538693	lincRNA	-	-	-	-	-	-	-	1	-	-	-	0.5877
rs2241173	rs35548382	17	72028946-72028946	C	upstream_gene_variant	MODIFIER	LINC01152	ENSG00000256124	Transcript	ENST00000538810	lincRNA	-	-	-	-	-	-	-	1	-	-	-	0.5877
rs2241173	rs35548382	17	72028946-72028946	C	intron_variant,non_coding_transcript_variant	MODIFIER	ROCR	ENSG00000228639	Transcript	ENST00000543512	lincRNA	-	1/1	-	-	-	-	-	-1	-	-	-	0.5877
rs2241173	rs2193054	17	72029668-72029668	C	intron_variant,non_coding_transcript_variant	MODIFIER	ROCR	ENSG00000228639	Transcript	ENST00000430908	lincRNA	-	1/3	-	-	-	-	-	-1	-	-	-	0.5851
rs2241173	rs2193054	17	72029668-72029668	C	upstream_gene_variant	MODIFIER	LINC01152	ENSG00000256124	Transcript	ENST00000472655	lincRNA	-	-	-	-	-	-	-	1	-	-	-	0.5851
rs2241173	rs2193054	17	72029668-72029668	C	upstream_gene_variant	MODIFIER	LINC01152	ENSG00000256124	Transcript	ENST00000538693	lincRNA	-	-	-	-	-	-	-	1	-	-	-	0.5851
rs2241173	rs2193054	17	72029668-72029668	C	upstream_gene_variant	MODIFIER	LINC01152	ENSG00000256124	Transcript	ENST00000538810	lincRNA	-	-	-	-	-	-	-	1	-	-	-	0.5851
rs2241173	rs2193054	17	72029668-72029668	C	downstream_gene_variant	MODIFIER	SOX9-AS1	ENSG00000234899	Transcript	ENST00000540802	lincRNA	-	-	-	-	-	-	-	-1	-	-	-	0.5851
rs2241173	rs2193054	17	72029668-72029668	C	intron_variant,non_coding_transcript_variant	MODIFIER	ROCR	ENSG00000228639	Transcript	ENST00000543512	lincRNA	-	1/1	-	-	-	-	-	-1	-	-	-	0.5851
rs2241173	rs3035029	17	72029710-72029710	ATAG	intron_variant,non_coding_transcript_variant	MODIFIER	ROCR	ENSG00000228639	Transcript	ENST00000430908	lincRNA	-	1/3	-	-	-	-	-	-1	-	-	-	0.4281
rs2241173	rs3035029	17	72029710-72029710	ATAG	upstream_gene_variant	MODIFIER	LINC01152	ENSG00000256124	Transcript	ENST00000472655	lincRNA	-	-	-	-	-	-	-	1	-	-	-	0.4281
rs2241173	rs3035029	17	72029710-72029710	ATAG	upstream_gene_variant	MODIFIER	LINC01152	ENSG00000256124	Transcript	ENST00000538693	lincRNA	-	-	-	-	-	-	-	1	-	-	-	0.4281
rs2241173	rs3035029	17	72029710-72029710	ATAG	upstream_gene_variant	MODIFIER	LINC01152	ENSG00000256124	Transcript	ENST00000538810	lincRNA	-	-	-	-	-	-	-	1	-	-	-	0.4281
rs2241173	rs3035029	17	72029710-72029710	ATAG	downstream_gene_variant	MODIFIER	SOX9-AS1	ENSG00000234899	Transcript	ENST00000540802	lincRNA	-	-	-	-	-	-	-	-1	-	-	-	0.4281
rs2241173	rs3035029	17	72029710-72029710	ATAG	intron_variant,non_coding_transcript_variant	MODIFIER	ROCR	ENSG00000228639	Transcript	ENST00000543512	lincRNA	-	1/1	-	-	-	-	-	-1	-	-	-	0.4281
rs2241173	rs2193053	17	72029790-72029790	C	intron_variant,non_coding_transcript_variant	MODIFIER	ROCR	ENSG00000228639	Transcript	ENST00000430908	lincRNA	-	1/3	-	-	-	-	-	-1	-	-	-	-
rs2241173	rs2193053	17	72029790-72029790	G	intron_variant,non_coding_transcript_variant	MODIFIER	ROCR	ENSG00000228639	Transcript	ENST00000430908	lincRNA	-	1/3	-	-	-	-	-	-1	-	-	-	-
rs2241173	rs2193053	17	72029790-72029790	C	upstream_gene_variant	MODIFIER	LINC01152	ENSG00000256124	Transcript	ENST00000472655	lincRNA	-	-	-	-	-	-	-	1	-	-	-	-
rs2241173	rs2193053	17	72029790-72029790	G	upstream_gene_variant	MODIFIER	LINC01152	ENSG00000256124	Transcript	ENST00000472655	lincRNA	-	-	-	-	-	-	-	1	-	-	-	-
rs2241173	rs2193053	17	72029790-72029790	C	upstream_gene_variant	MODIFIER	LINC01152	ENSG00000256124	Transcript	ENST00000538693	lincRNA	-	-	-	-	-	-	-	1	-	-	-	-
rs2241173	rs2193053	17	72029790-72029790	G	upstream_gene_variant	MODIFIER	LINC01152	ENSG00000256124	Transcript	ENST00000538693	lincRNA	-	-	-	-	-	-	-	1	-	-	-	-
rs2241173	rs2193053	17	72029790-72029790	C	upstream_gene_variant	MODIFIER	LINC01152	ENSG00000256124	Transcript	ENST00000538810	lincRNA	-	-	-	-	-	-	-	1	-	-	-	-
rs2241173	rs2193053	17	72029790-72029790	G	upstream_gene_variant	MODIFIER	LINC01152	ENSG00000256124	Transcript	ENST00000538810	lincRNA	-	-	-	-	-	-	-	1	-	-	-	-
rs2241173	rs2193053	17	72029790-72029790	C	downstream_gene_variant	MODIFIER	SOX9-AS1	ENSG00000234899	Transcript	ENST00000540802	lincRNA	-	-	-	-	-	-	-	-1	-	-	-	-
rs2241173	rs2193053	17	72029790-72029790	G	downstream_gene_variant	MODIFIER	SOX9-AS1	ENSG00000234899	Transcript	ENST00000540802	lincRNA	-	-	-	-	-	-	-	-1	-	-	-	-
rs2241173	rs2193053	17	72029790-72029790	C	intron_variant,non_coding_transcript_variant	MODIFIER	ROCR	ENSG00000228639	Transcript	ENST00000543512	lincRNA	-	1/1	-	-	-	-	-	-1	-	-	-	-
rs2241173	rs2193053	17	72029790-72029790	G	intron_variant,non_coding_transcript_variant	MODIFIER	ROCR	ENSG00000228639	Transcript	ENST00000543512	lincRNA	-	1/1	-	-	-	-	-	-1	-	-	-	-
rs2241173	rs2193052	17	72029996-72029996	A	intron_variant,non_coding_transcript_variant	MODIFIER	ROCR	ENSG00000228639	Transcript	ENST00000430908	lincRNA	-	1/3	-	-	-	-	-	-1	-	-	-	0.5877
rs2241173	rs2193052	17	72029996-72029996	A	upstream_gene_variant	MODIFIER	LINC01152	ENSG00000256124	Transcript	ENST00000472655	lincRNA	-	-	-	-	-	-	-	1	-	-	-	0.5877
rs2241173	rs2193052	17	72029996-72029996	A	upstream_gene_variant	MODIFIER	LINC01152	ENSG00000256124	Transcript	ENST00000538693	lincRNA	-	-	-	-	-	-	-	1	-	-	-	0.5877
rs2241173	rs2193052	17	72029996-72029996	A	upstream_gene_variant	MODIFIER	LINC01152	ENSG00000256124	Transcript	ENST00000538810	lincRNA	-	-	-	-	-	-	-	1	-	-	-	0.5877
rs2241173	rs2193052	17	72029996-72029996	A	downstream_gene_variant	MODIFIER	SOX9-AS1	ENSG00000234899	Transcript	ENST00000540802	lincRNA	-	-	-	-	-	-	-	-1	-	-	-	0.5877
rs2241173	rs2193052	17	72029996-72029996	A	intron_variant,non_coding_transcript_variant	MODIFIER	ROCR	ENSG00000228639	Transcript	ENST00000543512	lincRNA	-	1/1	-	-	-	-	-	-1	-	-	-	0.5877
rs2241173	rs2193052	17	72029996-72029996	A	regulatory_region_variant	MODIFIER	-	-	RegulatoryFeature	ENSR00000097880	promoter	-	-	-	-	-	-	-	-	-	-	-	0.5877
rs2241173	rs759495	17	72030880-72030880	C	upstream_gene_variant	MODIFIER	ROCR	ENSG00000228639	Transcript	ENST00000430908	lincRNA	-	-	-	-	-	-	-	-1	-	-	-	0.6
rs2241173	rs759495	17	72030880-72030880	C	intron_variant,non_coding_transcript_variant	MODIFIER	LINC01152	ENSG00000256124	Transcript	ENST00000472655	lincRNA	-	1/2	-	-	-	-	-	1	-	-	-	0.6
rs2241173	rs759495	17	72030880-72030880	C	intron_variant,non_coding_transcript_variant	MODIFIER	LINC01152	ENSG00000256124	Transcript	ENST00000538693	lincRNA	-	1/1	-	-	-	-	-	1	-	-	-	0.6
rs2241173	rs759495	17	72030880-72030880	C	intron_variant,non_coding_transcript_variant	MODIFIER	LINC01152	ENSG00000256124	Transcript	ENST00000538810	lincRNA	-	1/2	-	-	-	-	-	1	-	-	-	0.6
rs2241173	rs759495	17	72030880-72030880	C	downstream_gene_variant	MODIFIER	SOX9-AS1	ENSG00000234899	Transcript	ENST00000540802	lincRNA	-	-	-	-	-	-	-	-1	-	-	-	0.6
rs2241173	rs759495	17	72030880-72030880	C	intron_variant,non_coding_transcript_variant	MODIFIER	ROCR	ENSG00000228639	Transcript	ENST00000543512	lincRNA	-	1/1	-	-	-	-	-	-1	-	-	-	0.6
rs2241173	rs759495	17	72030880-72030880	C	regulatory_region_variant	MODIFIER	-	-	RegulatoryFeature	ENSR00000097880	promoter	-	-	-	-	-	-	-	-	-	-	-	0.6
rs2241173	rs759495	17	72030880-72030880	C	regulatory_region_variant	MODIFIER	-	-	RegulatoryFeature	ENSR00000563336	CTCF_binding_site	-	-	-	-	-	-	-	-	-	-	-	0.6
rs2241173	rs2241173	17	72032304-72032304	G	upstream_gene_variant	MODIFIER	ROCR	ENSG00000228639	Transcript	ENST00000430908	lincRNA	-	-	-	-	-	-	-	-1	-	-	-	0.5761
rs2241173	rs2241173	17	72032304-72032304	G	intron_variant,non_coding_transcript_variant	MODIFIER	LINC01152	ENSG00000256124	Transcript	ENST00000472655	lincRNA	-	1/2	-	-	-	-	-	1	-	-	-	0.5761
rs2241173	rs2241173	17	72032304-72032304	G	intron_variant,non_coding_transcript_variant	MODIFIER	LINC01152	ENSG00000256124	Transcript	ENST00000538693	lincRNA	-	1/1	-	-	-	-	-	1	-	-	-	0.5761
rs2241173	rs2241173	17	72032304-72032304	G	intron_variant,non_coding_transcript_variant	MODIFIER	LINC01152	ENSG00000256124	Transcript	ENST00000538810	lincRNA	-	1/2	-	-	-	-	-	1	-	-	-	0.5761
rs2241173	rs2241173	17	72032304-72032304	G	downstream_gene_variant	MODIFIER	SOX9-AS1	ENSG00000234899	Transcript	ENST00000540802	lincRNA	-	-	-	-	-	-	-	-1	-	-	-	0.5761
rs2241173	rs2241173	17	72032304-72032304	G	intron_variant,non_coding_transcript_variant	MODIFIER	ROCR	ENSG00000228639	Transcript	ENST00000543512	lincRNA	-	1/1	-	-	-	-	-	-1	-	-	-	0.5761
rs2241173	rs9807105	17	72032697-72032697	C	downstream_gene_variant	MODIFIER	SOX9-AS1	ENSG00000234899	Transcript	ENST00000412640	lincRNA	-	-	-	-	-	-	-	-1	-	-	-	0.5913
rs2241173	rs9807105	17	72032697-72032697	C	upstream_gene_variant	MODIFIER	ROCR	ENSG00000228639	Transcript	ENST00000430908	lincRNA	-	-	-	-	-	-	-	-1	-	-	-	0.5913
rs2241173	rs9807105	17	72032697-72032697	C	intron_variant,non_coding_transcript_variant	MODIFIER	LINC01152	ENSG00000256124	Transcript	ENST00000472655	lincRNA	-	1/2	-	-	-	-	-	1	-	-	-	0.5913
rs2241173	rs9807105	17	72032697-72032697	C	intron_variant,non_coding_transcript_variant	MODIFIER	LINC01152	ENSG00000256124	Transcript	ENST00000538693	lincRNA	-	1/1	-	-	-	-	-	1	-	-	-	0.5913
rs2241173	rs9807105	17	72032697-72032697	C	intron_variant,non_coding_transcript_variant	MODIFIER	LINC01152	ENSG00000256124	Transcript	ENST00000538810	lincRNA	-	1/2	-	-	-	-	-	1	-	-	-	0.5913
rs2241173	rs9807105	17	72032697-72032697	C	downstream_gene_variant	MODIFIER	SOX9-AS1	ENSG00000234899	Transcript	ENST00000540802	lincRNA	-	-	-	-	-	-	-	-1	-	-	-	0.5913
rs2241173	rs9807105	17	72032697-72032697	C	intron_variant,non_coding_transcript_variant	MODIFIER	ROCR	ENSG00000228639	Transcript	ENST00000543512	lincRNA	-	1/1	-	-	-	-	-	-1	-	-	-	0.5913
rs2241173	rs11871949	17	72033307-72033307	T	downstream_gene_variant	MODIFIER	SOX9-AS1	ENSG00000234899	Transcript	ENST00000412640	lincRNA	-	-	-	-	-	-	-	-1	-	-	-	0.5737
rs2241173	rs11871949	17	72033307-72033307	T	upstream_gene_variant	MODIFIER	ROCR	ENSG00000228639	Transcript	ENST00000430908	lincRNA	-	-	-	-	-	-	-	-1	-	-	-	0.5737
rs2241173	rs11871949	17	72033307-72033307	T	intron_variant,non_coding_transcript_variant	MODIFIER	LINC01152	ENSG00000256124	Transcript	ENST00000472655	lincRNA	-	1/2	-	-	-	-	-	1	-	-	-	0.5737
rs2241173	rs11871949	17	72033307-72033307	T	intron_variant,non_coding_transcript_variant	MODIFIER	LINC01152	ENSG00000256124	Transcript	ENST00000538693	lincRNA	-	1/1	-	-	-	-	-	1	-	-	-	0.5737
rs2241173	rs11871949	17	72033307-72033307	T	intron_variant,non_coding_transcript_variant	MODIFIER	LINC01152	ENSG00000256124	Transcript	ENST00000538810	lincRNA	-	1/2	-	-	-	-	-	1	-	-	-	0.5737
rs2241173	rs11871949	17	72033307-72033307	T	downstream_gene_variant	MODIFIER	SOX9-AS1	ENSG00000234899	Transcript	ENST00000540802	lincRNA	-	-	-	-	-	-	-	-1	-	-	-	0.5737
rs2241173	rs11871949	17	72033307-72033307	T	intron_variant,non_coding_transcript_variant	MODIFIER	ROCR	ENSG00000228639	Transcript	ENST00000543512	lincRNA	-	1/1	-	-	-	-	-	-1	-	-	-	0.5737
rs2241173	rs9895127	17	72033667-72033667	A	downstream_gene_variant	MODIFIER	SOX9-AS1	ENSG00000234899	Transcript	ENST00000412640	lincRNA	-	-	-	-	-	-	-	-1	-	-	-	-
rs2241173	rs9895127	17	72033667-72033667	C	downstream_gene_variant	MODIFIER	SOX9-AS1	ENSG00000234899	Transcript	ENST00000412640	lincRNA	-	-	-	-	-	-	-	-1	-	-	-	-
rs2241173	rs9895127	17	72033667-72033667	G	downstream_gene_variant	MODIFIER	SOX9-AS1	ENSG00000234899	Transcript	ENST00000412640	lincRNA	-	-	-	-	-	-	-	-1	-	-	-	-
rs2241173	rs9895127	17	72033667-72033667	A	upstream_gene_variant	MODIFIER	ROCR	ENSG00000228639	Transcript	ENST00000430908	lincRNA	-	-	-	-	-	-	-	-1	-	-	-	-
rs2241173	rs9895127	17	72033667-72033667	C	upstream_gene_variant	MODIFIER	ROCR	ENSG00000228639	Transcript	ENST00000430908	lincRNA	-	-	-	-	-	-	-	-1	-	-	-	-
rs2241173	rs9895127	17	72033667-72033667	G	upstream_gene_variant	MODIFIER	ROCR	ENSG00000228639	Transcript	ENST00000430908	lincRNA	-	-	-	-	-	-	-	-1	-	-	-	-
rs2241173	rs9895127	17	72033667-72033667	A	intron_variant,non_coding_transcript_variant	MODIFIER	LINC01152	ENSG00000256124	Transcript	ENST00000472655	lincRNA	-	1/2	-	-	-	-	-	1	-	-	-	-
rs2241173	rs9895127	17	72033667-72033667	C	intron_variant,non_coding_transcript_variant	MODIFIER	LINC01152	ENSG00000256124	Transcript	ENST00000472655	lincRNA	-	1/2	-	-	-	-	-	1	-	-	-	-
rs2241173	rs9895127	17	72033667-72033667	G	intron_variant,non_coding_transcript_variant	MODIFIER	LINC01152	ENSG00000256124	Transcript	ENST00000472655	lincRNA	-	1/2	-	-	-	-	-	1	-	-	-	-
rs2241173	rs9895127	17	72033667-72033667	A	intron_variant,non_coding_transcript_variant	MODIFIER	LINC01152	ENSG00000256124	Transcript	ENST00000538693	lincRNA	-	1/1	-	-	-	-	-	1	-	-	-	-
rs2241173	rs9895127	17	72033667-72033667	C	intron_variant,non_coding_transcript_variant	MODIFIER	LINC01152	ENSG00000256124	Transcript	ENST00000538693	lincRNA	-	1/1	-	-	-	-	-	1	-	-	-	-
rs2241173	rs9895127	17	72033667-72033667	G	intron_variant,non_coding_transcript_variant	MODIFIER	LINC01152	ENSG00000256124	Transcript	ENST00000538693	lincRNA	-	1/1	-	-	-	-	-	1	-	-	-	-
rs2241173	rs9895127	17	72033667-72033667	A	intron_variant,non_coding_transcript_variant	MODIFIER	LINC01152	ENSG00000256124	Transcript	ENST00000538810	lincRNA	-	1/2	-	-	-	-	-	1	-	-	-	-
rs2241173	rs9895127	17	72033667-72033667	C	intron_variant,non_coding_transcript_variant	MODIFIER	LINC01152	ENSG00000256124	Transcript	ENST00000538810	lincRNA	-	1/2	-	-	-	-	-	1	-	-	-	-
rs2241173	rs9895127	17	72033667-72033667	G	intron_variant,non_coding_transcript_variant	MODIFIER	LINC01152	ENSG00000256124	Transcript	ENST00000538810	lincRNA	-	1/2	-	-	-	-	-	1	-	-	-	-
rs2241173	rs9895127	17	72033667-72033667	A	downstream_gene_variant	MODIFIER	SOX9-AS1	ENSG00000234899	Transcript	ENST00000540802	lincRNA	-	-	-	-	-	-	-	-1	-	-	-	-
rs2241173	rs9895127	17	72033667-72033667	C	downstream_gene_variant	MODIFIER	SOX9-AS1	ENSG00000234899	Transcript	ENST00000540802	lincRNA	-	-	-	-	-	-	-	-1	-	-	-	-
rs2241173	rs9895127	17	72033667-72033667	G	downstream_gene_variant	MODIFIER	SOX9-AS1	ENSG00000234899	Transcript	ENST00000540802	lincRNA	-	-	-	-	-	-	-	-1	-	-	-	-
rs2241173	rs9895127	17	72033667-72033667	A	intron_variant,non_coding_transcript_variant	MODIFIER	ROCR	ENSG00000228639	Transcript	ENST00000543512	lincRNA	-	1/1	-	-	-	-	-	-1	-	-	-	-
rs2241173	rs9895127	17	72033667-72033667	C	intron_variant,non_coding_transcript_variant	MODIFIER	ROCR	ENSG00000228639	Transcript	ENST00000543512	lincRNA	-	1/1	-	-	-	-	-	-1	-	-	-	-
rs2241173	rs9895127	17	72033667-72033667	G	intron_variant,non_coding_transcript_variant	MODIFIER	ROCR	ENSG00000228639	Transcript	ENST00000543512	lincRNA	-	1/1	-	-	-	-	-	-1	-	-	-	-
rs2241173	rs3744316	17	72033997-72033997	T	downstream_gene_variant	MODIFIER	SOX9-AS1	ENSG00000234899	Transcript	ENST00000412640	lincRNA	-	-	-	-	-	-	-	-1	-	-	-	0.5753
rs2241173	rs3744316	17	72033997-72033997	T	upstream_gene_variant	MODIFIER	ROCR	ENSG00000228639	Transcript	ENST00000430908	lincRNA	-	-	-	-	-	-	-	-1	-	-	-	0.5753
rs2241173	rs3744316	17	72033997-72033997	T	intron_variant,non_coding_transcript_variant	MODIFIER	LINC01152	ENSG00000256124	Transcript	ENST00000472655	lincRNA	-	1/2	-	-	-	-	-	1	-	-	-	0.5753
rs2241173	rs3744316	17	72033997-72033997	T	intron_variant,non_coding_transcript_variant	MODIFIER	LINC01152	ENSG00000256124	Transcript	ENST00000538693	lincRNA	-	1/1	-	-	-	-	-	1	-	-	-	0.5753
rs2241173	rs3744316	17	72033997-72033997	T	intron_variant,non_coding_transcript_variant	MODIFIER	LINC01152	ENSG00000256124	Transcript	ENST00000538810	lincRNA	-	1/2	-	-	-	-	-	1	-	-	-	0.5753
rs2241173	rs3744316	17	72033997-72033997	T	downstream_gene_variant	MODIFIER	SOX9-AS1	ENSG00000234899	Transcript	ENST00000540802	lincRNA	-	-	-	-	-	-	-	-1	-	-	-	0.5753
rs2241173	rs3744316	17	72033997-72033997	T	non_coding_transcript_exon_variant	MODIFIER	ROCR	ENSG00000228639	Transcript	ENST00000543512	lincRNA	1/2	-	96	-	-	-	-	-1	-	-	-	0.5753
rs2241173	rs3744316	17	72033997-72033997	T	regulatory_region_variant	MODIFIER	-	-	RegulatoryFeature	ENSR00000563337	enhancer	-	-	-	-	-	-	-	-	-	-	-	0.5753
rs2241173	rs3744316	17	72033997-72033997	T	TF_binding_site_variant	MODIFIER	-	-	MotifFeature	ENSM00206971142	-	-	-	-	-	-	-	-	1	-	-	-	0.5753
rs2241173	rs3744316	17	72033997-72033997	T	TF_binding_site_variant	MODIFIER	-	-	MotifFeature	ENSM00207024630	-	-	-	-	-	-	-	-	1	-	-	-	0.5753
rs2241173	rs7219056	17	72035715-72035715	T	downstream_gene_variant	MODIFIER	SOX9-AS1	ENSG00000234899	Transcript	ENST00000412640	lincRNA	-	-	-	-	-	-	-	-1	-	-	-	0.5685
rs2241173	rs7219056	17	72035715-72035715	T	downstream_gene_variant	MODIFIER	SOX9-AS1	ENSG00000234899	Transcript	ENST00000424417	lincRNA	-	-	-	-	-	-	-	-1	-	-	-	0.5685
rs2241173	rs7219056	17	72035715-72035715	T	intron_variant,non_coding_transcript_variant	MODIFIER	LINC01152	ENSG00000256124	Transcript	ENST00000472655	lincRNA	-	1/2	-	-	-	-	-	1	-	-	-	0.5685
rs2241173	rs7219056	17	72035715-72035715	T	intron_variant,non_coding_transcript_variant	MODIFIER	LINC01152	ENSG00000256124	Transcript	ENST00000538693	lincRNA	-	1/1	-	-	-	-	-	1	-	-	-	0.5685
rs2241173	rs7219056	17	72035715-72035715	T	intron_variant,non_coding_transcript_variant	MODIFIER	LINC01152	ENSG00000256124	Transcript	ENST00000538810	lincRNA	-	1/2	-	-	-	-	-	1	-	-	-	0.5685
rs2241173	rs7219056	17	72035715-72035715	T	intron_variant,non_coding_transcript_variant	MODIFIER	SOX9-AS1	ENSG00000234899	Transcript	ENST00000540802	lincRNA	-	2/2	-	-	-	-	-	-1	-	-	-	0.5685
rs2241173	rs7219056	17	72035715-72035715	T	upstream_gene_variant	MODIFIER	ROCR	ENSG00000228639	Transcript	ENST00000543512	lincRNA	-	-	-	-	-	-	-	-1	-	-	-	0.5685
rs2241173	rs7219056	17	72035715-72035715	T	downstream_gene_variant	MODIFIER	SOX9-AS1	ENSG00000234899	Transcript	ENST00000602213	lincRNA	-	-	-	-	-	-	-	-1	-	-	-	0.5685
rs2241173	rs7218051	17	72035843-72035843	A	downstream_gene_variant	MODIFIER	SOX9-AS1	ENSG00000234899	Transcript	ENST00000412640	lincRNA	-	-	-	-	-	-	-	-1	-	-	-	0.5689
rs2241173	rs7218051	17	72035843-72035843	A	downstream_gene_variant	MODIFIER	SOX9-AS1	ENSG00000234899	Transcript	ENST00000424417	lincRNA	-	-	-	-	-	-	-	-1	-	-	-	0.5689
rs2241173	rs7218051	17	72035843-72035843	A	intron_variant,non_coding_transcript_variant	MODIFIER	LINC01152	ENSG00000256124	Transcript	ENST00000472655	lincRNA	-	1/2	-	-	-	-	-	1	-	-	-	0.5689
rs2241173	rs7218051	17	72035843-72035843	A	intron_variant,non_coding_transcript_variant	MODIFIER	LINC01152	ENSG00000256124	Transcript	ENST00000538693	lincRNA	-	1/1	-	-	-	-	-	1	-	-	-	0.5689
rs2241173	rs7218051	17	72035843-72035843	A	intron_variant,non_coding_transcript_variant	MODIFIER	LINC01152	ENSG00000256124	Transcript	ENST00000538810	lincRNA	-	1/2	-	-	-	-	-	1	-	-	-	0.5689
rs2241173	rs7218051	17	72035843-72035843	A	intron_variant,non_coding_transcript_variant	MODIFIER	SOX9-AS1	ENSG00000234899	Transcript	ENST00000540802	lincRNA	-	2/2	-	-	-	-	-	-1	-	-	-	0.5689
rs2241173	rs7218051	17	72035843-72035843	A	upstream_gene_variant	MODIFIER	ROCR	ENSG00000228639	Transcript	ENST00000543512	lincRNA	-	-	-	-	-	-	-	-1	-	-	-	0.5689
rs2241173	rs7218051	17	72035843-72035843	A	downstream_gene_variant	MODIFIER	SOX9-AS1	ENSG00000234899	Transcript	ENST00000602213	lincRNA	-	-	-	-	-	-	-	-1	-	-	-	0.5689
rs2241173	rs7218051	17	72035843-72035843	A	downstream_gene_variant	MODIFIER	SOX9-AS1	ENSG00000234899	Transcript	ENST00000628742	lincRNA	-	-	-	-	-	-	-	-1	-	-	-	0.5689
rs2241173	rs7218051	17	72035843-72035843	A	downstream_gene_variant	MODIFIER	SOX9-AS1	ENSG00000234899	Transcript	ENST00000630770	lincRNA	-	-	-	-	-	-	-	-1	-	-	-	0.5689
rs2241173	rs8081315	17	72036414-72036414	A	downstream_gene_variant	MODIFIER	SOX9-AS1	ENSG00000234899	Transcript	ENST00000412640	lincRNA	-	-	-	-	-	-	-	-1	-	-	-	0.5723
rs2241173	rs8081315	17	72036414-72036414	A	downstream_gene_variant	MODIFIER	SOX9-AS1	ENSG00000234899	Transcript	ENST00000424417	lincRNA	-	-	-	-	-	-	-	-1	-	-	-	0.5723
rs2241173	rs8081315	17	72036414-72036414	A	intron_variant,non_coding_transcript_variant	MODIFIER	LINC01152	ENSG00000256124	Transcript	ENST00000472655	lincRNA	-	1/2	-	-	-	-	-	1	-	-	-	0.5723
rs2241173	rs8081315	17	72036414-72036414	A	downstream_gene_variant	MODIFIER	LINC01152	ENSG00000256124	Transcript	ENST00000538693	lincRNA	-	-	-	-	-	-	-	1	-	-	-	0.5723
rs2241173	rs8081315	17	72036414-72036414	A	intron_variant,non_coding_transcript_variant	MODIFIER	LINC01152	ENSG00000256124	Transcript	ENST00000538810	lincRNA	-	1/2	-	-	-	-	-	1	-	-	-	0.5723
rs2241173	rs8081315	17	72036414-72036414	A	intron_variant,non_coding_transcript_variant	MODIFIER	SOX9-AS1	ENSG00000234899	Transcript	ENST00000540802	lincRNA	-	2/2	-	-	-	-	-	-1	-	-	-	0.5723
rs2241173	rs8081315	17	72036414-72036414	A	upstream_gene_variant	MODIFIER	ROCR	ENSG00000228639	Transcript	ENST00000543512	lincRNA	-	-	-	-	-	-	-	-1	-	-	-	0.5723
rs2241173	rs8081315	17	72036414-72036414	A	downstream_gene_variant	MODIFIER	SOX9-AS1	ENSG00000234899	Transcript	ENST00000602213	lincRNA	-	-	-	-	-	-	-	-1	-	-	-	0.5723
rs2241173	rs8081315	17	72036414-72036414	A	downstream_gene_variant	MODIFIER	SOX9-AS1	ENSG00000234899	Transcript	ENST00000628742	lincRNA	-	-	-	-	-	-	-	-1	-	-	-	0.5723
rs2241173	rs8081315	17	72036414-72036414	A	downstream_gene_variant	MODIFIER	SOX9-AS1	ENSG00000234899	Transcript	ENST00000630770	lincRNA	-	-	-	-	-	-	-	-1	-	-	-	0.5723
rs2241173	rs8079939	17	72036826-72036826	T	downstream_gene_variant	MODIFIER	SOX9-AS1	ENSG00000234899	Transcript	ENST00000412640	lincRNA	-	-	-	-	-	-	-	-1	-	-	-	0.5717
rs2241173	rs8079939	17	72036826-72036826	T	downstream_gene_variant	MODIFIER	SOX9-AS1	ENSG00000234899	Transcript	ENST00000424417	lincRNA	-	-	-	-	-	-	-	-1	-	-	-	0.5717
rs2241173	rs8079939	17	72036826-72036826	T	intron_variant,non_coding_transcript_variant	MODIFIER	LINC01152	ENSG00000256124	Transcript	ENST00000472655	lincRNA	-	1/2	-	-	-	-	-	1	-	-	-	0.5717
rs2241173	rs8079939	17	72036826-72036826	T	downstream_gene_variant	MODIFIER	LINC01152	ENSG00000256124	Transcript	ENST00000538693	lincRNA	-	-	-	-	-	-	-	1	-	-	-	0.5717
rs2241173	rs8079939	17	72036826-72036826	T	intron_variant,non_coding_transcript_variant	MODIFIER	LINC01152	ENSG00000256124	Transcript	ENST00000538810	lincRNA	-	1/2	-	-	-	-	-	1	-	-	-	0.5717
rs2241173	rs8079939	17	72036826-72036826	T	intron_variant,non_coding_transcript_variant	MODIFIER	SOX9-AS1	ENSG00000234899	Transcript	ENST00000540802	lincRNA	-	2/2	-	-	-	-	-	-1	-	-	-	0.5717
rs2241173	rs8079939	17	72036826-72036826	T	upstream_gene_variant	MODIFIER	ROCR	ENSG00000228639	Transcript	ENST00000543512	lincRNA	-	-	-	-	-	-	-	-1	-	-	-	0.5717
rs2241173	rs8079939	17	72036826-72036826	T	downstream_gene_variant	MODIFIER	SOX9-AS1	ENSG00000234899	Transcript	ENST00000602213	lincRNA	-	-	-	-	-	-	-	-1	-	-	-	0.5717
rs2241173	rs8079939	17	72036826-72036826	T	downstream_gene_variant	MODIFIER	SOX9-AS1	ENSG00000234899	Transcript	ENST00000628742	lincRNA	-	-	-	-	-	-	-	-1	-	-	-	0.5717
rs2241173	rs8079939	17	72036826-72036826	T	downstream_gene_variant	MODIFIER	SOX9-AS1	ENSG00000234899	Transcript	ENST00000630770	lincRNA	-	-	-	-	-	-	-	-1	-	-	-	0.5717
rs2241173	rs8081868	17	72037325-72037325	G	non_coding_transcript_exon_variant	MODIFIER	SOX9-AS1	ENSG00000234899	Transcript	ENST00000412640	lincRNA	5/5	-	624	-	-	-	-	-1	-	-	-	-
rs2241173	rs8081868	17	72037325-72037325	T	non_coding_transcript_exon_variant	MODIFIER	SOX9-AS1	ENSG00000234899	Transcript	ENST00000412640	lincRNA	5/5	-	624	-	-	-	-	-1	-	-	-	-
rs2241173	rs8081868	17	72037325-72037325	G	downstream_gene_variant	MODIFIER	SOX9-AS1	ENSG00000234899	Transcript	ENST00000424417	lincRNA	-	-	-	-	-	-	-	-1	-	-	-	-
rs2241173	rs8081868	17	72037325-72037325	T	downstream_gene_variant	MODIFIER	SOX9-AS1	ENSG00000234899	Transcript	ENST00000424417	lincRNA	-	-	-	-	-	-	-	-1	-	-	-	-
rs2241173	rs8081868	17	72037325-72037325	G	intron_variant,non_coding_transcript_variant	MODIFIER	LINC01152	ENSG00000256124	Transcript	ENST00000472655	lincRNA	-	2/2	-	-	-	-	-	1	-	-	-	-
rs2241173	rs8081868	17	72037325-72037325	T	intron_variant,non_coding_transcript_variant	MODIFIER	LINC01152	ENSG00000256124	Transcript	ENST00000472655	lincRNA	-	2/2	-	-	-	-	-	1	-	-	-	-
rs2241173	rs8081868	17	72037325-72037325	G	downstream_gene_variant	MODIFIER	LINC01152	ENSG00000256124	Transcript	ENST00000538693	lincRNA	-	-	-	-	-	-	-	1	-	-	-	-
rs2241173	rs8081868	17	72037325-72037325	T	downstream_gene_variant	MODIFIER	LINC01152	ENSG00000256124	Transcript	ENST00000538693	lincRNA	-	-	-	-	-	-	-	1	-	-	-	-
rs2241173	rs8081868	17	72037325-72037325	G	intron_variant,non_coding_transcript_variant	MODIFIER	LINC01152	ENSG00000256124	Transcript	ENST00000538810	lincRNA	-	2/2	-	-	-	-	-	1	-	-	-	-
rs2241173	rs8081868	17	72037325-72037325	T	intron_variant,non_coding_transcript_variant	MODIFIER	LINC01152	ENSG00000256124	Transcript	ENST00000538810	lincRNA	-	2/2	-	-	-	-	-	1	-	-	-	-
rs2241173	rs8081868	17	72037325-72037325	G	non_coding_transcript_exon_variant	MODIFIER	SOX9-AS1	ENSG00000234899	Transcript	ENST00000540802	lincRNA	2/3	-	311	-	-	-	-	-1	-	-	-	-
rs2241173	rs8081868	17	72037325-72037325	T	non_coding_transcript_exon_variant	MODIFIER	SOX9-AS1	ENSG00000234899	Transcript	ENST00000540802	lincRNA	2/3	-	311	-	-	-	-	-1	-	-	-	-
rs2241173	rs8081868	17	72037325-72037325	G	upstream_gene_variant	MODIFIER	ROCR	ENSG00000228639	Transcript	ENST00000543512	lincRNA	-	-	-	-	-	-	-	-1	-	-	-	-
rs2241173	rs8081868	17	72037325-72037325	T	upstream_gene_variant	MODIFIER	ROCR	ENSG00000228639	Transcript	ENST00000543512	lincRNA	-	-	-	-	-	-	-	-1	-	-	-	-
rs2241173	rs8081868	17	72037325-72037325	G	downstream_gene_variant	MODIFIER	SOX9-AS1	ENSG00000234899	Transcript	ENST00000602213	lincRNA	-	-	-	-	-	-	-	-1	-	-	-	-
rs2241173	rs8081868	17	72037325-72037325	T	downstream_gene_variant	MODIFIER	SOX9-AS1	ENSG00000234899	Transcript	ENST00000602213	lincRNA	-	-	-	-	-	-	-	-1	-	-	-	-
rs2241173	rs8081868	17	72037325-72037325	G	downstream_gene_variant	MODIFIER	SOX9-AS1	ENSG00000234899	Transcript	ENST00000628742	lincRNA	-	-	-	-	-	-	-	-1	-	-	-	-
rs2241173	rs8081868	17	72037325-72037325	T	downstream_gene_variant	MODIFIER	SOX9-AS1	ENSG00000234899	Transcript	ENST00000628742	lincRNA	-	-	-	-	-	-	-	-1	-	-	-	-
rs2241173	rs8081868	17	72037325-72037325	G	downstream_gene_variant	MODIFIER	SOX9-AS1	ENSG00000234899	Transcript	ENST00000630770	lincRNA	-	-	-	-	-	-	-	-1	-	-	-	-
rs2241173	rs8081868	17	72037325-72037325	T	downstream_gene_variant	MODIFIER	SOX9-AS1	ENSG00000234899	Transcript	ENST00000630770	lincRNA	-	-	-	-	-	-	-	-1	-	-	-	-
rs2241173	rs9302943	17	72038048-72038048	G	intron_variant,non_coding_transcript_variant	MODIFIER	SOX9-AS1	ENSG00000234899	Transcript	ENST00000412640	lincRNA	-	4/4	-	-	-	-	-	-1	-	-	-	-
rs2241173	rs9302943	17	72038048-72038048	T	intron_variant,non_coding_transcript_variant	MODIFIER	SOX9-AS1	ENSG00000234899	Transcript	ENST00000412640	lincRNA	-	4/4	-	-	-	-	-	-1	-	-	-	-
rs2241173	rs9302943	17	72038048-72038048	G	downstream_gene_variant	MODIFIER	SOX9-AS1	ENSG00000234899	Transcript	ENST00000424417	lincRNA	-	-	-	-	-	-	-	-1	-	-	-	-
rs2241173	rs9302943	17	72038048-72038048	T	downstream_gene_variant	MODIFIER	SOX9-AS1	ENSG00000234899	Transcript	ENST00000424417	lincRNA	-	-	-	-	-	-	-	-1	-	-	-	-
rs2241173	rs9302943	17	72038048-72038048	G	non_coding_transcript_exon_variant	MODIFIER	LINC01152	ENSG00000256124	Transcript	ENST00000472655	lincRNA	3/3	-	329	-	-	-	-	1	-	-	-	-
rs2241173	rs9302943	17	72038048-72038048	T	non_coding_transcript_exon_variant	MODIFIER	LINC01152	ENSG00000256124	Transcript	ENST00000472655	lincRNA	3/3	-	329	-	-	-	-	1	-	-	-	-
rs2241173	rs9302943	17	72038048-72038048	G	downstream_gene_variant	MODIFIER	LINC01152	ENSG00000256124	Transcript	ENST00000538693	lincRNA	-	-	-	-	-	-	-	1	-	-	-	-
rs2241173	rs9302943	17	72038048-72038048	T	downstream_gene_variant	MODIFIER	LINC01152	ENSG00000256124	Transcript	ENST00000538693	lincRNA	-	-	-	-	-	-	-	1	-	-	-	-
rs2241173	rs9302943	17	72038048-72038048	G	intron_variant,non_coding_transcript_variant	MODIFIER	LINC01152	ENSG00000256124	Transcript	ENST00000538810	lincRNA	-	2/2	-	-	-	-	-	1	-	-	-	-
rs2241173	rs9302943	17	72038048-72038048	T	intron_variant,non_coding_transcript_variant	MODIFIER	LINC01152	ENSG00000256124	Transcript	ENST00000538810	lincRNA	-	2/2	-	-	-	-	-	1	-	-	-	-
rs2241173	rs9302943	17	72038048-72038048	G	intron_variant,non_coding_transcript_variant	MODIFIER	SOX9-AS1	ENSG00000234899	Transcript	ENST00000540802	lincRNA	-	1/2	-	-	-	-	-	-1	-	-	-	-
rs2241173	rs9302943	17	72038048-72038048	T	intron_variant,non_coding_transcript_variant	MODIFIER	SOX9-AS1	ENSG00000234899	Transcript	ENST00000540802	lincRNA	-	1/2	-	-	-	-	-	-1	-	-	-	-
rs2241173	rs9302943	17	72038048-72038048	G	upstream_gene_variant	MODIFIER	ROCR	ENSG00000228639	Transcript	ENST00000543512	lincRNA	-	-	-	-	-	-	-	-1	-	-	-	-
rs2241173	rs9302943	17	72038048-72038048	T	upstream_gene_variant	MODIFIER	ROCR	ENSG00000228639	Transcript	ENST00000543512	lincRNA	-	-	-	-	-	-	-	-1	-	-	-	-
rs2241173	rs9302943	17	72038048-72038048	G	downstream_gene_variant	MODIFIER	SOX9-AS1	ENSG00000234899	Transcript	ENST00000602213	lincRNA	-	-	-	-	-	-	-	-1	-	-	-	-
rs2241173	rs9302943	17	72038048-72038048	T	downstream_gene_variant	MODIFIER	SOX9-AS1	ENSG00000234899	Transcript	ENST00000602213	lincRNA	-	-	-	-	-	-	-	-1	-	-	-	-
rs2241173	rs9302943	17	72038048-72038048	G	downstream_gene_variant	MODIFIER	SOX9-AS1	ENSG00000234899	Transcript	ENST00000628742	lincRNA	-	-	-	-	-	-	-	-1	-	-	-	-
rs2241173	rs9302943	17	72038048-72038048	T	downstream_gene_variant	MODIFIER	SOX9-AS1	ENSG00000234899	Transcript	ENST00000628742	lincRNA	-	-	-	-	-	-	-	-1	-	-	-	-
rs2241173	rs9302943	17	72038048-72038048	G	downstream_gene_variant	MODIFIER	SOX9-AS1	ENSG00000234899	Transcript	ENST00000630770	lincRNA	-	-	-	-	-	-	-	-1	-	-	-	-
rs2241173	rs9302943	17	72038048-72038048	T	downstream_gene_variant	MODIFIER	SOX9-AS1	ENSG00000234899	Transcript	ENST00000630770	lincRNA	-	-	-	-	-	-	-	-1	-	-	-	-
rs2241173	rs9898839	17	72038246-72038246	G	intron_variant,non_coding_transcript_variant	MODIFIER	SOX9-AS1	ENSG00000234899	Transcript	ENST00000412640	lincRNA	-	4/4	-	-	-	-	-	-1	-	-	-	0.5695
rs2241173	rs9898839	17	72038246-72038246	G	downstream_gene_variant	MODIFIER	SOX9-AS1	ENSG00000234899	Transcript	ENST00000424417	lincRNA	-	-	-	-	-	-	-	-1	-	-	-	0.5695
rs2241173	rs9898839	17	72038246-72038246	G	non_coding_transcript_exon_variant	MODIFIER	LINC01152	ENSG00000256124	Transcript	ENST00000472655	lincRNA	3/3	-	527	-	-	-	-	1	-	-	-	0.5695
rs2241173	rs9898839	17	72038246-72038246	G	downstream_gene_variant	MODIFIER	LINC01152	ENSG00000256124	Transcript	ENST00000538693	lincRNA	-	-	-	-	-	-	-	1	-	-	-	0.5695
rs2241173	rs9898839	17	72038246-72038246	G	intron_variant,non_coding_transcript_variant	MODIFIER	LINC01152	ENSG00000256124	Transcript	ENST00000538810	lincRNA	-	2/2	-	-	-	-	-	1	-	-	-	0.5695
rs2241173	rs9898839	17	72038246-72038246	G	intron_variant,non_coding_transcript_variant	MODIFIER	SOX9-AS1	ENSG00000234899	Transcript	ENST00000540802	lincRNA	-	1/2	-	-	-	-	-	-1	-	-	-	0.5695
rs2241173	rs9898839	17	72038246-72038246	G	upstream_gene_variant	MODIFIER	ROCR	ENSG00000228639	Transcript	ENST00000543512	lincRNA	-	-	-	-	-	-	-	-1	-	-	-	0.5695
rs2241173	rs9898839	17	72038246-72038246	G	downstream_gene_variant	MODIFIER	SOX9-AS1	ENSG00000234899	Transcript	ENST00000602213	lincRNA	-	-	-	-	-	-	-	-1	-	-	-	0.5695
rs2241173	rs9898839	17	72038246-72038246	G	downstream_gene_variant	MODIFIER	SOX9-AS1	ENSG00000234899	Transcript	ENST00000628742	lincRNA	-	-	-	-	-	-	-	-1	-	-	-	0.5695
rs2241173	rs9898839	17	72038246-72038246	G	downstream_gene_variant	MODIFIER	SOX9-AS1	ENSG00000234899	Transcript	ENST00000630770	lincRNA	-	-	-	-	-	-	-	-1	-	-	-	0.5695
rs2241173	rs7215105	17	72038822-72038822	A	intron_variant,non_coding_transcript_variant	MODIFIER	SOX9-AS1	ENSG00000234899	Transcript	ENST00000412640	lincRNA	-	4/4	-	-	-	-	-	-1	-	-	-	0.5671
rs2241173	rs7215105	17	72038822-72038822	A	downstream_gene_variant	MODIFIER	SOX9-AS1	ENSG00000234899	Transcript	ENST00000424417	lincRNA	-	-	-	-	-	-	-	-1	-	-	-	0.5671
rs2241173	rs7215105	17	72038822-72038822	A	non_coding_transcript_exon_variant	MODIFIER	LINC01152	ENSG00000256124	Transcript	ENST00000472655	lincRNA	3/3	-	1103	-	-	-	-	1	-	-	-	0.5671
rs2241173	rs7215105	17	72038822-72038822	A	downstream_gene_variant	MODIFIER	LINC01152	ENSG00000256124	Transcript	ENST00000538693	lincRNA	-	-	-	-	-	-	-	1	-	-	-	0.5671
rs2241173	rs7215105	17	72038822-72038822	A	downstream_gene_variant	MODIFIER	LINC01152	ENSG00000256124	Transcript	ENST00000538810	lincRNA	-	-	-	-	-	-	-	1	-	-	-	0.5671
rs2241173	rs7215105	17	72038822-72038822	A	intron_variant,non_coding_transcript_variant	MODIFIER	SOX9-AS1	ENSG00000234899	Transcript	ENST00000540802	lincRNA	-	1/2	-	-	-	-	-	-1	-	-	-	0.5671
rs2241173	rs7215105	17	72038822-72038822	A	upstream_gene_variant	MODIFIER	ROCR	ENSG00000228639	Transcript	ENST00000543512	lincRNA	-	-	-	-	-	-	-	-1	-	-	-	0.5671
rs2241173	rs7215105	17	72038822-72038822	A	downstream_gene_variant	MODIFIER	SOX9-AS1	ENSG00000234899	Transcript	ENST00000602213	lincRNA	-	-	-	-	-	-	-	-1	-	-	-	0.5671
rs2241173	rs7215105	17	72038822-72038822	A	downstream_gene_variant	MODIFIER	SOX9-AS1	ENSG00000234899	Transcript	ENST00000628742	lincRNA	-	-	-	-	-	-	-	-1	-	-	-	0.5671
rs2241173	rs7215105	17	72038822-72038822	A	downstream_gene_variant	MODIFIER	SOX9-AS1	ENSG00000234899	Transcript	ENST00000630770	lincRNA	-	-	-	-	-	-	-	-1	-	-	-	0.5671
rs2241173	rs7216609	17	72039014-72039014	T	intron_variant,non_coding_transcript_variant	MODIFIER	SOX9-AS1	ENSG00000234899	Transcript	ENST00000412640	lincRNA	-	4/4	-	-	-	-	-	-1	-	-	-	0.5651
rs2241173	rs7216609	17	72039014-72039014	T	downstream_gene_variant	MODIFIER	SOX9-AS1	ENSG00000234899	Transcript	ENST00000424417	lincRNA	-	-	-	-	-	-	-	-1	-	-	-	0.5651
rs2241173	rs7216609	17	72039014-72039014	T	non_coding_transcript_exon_variant	MODIFIER	LINC01152	ENSG00000256124	Transcript	ENST00000472655	lincRNA	3/3	-	1295	-	-	-	-	1	-	-	-	0.5651
rs2241173	rs7216609	17	72039014-72039014	T	downstream_gene_variant	MODIFIER	LINC01152	ENSG00000256124	Transcript	ENST00000538693	lincRNA	-	-	-	-	-	-	-	1	-	-	-	0.5651
rs2241173	rs7216609	17	72039014-72039014	T	downstream_gene_variant	MODIFIER	LINC01152	ENSG00000256124	Transcript	ENST00000538810	lincRNA	-	-	-	-	-	-	-	1	-	-	-	0.5651
rs2241173	rs7216609	17	72039014-72039014	T	intron_variant,non_coding_transcript_variant	MODIFIER	SOX9-AS1	ENSG00000234899	Transcript	ENST00000540802	lincRNA	-	1/2	-	-	-	-	-	-1	-	-	-	0.5651
rs2241173	rs7216609	17	72039014-72039014	T	upstream_gene_variant	MODIFIER	ROCR	ENSG00000228639	Transcript	ENST00000543512	lincRNA	-	-	-	-	-	-	-	-1	-	-	-	0.5651
rs2241173	rs7216609	17	72039014-72039014	T	downstream_gene_variant	MODIFIER	SOX9-AS1	ENSG00000234899	Transcript	ENST00000602213	lincRNA	-	-	-	-	-	-	-	-1	-	-	-	0.5651
rs2241173	rs7216609	17	72039014-72039014	T	downstream_gene_variant	MODIFIER	SOX9-AS1	ENSG00000234899	Transcript	ENST00000628742	lincRNA	-	-	-	-	-	-	-	-1	-	-	-	0.5651
rs2241173	rs7216609	17	72039014-72039014	T	downstream_gene_variant	MODIFIER	SOX9-AS1	ENSG00000234899	Transcript	ENST00000630770	lincRNA	-	-	-	-	-	-	-	-1	-	-	-	0.5651
rs2241173	rs7217200	17	72039035-72039035	G	intron_variant,non_coding_transcript_variant	MODIFIER	SOX9-AS1	ENSG00000234899	Transcript	ENST00000412640	lincRNA	-	4/4	-	-	-	-	-	-1	-	-	-	0.5669
rs2241173	rs7217200	17	72039035-72039035	G	downstream_gene_variant	MODIFIER	SOX9-AS1	ENSG00000234899	Transcript	ENST00000424417	lincRNA	-	-	-	-	-	-	-	-1	-	-	-	0.5669
rs2241173	rs7217200	17	72039035-72039035	G	non_coding_transcript_exon_variant	MODIFIER	LINC01152	ENSG00000256124	Transcript	ENST00000472655	lincRNA	3/3	-	1316	-	-	-	-	1	-	-	-	0.5669
rs2241173	rs7217200	17	72039035-72039035	G	downstream_gene_variant	MODIFIER	LINC01152	ENSG00000256124	Transcript	ENST00000538693	lincRNA	-	-	-	-	-	-	-	1	-	-	-	0.5669
rs2241173	rs7217200	17	72039035-72039035	G	downstream_gene_variant	MODIFIER	LINC01152	ENSG00000256124	Transcript	ENST00000538810	lincRNA	-	-	-	-	-	-	-	1	-	-	-	0.5669
rs2241173	rs7217200	17	72039035-72039035	G	intron_variant,non_coding_transcript_variant	MODIFIER	SOX9-AS1	ENSG00000234899	Transcript	ENST00000540802	lincRNA	-	1/2	-	-	-	-	-	-1	-	-	-	0.5669
rs2241173	rs7217200	17	72039035-72039035	G	upstream_gene_variant	MODIFIER	ROCR	ENSG00000228639	Transcript	ENST00000543512	lincRNA	-	-	-	-	-	-	-	-1	-	-	-	0.5669
rs2241173	rs7217200	17	72039035-72039035	G	downstream_gene_variant	MODIFIER	SOX9-AS1	ENSG00000234899	Transcript	ENST00000602213	lincRNA	-	-	-	-	-	-	-	-1	-	-	-	0.5669
rs2241173	rs7217200	17	72039035-72039035	G	downstream_gene_variant	MODIFIER	SOX9-AS1	ENSG00000234899	Transcript	ENST00000628742	lincRNA	-	-	-	-	-	-	-	-1	-	-	-	0.5669
rs2241173	rs7217200	17	72039035-72039035	G	downstream_gene_variant	MODIFIER	SOX9-AS1	ENSG00000234899	Transcript	ENST00000630770	lincRNA	-	-	-	-	-	-	-	-1	-	-	-	0.5669
rs2241173	rs2058747	17	72039255-72039255	A	intron_variant,non_coding_transcript_variant	MODIFIER	SOX9-AS1	ENSG00000234899	Transcript	ENST00000412640	lincRNA	-	4/4	-	-	-	-	-	-1	-	-	-	0.5667
rs2241173	rs2058747	17	72039255-72039255	A	downstream_gene_variant	MODIFIER	SOX9-AS1	ENSG00000234899	Transcript	ENST00000424417	lincRNA	-	-	-	-	-	-	-	-1	-	-	-	0.5667
rs2241173	rs2058747	17	72039255-72039255	A	non_coding_transcript_exon_variant	MODIFIER	LINC01152	ENSG00000256124	Transcript	ENST00000472655	lincRNA	3/3	-	1536	-	-	-	-	1	-	-	-	0.5667
rs2241173	rs2058747	17	72039255-72039255	A	downstream_gene_variant	MODIFIER	LINC01152	ENSG00000256124	Transcript	ENST00000538693	lincRNA	-	-	-	-	-	-	-	1	-	-	-	0.5667
rs2241173	rs2058747	17	72039255-72039255	A	downstream_gene_variant	MODIFIER	LINC01152	ENSG00000256124	Transcript	ENST00000538810	lincRNA	-	-	-	-	-	-	-	1	-	-	-	0.5667
rs2241173	rs2058747	17	72039255-72039255	A	intron_variant,non_coding_transcript_variant	MODIFIER	SOX9-AS1	ENSG00000234899	Transcript	ENST00000540802	lincRNA	-	1/2	-	-	-	-	-	-1	-	-	-	0.5667
rs2241173	rs2058747	17	72039255-72039255	A	downstream_gene_variant	MODIFIER	SOX9-AS1	ENSG00000234899	Transcript	ENST00000602213	lincRNA	-	-	-	-	-	-	-	-1	-	-	-	0.5667
rs2241173	rs2058747	17	72039255-72039255	A	downstream_gene_variant	MODIFIER	SOX9-AS1	ENSG00000234899	Transcript	ENST00000628742	lincRNA	-	-	-	-	-	-	-	-1	-	-	-	0.5667
rs2241173	rs2058747	17	72039255-72039255	A	downstream_gene_variant	MODIFIER	SOX9-AS1	ENSG00000234899	Transcript	ENST00000630770	lincRNA	-	-	-	-	-	-	-	-1	-	-	-	0.5667
rs2241173	rs2058745	17	72039299-72039299	T	intron_variant,non_coding_transcript_variant	MODIFIER	SOX9-AS1	ENSG00000234899	Transcript	ENST00000412640	lincRNA	-	4/4	-	-	-	-	-	-1	-	-	-	0.5673
rs2241173	rs2058745	17	72039299-72039299	T	downstream_gene_variant	MODIFIER	SOX9-AS1	ENSG00000234899	Transcript	ENST00000424417	lincRNA	-	-	-	-	-	-	-	-1	-	-	-	0.5673
rs2241173	rs2058745	17	72039299-72039299	T	non_coding_transcript_exon_variant	MODIFIER	LINC01152	ENSG00000256124	Transcript	ENST00000472655	lincRNA	3/3	-	1580	-	-	-	-	1	-	-	-	0.5673
rs2241173	rs2058745	17	72039299-72039299	T	downstream_gene_variant	MODIFIER	LINC01152	ENSG00000256124	Transcript	ENST00000538693	lincRNA	-	-	-	-	-	-	-	1	-	-	-	0.5673
rs2241173	rs2058745	17	72039299-72039299	T	downstream_gene_variant	MODIFIER	LINC01152	ENSG00000256124	Transcript	ENST00000538810	lincRNA	-	-	-	-	-	-	-	1	-	-	-	0.5673
rs2241173	rs2058745	17	72039299-72039299	T	intron_variant,non_coding_transcript_variant	MODIFIER	SOX9-AS1	ENSG00000234899	Transcript	ENST00000540802	lincRNA	-	1/2	-	-	-	-	-	-1	-	-	-	0.5673
rs2241173	rs2058745	17	72039299-72039299	T	downstream_gene_variant	MODIFIER	SOX9-AS1	ENSG00000234899	Transcript	ENST00000602213	lincRNA	-	-	-	-	-	-	-	-1	-	-	-	0.5673
rs2241173	rs2058745	17	72039299-72039299	T	downstream_gene_variant	MODIFIER	SOX9-AS1	ENSG00000234899	Transcript	ENST00000628742	lincRNA	-	-	-	-	-	-	-	-1	-	-	-	0.5673
rs2241173	rs2058745	17	72039299-72039299	T	downstream_gene_variant	MODIFIER	SOX9-AS1	ENSG00000234899	Transcript	ENST00000630770	lincRNA	-	-	-	-	-	-	-	-1	-	-	-	0.5673
rs2241173	rs5821892	17	72040338-72040338	A	intron_variant,non_coding_transcript_variant	MODIFIER	SOX9-AS1	ENSG00000234899	Transcript	ENST00000412640	lincRNA	-	4/4	-	-	-	-	-	-1	-	-	-	-
rs2241173	rs5821892	17	72040338-72040338	CG	intron_variant,non_coding_transcript_variant	MODIFIER	SOX9-AS1	ENSG00000234899	Transcript	ENST00000412640	lincRNA	-	4/4	-	-	-	-	-	-1	-	-	-	-
rs2241173	rs5821892	17	72040338-72040338	G	intron_variant,non_coding_transcript_variant	MODIFIER	SOX9-AS1	ENSG00000234899	Transcript	ENST00000412640	lincRNA	-	4/4	-	-	-	-	-	-1	-	-	-	-
rs2241173	rs5821892	17	72040338-72040338	A	downstream_gene_variant	MODIFIER	SOX9-AS1	ENSG00000234899	Transcript	ENST00000424417	lincRNA	-	-	-	-	-	-	-	-1	-	-	-	-
rs2241173	rs5821892	17	72040338-72040338	CG	downstream_gene_variant	MODIFIER	SOX9-AS1	ENSG00000234899	Transcript	ENST00000424417	lincRNA	-	-	-	-	-	-	-	-1	-	-	-	-
rs2241173	rs5821892	17	72040338-72040338	G	downstream_gene_variant	MODIFIER	SOX9-AS1	ENSG00000234899	Transcript	ENST00000424417	lincRNA	-	-	-	-	-	-	-	-1	-	-	-	-
rs2241173	rs5821892	17	72040338-72040338	A	non_coding_transcript_exon_variant	MODIFIER	LINC01152	ENSG00000256124	Transcript	ENST00000472655	lincRNA	3/3	-	2619-2620	-	-	-	-	1	-	-	-	-
[truncated: 588 more rows]

## Sheet: SNP Set
Table S6b. SNP set for the VEP analysis.
			Characteristics of SNP in credible set
Index SNP	Number of SNPs per locus	SNP in credible set	Chr	Position according to GRCh37.p13 assembly	A1	A2
rs11121615	8	rs11121615	1	10825577	T	C
rs11121615	8	rs36083532	1	10839085	C	T
rs11121615	8	rs7512641	1	10822171	T	A
rs11121615	8	rs7519604	1	10824835	T	C
rs11121615	8	rs10864469	1	10825334	A	C
rs11121615	8	rs60225245	1	10831584	GA	G
rs11121615	8	rs2235699	1	10820215	G	A
rs11121615	8	rs10864470	1	10831408	C	T
rs2911463	27	rs2911463	16	88835545	A	G
rs2911463	27	rs9932423	16	88846849	C	A
rs2911463	27	rs2002833	16	88842117	G	A
rs2911463	27	rs57953994	16	88846803	G	A
rs2911463	27	rs71158757	16	88846807	G	GC
rs2911463	27	rs9933309	16	88844932	T	C
rs2911463	27	rs2911460	16	88842700	A	G
rs2911463	27	rs2932690	16	88842953	G	A
rs2911463	27	rs6500505	16	88838409	A	G
rs2911463	27	rs9972645	16	88796658	A	G
rs2911463	27	rs4433802	16	88784964	A	G
rs2911463	27	rs74757912	16	88779952	C	CCT
rs2911463	27	rs7205626	16	88780472	T	C
rs2911463	27	rs8050715	16	88780923	C	G
rs2911463	27	rs2306046	16	88781419	A	G
rs2911463	27	rs2290902	16	88782676	A	G
rs2911463	27	rs8044367	16	88783374	A	G
rs2911463	27	rs6500491	16	88783521	T	C
rs2911463	27	rs4401037	16	88786967	C	T
rs2911463	27	rs4598894	16	88776141	G	A
rs2911463	27	rs3826076	16	88780518	A	G
rs2911463	27	rs2340973	16	88773396	G	A
rs2911463	27	rs11076702	16	88774569	A	C
rs2911463	27	rs4238685	16	88775220	T	C
rs2911463	27	rs11076701	16	88774525	A	G
rs2911463	27	rs8043637	16	88781125	T	C
rs2911463	27	rs4390574	16	88776297	T	C
rs2861819	104	rs6757906	2	68354727	A	C
rs2861819	104	rs4671874	2	68355640	C	G
rs2861819	104	rs6546356	2	68369938	T	C
rs2861819	104	rs2278788	2	68376556	C	T
rs2861819	104	rs5018482	2	68377612	C	A
rs2861819	104	rs6546357	2	68379038	A	G
rs2861819	104	rs4671205	2	68379388	A	G
rs2861819	104	rs2044693	2	68385097	G	A
rs2861819	104	rs6742014	2	68385955	T	C
rs2861819	104	rs7340307	2	68393144	A	T
rs2861819	104	rs6756198	2	68394184	T	C
rs2861819	104	rs10182832	2	68394984	C	T
rs2861819	104	rs10173501	2	68395631	A	G
rs2861819	104	rs4671876	2	68395913	G	A
rs2861819	104	rs12713633	2	68396196	G	A
rs2861819	104	rs6716271	2	68398919	C	G
rs2861819	104	rs4671877	2	68399190	T	C
rs2861819	104	rs3961804	2	68400098	A	G
rs2861819	104	rs10190515	2	68400956	A	G
rs2861819	104	rs12691190	2	68401557	G	A
rs2861819	104	rs1060842	2	68402012	T	G
rs2861819	104	rs10197082	2	68402830	C	G
rs2861819	104	rs10173197	2	68402835	G	A
rs2861819	104	rs1037242	2	68404828	A	G
rs2861819	104	rs11693063	2	68410372	A	C
rs2861819	104	rs6757991	2	68410660	G	T
rs2861819	104	rs6546358	2	68411414	A	G
rs2861819	104	rs1115793	2	68411962	A	G
rs2861819	104	rs7599591	2	68412906	A	C
rs2861819	104	rs2122126	2	68417717	C	A
rs2861819	104	rs10191352	2	68418868	T	A
rs2861819	104	rs6757863	2	68419487	A	G
rs2861819	104	rs6761378	2	68420070	T	G
rs2861819	104	rs9677635	2	68421049	A	G
rs2861819	104	rs4671878	2	68422771	A	G
rs2861819	104	rs12052801	2	68423218	A	G
rs2861819	104	rs12713635	2	68423530	A	G
rs2861819	104	rs13004649	2	68425417	A	G
rs2861819	104	rs6719706	2	68429632	T	C
rs2861819	104	rs7574378	2	68430925	T	C
rs2861819	104	rs7577586	2	68431259	A	G
rs2861819	104	rs6736178	2	68433831	A	G
rs2861819	104	rs7572554	2	68435280	T	C
rs2861819	104	rs12713636	2	68435431	G	C
rs2861819	104	rs7573449	2	68435932	A	G
rs2861819	104	rs6758449	2	68437108	G	A
rs2861819	104	rs2861814	2	68438614	T	C
rs2861819	104	rs2861815	2	68438829	A	G
rs2861819	104	rs4296409	2	68439168	A	C
rs2861819	104	rs2861816	2	68439237	G	A
rs2861819	104	rs6738957	2	68439960	T	C
rs2861819	104	rs10191980	2	68443651	G	A
rs2861819	104	rs10192179	2	68443835	T	A
rs2861819	104	rs10208241	2	68446936	T	C
rs2861819	104	rs4671884	2	68448235	G	A
rs2861819	104	rs12105301	2	68448365	G	A
rs2861819	104	rs6711175	2	68457280	A	G
rs2861819	104	rs12468533	2	68457573	T	C
rs2861819	104	rs12476697	2	68457854	G	A
rs2861819	104	rs6730444	2	68458420	G	T
rs2861819	104	rs6546362	2	68463321	T	C
rs2861819	104	rs1375371	2	68463612	A	G
rs2861819	104	rs930653	2	68464271	T	A
rs2861819	104	rs6546363	2	68467910	C	A
rs2861819	104	rs6721447	2	68472242	C	A
rs2861819	104	rs7576010	2	68473457	G	A
rs2861819	104	rs6546364	2	68475068	A	C
rs2861819	104	rs4671887	2	68475595	A	C
rs2861819	104	rs7594568	2	68476861	A	G
rs2861819	104	rs4671888	2	68477248	C	T
rs2861819	104	rs1947025	2	68478919	G	A
rs2861819	104	rs12329083	2	68481719	T	A
rs2861819	104	rs7569914	2	68487109	G	A
rs2861819	104	rs2861819	2	68489221	C	G
rs2861819	104	rs6546366	2	68489667	C	A
rs2861819	104	rs12713637	2	68490970	A	T
rs2861819	104	rs13019043	2	68492786	G	A
rs2861819	104	rs6712038	2	68492887	A	G
rs2861819	104	rs10195757	2	68493582	C	T
rs2861819	104	rs6759433	2	68495463	A	G
rs2861819	104	rs7579440	2	68498508	C	T
rs2861819	104	rs6546368	2	68498832	C	T
rs2861819	104	rs4347819	2	68479671	A	G
rs2861819	104	rs140773	2	68413437	G	GTTAA
rs2861819	104	rs541966794	2	68417385	CT	C
rs2861819	104	rs11322366	2	68436059	AT	A
rs2861819	104	rs3836051	2	68402153	TA	T
rs2861819	104	rs59786977	2	68459272	T	C
rs2861819	104	rs10180892	2	68443602	T	A
rs2861819	104	rs146038343	2	68393526	A	AAAG
rs2861819	104	rs200145047	2	68401420	GTTTT	G
rs2861819	104	rs6546360	2	68436291	A	C
rs2861819	104	rs35444760	2	68415004	CA	C
rs2861819	104	rs370561121	2	68445861	T	TTG
rs2861819	104	rs2902065	2	68482327	A	G
rs2861819	104	rs10191973	2	68443610	A	T
rs2861819	104	rs4671892	2	68503920	A	G
rs2861819	104	rs145256468	2	68429538	TTTG	T
rs2861819	104	rs70949683	2	68431485	G	GAT
rs2861819	104	rs386390394	2	68496811	ATTTTT	A
rs2861819	104	rs1868402	2	68409037	G	A
rs2861819	104	rs35684152	2	68408726	C	CT
rs2861819	104	rs66491143	2	68409789	TAA	T
rs2861819	104	rs531986118	2	68400215	CTTTT	C
rs3101725	29	rs17764688	5	127346879	C	T
rs3101725	29	rs34145453	5	127347013	G	A
rs3101725	29	rs1003136	5	127347815	A	G
rs3101725	29	rs28540272	5	127348899	G	A
rs3101725	29	rs3749748	5	127350549	T	C
rs3101725	29	rs17764730	5	127357526	T	C
rs3101725	29	rs34576922	5	127364103	G	C
rs3101725	29	rs6860245	5	127367998	C	G
rs3101725	29	rs2250127	5	127388844	A	G
rs3101725	29	rs6888037	5	127406259	T	G
rs3101725	29	rs2568928	5	127487603	G	A
rs3101725	29	rs790155	5	127498380	T	C
rs3101725	29	rs790154	5	127501235	G	A
rs3101725	29	rs3101725	5	127524018	C	T
rs3101725	29	rs251393	5	127533085	C	T
rs3101725	29	rs11439479	5	127508074	G	GT
rs3101725	29	rs10649697	5	127432908	T	TAGA
rs3101725	29	rs2409110	5	127433047	A	T
rs3101725	29	rs1112956	5	127433798	A	G
rs3101725	29	rs9327468	5	127441861	C	A
rs3101725	29	rs2617617	5	127455008	C	T
rs3101725	29	rs1993878	5	127476971	C	A
rs3101725	29	rs6889311	5	127431285	A	G
rs3101725	29	rs3812049	5	127418850	C	G
rs3101725	29	rs6595799	5	127408683	C	T
rs3101725	29	rs251390	5	127538346	G	A
rs3101725	29	rs251216	5	127543280	A	G
rs3101725	29	rs251391	5	127538116	C	T
rs3101725	29	rs251389	5	127541877	A	C
rs11135046	24	rs1368298	5	158204425	G	A
rs11135046	24	rs31864	5	158220193	G	A
rs11135046	24	rs12332693	5	158227898	A	G
rs11135046	24	rs11135046	5	158230013	T	G
rs11135046	24	rs1432679	5	158244083	C	T
rs11135046	24	rs7710925	5	158245634	A	C
rs11135046	24	rs17715065	5	158261163	C	T
rs11135046	24	rs10061900	5	158253542	T	C
rs11135046	24	rs1368297	5	158255046	T	A
rs11135046	24	rs17714952	5	158257153	G	A
rs11135046	24	rs35168311	5	158257533	T	C
rs11135046	24	rs35737230	5	158257643	C	CA
rs11135046	24	rs57392066	5	158258461	C	T
rs11135046	24	rs11135047	5	158255975	C	T
rs11135046	24	rs11954193	5	158256118	A	G
rs11135046	24	rs55779000	5	158256616	A	G
rs11135046	24	rs10067225	5	158257355	A	T
rs11135046	24	rs10068867	5	158257560	A	G
rs11135046	24	rs10070743	5	158258048	T	C
rs11135046	24	rs10072741	5	158259024	T	C
rs11135046	24	rs17715000	5	158259583	T	C
rs11135046	24	rs10067607	5	158261475	T	C
rs11135046	24	rs4704968	5	158264020	A	G
rs11135046	24	rs10056564	5	158261256	C	T
rs28558138	2	rs28558138	4	26818080	C	G
rs28558138	2	rs3923192	4	26819467	A	G
rs7773004	11	rs7773004	6	26267755	G	A
rs7773004	11	rs994379	6	26305407	C	G
rs7773004	11	rs9393700	6	26309380	A	G
rs7773004	11	rs1053860	6	26325228	T	C
rs7773004	11	rs3778279	6	26325463	C	T
rs7773004	11	rs6456713	6	26325843	G	A
rs7773004	11	rs6932584	6	26327081	C	A
rs7773004	11	rs6932727	6	26327087	A	C
rs7773004	11	rs6933139	6	26327394	T	A
rs7773004	11	rs6917995	6	26327814	C	T
rs7773004	11	rs1155207	6	26328365	G	A
rs9880192	2	rs9880192	3	128297569	C	G
rs9880192	2	rs3795239	3	128296223	T	C
rs12625547	2	rs12625547	20	50154647	G	T
rs12625547	2	rs3787184	20	50157837	G	A
rs236530	14	rs236526	17	68214336	T	A
rs236530	14	rs638538	17	68216128	C	A
rs236530	14	rs236530	17	68217471	T	C
rs236530	14	rs236533	17	68219033	G	A
rs236530	14	rs236548	17	68231252	A	G
rs236530	14	rs236597	17	68235925	T	C
rs236530	14	rs236564	17	68237256	T	G
rs236530	14	rs236567	17	68242546	A	G
rs236530	14	rs236561	17	68256221	A	C
rs236530	14	rs56942540	17	68217287	TA	T
rs236530	14	rs60113154	17	68217289	T	C
rs236530	14	rs236565	17	68237589	T	C
rs236530	14	rs236527	17	68215574	G	C
rs236530	14	rs236569	17	68222505	C	G
rs2241173	36	rs759495	17	70027021	C	T
rs2241173	36	rs2241173	17	70028445	G	A
rs2241173	36	rs9807105	17	70028838	C	T
rs2241173	36	rs11871949	17	70029448	T	C
rs2241173	36	rs3744316	17	70030138	T	C
rs2241173	36	rs7219056	17	70031856	T	C
rs2241173	36	rs7218051	17	70031984	A	G
rs2241173	36	rs8081315	17	70032555	A	T
rs2241173	36	rs8079939	17	70032967	T	G
rs2241173	36	rs8081868	17	70033466	G	C
rs2241173	36	rs9302943	17	70034189	T	A
rs2241173	36	rs9898839	17	70034387	G	C
rs2241173	36	rs7215105	17	70034963	A	G
rs2241173	36	rs7216609	17	70035155	T	C
rs2241173	36	rs7217200	17	70035176	G	A
rs2241173	36	rs2058747	17	70035396	A	G
rs2241173	36	rs2058745	17	70035440	T	C
rs2241173	36	rs9895127	17	70029808	T	C
rs2241173	36	rs5821892	17	70036479	C	CG
rs2241173	36	rs11650401	17	70037444	G	A
rs2241173	36	rs12603032	17	70037793	T	G
rs2241173	36	rs11077593	17	70037826	A	T
rs2241173	36	rs71152164	17	70038424	TCTAAAACA	T
rs2241173	36	rs2058743	17	70040327	G	C
rs2241173	36	rs2342302	17	70036546	G	A
rs2241173	36	rs759493	17	70036558	C	T
rs2241173	36	rs2058740	17	70040660	G	A
rs2241173	36	rs2193052	17	70026137	G	A
rs2241173	36	rs2193054	17	70025809	G	C
rs2241173	36	rs2193053	17	70025931	A	C
rs2241173	36	rs35548382	17	70025087	T	C
rs2241173	36	rs2342301	17	70024558	T	G
rs2241173	36	rs3035029	17	70025851	A	AATAG
rs2241173	36	rs34462708	17	70017772	T	TA
rs2241173	36	rs2058744	17	70040308	G	A
rs2241173	36	rs2216167	17	70021748	A	G
rs73107980	17	rs2544026	12	48186563	A	T
rs73107980	17	rs73107980	12	48187601	T	C
rs73107980	17	rs112689589	12	48190269	T	C
rs73107980	17	rs73107993	12	48195873	T	C
rs73107980	17	rs55726902	12	48196982	A	G
rs73107980	17	rs11168244	12	48202941	T	C
rs73107980	17	rs11168245	12	48204499	G	C
rs73107980	17	rs56389811	12	48205358	T	C
rs73107980	17	rs11168250	12	48209165	T	G
rs73107980	17	rs11168252	12	48210318	A	T
rs73107980	17	rs875023	12	48194435	C	T
rs73107980	17	rs11168246	12	48204627	C	A
rs73107980	17	rs148066105	12	48207460	CGAG	C
rs73107980	17	rs11168251	12	48209663	G	A
rs73107980	17	rs2544029	12	48194957	C	T
rs73107980	17	rs2544030	12	48195451	G	A
rs73107980	17	rs11831883	12	48190044	C	T
