# Supplementary material for: Varicose veins of lower extremities: Insights from the first large-scale genetic study
Source: PLoS Genet. 2019 Apr 18;15(4):e1008110. doi: 10.1371/journal.pgen.1008110 (PMC6490943; doi:10.1371/journal.pgen.1008110)
Supplement: S7 Table — Searching for pleiotropic effects on VVs and gene expression. (XLS) [file pgen.1008110.s013.xls]

## Sheet: Passed both SMR and HEIDI
Table S7a. Results of SMR/HEIDI analysis. Searching for pleiotropic effects on VVs and gene expression. Associations that passed both SMR and HEIDI analyses.
Colors depict different loci.
lead SNP	Source	Tissue	P (SMR)	beta (SMR)	P (HEIDI)	Number of SNPs for HEIDI test	Gene	Probe
rs2861819	WESTRA	Peripheral blood	1.31705e-22	119.964	0.0383609	20	PPP3R1	ILMN_1796962
rs3101725	GTEx	Whole blood	7.13457e-07	72.4359	0.778945	20	LINC01184	ENSG00000245937.3
rs3101725	GTEx	Pancreas	3.26685e-08	184.051	0.594329	20	LINC01184	ENSG00000245937.3
rs3101725	GTEx	Esophagus mucosa	2.0256e-06	113.763	0.252886	20	LINC01184	ENSG00000245937.3
rs3101725	GTEx	Skin not sun exposed suprapubic	1.17621e-07	117.095	0.231394	20	LINC01184	ENSG00000245937.3
rs3101725	GTEx	Skin sun exposed lower leg	1.80718e-09	132.949	0.161599	20	LINC01184	ENSG00000245937.3
rs3101725	GTEx	Artery tibial	1.43338e-06	76.2952	0.0983082	20	LINC01184	ENSG00000245937.3
rs3101725	GTEx	Cells transformed fibroblasts	8.65968e-10	111.579	0.0151389	20	LINC01184	ENSG00000245937.3
rs3101725	GTEx	Thyroid	1.08031e-07	102.513	0.0146299	20	LINC01184	ENSG00000245937.3
rs3101725	GTEx	Adipose subcutaneous	5.59898e-12	173.157	0.0109302	20	LINC01184	ENSG00000245937.3
rs9880192	WESTRA	Peripheral blood	1.42115e-07	-60.9287	0.0553713	12	FLJ40473*	ILMN_1690532
rs2241173	GTEx	Skin sun exposed lower leg	3.00091e-07	133.961	0.0277545	20	AC005152.3 (LOC102723505)	ENSG00000228639.2
Nominal P for SMR test was set at 3.54e-06 (P < 3.54e-06 means that both traits are affected by variation in the same locus)
Nominal P for HEIDI test was set at 0.01 (P < 0.01 corresponds to the rejection of pleiotropy hypothesis)
*has been withdrawn by NCBI (likely represents a cloning artifact)

## Sheet: Passed SMR but not HEIDI
Table S7b. Results of SMR/HEIDI analysis. Searching for pleiotropic effects on VVs and gene expression. Associations that passed SMR but not HEIDI analysis.
lead SNP	Source	Tissue	P (SMR)	beta (SMR)	P (HEIDI)	Number of SNPs for HEIDI test	Gene	Probe
rs2911463	WESTRA	Peripheral blood	1.03645e-06	51.2087	1.97245e-05	13	ZFPM1	ILMN_1651438
rs2911463	WESTRA	Peripheral blood	2.54996e-09	32.501	9.1518e-08	6	APRT	ILMN_1722491
rs2911463	WESTRA	Peripheral blood	1.30562e-06	-32.3363	1.74488e-08	8	RNF166	ILMN_1695356
rs2861819	GTEx	Skin not sun exposed suprapubic	2.10662e-06	76.3005	0.00842522	20	WDR92	ENSG00000243667.2
rs2861819	GTEx	Artery tibial	1.85099e-07	-83.6112	0.00150309	20	PPP3R1	ENSG00000221823.6
rs3101725	GTEx	Nerve tibial	2.30112e-08	144.397	0.00434753	20	LINC01184	ENSG00000245937.3
rs3101725	GTEx	Lung	4.26296e-09	107.651	0.00154508	20	LINC01184	ENSG00000245937.3
rs3101725	GTEx	Esophagus muscularis	1.69239e-06	88.1694	0.00146104	20	LINC01184	ENSG00000245937.3
rs3101725	GTEx	Heart left ventricle	5.40049e-08	162.204	0.000894719	20	LINC01184	ENSG00000245937.3
rs3101725	GTEx	Heart atrial appendage	5.61639e-09	172.15	0.000240859	20	LINC01184	ENSG00000245937.3
rs3101725	GTEx	Muscle skeletal	1.3507e-11	139.265	0.000169075	20	LINC01184	ENSG00000245937.3
rs7773004	WESTRA	Peripheral blood	5.56067e-07	-113.952	4.79642e-05	11	TRIM38	ILMN_1697971
rs2241173	GTEx	Skin not sun exposed suprapubic	1.78318e-06	150.697	0.00268205	20	AC005152.3 (LOC102723505)	ENSG00000228639.2
rs73107980	WESTRA	Peripheral blood	1.02843e-07	107.344	5.78854e-10	15	FLJ20489 (SLC48A1)	ILMN_1778144
Nominal P for SMR test was set at 3.54e-06 (P < 3.54e-06 means that both traits are affected by variation in the same locus)
Nominal P for HEIDI test was set at 0.01 (P < 0.01 corresponds to the rejection of pleiotropy hypothesis)

## Sheet: Results_all
TableS7c. Results of SMR/HEIDI analysis. Searching for pleiotropic effects on VVs and gene expression.
lead SNP	Source	Tissue and probe*	Gene	P (SMR)	beta (SMR)	P (HEIDI)	Number of SNPs for HEIDI test
rs2911463	WESTRA	Peripheral blood_ILMN_1722491	APRT	2.54996e-09	32.501	9.1518e-08	6
rs2911463	WESTRA	Peripheral blood_ILMN_1651438	ZFPM1	1.03645e-06	51.2087	1.97245e-05	13
rs2911463	WESTRA	Peripheral blood_ILMN_1695356	RNF166	1.30562e-06	-32.3363	1.74488e-08	8
rs2911463	GTEx	Muscle skeletal_ENSG00000158717.6	RNF166	1.55714e-05	-53.9265	2.05065e-07	20
rs2911463	WESTRA	Peripheral blood_ILMN_1752249	FAM38A	2.00067e-05	-21.64	3.14224e-12	20
rs2861819	WESTRA	Peripheral blood_ILMN_1796962	PPP3R1	1.31705e-22	119.964	0.0383609	20
rs2861819	GTEx	Artery tibial_ENSG00000221823.6	PPP3R1	1.85099e-07	-83.6112	0.00150309	20
rs2861819	GTEx	Skin not sun exposed suprapubic_ENSG00000243667.2	WDR92	2.10662e-06	76.3005	0.00842522	20
rs2861819	GTEx	Brain cerebellar hemisphere_ENSG00000115956.9	PLEK	3.78937e-06	186.781	0.0726293	20
rs2861819	WESTRA	Peripheral blood_ILMN_1795762	PLEK	7.81608e-06	25.3549	0.046214	7
rs2861819	GTEx	Skin sun exposed lower leg_ENSG00000243667.2	WDR92	8.68446e-06	59.9864	0.735106	20
rs2861819	GTEx	Muscle skeletal_ENSG00000243667.2	WDR92	1.87138e-05	51.8041	0.000363665	20
rs2861819	GTEx	Heart left ventricle_ENSG00000115946.3	PNO1	2.18648e-05	-54.6505	0.249861	20
rs3101725	GTEx	Adipose subcutaneous_ENSG00000245937.3	LINC01184	5.59898e-12	173.157	0.0109302	20
rs3101725	GTEx	Muscle skeletal_ENSG00000245937.3	LINC01184	1.3507e-11	139.265	0.000169075	20
rs3101725	GTEx	Cells transformed fibroblasts_ENSG00000245937.3	LINC01184	8.65968e-10	111.579	0.0151389	20
rs3101725	GTEx	Skin sun exposed lower leg_ENSG00000245937.3	LINC01184	1.80718e-09	132.949	0.161599	20
rs3101725	GTEx	Lung_ENSG00000245937.3	LINC01184	4.26296e-09	107.651	0.00154508	20
rs3101725	GTEx	Heart atrial appendage_ENSG00000245937.3	LINC01184	5.61639e-09	172.15	0.000240859	20
rs3101725	GTEx	Nerve tibial_ENSG00000245937.3	LINC01184	2.30112e-08	144.397	0.00434753	20
rs3101725	GTEx	Pancreas_ENSG00000245937.3	LINC01184	3.26685e-08	184.051	0.594329	20
rs3101725	GTEx	Heart left ventricle_ENSG00000245937.3	LINC01184	5.40049e-08	162.204	0.000894719	20
rs3101725	GTEx	Thyroid_ENSG00000245937.3	LINC01184	1.08031e-07	102.513	0.0146299	20
rs3101725	GTEx	Skin not sun exposed suprapubic_ENSG00000245937.3	LINC01184	1.17621e-07	117.095	0.231394	20
rs3101725	GTEx	Whole blood_ENSG00000245937.3	LINC01184	7.13457e-07	72.4359	0.778945	20
rs3101725	GTEx	Artery tibial_ENSG00000245937.3	LINC01184	1.43338e-06	76.2952	0.0983082	20
rs3101725	GTEx	Esophagus muscularis_ENSG00000245937.3	LINC01184	1.69239e-06	88.1694	0.00146104	20
rs3101725	GTEx	Esophagus mucosa_ENSG00000245937.3	LINC01184	2.0256e-06	113.763	0.252886	20
rs3101725	GTEx	Vagina_ENSG00000245937.3	LINC01184	4.6123e-06	-138.565	0.347481	20
rs3101725	GTEx	Artery coronary_ENSG00000245937.3	LINC01184	1.0013e-05	-137.307	0.00190328	20
rs3101725	GTEx	Adrenal gland_ENSG00000245937.3	LINC01184	1.06092e-05	-134.871	0.473774	20
rs3101725	GTEx	Testis_ENSG00000245937.3	LINC01184	1.68375e-05	111.908	0.000216698	20
rs3101725	GTEx	Artery aorta_ENSG00000245937.3	LINC01184	1.70583e-05	116.281	0.42345	20
rs3101725	GTEx	Adipose visceral omentum_ENSG00000245937.3	LINC01184	1.72451e-05	98.4686	0.334675	20
rs3101725	GTEx	Spleen_ENSG00000245937.3	LINC01184	1.94402e-05	-133.128	0.646463	20
rs3101725	WESTRA	Peripheral blood_ILMN_1876823	HS.543926	7.80869e-05	-39.5264	0.190095	7
rs7773004	WESTRA	Peripheral blood_ILMN_1697971	TRIM38	5.56067e-07	-113.952	4.79642e-05	11
rs7773004	GTEx	Muscle skeletal_ENSG00000158406.2	HIST1H4H	3.85804e-05	-64.9231	0.00066672	20
rs9880192	WESTRA	Peripheral blood_ILMN_1690532	FLJ40473	1.42115e-07	-60.9287	0.0553713	12
rs9880192	GTEx	Artery aorta_ENSG00000163902.7	RPN1	2.38036e-05	71.5868	0.00112379	20
rs9880192	GTEx	Whole blood_ENSG00000198685.2	C3orf27	2.8424e-05	-123.281	0.00362972	20
rs9880192	GTEx	Testis_ENSG00000163902.7	RPN1	7.3236e-05	91.409	0.0142799	20
rs9880192	WESTRA	Peripheral blood_ILMN_1660533	RPN1	8.35634e-05	-45.4749	0.0733202	6
rs12625547	WESTRA	Peripheral blood_ILMN_2089073	ATP9A	6.7627e-06	-51.4063	1.48987e-10	4
rs2241173	GTEx	Skin sun exposed lower leg_ENSG00000228639.2	AC005152.3	3.00091e-07	133.961	0.0277545	20
rs2241173	GTEx	Skin not sun exposed suprapubic_ENSG00000228639.2	AC005152.3	1.78318e-06	150.697	0.00268205	20
rs2241173	GTEx	Skin sun exposed lower leg_ENSG00000256124.1	LINC01152	1.63167e-05	95.7522	0.283777	20
rs2241173	GTEx	Pancreas_ENSG00000228639.2	AC005152.3	2.69762e-05	183.308	0.0381681	20
rs73107980	WESTRA	Peripheral blood_ILMN_1778144	FLJ20489	1.02843e-07	107.344	5.78854e-10	15
rs73107980	WESTRA	Peripheral blood_ILMN_1766916	RPAP3	5.89985e-05	-50.3355	0.13751	9
*Only those probes are presented which are associated with the studied loci at P < 1e-05
