# Supplementary material for: Varicose veins of lower extremities: Insights from the first large-scale genetic study
Source: PLoS Genet. 2019 Apr 18;15(4):e1008110. doi: 10.1371/journal.pgen.1008110 (PMC6490943; doi:10.1371/journal.pgen.1008110)
Supplement: S8 Table — (XLS) [file pgen.1008110.s014.xls]

## Sheet: GSE_5e-8
Table S8a. Results of DEPICT analysis for SNPs with P < 5e-08. Gene set enrichment analysis.
Gene sets with Nominal P > 0.05 were omitted.
Red color depicts genes sets with FDR < 0.05.
PPI, protein-protein interaction
				Top 10 genes in reconstituted gene set
Original gene set ID	Original gene set description	Nominal P	FDR	Reconstituted gene set Z score gene 1	Reconstituted gene set Z score gene 2	Reconstituted gene set Z score gene 3	Reconstituted gene set Z score gene 4	Reconstituted gene set Z score gene 5	Reconstituted gene set Z score gene 6	Reconstituted gene set Z score gene 7	Reconstituted gene set Z score gene 8	Reconstituted gene set Z score gene 9	Reconstituted gene set Z score gene 10
MP:0001622	abnormal vasculogenesis	1.58e-09	<0.05	DIP2B (2.9)	ENSG00000245937 (1.9)	ATF1 (1.9)	PIEZO1 (1.8)	C3orf27 (1.8)	ADM (1.6)	CLN3 (1.5)	ENSG00000235997 (1.5)	HDAC7 (1.4)	AGGF1 (1.4)
MP:0000259	abnormal vascular development	1.06e-06	<0.05	HDAC7 (2.8)	PIEZO1 (2.8)	ADM (2.7)	AGGF1 (2.2)	STIM2 (1.9)	SULT1A2 (1.8)	KCNJ2 (1.7)	CNRIP1 (1.5)	EBF1 (1.5)	LINC00343 (1.5)
ENSG00000162924	REL PPI subnetwork	1.77e-05	<0.20	ATXN2L (2.3)	RABEP2 (1.7)	PPP3R1 (1.6)	ADM (1.5)	SULT1A2 (1.5)	SLC12A2 (1.3)	PNO1 (1.2)	TUFM (1.1)	ENSG00000226101 (1.1)	PIEZO1 (0.7)
GO:0043534	blood vessel endothelial cell migration	6.85e-05	>=0.20	C3orf27 (2.8)	ADM (2.6)	TCEA2 (2.3)	NUPR1 (2.0)	HDAC7 (1.9)	PIEZO1 (1.8)	TMPRSS12 (1.8)	FAM186A (1.4)	STIM2 (1.4)	ENSG00000226101 (1.2)
GO:0005072	transforming growth factor beta receptor, cytoplasmic mediator activity	7.37e-05	>=0.20	ENSG00000232310 (1.8)	CASZ1 (1.7)	EBF1 (1.6)	ENSG00000245937 (1.4)	HDAC7 (1.3)	CCDC101 (1.2)	LINC00474 (1.2)	METTL7A (1.2)	PIEZO1 (1.1)	ATF1 (1.0)
MP:0003229	abnormal vitelline vasculature morphology	0.000108	>=0.20	SBF2 (3.0)	ADM (2.6)	HDAC7 (2.3)	DIP2B (1.7)	PIEZO1 (1.7)	STIM2 (1.7)	KCNJ2 (1.6)	ATXN2L (1.6)	ATF1 (1.4)	AGGF1 (1.4)
ENSG00000112964	GHR PPI subnetwork	0.000122	>=0.20	IL27 (4.7)	ENSG00000237181 (2.7)	KCNJ2 (2.3)	AMPD3 (2.1)	HDAC7 (1.7)	NFATC2 (1.5)	EBF1 (1.3)	ENSG00000235997 (1.1)	RABEP2 (1.0)	TCEA2 (0.9)
ENSG00000125952	MAX PPI subnetwork	0.000127	>=0.20	ATF1 (3.8)	CCDC101 (3.2)	TCEA2 (2.6)	RABEP2 (2.3)	PPP3R1 (1.9)	ENSG00000226101 (1.7)	ENSG00000237181 (1.5)	CLN3 (1.4)	LINC00474 (1.1)	STIM2 (1.0)
GO:0042826	histone deacetylase binding	0.000146	>=0.20	HDAC7 (2.1)	ATF1 (2.1)	ATXN2L (1.9)	ENSG00000235997 (1.8)	EBF1 (1.6)	NFATC2 (1.5)	CCDC101 (1.4)	C3orf27 (1.3)	ENSG00000237181 (1.3)	LARP4 (1.3)
ENSG00000174775	HRAS PPI subnetwork	0.000182	>=0.20	AMPD3 (3.3)	STIM2 (3.2)	SBF2 (2.6)	APOBR (2.6)	PIEZO1 (2.2)	ADM (1.8)	HDAC7 (1.7)	SH2B1 (1.5)	DIP2B (1.5)	LIMA1 (1.4)
ENSG00000142539	SPIB PPI subnetwork	0.000264	>=0.20	CD19 (3.7)	ATXN2L (3.6)	PPP3R1 (2.9)	CCDC101 (2.2)	APOBR (1.7)	LINC00343 (1.6)	ATF1 (1.5)	STIM2 (1.4)	ENSG00000226101 (1.3)	TMPRSS12 (1.3)
KEGG_PROSTATE_CANCER	KEGG_PROSTATE_CANCER	0.000279	>=0.20	SLC12A2 (2.2)	SH2B1 (2.0)	NUPR1 (1.8)	CASZ1 (1.6)	SBF2 (1.6)	HDAC7 (1.3)	NFATC2 (1.3)	STIM2 (1.3)	KCNJ2 (1.2)	ENSG00000226101 (1.2)
MP:0003396	abnormal embryonic hematopoiesis	0.000279	>=0.20	HDAC7 (3.2)	PIEZO1 (2.6)	CNRIP1 (2.3)	NFATC2 (1.9)	EBF1 (1.9)	ENSG00000232310 (1.7)	DIP2B (1.5)	ADM (1.3)	ENSG00000245937 (1.2)	APOBR (1.1)
MP:0006055	abnormal vascular endothelial cell morphology	0.000297	>=0.20	SBF2 (2.8)	KCNJ2 (2.1)	ADM (2.0)	METTL7A (1.9)	EBF1 (1.8)	CNRIP1 (1.8)	HDAC7 (1.5)	NUPR1 (1.4)	IL27 (1.3)	STIM2 (1.1)
ENSG00000172216	CEBPB PPI subnetwork	0.000317	>=0.20	ATXN2L (3.7)	ATF1 (3.3)	NUPR1 (2.3)	DIP2B (2.2)	PPP3R1 (2.0)	HDAC7 (2.0)	CD19 (1.8)	STIM2 (1.6)	EBF1 (1.6)	ENSG00000237181 (1.5)
ENSG00000185291	IL3RA PPI subnetwork	0.000356	>=0.20	IL27 (4.2)	AMPD3 (2.6)	ENSG00000237181 (2.5)	KCNJ2 (2.5)	NFATC2 (2.0)	HDAC7 (1.9)	RABEP2 (1.2)	CLN3 (1.2)	EBF1 (1.1)	CNRIP1 (1.1)
GO:0030169	low-density lipoprotein particle binding	0.000415	>=0.20	SULT1A2 (2.4)	CNRIP1 (2.2)	NUPR1 (1.6)	ATF1 (1.3)	ENSG00000232310 (1.2)	ADM (1.2)	KCNJ2 (1.1)	SBF2 (0.9)	DIP2B (0.9)	ENSG00000245937 (0.8)
ENSG00000145781	COMMD10 PPI subnetwork	0.000503	>=0.20	PIEZO1 (2.2)	CLN3 (1.9)	TCEA2 (1.7)	LINC00474 (1.6)	RABEP2 (1.5)	C3orf27 (1.5)	SH2B1 (1.3)	IL27 (1.3)	ENSG00000226101 (1.1)	SLC12A2 (1.1)
ENSG00000187266	EPOR PPI subnetwork	0.00054	>=0.20	IL27 (4.5)	AMPD3 (2.9)	ENSG00000237181 (2.5)	KCNJ2 (2.4)	HDAC7 (1.9)	NFATC2 (1.7)	EBF1 (1.3)	APOBR (1.3)	CNRIP1 (1.3)	C3orf27 (1.2)
KEGG_JAK_STAT_SIGNALING_PATHWAY	KEGG_JAK_STAT_SIGNALING_PATHWAY	0.000554	>=0.20	IL27 (3.9)	ENSG00000237181 (3.2)	KCNJ2 (2.5)	HDAC7 (2.5)	AMPD3 (2.4)	NFATC2 (1.4)	CLN3 (1.3)	APOBR (1.2)	C3orf27 (1.1)	EBF1 (1.0)
MP:0001861	lung inflammation	0.000618	>=0.20	NFATC2 (2.9)	AMPD3 (2.7)	PIEZO1 (2.5)	ADM (2.4)	APOBR (2.2)	HDAC7 (2.1)	KCNJ2 (2.0)	METTL7A (1.3)	ENSG00000237181 (1.2)	LINC00343 (1.1)
GO:0032715	negative regulation of interleukin-6 production	0.000628	>=0.20	SULT1A2 (2.4)	KCNJ2 (1.9)	LINC00343 (1.8)	ENSG00000237181 (1.8)	AMPD3 (1.8)	C3orf27 (1.5)	LINC00474 (1.4)	ENSG00000226101 (1.4)	CNRIP1 (1.3)	STIM2 (1.1)
MP:0008088	abnormal T-helper 1 cell differentiation	0.000633	>=0.20	ENSG00000237181 (3.3)	HDAC7 (2.8)	NFATC2 (2.8)	IL27 (2.2)	CD19 (1.8)	CASZ1 (1.4)	ENSG00000226101 (1.3)	ADM (1.2)	SBF2 (1.1)	LARP4 (1.1)
MP:0001245	thick dermal layer	0.000643	>=0.20	EBF1 (3.0)	HDAC7 (2.7)	CASZ1 (2.0)	ENSG00000237181 (1.9)	LINC00474 (1.8)	CNRIP1 (1.6)	ATXN2L (1.6)	DIP2B (1.5)	ADM (1.5)	PPP3R1 (1.4)
ENSG00000116678	LEPR PPI subnetwork	0.00066	>=0.20	IL27 (4.6)	ENSG00000237181 (3.2)	AMPD3 (2.3)	KCNJ2 (1.9)	NFATC2 (1.6)	HDAC7 (1.5)	C3orf27 (1.2)	TCEA2 (1.2)	EBF1 (1.1)	RABEP2 (1.1)
ENSG00000122756	CNTFR PPI subnetwork	0.000711	>=0.20	IL27 (4.7)	AMPD3 (2.2)	KCNJ2 (2.2)	ENSG00000237181 (2.1)	TCEA2 (1.4)	NFATC2 (1.4)	HDAC7 (1.2)	EBF1 (1.2)	C3orf27 (1.1)	RABEP2 (1.1)
MP:0001719	absent vitelline blood vessels	0.000712	>=0.20	CNRIP1 (3.0)	ADM (2.9)	HDAC7 (2.9)	SBF2 (1.8)	LINC00343 (1.4)	CASZ1 (1.4)	KCNJ2 (1.4)	STIM2 (1.3)	PIEZO1 (1.0)	ENSG00000235997 (1.0)
ENSG00000119535	CSF3R PPI subnetwork	0.000741	>=0.20	IL27 (4.2)	AMPD3 (3.0)	ENSG00000237181 (2.8)	KCNJ2 (2.2)	ENSG00000235997 (1.7)	RABEP2 (1.2)	HDAC7 (1.2)	APOBR (1.1)	CLN3 (1.1)	NFATC2 (1.0)
MP:0004810	decreased hematopoietic stem cell number	0.000964	>=0.20	HDAC7 (2.6)	PIEZO1 (2.2)	DIP2B (1.7)	CNRIP1 (1.5)	KCNJ2 (1.5)	EBF1 (1.3)	AMPD3 (1.2)	APOBR (1.2)	TMPRSS12 (1.1)	LINC00343 (1.0)
MP:0002191	abnormal artery morphology	0.000967	>=0.20	SBF2 (3.2)	ADM (3.1)	NUPR1 (2.4)	KCNJ2 (2.3)	HDAC7 (2.2)	CNRIP1 (1.8)	ENSG00000232310 (1.8)	C3orf27 (1.8)	AMPD3 (1.7)	TCEA2 (1.5)
ENSG00000102145	GATA1 PPI subnetwork	0.000982	>=0.20	ATXN2L (3.7)	HDAC7 (3.0)	RABEP2 (2.0)	CNRIP1 (1.9)	AMPD3 (1.9)	CCDC101 (1.8)	ENSG00000237181 (1.8)	SH2B1 (1.5)	APOBR (1.4)	CD19 (1.4)
ENSG00000077809	GTF2I PPI subnetwork	0.00102	>=0.20	PPP3R1 (2.5)	AGGF1 (1.6)	CLN3 (1.6)	KCNJ2 (1.4)	TUFM (1.3)	ATXN2L (1.2)	CASZ1 (1.2)	ENSG00000226101 (1.1)	HDAC7 (1.1)	LINC00343 (1.0)
ENSG00000100368	CSF2RB PPI subnetwork	0.00104	>=0.20	IL27 (3.9)	AMPD3 (2.7)	ENSG00000237181 (2.3)	KCNJ2 (2.2)	HDAC7 (1.9)	NFATC2 (1.7)	APOBR (1.6)	EBF1 (1.5)	CLN3 (1.2)	CNRIP1 (1.2)
ENSG00000110987	BCL7A PPI subnetwork	0.0011	>=0.20	ATXN2L (3.3)	RABEP2 (2.9)	HDAC7 (1.9)	ENSG00000226101 (1.8)	SH2B1 (1.6)	CASZ1 (1.6)	AMPD3 (1.6)	LINC00474 (1.5)	CD19 (1.3)	STIM2 (1.1)
GO:0001525	angiogenesis	0.00112	>=0.20	ADM (2.8)	CNRIP1 (2.4)	HDAC7 (2.1)	PIEZO1 (1.8)	SLC12A2 (1.7)	KCNJ2 (1.5)	EBF1 (1.5)	FAM186A (1.2)	C3orf27 (1.1)	ENSG00000235997 (1.1)
MP:0002608	increased hematocrit	0.00115	>=0.20	APOBR (2.4)	METTL7A (2.1)	HDAC7 (1.6)	CLN3 (1.6)	ENSG00000235997 (1.3)	C3orf27 (1.3)	CNRIP1 (1.3)	KCNJ2 (1.1)	PIEZO1 (1.1)	ATF1 (1.0)
GO:0072012	glomerulus vasculature development	0.00116	>=0.20	ENSG00000245937 (3.0)	FAM186A (2.3)	C3orf27 (2.3)	SLC12A2 (2.0)	HDAC7 (1.7)	LINC00474 (1.7)	ENSG00000235997 (1.7)	STIM2 (1.5)	LINC00343 (1.4)	ENSG00000237181 (1.3)
GO:0043535	regulation of blood vessel endothelial cell migration	0.00117	>=0.20	ADM (2.8)	NUPR1 (2.1)	LINC00343 (2.0)	TCEA2 (2.0)	C3orf27 (1.9)	ENSG00000226101 (1.8)	ENSG00000232310 (1.7)	TMPRSS12 (1.6)	HDAC7 (1.6)	SBF2 (1.3)
ENSG00000159128	IFNGR2 PPI subnetwork	0.00125	>=0.20	IL27 (4.6)	ENSG00000237181 (2.8)	AMPD3 (2.7)	KCNJ2 (2.0)	NFATC2 (1.4)	RABEP2 (1.4)	HDAC7 (1.3)	C3orf27 (1.3)	CLN3 (1.1)	EBF1 (1.1)
MP:0001194	dermatitis	0.00131	>=0.20	HDAC7 (3.6)	APOBR (2.2)	PPP3R1 (1.9)	ADM (1.7)	SBF2 (1.7)	CASZ1 (1.7)	RABEP2 (1.6)	METTL7A (1.5)	KCNJ2 (1.4)	STIM2 (1.4)
MP:0001270	distended abdomen	0.00132	>=0.20	KCNJ2 (1.9)	CLN3 (1.6)	FAM186A (1.4)	SLC12A2 (1.2)	ADM (1.1)	EBF1 (1.1)	AMPD3 (1.0)	LIMA1 (0.8)	STIM2 (0.8)	NFATC2 (0.8)
ENSG00000185436	IL28RA PPI subnetwork	0.00135	>=0.20	IL27 (4.6)	ENSG00000237181 (2.7)	AMPD3 (2.5)	KCNJ2 (1.8)	NFATC2 (1.6)	RABEP2 (1.4)	HDAC7 (1.3)	C3orf27 (1.1)	TCEA2 (1.1)	EBF1 (1.0)
ENSG00000077238	IL4R PPI subnetwork	0.00138	>=0.20	IL27 (4.8)	ENSG00000237181 (2.7)	AMPD3 (2.6)	KCNJ2 (1.9)	NFATC2 (1.8)	RABEP2 (1.5)	APOBR (1.3)	C3orf27 (1.2)	ENSG00000235997 (1.1)	CLN3 (1.1)
GO:0070888	E-box binding	0.00146	>=0.20	ATP2A1 (3.1)	CNRIP1 (2.5)	LINC00474 (1.7)	C3orf27 (1.6)	KCNJ2 (1.6)	FAM186A (1.2)	ADM (1.0)	AMPD3 (0.9)	LIMA1 (0.9)	EBF1 (0.8)
MP:0000702	enlarged lymph nodes	0.00147	>=0.20	NFATC2 (3.4)	AMPD3 (2.6)	HDAC7 (2.1)	ADM (1.8)	CD19 (1.7)	APOBR (1.6)	ENSG00000237181 (1.6)	KCNJ2 (1.5)	PIEZO1 (1.4)	RABEP2 (1.2)
ENSG00000100385	IL2RB PPI subnetwork	0.0015	>=0.20	IL27 (4.6)	ENSG00000237181 (3.1)	AMPD3 (2.3)	KCNJ2 (2.0)	HDAC7 (1.6)	NFATC2 (1.6)	ENSG00000235997 (1.1)	RABEP2 (1.0)	EBF1 (1.0)	PIEZO1 (0.9)
MP:0002357	abnormal spleen white pulp morphology	0.00152	>=0.20	CD19 (3.0)	TCEA2 (2.0)	EBF1 (2.0)	SH2B1 (1.9)	NUPR1 (1.8)	IL27 (1.7)	HDAC7 (1.6)	ADM (1.5)	ENSG00000232310 (1.3)	ATXN2L (1.3)
GO:0002573	myeloid leukocyte differentiation	0.00153	>=0.20	ENSG00000237181 (3.3)	NFATC2 (2.1)	APOBR (2.0)	EBF1 (2.0)	AMPD3 (1.7)	PIEZO1 (1.6)	CNRIP1 (1.5)	HDAC7 (1.5)	SULT1A2 (1.3)	LINC00343 (1.3)
MP:0001182	lung hemorrhage	0.00158	>=0.20	ENSG00000237181 (3.3)	KCNJ2 (3.3)	CNRIP1 (3.1)	AMPD3 (2.3)	STIM2 (2.2)	SBF2 (2.0)	PRKAR1B (1.8)	FAM186A (1.5)	HDAC7 (1.1)	EBF1 (1.1)
ENSG00000156127	BATF PPI subnetwork	0.00164	>=0.20	NUPR1 (3.4)	ENSG00000237181 (2.9)	ATXN2L (2.2)	ADM (1.9)	ENSG00000245937 (1.5)	LIMA1 (1.4)	APOBR (1.4)	ATF1 (1.3)	CCDC101 (1.1)	KCNJ2 (0.9)
ENSG00000091181	IL5RA PPI subnetwork	0.0017	>=0.20	IL27 (4.5)	ENSG00000237181 (2.9)	AMPD3 (2.5)	KCNJ2 (2.3)	NFATC2 (1.7)	RABEP2 (1.6)	C3orf27 (1.2)	TCEA2 (1.1)	HDAC7 (1.0)	CLN3 (1.0)
ENSG00000110324	IL10RA PPI subnetwork	0.00172	>=0.20	IL27 (4.7)	ENSG00000237181 (2.8)	AMPD3 (2.5)	KCNJ2 (1.9)	NFATC2 (1.6)	RABEP2 (1.3)	HDAC7 (1.2)	C3orf27 (1.2)	TCEA2 (1.1)	EBF1 (1.0)
KEGG_LEISHMANIA_INFECTION	KEGG_LEISHMANIA_INFECTION	0.00173	>=0.20	AMPD3 (3.1)	APOBR (3.0)	KCNJ2 (2.0)	PIEZO1 (1.7)	NFATC2 (1.6)	STIM2 (1.6)	LINC00343 (1.6)	CD19 (1.5)	IL27 (1.3)	ADM (1.3)
ENSG00000185507	IRF7 PPI subnetwork	0.00173	>=0.20	AGGF1 (3.7)	ATF1 (2.6)	SH2B1 (2.4)	ENSG00000237181 (2.1)	KCNJ2 (1.9)	CLN3 (1.7)	ATXN2L (1.6)	RABEP2 (1.6)	AMPD3 (1.5)	CCDC101 (1.4)
GO:0006885	regulation of pH	0.00173	>=0.20	C3orf27 (3.3)	ENSG00000235997 (2.7)	ENSG00000232310 (2.5)	ENSG00000245937 (1.9)	CLN3 (1.9)	SH2B1 (1.7)	ENSG00000226101 (1.4)	LIMA1 (1.4)	LINC00343 (1.4)	APOBR (1.2)
ENSG00000162594	IL23R PPI subnetwork	0.00179	>=0.20	IL27 (4.7)	ENSG00000237181 (2.8)	AMPD3 (2.4)	KCNJ2 (1.9)	NFATC2 (1.7)	RABEP2 (1.4)	C3orf27 (1.2)	HDAC7 (1.2)	TCEA2 (1.1)	EBF1 (1.0)
ENSG00000161638	ITGA5 PPI subnetwork	0.00182	>=0.20	PIEZO1 (2.9)	SBF2 (1.8)	APOBR (1.5)	ENSG00000226101 (1.3)	ENSG00000237181 (1.3)	LINC00474 (1.3)	HDAC7 (1.1)	SH2B1 (1.0)	ENSG00000232310 (0.9)	C3orf27 (0.9)
MP:0001870	salivary gland inflammation	0.00183	>=0.20	CD19 (1.8)	HDAC7 (1.7)	KCNJ2 (1.7)	ENSG00000237181 (1.2)	NFATC2 (1.2)	PPP3R1 (1.2)	ENSG00000226101 (1.0)	CASZ1 (0.9)	IL27 (0.9)	ENSG00000232310 (0.9)
ENSG00000168685	IL7R PPI subnetwork	0.00184	>=0.20	IL27 (4.7)	ENSG00000237181 (2.9)	AMPD3 (2.5)	KCNJ2 (1.8)	NFATC2 (1.7)	HDAC7 (1.6)	PIEZO1 (1.1)	EBF1 (1.1)	CLN3 (1.0)	RABEP2 (1.0)
MP:0003658	abnormal capillary morphology	0.00187	>=0.20	ADM (2.9)	EBF1 (2.7)	KCNJ2 (2.5)	AMPD3 (2.1)	ENSG00000226101 (1.9)	CNRIP1 (1.8)	HDAC7 (1.7)	LINC00474 (1.5)	NFATC2 (1.1)	STIM2 (0.9)
ENSG00000123685	BATF3 PPI subnetwork	0.00187	>=0.20	NUPR1 (4.3)	ATXN2L (2.5)	ENSG00000237181 (2.5)	CASZ1 (1.7)	ADM (1.3)	SH2B1 (1.2)	CCDC101 (1.2)	ATF1 (1.1)	METTL7A (1.1)	LIMA1 (1.0)
ENSG00000137070	IL11RA PPI subnetwork	0.002	>=0.20	IL27 (4.6)	ENSG00000237181 (2.7)	AMPD3 (2.5)	KCNJ2 (2.0)	NFATC2 (1.5)	HDAC7 (1.3)	C3orf27 (1.2)	TCEA2 (1.2)	RABEP2 (1.2)	EBF1 (1.0)
ENSG00000145623	OSMR PPI subnetwork	0.002	>=0.20	IL27 (4.6)	ENSG00000237181 (2.7)	AMPD3 (2.5)	KCNJ2 (2.0)	NFATC2 (1.5)	HDAC7 (1.3)	C3orf27 (1.2)	TCEA2 (1.2)	RABEP2 (1.2)	EBF1 (1.0)
ENSG00000123496	IL13RA2 PPI subnetwork	0.002	>=0.20	IL27 (4.7)	ENSG00000237181 (2.7)	AMPD3 (2.5)	KCNJ2 (1.9)	NFATC2 (1.6)	RABEP2 (1.3)	C3orf27 (1.3)	HDAC7 (1.2)	TCEA2 (1.2)	EBF1 (1.0)
ENSG00000164485	IL22RA2 PPI subnetwork	0.002	>=0.20	IL27 (4.7)	ENSG00000237181 (2.7)	AMPD3 (2.5)	KCNJ2 (1.9)	NFATC2 (1.6)	RABEP2 (1.3)	C3orf27 (1.3)	HDAC7 (1.2)	TCEA2 (1.2)	EBF1 (1.0)
ENSG00000103522	IL21R PPI subnetwork	0.002	>=0.20	IL27 (4.7)	ENSG00000237181 (2.7)	AMPD3 (2.5)	KCNJ2 (1.9)	NFATC2 (1.6)	RABEP2 (1.3)	C3orf27 (1.3)	HDAC7 (1.2)	TCEA2 (1.2)	EBF1 (1.0)
ENSG00000016402	IL20RA PPI subnetwork	0.00204	>=0.20	IL27 (4.7)	ENSG00000237181 (2.7)	AMPD3 (2.5)	KCNJ2 (2.0)	NFATC2 (1.6)	RABEP2 (1.5)	C3orf27 (1.3)	HDAC7 (1.2)	EBF1 (1.0)	CLN3 (1.0)
MP:0005232	abnormal mesenteric lymph node morphology	0.00204	>=0.20	KCNJ2 (2.7)	HDAC7 (2.2)	AMPD3 (1.9)	PIEZO1 (1.8)	ATXN2L (1.8)	APOBR (1.4)	TCEA2 (1.4)	RABEP2 (1.1)	ENSG00000226101 (1.1)	NUPR1 (1.0)
ENSG00000120156	TEK PPI subnetwork	0.00205	>=0.20	AGGF1 (2.1)	ENSG00000232310 (1.8)	HDAC7 (1.7)	CASZ1 (1.6)	ENSG00000235997 (1.3)	APOBR (1.2)	KCNJ2 (1.2)	PIEZO1 (1.1)	SULT1A2 (1.0)	DIP2B (1.0)
MP:0008682	decreased interleukin-17 secretion	0.00208	>=0.20	ENSG00000237181 (4.5)	KCNJ2 (3.5)	AMPD3 (2.9)	IL27 (2.3)	APOBR (1.8)	HDAC7 (1.8)	LINC00343 (1.4)	ENSG00000235997 (1.3)	PRKAR1B (1.2)	CLN3 (1.2)
MP:0002027	lung adenocarcinoma	0.00221	>=0.20	ENSG00000237181 (2.4)	IL27 (2.2)	CD19 (1.9)	KCNJ2 (1.9)	PIEZO1 (1.7)	EBF1 (1.5)	RABEP2 (1.3)	STIM2 (1.2)	DIP2B (1.1)	APOBR (1.1)
KEGG_FC_EPSILON_RI_SIGNALING_PATHWAY	KEGG_FC_EPSILON_RI_SIGNALING_PATHWAY	0.00221	>=0.20	APOBR (3.4)	HDAC7 (2.5)	AMPD3 (2.4)	CLN3 (1.7)	CNRIP1 (1.5)	IL27 (1.5)	STIM2 (1.3)	SULT1A2 (1.2)	NFATC2 (1.2)	LINC00343 (1.1)
ENSG00000134460	IL2RA PPI subnetwork	0.00224	>=0.20	IL27 (4.6)	ENSG00000237181 (3.1)	AMPD3 (2.5)	NFATC2 (2.3)	KCNJ2 (1.9)	HDAC7 (1.7)	RABEP2 (1.2)	TCEA2 (1.1)	C3orf27 (1.0)	ENSG00000235997 (0.9)
ENSG00000212981	ENSG00000212981 PPI subnetwork	0.00225	>=0.20	PNO1 (4.5)	LARP4 (3.3)	TUFM (2.6)	CCDC101 (2.1)	AGGF1 (1.9)	SLC12A2 (1.3)	SBF2 (1.2)	NFATC2 (1.0)	ATF1 (0.8)	PIEZO1 (0.7)
ENSG00000117400	MPL PPI subnetwork	0.00227	>=0.20	IL27 (4.6)	ENSG00000237181 (2.7)	AMPD3 (2.5)	KCNJ2 (1.9)	RABEP2 (1.5)	NFATC2 (1.5)	HDAC7 (1.4)	C3orf27 (1.3)	TCEA2 (1.2)	CLN3 (1.0)
GO:0006360	transcription from RNA polymerase I promoter	0.00229	>=0.20	AGGF1 (2.4)	PNO1 (2.2)	C3orf27 (2.0)	ATF1 (2.0)	TMPRSS12 (1.9)	TCEA2 (1.6)	STIM2 (1.6)	LIMA1 (1.4)	PPP3R1 (1.4)	SLC12A2 (1.2)
MP:0003724	increased susceptibility to induced arthritis	0.00237	>=0.20	ENSG00000237181 (2.9)	METTL7A (2.5)	CD19 (2.2)	RABEP2 (1.8)	HDAC7 (1.6)	KCNJ2 (1.5)	SULT1A2 (1.5)	APOBR (1.4)	EBF1 (1.4)	ADM (1.4)
ENSG00000160712	IL6R PPI subnetwork	0.00237	>=0.20	IL27 (4.6)	ENSG00000237181 (2.8)	AMPD3 (2.5)	KCNJ2 (1.8)	NFATC2 (1.7)	HDAC7 (1.2)	C3orf27 (1.2)	RABEP2 (1.2)	CLN3 (1.0)	PIEZO1 (1.0)
ENSG00000124334	IL9R PPI subnetwork	0.00238	>=0.20	IL27 (4.7)	ENSG00000237181 (2.9)	AMPD3 (2.4)	KCNJ2 (1.9)	NFATC2 (1.6)	RABEP2 (1.5)	C3orf27 (1.3)	HDAC7 (1.2)	TCEA2 (1.2)	CLN3 (1.0)
GO:0001085	RNA polymerase II transcription factor binding	0.00241	>=0.20	EBF1 (2.1)	APOBR (1.8)	METTL7A (1.7)	CNRIP1 (1.7)	NFATC2 (1.5)	CLN3 (1.4)	TMPRSS12 (1.3)	KCNJ2 (1.3)	ENSG00000226101 (1.3)	FAM186A (1.1)
ENSG00000198223	CSF2RA PPI subnetwork	0.00243	>=0.20	IL27 (4.6)	ENSG00000237181 (2.7)	AMPD3 (2.7)	KCNJ2 (2.0)	NFATC2 (1.6)	CLN3 (1.3)	C3orf27 (1.3)	RABEP2 (1.1)	APOBR (1.0)	HDAC7 (1.0)
ENSG00000142677	IL22RA1 PPI subnetwork	0.00244	>=0.20	IL27 (4.6)	ENSG00000237181 (2.8)	AMPD3 (2.5)	KCNJ2 (1.9)	NFATC2 (1.6)	RABEP2 (1.3)	C3orf27 (1.2)	TCEA2 (1.2)	HDAC7 (1.1)	EBF1 (1.0)
ENSG00000027697	IFNGR1 PPI subnetwork	0.00245	>=0.20	IL27 (4.3)	ENSG00000237181 (2.9)	AMPD3 (2.8)	KCNJ2 (1.9)	NFATC2 (1.4)	C3orf27 (1.2)	RABEP2 (1.1)	ENSG00000235997 (1.1)	TCEA2 (1.0)	HDAC7 (0.9)
MP:0004486	decreased response of heart to induced stress	0.00251	>=0.20	STIM2 (3.3)	ENSG00000235997 (2.1)	METTL7A (1.7)	LIMA1 (1.7)	SLC12A2 (1.6)	ATP2A1 (1.6)	LINC00343 (1.4)	ENSG00000226101 (1.0)	SBF2 (1.0)	ATF1 (0.9)
MP:0008475	intermingled spleen red and white pulp	0.00253	>=0.20	ATXN2L (2.1)	CD19 (2.1)	NFATC2 (1.8)	RABEP2 (1.7)	HDAC7 (1.4)	ENSG00000237181 (1.4)	SULT1A2 (1.3)	NUPR1 (1.3)	ENSG00000232310 (1.2)	CLN3 (1.2)
ENSG00000162367	TAL1 PPI subnetwork	0.00257	>=0.20	HDAC7 (2.8)	CNRIP1 (2.7)	C3orf27 (2.5)	LINC00474 (1.6)	ATF1 (1.5)	CCDC101 (1.4)	AMPD3 (1.4)	ATXN2L (1.3)	AGGF1 (1.2)	EBF1 (1.2)
MP:0004189	abnormal alveolar process morphology	0.00263	>=0.20	KCNJ2 (2.8)	IL27 (2.5)	NFATC2 (1.8)	AMPD3 (1.8)	NUPR1 (1.7)	AGGF1 (1.4)	PRKAR1B (1.3)	ENSG00000237181 (1.2)	SH2B1 (1.2)	EBF1 (1.2)
MP:0009788	increased susceptibility to bacterial infection induced morbidity/mortality	0.00264	>=0.20	AMPD3 (3.8)	KCNJ2 (2.9)	APOBR (2.5)	SULT1A2 (1.8)	ENSG00000237181 (1.6)	IL27 (1.5)	ADM (1.4)	FAM186A (1.4)	LINC00343 (1.1)	ENSG00000232310 (1.0)
ENSG00000113494	PRLR PPI subnetwork	0.00278	>=0.20	IL27 (4.6)	ENSG00000237181 (3.3)	AMPD3 (2.3)	KCNJ2 (1.9)	NFATC2 (1.6)	C3orf27 (1.6)	HDAC7 (1.4)	RABEP2 (1.2)	CLN3 (1.1)	ENSG00000235997 (0.9)
ENSG00000077150	NFKB2 PPI subnetwork	0.00281	>=0.20	TUFM (2.8)	RABEP2 (2.3)	AMPD3 (2.3)	ATXN2L (2.1)	PNO1 (1.9)	KCNJ2 (1.9)	SLC12A2 (1.8)	LARP4 (1.7)	PIEZO1 (1.4)	CASZ1 (1.4)
ENSG00000081985	IL12RB2 PPI subnetwork	0.00283	>=0.20	IL27 (4.8)	ENSG00000237181 (2.6)	AMPD3 (2.3)	NFATC2 (1.9)	KCNJ2 (1.8)	RABEP2 (1.5)	C3orf27 (1.3)	HDAC7 (1.2)	TCEA2 (1.2)	CLN3 (1.0)
KEGG_RENAL_CELL_CARCINOMA	KEGG_RENAL_CELL_CARCINOMA	0.00286	>=0.20	ADM (3.3)	SBF2 (2.1)	HDAC7 (1.9)	SH2B1 (1.8)	ATF1 (1.7)	DIP2B (1.7)	PPP3R1 (1.6)	KCNJ2 (1.5)	SLC12A2 (1.3)	LINC00474 (1.3)
ENSG00000196305	IARS PPI subnetwork	0.00288	>=0.20	NUPR1 (2.6)	ENSG00000245937 (2.4)	ATXN2L (2.3)	ENSG00000226101 (2.1)	PNO1 (1.8)	TUFM (1.2)	CASZ1 (1.0)	LARP4 (1.0)	STIM2 (1.0)	KCNJ2 (1.0)
ENSG00000120265	PCMT1 PPI subnetwork	0.00289	>=0.20	SBF2 (2.5)	PPP3R1 (2.3)	ENSG00000237181 (1.6)	CCDC101 (1.5)	AGGF1 (1.5)	STIM2 (1.4)	ENSG00000235997 (1.3)	HDAC7 (1.2)	DIP2B (1.2)	ADM (1.1)
MP:0008474	absent spleen germinal center	0.00294	>=0.20	CD19 (3.9)	RABEP2 (3.5)	HDAC7 (2.9)	EBF1 (2.6)	IL27 (1.8)	ENSG00000237181 (1.2)	ATXN2L (1.1)	NFATC2 (1.1)	KCNJ2 (1.1)	SULT1A2 (1.0)
GO:0048872	homeostasis of number of cells	0.00295	>=0.20	CNRIP1 (2.6)	HDAC7 (2.0)	ENSG00000237181 (1.9)	LINC00343 (1.8)	LIMA1 (1.7)	APOBR (1.5)	AMPD3 (1.5)	AGGF1 (1.4)	EBF1 (1.3)	NFATC2 (1.3)
ENSG00000159110	IFNAR2 PPI subnetwork	0.00298	>=0.20	IL27 (4.8)	ENSG00000237181 (2.5)	AMPD3 (2.4)	KCNJ2 (1.9)	NFATC2 (1.3)	CLN3 (1.2)	C3orf27 (1.1)	RABEP2 (1.0)	HDAC7 (1.0)	ENSG00000235997 (0.9)
ENSG00000065559	MAP2K4 PPI subnetwork	0.00302	>=0.20	ENSG00000237181 (2.4)	STIM2 (2.4)	HDAC7 (2.2)	PPP3R1 (1.9)	APOBR (1.9)	SBF2 (1.7)	AGGF1 (1.5)	TCEA2 (1.4)	AMPD3 (1.3)	SLC12A2 (1.1)
MP:0002412	increased susceptibility to bacterial infection	0.00303	>=0.20	APOBR (4.2)	AMPD3 (3.7)	ENSG00000237181 (2.1)	ADM (2.1)	SULT1A2 (2.1)	KCNJ2 (1.6)	CD19 (1.5)	NUPR1 (1.2)	PIEZO1 (1.0)	HDAC7 (1.0)
ENSG00000159113	ENSG00000159113 PPI subnetwork	0.00308	>=0.20	IL27 (4.8)	ENSG00000237181 (2.7)	AMPD3 (2.4)	KCNJ2 (1.8)	NFATC2 (1.6)	RABEP2 (1.3)	TCEA2 (1.1)	C3orf27 (1.1)	HDAC7 (1.0)	CLN3 (0.9)
ENSG00000079102	RUNX1T1 PPI subnetwork	0.00309	>=0.20	ATXN2L (2.2)	ATF1 (2.1)	HDAC7 (2.0)	C3orf27 (2.0)	METTL7A (1.9)	ENSG00000232310 (1.8)	LARP4 (1.5)	CD19 (1.4)	KCNJ2 (1.3)	STIM2 (1.3)
GO:0016641	oxidoreductase activity, acting on the CH-NH2 group of donors, oxygen as acceptor	0.00309	>=0.20	EBF1 (2.2)	SULT1A2 (1.9)	NFATC2 (1.8)	METTL7A (1.8)	NUPR1 (1.8)	ENSG00000235997 (1.7)	CNRIP1 (1.7)	ENSG00000237181 (1.5)	LARP4 (1.3)	ENSG00000226101 (1.3)
GO:0030099	myeloid cell differentiation	0.00316	>=0.20	ENSG00000237181 (2.3)	AMPD3 (2.3)	HDAC7 (2.3)	CNRIP1 (2.1)	APOBR (2.1)	EBF1 (2.1)	PIEZO1 (1.9)	NFATC2 (1.4)	PPP3R1 (1.4)	METTL7A (1.4)
MP:0004251	failure of heart looping	0.00317	>=0.20	CASZ1 (2.5)	PIEZO1 (2.3)	FAM186A (1.8)	C3orf27 (1.7)	ENSG00000235997 (1.6)	CNRIP1 (1.6)	HDAC7 (1.5)	NUPR1 (1.4)	LINC00343 (1.3)	STIM2 (1.2)
GO:0015238	drug transmembrane transporter activity	0.00323	>=0.20	ENSG00000232310 (2.2)	LINC00474 (1.7)	PIEZO1 (1.5)	STIM2 (1.4)	METTL7A (1.4)	SULT1A2 (1.3)	ENSG00000235997 (1.2)	ENSG00000237181 (1.0)	AMPD3 (0.9)	EBF1 (0.8)
ENSG00000131724	IL13RA1 PPI subnetwork	0.00358	>=0.20	IL27 (4.5)	ENSG00000237181 (2.7)	AMPD3 (2.6)	KCNJ2 (1.8)	NFATC2 (1.6)	HDAC7 (1.5)	RABEP2 (1.4)	TCEA2 (1.2)	C3orf27 (1.1)	EBF1 (0.9)
KEGG_VEGF_SIGNALING_PATHWAY	KEGG_VEGF_SIGNALING_PATHWAY	0.00361	>=0.20	STIM2 (2.1)	AMPD3 (2.0)	HDAC7 (2.0)	SBF2 (1.8)	PIEZO1 (1.5)	PRKAR1B (1.4)	RABEP2 (1.3)	PPP3R1 (1.3)	LINC00343 (1.1)	CASZ1 (1.1)
ENSG00000082701	GSK3B PPI subnetwork	0.00364	>=0.20	ATXN2L (2.4)	STIM2 (2.4)	SBF2 (2.3)	PPP3R1 (1.9)	NFATC2 (1.7)	SH2B1 (1.7)	SLC12A2 (1.6)	CLN3 (1.6)	CASZ1 (1.5)	DIP2B (1.3)
ENSG00000136997	MYC PPI subnetwork	0.00389	>=0.20	DIP2B (2.9)	CCDC101 (2.4)	ATF1 (2.4)	PIEZO1 (1.9)	RABEP2 (1.8)	PPP3R1 (1.7)	SBF2 (1.5)	LINC00474 (1.3)	TUFM (1.3)	ENSG00000226101 (1.2)
ENSG00000196415	PRTN3 PPI subnetwork	0.0039	>=0.20	APOBR (3.1)	AMPD3 (2.3)	ENSG00000226101 (1.5)	NFATC2 (1.4)	STIM2 (1.4)	AGGF1 (1.2)	ENSG00000235997 (1.0)	FAM186A (0.8)	EBF1 (0.5)	ATP2A1 (0.5)
MP:0000242	impaired fertilization	0.00391	>=0.20	TMPRSS12 (4.4)	FAM186A (2.4)	LINC00343 (2.2)	LINC00474 (1.9)	ATXN2L (1.7)	IL27 (1.5)	TCEA2 (1.5)	CLN3 (1.4)	AMPD3 (1.2)	KCNJ2 (1.1)
ENSG00000134352	IL6ST PPI subnetwork	0.00397	>=0.20	IL27 (4.5)	AMPD3 (2.9)	ENSG00000237181 (2.4)	KCNJ2 (1.7)	NFATC2 (1.4)	TCEA2 (1.4)	HDAC7 (1.3)	APOBR (1.2)	C3orf27 (1.2)	EBF1 (1.1)
ENSG00000101096	NFATC2 PPI subnetwork	0.00398	>=0.20	ENSG00000237181 (2.0)	PRKAR1B (1.7)	PPP3R1 (1.5)	CCDC101 (1.5)	TMPRSS12 (1.4)	ATXN2L (1.2)	EBF1 (1.2)	HDAC7 (1.2)	ENSG00000245937 (1.2)	STIM2 (1.1)
ENSG00000142166	IFNAR1 PPI subnetwork	0.00407	>=0.20	IL27 (4.6)	ENSG00000237181 (2.6)	AMPD3 (2.5)	KCNJ2 (1.9)	NFATC2 (1.6)	HDAC7 (1.5)	ENSG00000235997 (1.1)	C3orf27 (1.0)	TCEA2 (0.8)	LIMA1 (0.7)
MP:0001790	abnormal immune system physiology	0.00421	>=0.20	CD19 (5.3)	NFATC2 (2.8)	ENSG00000237181 (2.5)	KCNJ2 (1.7)	HDAC7 (1.7)	APOBR (1.5)	RABEP2 (1.4)	AMPD3 (1.4)	ADM (1.1)	EBF1 (1.0)
GO:0001568	blood vessel development	0.00424	>=0.20	CNRIP1 (2.7)	ADM (2.6)	HDAC7 (2.2)	EBF1 (1.9)	SLC12A2 (1.6)	STIM2 (1.6)	ENSG00000235997 (1.6)	KCNJ2 (1.6)	PIEZO1 (1.5)	C3orf27 (1.2)
ENSG00000163050	ADCK3 PPI subnetwork	0.0043	>=0.20	LIMA1 (3.2)	NFATC2 (2.2)	SH2B1 (1.8)	CLN3 (1.7)	APOBR (1.5)	ENSG00000237181 (1.3)	PIEZO1 (1.2)	LARP4 (1.2)	C3orf27 (1.1)	HDAC7 (1.1)
KEGG_CHRONIC_MYELOID_LEUKEMIA	KEGG_CHRONIC_MYELOID_LEUKEMIA	0.00433	>=0.20	PIEZO1 (2.0)	KCNJ2 (1.5)	ATF1 (1.5)	NFATC2 (1.4)	AMPD3 (1.3)	STIM2 (1.3)	PPP3R1 (1.3)	SLC12A2 (1.2)	SH2B1 (1.2)	DIP2B (1.0)
REACTOME_NF:KB_IS_ACTIVATED_AND_SIGNALS_SURVIVAL	REACTOME_NF:KB_IS_ACTIVATED_AND_SIGNALS_SURVIVAL	0.00435	>=0.20	AMPD3 (3.6)	CLN3 (2.2)	NUPR1 (1.9)	LINC00343 (1.6)	SULT1A2 (1.2)	CASZ1 (1.0)	ADM (0.9)	NFATC2 (0.9)	PIEZO1 (0.8)	CCDC101 (0.7)
ENSG00000143498	TAF1A PPI subnetwork	0.00438	>=0.20	PNO1 (3.6)	ATF1 (1.8)	AGGF1 (1.7)	TCEA2 (1.6)	PPP3R1 (1.5)	LARP4 (1.3)	C3orf27 (1.3)	STIM2 (1.0)	ATXN2L (0.9)	PIEZO1 (0.9)
MP:0001785	edema	0.0044	>=0.20	SBF2 (2.9)	ENSG00000232310 (2.2)	STIM2 (2.1)	ADM (2.1)	AGGF1 (1.8)	KCNJ2 (1.7)	C3orf27 (1.7)	PIEZO1 (1.3)	HDAC7 (1.2)	DIP2B (1.2)
ENSG00000113594	LIFR PPI subnetwork	0.00441	>=0.20	IL27 (4.8)	ENSG00000237181 (2.8)	AMPD3 (2.6)	KCNJ2 (1.8)	NFATC2 (1.5)	C3orf27 (1.4)	HDAC7 (1.4)	EBF1 (1.1)	TCEA2 (1.1)	CLN3 (0.8)
REACTOME_DOWNSTREAM_SIGNAL_TRANSDUCTION	REACTOME_DOWNSTREAM_SIGNAL_TRANSDUCTION	0.00441	>=0.20	HDAC7 (3.4)	SBF2 (2.5)	EBF1 (2.5)	PPP3R1 (2.3)	PRKAR1B (1.9)	SH2B1 (1.9)	STIM2 (1.9)	ATXN2L (1.5)	DIP2B (1.5)	ENSG00000237181 (1.5)
ENSG00000134853	PDGFRA PPI subnetwork	0.00448	>=0.20	ENSG00000235997 (2.2)	LIMA1 (2.0)	KCNJ2 (1.7)	HDAC7 (1.7)	EBF1 (1.6)	NUPR1 (1.5)	CASZ1 (1.0)	ENSG00000232310 (1.0)	AGGF1 (0.8)	ENSG00000245937 (0.8)
MP:0000291	enlarged pericardium	0.00449	>=0.20	HDAC7 (2.2)	SBF2 (2.1)	KCNJ2 (2.0)	NFATC2 (1.5)	CASZ1 (1.5)	LIMA1 (1.4)	C3orf27 (1.1)	ADM (1.1)	PIEZO1 (1.1)	EBF1 (1.1)
REACTOME_GROWTH_HORMONE_RECEPTOR_SIGNALING	REACTOME_GROWTH_HORMONE_RECEPTOR_SIGNALING	0.0045	>=0.20	ENSG00000237181 (3.5)	LINC00474 (2.7)	IL27 (1.8)	ENSG00000226101 (1.5)	EBF1 (1.5)	PPP3R1 (1.3)	RABEP2 (1.2)	HDAC7 (1.2)	LIMA1 (1.1)	APOBR (1.1)
GO:0001569	patterning of blood vessels	0.00462	>=0.20	EBF1 (3.4)	FAM186A (2.7)	ENSG00000226101 (1.9)	ENSG00000237181 (1.7)	TMPRSS12 (1.7)	LINC00343 (1.6)	KCNJ2 (1.6)	LINC00474 (1.4)	CCDC101 (1.0)	CNRIP1 (1.0)
ENSG00000186831	ENSG00000186831 PPI subnetwork	0.00464	>=0.20	ENSG00000235997 (2.8)	ADM (2.7)	LIMA1 (2.2)	RABEP2 (2.1)	CASZ1 (2.0)	PPP3R1 (1.9)	EBF1 (1.5)	TUFM (1.4)	NUPR1 (1.4)	ENSG00000245937 (1.1)
KEGG_DORSO_VENTRAL_AXIS_FORMATION	KEGG_DORSO_VENTRAL_AXIS_FORMATION	0.00465	>=0.20	STIM2 (2.1)	ENSG00000232310 (2.1)	PPP3R1 (1.8)	DIP2B (1.7)	CNRIP1 (1.7)	AMPD3 (1.7)	HDAC7 (1.5)	ATXN2L (1.3)	SBF2 (1.3)	LIMA1 (1.2)
MP:0003304	large intestinal inflammation	0.00467	>=0.20	KCNJ2 (2.7)	PIEZO1 (2.7)	ENSG00000237181 (2.2)	HDAC7 (1.9)	SLC12A2 (1.4)	NFATC2 (1.4)	AMPD3 (1.1)	TCEA2 (1.1)	RABEP2 (1.1)	APOBR (0.9)
GO:0001944	vasculature development	0.00476	>=0.20	CNRIP1 (2.6)	ADM (2.5)	HDAC7 (2.0)	EBF1 (1.9)	ENSG00000235997 (1.7)	SLC12A2 (1.6)	STIM2 (1.5)	PIEZO1 (1.4)	KCNJ2 (1.3)	C3orf27 (1.3)
ENSG00000075391	RASAL2 PPI subnetwork	0.00478	>=0.20	PNO1 (3.6)	STIM2 (2.0)	ATF1 (1.5)	AGGF1 (1.4)	NFATC2 (1.4)	SBF2 (1.3)	LARP4 (1.3)	ENSG00000226101 (1.2)	ATXN2L (1.1)	SLC12A2 (1.1)
MP:0001844	autoimmune response	0.00483	>=0.20	CD19 (4.1)	HDAC7 (3.2)	EBF1 (2.0)	KCNJ2 (1.8)	APOBR (1.7)	SULT1A2 (1.7)	NFATC2 (1.6)	FAM186A (1.2)	ENSG00000232310 (0.9)	ATXN2L (0.8)
GO:0071814	protein-lipid complex binding	0.00489	>=0.20	SULT1A2 (2.6)	NUPR1 (2.0)	CNRIP1 (1.8)	ENSG00000232310 (1.7)	PRKAR1B (1.5)	ADM (1.5)	SBF2 (1.3)	DIP2B (1.3)	TCEA2 (1.1)	ATF1 (1.1)
GO:0071813	lipoprotein particle binding	0.00489	>=0.20	SULT1A2 (2.6)	NUPR1 (2.0)	CNRIP1 (1.8)	ENSG00000232310 (1.7)	PRKAR1B (1.5)	ADM (1.5)	SBF2 (1.3)	DIP2B (1.3)	TCEA2 (1.1)	ATF1 (1.1)
MP:0008495	decreased IgG1 level	0.0049	>=0.20	CD19 (8.4)	EBF1 (3.3)	RABEP2 (2.9)	HDAC7 (2.5)	NFATC2 (2.0)	ADM (1.4)	AMPD3 (1.3)	KCNJ2 (1.1)	ENSG00000237181 (1.1)	SLC12A2 (0.9)
ENSG00000134470	IL15RA PPI subnetwork	0.005	>=0.20	IL27 (4.6)	ENSG00000237181 (2.7)	AMPD3 (2.5)	NFATC2 (1.8)	KCNJ2 (1.7)	HDAC7 (1.4)	RABEP2 (1.4)	C3orf27 (1.3)	EBF1 (1.2)	TCEA2 (1.1)
ENSG00000101849	TBL1X PPI subnetwork	0.005	>=0.20	ATF1 (1.6)	PPP3R1 (1.3)	SBF2 (1.2)	FAM186A (1.2)	SLC12A2 (1.1)	STIM2 (0.9)	ENSG00000235997 (0.8)	KCNJ2 (0.8)	CASZ1 (0.8)	ATXN2L (0.8)
ENSG00000159216	RUNX1 PPI subnetwork	0.00511	>=0.20	ATXN2L (2.1)	HDAC7 (2.0)	CASZ1 (1.9)	STIM2 (1.5)	KCNJ2 (1.5)	ATF1 (1.4)	PPP3R1 (1.3)	CCDC101 (1.1)	PIEZO1 (0.9)	NUPR1 (0.9)
MP:0002904	increased circulating parathyroid hormone level	0.00512	>=0.20	CASZ1 (3.0)	ENSG00000237181 (1.9)	C3orf27 (1.7)	ENSG00000226101 (1.7)	SH2B1 (1.1)	PRKAR1B (1.0)	LINC00474 (1.0)	KCNJ2 (0.9)	NUPR1 (0.9)	HDAC7 (0.6)
MP:0011501	increased glomerular capsule space	0.00512	>=0.20	HDAC7 (2.1)	ENSG00000235997 (1.8)	AMPD3 (1.8)	NFATC2 (1.7)	LINC00343 (1.6)	NUPR1 (1.4)	LINC00474 (1.3)	KCNJ2 (0.9)	ENSG00000245937 (0.8)	CASZ1 (0.8)
GO:0055067	monovalent inorganic cation homeostasis	0.00512	>=0.20	C3orf27 (3.7)	ENSG00000235997 (2.3)	ENSG00000232310 (2.1)	CASZ1 (1.6)	CLN3 (1.4)	METTL7A (1.4)	ENSG00000237181 (1.2)	NFATC2 (1.2)	SH2B1 (1.1)	LINC00343 (1.0)
MP:0009766	increased sensitivity to xenobiotic induced morbidity/mortality	0.00513	>=0.20	ADM (2.5)	SULT1A2 (2.3)	IL27 (2.3)	KCNJ2 (2.1)	PIEZO1 (1.4)	APOBR (1.4)	SH2B1 (1.2)	NFATC2 (1.1)	CCDC101 (1.1)	METTL7A (1.0)
MP:0011260	abnormal head mesenchyme morphology	0.00513	>=0.20	PIEZO1 (2.3)	PPP3R1 (2.2)	SBF2 (2.1)	SH2B1 (2.1)	METTL7A (2.0)	ADM (1.7)	AGGF1 (1.6)	CNRIP1 (1.2)	RABEP2 (1.1)	TCEA2 (1.1)
GO:0043901	negative regulation of multi-organism process	0.00518	>=0.20	ENSG00000237181 (2.9)	IL27 (2.9)	RABEP2 (2.7)	SULT1A2 (1.9)	ENSG00000232310 (1.7)	LINC00474 (1.2)	ATF1 (1.2)	KCNJ2 (1.1)	LARP4 (1.0)	ENSG00000235997 (0.9)
MP:0001786	skin edema	0.00545	>=0.20	CASZ1 (2.3)	CNRIP1 (2.1)	KCNJ2 (2.0)	ADM (1.8)	STIM2 (1.8)	TCEA2 (1.7)	SLC12A2 (1.7)	ATF1 (1.6)	FAM186A (1.3)	PIEZO1 (1.2)
GO:0070227	lymphocyte apoptotic process	0.00569	>=0.20	ENSG00000237181 (4.8)	HDAC7 (2.3)	LINC00343 (2.0)	KCNJ2 (1.9)	IL27 (1.9)	ENSG00000232310 (1.7)	FAM186A (1.6)	ATXN2L (1.4)	NFATC2 (1.3)	CD19 (1.2)
GO:0030128	clathrin coat of endocytic vesicle	0.00574	>=0.20	SBF2 (3.8)	ADM (2.4)	PIEZO1 (1.7)	AMPD3 (1.7)	METTL7A (1.3)	ATXN2L (1.3)	ENSG00000235997 (1.3)	ENSG00000226101 (1.3)	PPP3R1 (1.2)	LIMA1 (1.2)
MP:0005166	decreased susceptibility to injury	0.00582	>=0.20	AMPD3 (2.8)	SLC12A2 (2.5)	NFATC2 (2.5)	KCNJ2 (1.8)	CD19 (1.3)	HDAC7 (1.2)	PIEZO1 (1.2)	ADM (1.1)	APOBR (0.9)	CNRIP1 (0.8)
MP:0005015	increased T cell number	0.00591	>=0.20	CD19 (2.6)	HDAC7 (2.2)	ENSG00000237181 (1.9)	KCNJ2 (1.8)	AMPD3 (1.6)	IL27 (1.5)	ATXN2L (1.3)	LINC00343 (1.1)	TCEA2 (1.0)	METTL7A (0.9)
GO:0018205	peptidyl-lysine modification	0.006	>=0.20	CCDC101 (3.4)	ATF1 (2.8)	SH2B1 (2.7)	RABEP2 (2.4)	AGGF1 (2.0)	HDAC7 (1.9)	ATXN2L (1.8)	ENSG00000226101 (1.5)	LINC00343 (1.4)	LINC00474 (1.4)
ENSG00000082641	NFE2L1 PPI subnetwork	0.00614	>=0.20	ADM (3.8)	SH2B1 (3.2)	CLN3 (2.6)	ATXN2L (1.6)	ENSG00000232310 (1.5)	RABEP2 (1.4)	CASZ1 (1.2)	CNRIP1 (1.2)	METTL7A (1.1)	AGGF1 (1.0)
ENSG00000182718	ANXA2 PPI subnetwork	0.00614	>=0.20	PPP3R1 (3.2)	DIP2B (2.3)	LIMA1 (2.0)	LINC00474 (1.4)	APOBR (1.3)	EBF1 (1.2)	PIEZO1 (1.2)	TMPRSS12 (1.1)	CCDC101 (1.0)	STIM2 (1.0)
GO:0045954	positive regulation of natural killer cell mediated cytotoxicity	0.00651	>=0.20	IL27 (3.7)	ENSG00000237181 (3.2)	TMPRSS12 (3.0)	LINC00343 (1.9)	NFATC2 (1.8)	C3orf27 (1.7)	ENSG00000226101 (1.5)	RABEP2 (1.4)	KCNJ2 (1.3)	CASZ1 (1.2)
GO:0002717	positive regulation of natural killer cell mediated immunity	0.00651	>=0.20	IL27 (3.7)	ENSG00000237181 (3.2)	TMPRSS12 (3.0)	LINC00343 (1.9)	NFATC2 (1.8)	C3orf27 (1.7)	ENSG00000226101 (1.5)	RABEP2 (1.4)	KCNJ2 (1.3)	CASZ1 (1.2)
KEGG_ENDOMETRIAL_CANCER	KEGG_ENDOMETRIAL_CANCER	0.00655	>=0.20	SBF2 (3.1)	CLN3 (2.5)	SH2B1 (1.8)	SLC12A2 (1.8)	PPP3R1 (1.8)	ENSG00000232310 (1.6)	DIP2B (1.2)	ENSG00000245937 (1.2)	ATXN2L (1.1)	PRKAR1B (1.0)
GO:0018393	internal peptidyl-lysine acetylation	0.00658	>=0.20	CCDC101 (3.3)	ATF1 (3.0)	SH2B1 (2.8)	AGGF1 (2.6)	RABEP2 (2.3)	HDAC7 (2.0)	LINC00474 (1.9)	ENSG00000226101 (1.7)	ATXN2L (1.7)	SBF2 (1.0)
ENSG00000165025	SYK PPI subnetwork	0.00669	>=0.20	CD19 (6.3)	HDAC7 (3.5)	APOBR (2.9)	RABEP2 (1.5)	AMPD3 (1.5)	EBF1 (1.5)	ENSG00000235997 (1.3)	NFATC2 (1.3)	DIP2B (1.2)	ENSG00000226101 (1.1)
REACTOME_NOTCH:HLH_TRANSCRIPTION_PATHWAY	REACTOME_NOTCH:HLH_TRANSCRIPTION_PATHWAY	0.00676	>=0.20	SH2B1 (3.3)	STIM2 (2.3)	APOBR (2.2)	CCDC101 (1.8)	EBF1 (1.8)	DIP2B (1.7)	ENSG00000232310 (1.5)	AMPD3 (1.4)	NFATC2 (1.3)	ATXN2L (1.3)
REACTOME_NICD_TRAFFICS_TO_NUCLEUS	REACTOME_NICD_TRAFFICS_TO_NUCLEUS	0.00676	>=0.20	SH2B1 (3.3)	STIM2 (2.3)	APOBR (2.2)	CCDC101 (1.8)	EBF1 (1.8)	DIP2B (1.7)	ENSG00000232310 (1.5)	AMPD3 (1.4)	NFATC2 (1.3)	ATXN2L (1.3)
MP:0002842	increased systemic arterial blood pressure	0.00678	>=0.20	SLC12A2 (2.4)	EBF1 (2.2)	KCNJ2 (2.2)	ADM (2.0)	AMPD3 (1.9)	ENSG00000245937 (1.9)	PRKAR1B (1.9)	ENSG00000235997 (1.8)	LINC00474 (1.7)	SBF2 (1.4)
ENSG00000144668	ITGA9 PPI subnetwork	0.00683	>=0.20	SBF2 (2.4)	TMPRSS12 (2.2)	LINC00474 (2.0)	SULT1A2 (1.7)	CNRIP1 (1.7)	NFATC2 (1.6)	PIEZO1 (1.6)	TCEA2 (1.5)	SLC12A2 (1.5)	ADM (1.2)
GO:0045766	positive regulation of angiogenesis	0.00702	>=0.20	ADM (2.9)	ENSG00000226101 (2.3)	ENSG00000235997 (2.1)	FAM186A (1.9)	NFATC2 (1.9)	CNRIP1 (1.7)	AMPD3 (1.5)	ENSG00000245937 (1.2)	PIEZO1 (1.2)	PRKAR1B (1.1)
MP:0002493	increased IgG level	0.00709	>=0.20	AMPD3 (2.2)	CD19 (2.1)	APOBR (1.8)	HDAC7 (1.4)	KCNJ2 (1.4)	ENSG00000226101 (1.3)	METTL7A (1.3)	ENSG00000237181 (1.2)	NFATC2 (1.1)	ADM (1.1)
KEGG_B_CELL_RECEPTOR_SIGNALING_PATHWAY	KEGG_B_CELL_RECEPTOR_SIGNALING_PATHWAY	0.00738	>=0.20	CD19 (8.2)	EBF1 (3.9)	RABEP2 (3.2)	AMPD3 (2.7)	DIP2B (1.9)	APOBR (1.9)	NFATC2 (1.2)	HDAC7 (0.9)	ENSG00000226101 (0.9)	CNRIP1 (0.8)
ENSG00000121892	PDS5A PPI subnetwork	0.0075	>=0.20	AGGF1 (2.9)	ATF1 (2.3)	CLN3 (1.8)	LINC00343 (1.4)	SBF2 (1.3)	CCDC101 (1.3)	PIEZO1 (1.2)	NUPR1 (1.1)	APOBR (1.0)	ENSG00000226101 (0.7)
ENSG00000160271	RALGDS PPI subnetwork	0.00755	>=0.20	SBF2 (2.7)	SULT1A2 (2.2)	ADM (1.9)	DIP2B (1.7)	APOBR (1.6)	STIM2 (1.3)	CCDC101 (1.3)	SLC12A2 (1.2)	ENSG00000226101 (1.2)	FAM186A (1.2)
GO:0018394	peptidyl-lysine acetylation	0.0076	>=0.20	CCDC101 (3.3)	ATF1 (3.1)	SH2B1 (2.7)	AGGF1 (2.6)	RABEP2 (2.3)	HDAC7 (1.9)	LINC00474 (1.8)	ATXN2L (1.7)	ENSG00000226101 (1.6)	LINC00343 (1.2)
ENSG00000166716	ZNF592 PPI subnetwork	0.00761	>=0.20	FAM186A (2.5)	ATXN2L (2.2)	TUFM (2.2)	SH2B1 (2.1)	LINC00474 (2.1)	CLN3 (2.1)	CCDC101 (1.9)	KCNJ2 (1.8)	ENSG00000226101 (1.6)	C3orf27 (1.5)
MP:0000266	abnormal heart morphology	0.00766	>=0.20	ADM (2.8)	ENSG00000232310 (2.0)	PIEZO1 (1.9)	SBF2 (1.9)	ENSG00000235997 (1.7)	CASZ1 (1.5)	KCNJ2 (1.5)	HDAC7 (1.3)	AGGF1 (1.0)	FAM186A (0.8)
MP:0000493	rectal prolapse	0.0077	>=0.20	SULT1A2 (2.0)	ENSG00000226101 (1.8)	STIM2 (1.7)	LIMA1 (1.5)	CNRIP1 (1.4)	LINC00474 (1.4)	ATXN2L (1.2)	KCNJ2 (1.2)	TMPRSS12 (1.1)	AGGF1 (1.1)
GO:0016638	oxidoreductase activity, acting on the CH-NH2 group of donors	0.00772	>=0.20	NFATC2 (2.5)	EBF1 (2.0)	METTL7A (2.0)	C3orf27 (1.9)	ENSG00000235997 (1.9)	SULT1A2 (1.8)	ENSG00000237181 (1.4)	ENSG00000232310 (1.2)	NUPR1 (1.2)	LARP4 (0.8)
ENSG00000147168	IL2RG PPI subnetwork	0.00774	>=0.20	IL27 (4.2)	ENSG00000237181 (3.0)	AMPD3 (2.6)	KCNJ2 (2.1)	NFATC2 (1.9)	HDAC7 (1.5)	RABEP2 (1.3)	ENSG00000235997 (1.2)	PIEZO1 (1.1)	LIMA1 (1.0)
MP:0000708	thymus hyperplasia	0.00779	>=0.20	ENSG00000237181 (2.3)	ATF1 (2.0)	RABEP2 (1.7)	DIP2B (1.7)	HDAC7 (1.6)	AGGF1 (1.6)	LIMA1 (1.4)	ENSG00000226101 (1.3)	ADM (1.2)	LARP4 (1.0)
KEGG_MAPK_SIGNALING_PATHWAY	KEGG_MAPK_SIGNALING_PATHWAY	0.00792	>=0.20	HDAC7 (2.5)	APOBR (1.8)	CASZ1 (1.7)	PIEZO1 (1.6)	KCNJ2 (1.6)	STIM2 (1.6)	ENSG00000237181 (1.5)	PPP3R1 (1.5)	LINC00343 (1.3)	ATXN2L (1.3)
GO:0031490	chromatin DNA binding	0.00808	>=0.20	EBF1 (3.7)	STIM2 (2.4)	CCDC101 (1.5)	SLC12A2 (1.5)	HDAC7 (1.5)	ENSG00000245937 (1.3)	C3orf27 (1.3)	ENSG00000237181 (1.3)	PPP3R1 (1.1)	PIEZO1 (1.1)
ENSG00000173473	SMARCC1 PPI subnetwork	0.00809	>=0.20	ATF1 (3.2)	ATXN2L (2.6)	HDAC7 (2.5)	RABEP2 (2.4)	LINC00474 (1.6)	DIP2B (1.4)	AGGF1 (1.3)	LARP4 (1.3)	PPP3R1 (1.1)	ENSG00000226101 (1.1)
MP:0002135	abnormal kidney morphology	0.00815	>=0.20	ADM (1.8)	SULT1A2 (1.8)	KCNJ2 (1.7)	LIMA1 (1.6)	NUPR1 (1.6)	PIEZO1 (1.5)	ENSG00000235997 (1.5)	SLC12A2 (1.5)	HDAC7 (1.4)	FAM186A (1.3)
ENSG00000184371	CSF1 PPI subnetwork	0.0082	>=0.20	KCNJ2 (2.9)	STIM2 (2.5)	APOBR (2.2)	AMPD3 (1.8)	C3orf27 (1.8)	HDAC7 (1.4)	ENSG00000226101 (1.4)	ENSG00000237181 (1.4)	PIEZO1 (1.2)	AGGF1 (1.2)
MP:0002192	hydrops fetalis	0.00825	>=0.20	KCNJ2 (3.0)	ENSG00000235997 (2.4)	ADM (2.2)	ENSG00000232310 (2.1)	HDAC7 (1.9)	STIM2 (1.6)	PIEZO1 (1.5)	ENSG00000226101 (1.5)	SBF2 (1.4)	FAM186A (1.4)
REACTOME_INTERLEUKIN:2_SIGNALING	REACTOME_INTERLEUKIN:2_SIGNALING	0.00835	>=0.20	HDAC7 (3.5)	NFATC2 (3.2)	APOBR (2.4)	ENSG00000232310 (1.7)	KCNJ2 (1.6)	CLN3 (1.5)	CD19 (1.4)	PIEZO1 (1.1)	METTL7A (1.1)	ENSG00000237181 (1.0)
MP:0008143	abnormal dendrite morphology	0.00835	>=0.20	PRKAR1B (2.7)	KCNJ2 (2.0)	ENSG00000226101 (1.5)	CNRIP1 (1.4)	LINC00474 (1.4)	TMPRSS12 (1.3)	TCEA2 (1.3)	PPP3R1 (1.2)	ADM (1.1)	IL27 (1.0)
GO:0048514	blood vessel morphogenesis	0.00838	>=0.20	ADM (2.5)	CNRIP1 (2.2)	HDAC7 (2.1)	ENSG00000235997 (1.8)	EBF1 (1.7)	KCNJ2 (1.5)	PIEZO1 (1.3)	SLC12A2 (1.2)	STIM2 (1.1)	CASZ1 (1.0)
GO:0002761	regulation of myeloid leukocyte differentiation	0.00852	>=0.20	ENSG00000237181 (2.7)	NFATC2 (2.1)	SH2B1 (1.8)	IL27 (1.6)	EBF1 (1.6)	HDAC7 (1.5)	CNRIP1 (1.5)	APOBR (1.4)	LIMA1 (1.3)	ENSG00000245937 (1.3)
REACTOME_TRAF6_MEDIATED_NF:KB_ACTIVATION	REACTOME_TRAF6_MEDIATED_NF:KB_ACTIVATION	0.00854	>=0.20	AMPD3 (3.1)	CLN3 (2.1)	ENSG00000235997 (2.0)	PIEZO1 (2.0)	KCNJ2 (2.0)	APOBR (1.5)	SBF2 (1.1)	ADM (1.1)	HDAC7 (0.9)	ENSG00000226101 (0.9)
ENSG00000170145	SIK2 PPI subnetwork	0.0087	>=0.20	LIMA1 (2.3)	CLN3 (1.8)	C3orf27 (1.7)	NFATC2 (1.6)	SH2B1 (1.5)	LARP4 (1.3)	ENSG00000237181 (1.2)	ATF1 (1.1)	HDAC7 (0.9)	ENSG00000226101 (0.8)
ENSG00000171105	INSR PPI subnetwork	0.00872	>=0.20	SBF2 (3.8)	METTL7A (1.9)	KCNJ2 (1.8)	PPP3R1 (1.2)	DIP2B (1.2)	ATF1 (1.0)	STIM2 (1.0)	AGGF1 (1.0)	CD19 (1.0)	EBF1 (0.9)
ENSG00000078142	PIK3C3 PPI subnetwork	0.00882	>=0.20	HDAC7 (3.3)	CNRIP1 (2.5)	SBF2 (2.1)	DIP2B (1.7)	AMPD3 (1.5)	CD19 (1.2)	PIEZO1 (1.1)	APOBR (1.1)	AGGF1 (1.0)	ENSG00000237181 (0.9)
ENSG00000154727	GABPA PPI subnetwork	0.00887	>=0.20	ATF1 (3.5)	LARP4 (2.6)	CCDC101 (2.0)	NFATC2 (2.0)	PPP3R1 (2.0)	ATXN2L (2.0)	DIP2B (1.8)	LINC00474 (1.7)	AGGF1 (1.6)	KCNJ2 (1.2)
GO:0016573	histone acetylation	0.00888	>=0.20	CCDC101 (3.0)	ATF1 (2.9)	AGGF1 (2.8)	SH2B1 (2.3)	RABEP2 (2.2)	HDAC7 (2.0)	ATXN2L (1.7)	LINC00474 (1.7)	ENSG00000226101 (1.6)	DIP2B (1.1)
ENSG00000096996	IL12RB1 PPI subnetwork	0.00892	>=0.20	IL27 (4.4)	ENSG00000237181 (2.6)	AMPD3 (2.2)	KCNJ2 (1.7)	NFATC2 (1.6)	HDAC7 (1.4)	EBF1 (1.3)	RABEP2 (1.3)	C3orf27 (1.3)	LIMA1 (1.2)
MP:0000334	decreased granulocyte number	0.00898	>=0.20	APOBR (3.3)	HDAC7 (3.0)	CD19 (2.4)	EBF1 (1.4)	SH2B1 (1.3)	ENSG00000237181 (1.1)	AMPD3 (1.1)	ATXN2L (1.0)	METTL7A (1.0)	LINC00343 (1.0)
MP:0001807	decreased IgA level	0.00908	>=0.20	CD19 (7.8)	EBF1 (3.8)	HDAC7 (2.3)	RABEP2 (2.1)	KCNJ2 (1.3)	NFATC2 (1.2)	LARP4 (1.0)	C3orf27 (1.0)	AMPD3 (1.0)	ENSG00000237181 (1.0)
KEGG_PANCREATIC_CANCER	KEGG_PANCREATIC_CANCER	0.0091	>=0.20	SBF2 (1.9)	AMPD3 (1.6)	LINC00343 (1.6)	LIMA1 (1.3)	PPP3R1 (1.3)	HDAC7 (1.1)	CNRIP1 (1.0)	CLN3 (1.0)	STIM2 (1.0)	ATF1 (1.0)
REACTOME_INTERLEUKIN_RECEPTOR_SHC_SIGNALING	REACTOME_INTERLEUKIN_RECEPTOR_SHC_SIGNALING	0.00912	>=0.20	NFATC2 (3.2)	ENSG00000232310 (2.7)	HDAC7 (2.7)	KCNJ2 (2.2)	APOBR (1.7)	CLN3 (1.4)	ENSG00000237181 (1.4)	AGGF1 (1.3)	LIMA1 (1.1)	METTL7A (0.9)
GO:0032653	regulation of interleukin-10 production	0.00915	>=0.20	ENSG00000226101 (2.6)	IL27 (2.4)	ENSG00000237181 (2.1)	LINC00343 (2.1)	KCNJ2 (2.0)	NFATC2 (1.9)	TCEA2 (1.6)	AGGF1 (1.3)	AMPD3 (1.2)	C3orf27 (1.1)
ENSG00000121879	PIK3CA PPI subnetwork	0.00925	>=0.20	SBF2 (3.7)	HDAC7 (3.3)	APOBR (2.7)	PIEZO1 (2.7)	LIMA1 (2.4)	ENSG00000237181 (1.8)	CD19 (1.6)	KCNJ2 (1.5)	C3orf27 (1.5)	ADM (1.3)
ENSG00000010671	BTK PPI subnetwork	0.00975	>=0.20	CD19 (2.9)	HDAC7 (2.3)	APOBR (1.9)	ATP2A1 (1.8)	AMPD3 (1.6)	STIM2 (1.6)	DIP2B (1.6)	EBF1 (1.4)	SH2B1 (1.4)	C3orf27 (1.1)
GO:2000242	negative regulation of reproductive process	0.0098	>=0.20	LINC00343 (2.9)	C3orf27 (2.5)	FAM186A (2.2)	METTL7A (2.0)	ENSG00000245937 (1.6)	ENSG00000235997 (1.5)	SLC12A2 (1.3)	KCNJ2 (1.3)	CNRIP1 (1.3)	RABEP2 (1.2)
GO:0045637	regulation of myeloid cell differentiation	0.00983	>=0.20	EBF1 (2.5)	ENSG00000237181 (2.2)	CNRIP1 (2.0)	HDAC7 (1.9)	NFATC2 (1.9)	AMPD3 (1.5)	IL27 (1.4)	APOBR (1.4)	CASZ1 (1.1)	PPP3R1 (1.0)
MP:0005438	abnormal glycogen homeostasis	0.00984	>=0.20	ENSG00000226101 (2.5)	FAM186A (2.5)	SH2B1 (2.5)	ADM (1.6)	KCNJ2 (1.6)	ENSG00000235997 (1.5)	IL27 (1.4)	ATP2A1 (1.4)	APOBR (1.4)	PIEZO1 (1.2)
ENSG00000163346	PBXIP1 PPI subnetwork	0.00986	>=0.20	LINC00474 (3.0)	PIEZO1 (1.8)	ATF1 (1.5)	FAM186A (1.3)	TCEA2 (1.1)	STIM2 (1.0)	ADM (0.9)	ENSG00000235997 (0.9)	IL27 (0.8)	ENSG00000245937 (0.8)
GO:0048332	mesoderm morphogenesis	0.00994	>=0.20	FAM186A (2.5)	LINC00474 (1.6)	IL27 (1.6)	LINC00343 (1.5)	STIM2 (1.3)	NFATC2 (1.1)	CNRIP1 (1.0)	HDAC7 (0.9)	KCNJ2 (0.8)	SLC12A2 (0.8)
MP:0004787	abnormal dorsal aorta morphology	0.01	>=0.20	ADM (3.2)	AGGF1 (2.6)	HDAC7 (2.6)	CNRIP1 (2.0)	EBF1 (2.0)	PIEZO1 (1.9)	STIM2 (1.6)	CASZ1 (1.5)	KCNJ2 (1.5)	CD19 (1.0)
ENSG00000184216	IRAK1 PPI subnetwork	0.01	>=0.20	CLN3 (2.5)	KCNJ2 (1.9)	ENSG00000237181 (1.7)	AMPD3 (1.6)	TCEA2 (1.5)	APOBR (1.3)	ADM (1.3)	SBF2 (1.1)	PPP3R1 (1.1)	EBF1 (1.1)
ENSG00000165912	PACSIN3 PPI subnetwork	0.01	>=0.20	STIM2 (2.4)	ATP2A1 (2.3)	LARP4 (1.7)	FAM186A (1.7)	AGGF1 (1.6)	PPP3R1 (1.3)	LINC00474 (1.3)	NUPR1 (1.3)	LIMA1 (1.2)	NFATC2 (1.2)
GO:0015893	drug transport	0.01	>=0.20	ENSG00000232310 (2.6)	ENSG00000235997 (2.4)	METTL7A (2.1)	ENSG00000226101 (1.6)	ENSG00000245937 (1.4)	CLN3 (1.3)	LINC00474 (1.0)	TMPRSS12 (1.0)	PIEZO1 (1.0)	ENSG00000237181 (1.0)
MP:0002356	abnormal spleen red pulp morphology	0.01	>=0.20	NFATC2 (2.5)	APOBR (2.0)	AGGF1 (1.9)	PIEZO1 (1.7)	AMPD3 (1.5)	ATF1 (1.4)	STIM2 (1.4)	ENSG00000237181 (1.1)	METTL7A (0.9)	ENSG00000226101 (0.9)
ENSG00000170345	FOS PPI subnetwork	0.01	>=0.20	ATF1 (3.0)	STIM2 (2.2)	CASZ1 (1.9)	ATXN2L (1.9)	DIP2B (1.8)	RABEP2 (1.7)	CNRIP1 (1.4)	NUPR1 (1.3)	IL27 (1.2)	NFATC2 (1.2)
MP:0005461	abnormal dendritic cell morphology	0.01	>=0.20	CD19 (3.8)	NFATC2 (3.0)	RABEP2 (2.8)	HDAC7 (2.1)	ATXN2L (2.0)	LINC00343 (1.7)	APOBR (1.6)	ENSG00000237181 (1.3)	SH2B1 (1.3)	TCEA2 (1.0)
KEGG_NEUROTROPHIN_SIGNALING_PATHWAY	KEGG_NEUROTROPHIN_SIGNALING_PATHWAY	0.01	>=0.20	PPP3R1 (2.3)	STIM2 (2.2)	AMPD3 (2.1)	SBF2 (1.7)	METTL7A (1.5)	CLN3 (1.4)	NFATC2 (1.2)	APOBR (1.2)	TCEA2 (1.2)	KCNJ2 (1.2)
GO:0006361	transcription initiation from RNA polymerase I promoter	0.01	>=0.20	TCEA2 (2.2)	AGGF1 (2.2)	PNO1 (2.2)	ATF1 (2.1)	SH2B1 (2.0)	STIM2 (2.0)	C3orf27 (1.4)	ENSG00000226101 (1.2)	LIMA1 (1.2)	TMPRSS12 (1.1)
ENSG00000186051	TAL2 PPI subnetwork	0.01	>=0.20	SBF2 (2.8)	C3orf27 (2.7)	CNRIP1 (2.7)	ADM (2.3)	TCEA2 (2.2)	SH2B1 (1.9)	SLC12A2 (1.7)	METTL7A (1.4)	CD19 (1.4)	ATXN2L (1.4)
ENSG00000102755	FLT1 PPI subnetwork	0.01	>=0.20	SBF2 (2.3)	LIMA1 (2.2)	STIM2 (2.0)	KCNJ2 (1.9)	HDAC7 (1.5)	EBF1 (1.2)	AGGF1 (1.2)	CNRIP1 (1.2)	ENSG00000232310 (1.2)	LINC00474 (1.1)
MP:0000024	lowered ear position	0.01	>=0.20	ADM (2.0)	METTL7A (1.6)	HDAC7 (1.4)	ATF1 (1.1)	PIEZO1 (1.1)	TCEA2 (1.1)	TMPRSS12 (0.9)	EBF1 (0.9)	CASZ1 (0.8)	SH2B1 (0.8)
REACTOME_SIGNALING_BY_NOTCH	REACTOME_SIGNALING_BY_NOTCH	0.01	>=0.20	ENSG00000232310 (2.9)	CASZ1 (2.5)	SH2B1 (2.1)	CLN3 (2.1)	EBF1 (2.1)	DIP2B (1.9)	STIM2 (1.9)	SBF2 (1.8)	ENSG00000237181 (1.3)	APOBR (1.2)
MP:0001005	abnormal retinal rod cell morphology	0.01	>=0.20	CNRIP1 (2.2)	SLC12A2 (2.0)	CCDC101 (1.9)	LINC00474 (1.7)	CASZ1 (1.5)	EBF1 (1.4)	SULT1A2 (1.4)	ENSG00000226101 (1.3)	STIM2 (1.3)	TCEA2 (1.2)
GO:0002715	regulation of natural killer cell mediated immunity	0.01	>=0.20	IL27 (3.5)	ENSG00000237181 (3.5)	TMPRSS12 (2.9)	LINC00343 (2.5)	NFATC2 (2.1)	APOBR (1.5)	C3orf27 (1.5)	CASZ1 (1.5)	ENSG00000226101 (1.4)	KCNJ2 (1.3)
GO:0042269	regulation of natural killer cell mediated cytotoxicity	0.01	>=0.20	IL27 (3.5)	ENSG00000237181 (3.5)	TMPRSS12 (2.9)	LINC00343 (2.5)	NFATC2 (2.1)	APOBR (1.5)	C3orf27 (1.5)	CASZ1 (1.5)	ENSG00000226101 (1.4)	KCNJ2 (1.3)
GO:0030097	hemopoiesis	0.01	>=0.20	HDAC7 (3.0)	CD19 (2.6)	EBF1 (2.5)	ENSG00000237181 (2.4)	NFATC2 (2.2)	RABEP2 (1.6)	IL27 (1.5)	APOBR (1.2)	AMPD3 (1.2)	KCNJ2 (1.1)
ENSG00000107566	ERLIN1 PPI subnetwork	0.01	>=0.20	PIEZO1 (2.2)	HDAC7 (2.2)	SBF2 (2.1)	STIM2 (2.0)	AMPD3 (1.8)	NFATC2 (1.5)	TCEA2 (1.2)	RABEP2 (1.1)	CASZ1 (1.1)	LINC00343 (0.8)
GO:0006475	internal protein amino acid acetylation	0.01	>=0.20	CCDC101 (3.2)	ATF1 (2.9)	AGGF1 (2.5)	SH2B1 (2.5)	RABEP2 (2.1)	HDAC7 (1.9)	ENSG00000226101 (1.9)	LINC00474 (1.7)	ATXN2L (1.7)	SBF2 (1.0)
GO:0032613	interleukin-10 production	0.01	>=0.20	ENSG00000226101 (2.7)	LINC00343 (2.4)	IL27 (2.4)	ENSG00000237181 (2.3)	NFATC2 (2.1)	KCNJ2 (1.8)	TCEA2 (1.6)	AGGF1 (1.1)	AMPD3 (1.1)	C3orf27 (1.0)
ENSG00000108840	HDAC5 PPI subnetwork	0.01	>=0.20	NFATC2 (2.4)	ATXN2L (2.2)	HDAC7 (2.2)	CASZ1 (1.6)	ATF1 (1.5)	KCNJ2 (1.5)	ENSG00000237181 (1.4)	CD19 (1.4)	APOBR (1.4)	STIM2 (1.4)
MP:0000714	increased thymocyte number	0.01	>=0.20	PPP3R1 (2.1)	ATXN2L (2.0)	TCEA2 (1.8)	ENSG00000237181 (1.8)	C3orf27 (1.7)	APOBR (1.7)	LINC00474 (1.6)	TMPRSS12 (1.5)	ADM (1.5)	AMPD3 (1.3)
GO:0044110	growth involved in symbiotic interaction	0.01	>=0.20	IL27 (2.9)	ENSG00000237181 (2.8)	RABEP2 (2.4)	SULT1A2 (1.8)	CNRIP1 (1.6)	ENSG00000232310 (1.6)	LINC00474 (1.3)	KCNJ2 (1.2)	CD19 (1.1)	APOBR (1.0)
GO:0044126	regulation of growth of symbiont in host	0.01	>=0.20	IL27 (2.9)	ENSG00000237181 (2.8)	RABEP2 (2.4)	SULT1A2 (1.8)	CNRIP1 (1.6)	ENSG00000232310 (1.6)	LINC00474 (1.3)	KCNJ2 (1.2)	CD19 (1.1)	APOBR (1.0)
GO:0044130	negative regulation of growth of symbiont in host	0.01	>=0.20	IL27 (2.9)	ENSG00000237181 (2.8)	RABEP2 (2.4)	SULT1A2 (1.8)	CNRIP1 (1.6)	ENSG00000232310 (1.6)	LINC00474 (1.3)	KCNJ2 (1.2)	CD19 (1.1)	APOBR (1.0)
GO:0044144	modulation of growth of symbiont involved in interaction with host	0.01	>=0.20	IL27 (2.9)	ENSG00000237181 (2.8)	RABEP2 (2.4)	SULT1A2 (1.8)	CNRIP1 (1.6)	ENSG00000232310 (1.6)	LINC00474 (1.3)	KCNJ2 (1.2)	CD19 (1.1)	APOBR (1.0)
GO:0044146	negative regulation of growth of symbiont involved in interaction with host	0.01	>=0.20	IL27 (2.9)	ENSG00000237181 (2.8)	RABEP2 (2.4)	SULT1A2 (1.8)	CNRIP1 (1.6)	ENSG00000232310 (1.6)	LINC00474 (1.3)	KCNJ2 (1.2)	CD19 (1.1)	APOBR (1.0)
GO:0044116	growth of symbiont involved in interaction with host	0.01	>=0.20	IL27 (2.9)	ENSG00000237181 (2.8)	RABEP2 (2.4)	SULT1A2 (1.8)	CNRIP1 (1.6)	ENSG00000232310 (1.6)	LINC00474 (1.3)	KCNJ2 (1.2)	CD19 (1.1)	APOBR (1.0)
GO:0044117	growth of symbiont in host	0.01	>=0.20	IL27 (2.9)	ENSG00000237181 (2.8)	RABEP2 (2.4)	SULT1A2 (1.8)	CNRIP1 (1.6)	ENSG00000232310 (1.6)	LINC00474 (1.3)	KCNJ2 (1.2)	CD19 (1.1)	APOBR (1.0)
KEGG_APOPTOSIS	KEGG_APOPTOSIS	0.01	>=0.20	RABEP2 (2.4)	HDAC7 (2.0)	APOBR (1.8)	AMPD3 (1.7)	METTL7A (1.6)	PIEZO1 (1.5)	ENSG00000237181 (1.2)	CLN3 (1.1)	KCNJ2 (1.0)	LINC00474 (1.0)
ENSG00000170727	BOP1 PPI subnetwork	0.01	>=0.20	PNO1 (4.9)	LARP4 (4.1)	TUFM (2.1)	AGGF1 (1.7)	LIMA1 (1.7)	SLC12A2 (1.5)	ATF1 (1.4)	PIEZO1 (1.1)	TCEA2 (0.7)	LINC00343 (0.5)
ENSG00000163283	ALPP PPI subnetwork	0.01	>=0.20	TUFM (3.1)	CLN3 (2.5)	CCDC101 (2.0)	FAM186A (2.0)	SH2B1 (1.7)	ENSG00000226101 (1.6)	KCNJ2 (1.6)	ATXN2L (1.5)	METTL7A (1.4)	PIEZO1 (1.4)
GO:0048661	positive regulation of smooth muscle cell proliferation	0.01	>=0.20	ENSG00000232310 (3.6)	TMPRSS12 (2.1)	ADM (1.8)	KCNJ2 (1.5)	C3orf27 (1.5)	NFATC2 (1.5)	ENSG00000237181 (1.2)	ENSG00000245937 (1.1)	SLC12A2 (1.0)	HDAC7 (1.0)
ENSG00000108773	KAT2A PPI subnetwork	0.01	>=0.20	CCDC101 (2.6)	ATF1 (2.6)	DIP2B (2.4)	LINC00474 (1.9)	SH2B1 (1.7)	ATXN2L (1.7)	NFATC2 (1.7)	STIM2 (1.5)	SBF2 (1.4)	PPP3R1 (1.2)
GO:0030279	negative regulation of ossification	0.01	>=0.20	LINC00343 (1.5)	PIEZO1 (1.2)	ENSG00000235997 (1.1)	LINC00474 (1.1)	TMPRSS12 (0.9)	ENSG00000237181 (0.9)	ATF1 (0.9)	IL27 (0.8)	NFATC2 (0.7)	AMPD3 (0.7)
GO:0042089	cytokine biosynthetic process	0.01	>=0.20	NFATC2 (3.9)	IL27 (3.3)	ENSG00000237181 (2.3)	AMPD3 (1.9)	KCNJ2 (1.8)	LINC00474 (1.6)	FAM186A (1.4)	APOBR (1.3)	HDAC7 (1.2)	ENSG00000226101 (1.0)
MP:0002492	decreased IgE level	0.01	>=0.20	NFATC2 (3.1)	CD19 (2.6)	EBF1 (2.1)	HDAC7 (1.7)	ADM (1.7)	KCNJ2 (1.3)	ENSG00000237181 (1.3)	RABEP2 (1.2)	AMPD3 (1.1)	LIMA1 (0.8)
ENSG00000069869	NEDD4 PPI subnetwork	0.01	>=0.20	CASZ1 (3.2)	ENSG00000232310 (2.0)	CCDC101 (1.7)	HDAC7 (1.6)	DIP2B (1.6)	ENSG00000226101 (1.5)	ATF1 (1.5)	STIM2 (1.5)	ADM (1.4)	METTL7A (1.3)
ENSG00000198911	SREBF2 PPI subnetwork	0.01	>=0.20	ATXN2L (3.4)	HDAC7 (2.4)	NFATC2 (2.4)	DIP2B (2.1)	ATF1 (1.9)	AGGF1 (1.8)	STIM2 (1.4)	CNRIP1 (1.2)	SH2B1 (1.2)	SLC12A2 (1.1)
MP:0001183	overexpanded pulmonary alveoli	0.01	>=0.20	NUPR1 (3.3)	ENSG00000235997 (2.4)	LINC00474 (1.3)	LIMA1 (1.2)	SH2B1 (1.0)	NFATC2 (1.0)	EBF1 (0.8)	ENSG00000226101 (0.7)	CLN3 (0.7)	HDAC7 (0.7)
ENSG00000125482	TTF1 PPI subnetwork	0.01	>=0.20	PNO1 (3.1)	ATF1 (2.5)	AGGF1 (1.6)	STIM2 (1.6)	SH2B1 (1.5)	NFATC2 (1.5)	PIEZO1 (1.3)	TMPRSS12 (1.3)	LARP4 (1.2)	LIMA1 (1.1)
KEGG_NON_SMALL_CELL_LUNG_CANCER	KEGG_NON_SMALL_CELL_LUNG_CANCER	0.01	>=0.20	SH2B1 (2.3)	AMPD3 (2.1)	SBF2 (1.9)	PPP3R1 (1.7)	STIM2 (1.7)	NFATC2 (1.5)	CLN3 (1.0)	APOBR (0.9)	ENSG00000232310 (0.8)	AGGF1 (0.8)
MP:0005425	increased macrophage cell number	0.01	>=0.20	NFATC2 (2.3)	CD19 (2.0)	HDAC7 (2.0)	AMPD3 (1.9)	APOBR (1.6)	KCNJ2 (1.4)	EBF1 (1.3)	PIEZO1 (1.3)	RABEP2 (1.2)	TUFM (1.1)
MP:0004947	skin inflammation	0.01	>=0.20	APOBR (2.6)	KCNJ2 (2.5)	PPP3R1 (2.5)	AMPD3 (2.3)	RABEP2 (2.1)	ENSG00000237181 (2.0)	ENSG00000226101 (1.8)	HDAC7 (1.6)	ADM (1.4)	ATXN2L (1.4)
MP:0004875	increased mean systemic arterial blood pressure	0.01	>=0.20	AMPD3 (2.8)	ENSG00000237181 (2.8)	PIEZO1 (2.4)	C3orf27 (2.2)	LINC00474 (2.1)	CLN3 (1.9)	SLC12A2 (1.9)	METTL7A (1.8)	NFATC2 (1.7)	KCNJ2 (1.5)
ENSG00000107807	TLX1 PPI subnetwork	0.01	>=0.20	TMPRSS12 (3.1)	ENSG00000245937 (2.6)	METTL7A (2.1)	ATF1 (1.9)	C3orf27 (1.7)	AGGF1 (1.5)	CASZ1 (1.4)	RABEP2 (1.4)	CCDC101 (1.3)	ENSG00000226101 (1.3)
ENSG00000114739	ACVR2B PPI subnetwork	0.01	>=0.20	LARP4 (2.2)	AMPD3 (1.8)	ATF1 (1.7)	C3orf27 (1.6)	LIMA1 (1.5)	SBF2 (1.5)	NFATC2 (1.4)	CLN3 (1.3)	NUPR1 (1.3)	AGGF1 (0.9)
MP:0001722	pale yolk sac	0.01	>=0.20	PIEZO1 (4.1)	AMPD3 (2.3)	HDAC7 (2.1)	ADM (2.0)	AGGF1 (1.9)	CNRIP1 (1.9)	DIP2B (1.8)	IL27 (1.7)	ATXN2L (1.4)	ATF1 (1.3)
GO:0001912	positive regulation of leukocyte mediated cytotoxicity	0.01	>=0.20	ENSG00000237181 (3.4)	IL27 (3.1)	KCNJ2 (2.3)	LINC00343 (2.2)	TMPRSS12 (1.9)	NFATC2 (1.8)	ENSG00000226101 (1.8)	C3orf27 (1.6)	APOBR (1.4)	AMPD3 (1.1)
ENSG00000133818	RRAS2 PPI subnetwork	0.01	>=0.20	SLC12A2 (2.8)	AGGF1 (2.5)	SBF2 (2.5)	STIM2 (2.5)	DIP2B (1.9)	AMPD3 (1.8)	HDAC7 (1.7)	PIEZO1 (1.5)	IL27 (1.3)	NFATC2 (1.2)
ENSG00000140262	TCF12 PPI subnetwork	0.01	>=0.20	C3orf27 (1.7)	ENSG00000237181 (1.3)	NFATC2 (1.3)	CASZ1 (1.3)	EBF1 (1.2)	FAM186A (0.9)	CNRIP1 (0.9)	ENSG00000226101 (0.8)	KCNJ2 (0.8)	PIEZO1 (0.7)
ENSG00000198033	TUBA3C PPI subnetwork	0.01	>=0.20	PIEZO1 (2.8)	AMPD3 (2.4)	KCNJ2 (1.8)	SBF2 (1.6)	HDAC7 (1.4)	STIM2 (1.3)	ADM (1.2)	ATF1 (1.1)	NFATC2 (1.0)	ENSG00000237181 (1.0)
ENSG00000075886	TUBA3D PPI subnetwork	0.01	>=0.20	PIEZO1 (2.8)	AMPD3 (2.4)	KCNJ2 (1.8)	SBF2 (1.6)	HDAC7 (1.4)	STIM2 (1.3)	ADM (1.2)	ATF1 (1.1)	NFATC2 (1.0)	ENSG00000237181 (1.0)
MP:0005592	abnormal vascular smooth muscle morphology	0.01	>=0.20	ENSG00000235997 (3.3)	HDAC7 (1.9)	SBF2 (1.8)	PIEZO1 (1.7)	EBF1 (1.6)	C3orf27 (1.4)	ENSG00000232310 (1.3)	CNRIP1 (1.1)	LARP4 (0.9)	STIM2 (0.9)
MP:0002957	intestinal adenocarcinoma	0.01	>=0.20	AMPD3 (2.1)	SULT1A2 (2.1)	HDAC7 (1.6)	PIEZO1 (1.6)	APOBR (1.5)	C3orf27 (1.4)	IL27 (1.3)	CNRIP1 (1.2)	RABEP2 (1.2)	SH2B1 (1.1)
ENSG00000100888	CHD8 PPI subnetwork	0.01	>=0.20	CCDC101 (3.2)	CLN3 (2.8)	TUFM (2.7)	SH2B1 (2.6)	PPP3R1 (2.1)	ATXN2L (2.0)	DIP2B (1.9)	LINC00474 (1.3)	C3orf27 (1.2)	ATF1 (1.2)
ENSG00000128052	KDR PPI subnetwork	0.01	>=0.20	HDAC7 (2.0)	LIMA1 (1.9)	KCNJ2 (1.8)	CNRIP1 (1.8)	AGGF1 (1.7)	SBF2 (1.6)	STIM2 (1.5)	ADM (1.3)	LINC00474 (1.2)	EBF1 (1.1)
ENSG00000074181	NOTCH3 PPI subnetwork	0.01	>=0.20	STIM2 (2.5)	CASZ1 (2.5)	EBF1 (2.2)	SH2B1 (2.1)	KCNJ2 (2.0)	DIP2B (1.8)	ATXN2L (1.2)	HDAC7 (1.2)	CCDC101 (1.0)	APOBR (0.9)
REACTOME_RNA_POLYMERASE_I_RNA_POLYMERASE_III_AND_MITOCHONDRIAL_TRANSCRIPTION	REACTOME_RNA_POLYMERASE_I_RNA_POLYMERASE_III_AND_MITOCHONDRIAL_TRANSCRIPTION	0.01	>=0.20	PNO1 (2.5)	RABEP2 (2.4)	AGGF1 (2.2)	ATF1 (1.8)	SLC12A2 (1.4)	PIEZO1 (1.0)	LARP4 (1.0)	ENSG00000232310 (0.9)	PPP3R1 (0.8)	STIM2 (0.8)
ENSG00000006075	CCL3 PPI subnetwork	0.01	>=0.20	KCNJ2 (2.8)	APOBR (2.6)	HDAC7 (2.2)	RABEP2 (2.2)	ADM (2.1)	PIEZO1 (1.5)	AMPD3 (1.5)	NFATC2 (1.5)	C3orf27 (1.2)	NUPR1 (1.1)
ENSG00000186716	BCR PPI subnetwork	0.01	>=0.20	PPP3R1 (3.1)	CD19 (2.8)	APOBR (2.6)	STIM2 (2.2)	SLC12A2 (1.4)	RABEP2 (1.4)	LARP4 (1.3)	AMPD3 (1.2)	ATXN2L (1.2)	DIP2B (1.2)
ENSG00000011405	PIK3C2A PPI subnetwork	0.01	>=0.20	SBF2 (3.0)	HDAC7 (2.6)	STIM2 (2.6)	ADM (2.4)	PIEZO1 (2.4)	AMPD3 (2.2)	CLN3 (2.2)	APOBR (1.9)	ENSG00000235997 (1.8)	LIMA1 (1.5)
MP:0003209	abnormal pulmonary elastic fiber morphology	0.01	>=0.20	ENSG00000235997 (3.9)	NUPR1 (2.4)	ENSG00000237181 (1.8)	HDAC7 (1.7)	TCEA2 (1.6)	KCNJ2 (1.5)	PRKAR1B (1.5)	ENSG00000226101 (1.4)	SH2B1 (1.1)	SULT1A2 (1.1)
REACTOME_INTERLEUKIN:7_SIGNALING	REACTOME_INTERLEUKIN:7_SIGNALING	0.01	>=0.20	ENSG00000237181 (2.6)	LINC00474 (1.7)	CNRIP1 (1.7)	ENSG00000235997 (1.5)	ENSG00000232310 (1.4)	HDAC7 (1.3)	KCNJ2 (1.2)	AGGF1 (1.1)	RABEP2 (1.1)	DIP2B (1.0)
GO:0045351	type I interferon biosynthetic process	0.01	>=0.20	LINC00343 (2.9)	ENSG00000226101 (2.6)	KCNJ2 (1.8)	AGGF1 (1.7)	SBF2 (1.6)	RABEP2 (1.6)	ENSG00000237181 (1.6)	CNRIP1 (1.3)	AMPD3 (1.2)	TCEA2 (1.2)
MP:0001764	abnormal homeostasis	0.01	>=0.20	SULT1A2 (3.9)	TCEA2 (2.7)	AMPD3 (2.4)	ADM (2.3)	ENSG00000237181 (2.1)	ENSG00000235997 (1.4)	PIEZO1 (1.4)	PRKAR1B (1.3)	CLN3 (1.3)	METTL7A (1.2)
GO:0001776	leukocyte homeostasis	0.01	>=0.20	ENSG00000237181 (3.2)	LINC00343 (2.9)	NFATC2 (2.3)	HDAC7 (2.2)	LINC00474 (1.7)	AGGF1 (1.7)	RABEP2 (1.5)	CD19 (1.3)	TCEA2 (1.2)	TUFM (0.9)
ENSG00000205246	RPSAP58 PPI subnetwork	0.01	>=0.20	PNO1 (4.8)	LARP4 (3.9)	TUFM (2.8)	SLC12A2 (1.8)	PIEZO1 (1.1)	AGGF1 (1.1)	ENSG00000245937 (1.0)	LINC00343 (0.8)	CCDC101 (0.7)	ATXN2L (0.7)
GO:0043542	endothelial cell migration	0.01	>=0.20	ADM (2.3)	C3orf27 (2.1)	HDAC7 (2.1)	TMPRSS12 (2.0)	NUPR1 (1.9)	PIEZO1 (1.9)	TCEA2 (1.7)	LINC00343 (1.3)	STIM2 (1.2)	EBF1 (1.0)
ENSG00000186340	THBS2 PPI subnetwork	0.01	>=0.20	PIEZO1 (3.4)	NUPR1 (2.9)	ENSG00000237181 (2.6)	NFATC2 (2.0)	CNRIP1 (1.7)	FAM186A (1.7)	LINC00343 (1.5)	TMPRSS12 (1.4)	ENSG00000226101 (1.4)	SH2B1 (1.1)
ENSG00000084774	CAD PPI subnetwork	0.01	>=0.20	PIEZO1 (1.8)	HDAC7 (1.6)	STIM2 (1.5)	KCNJ2 (1.2)	RABEP2 (1.1)	AMPD3 (1.0)	ENSG00000226101 (0.9)	TUFM (0.9)	CNRIP1 (0.8)	PNO1 (0.8)
MP:0001175	abnormal lung morphology	0.01	>=0.20	PIEZO1 (2.4)	ENSG00000235997 (2.0)	SLC12A2 (1.6)	ENSG00000237181 (1.5)	ADM (1.3)	LINC00474 (1.2)	LINC00343 (1.2)	KCNJ2 (0.8)	CASZ1 (0.8)	HDAC7 (0.8)
ENSG00000172201	ID4 PPI subnetwork	0.01	>=0.20	ADM (2.0)	ENSG00000232310 (1.8)	AMPD3 (1.8)	ENSG00000245937 (1.8)	KCNJ2 (1.6)	STIM2 (1.5)	CNRIP1 (1.3)	LIMA1 (1.2)	ENSG00000235997 (1.1)	TCEA2 (1.1)
MP:0003449	abnormal intestinal goblet cell morphology	0.01	>=0.20	SLC12A2 (3.6)	NFATC2 (1.7)	SULT1A2 (1.6)	LIMA1 (1.5)	CASZ1 (1.5)	IL27 (1.3)	HDAC7 (1.3)	SBF2 (1.2)	PIEZO1 (1.0)	ATXN2L (0.9)
ENSG00000143119	CD53 PPI subnetwork	0.01	>=0.20	CD19 (3.5)	NFATC2 (2.6)	AMPD3 (2.1)	EBF1 (1.4)	PIEZO1 (1.3)	HDAC7 (1.2)	ENSG00000235997 (1.1)	ENSG00000237181 (1.1)	TCEA2 (1.0)	FAM186A (1.0)
REACTOME_RNA_POLYMERASE_I_TRANSCRIPTION	REACTOME_RNA_POLYMERASE_I_TRANSCRIPTION	0.01	>=0.20	PIEZO1 (2.3)	PNO1 (2.1)	ATF1 (2.0)	PPP3R1 (1.5)	RABEP2 (1.3)	ENSG00000237181 (1.2)	NFATC2 (1.1)	AGGF1 (1.1)	STIM2 (0.9)	TMPRSS12 (0.9)
MP:0008498	decreased IgG3 level	0.01	>=0.20	CD19 (10.5)	EBF1 (4.2)	RABEP2 (3.8)	NFATC2 (2.3)	HDAC7 (1.6)	AMPD3 (1.2)	ENSG00000237181 (0.9)	METTL7A (0.8)	ENSG00000232310 (0.8)	DIP2B (0.8)
ENSG00000100393	EP300 PPI subnetwork	0.01	>=0.20	ATXN2L (3.2)	ATF1 (3.1)	CASZ1 (2.6)	CNRIP1 (1.9)	EBF1 (1.8)	HDAC7 (1.8)	CCDC101 (1.7)	ADM (1.7)	NFATC2 (1.3)	SBF2 (1.1)
MP:0011353	expanded mesangial matrix	0.01	>=0.20	SULT1A2 (3.6)	NUPR1 (2.8)	HDAC7 (1.7)	ENSG00000237181 (1.6)	PIEZO1 (1.5)	FAM186A (1.4)	ENSG00000235997 (1.1)	ENSG00000232310 (1.0)	C3orf27 (1.0)	LINC00343 (0.9)
GO:0035097	histone methyltransferase complex	0.02	>=0.20	SH2B1 (3.1)	ATXN2L (2.8)	ATF1 (2.7)	CCDC101 (1.8)	HDAC7 (1.6)	DIP2B (1.6)	LARP4 (1.1)	C3orf27 (1.1)	CLN3 (1.1)	PPP3R1 (1.0)
GO:0034708	methyltransferase complex	0.02	>=0.20	SH2B1 (3.1)	ATXN2L (2.8)	ATF1 (2.7)	CCDC101 (1.8)	HDAC7 (1.6)	DIP2B (1.6)	LARP4 (1.1)	C3orf27 (1.1)	CLN3 (1.1)	PPP3R1 (1.0)
MP:0004784	abnormal anterior cardinal vein morphology	0.02	>=0.20	HDAC7 (3.2)	CASZ1 (3.1)	STIM2 (2.8)	ADM (1.7)	TMPRSS12 (1.5)	LINC00474 (1.1)	FAM186A (1.0)	LINC00343 (0.9)	KCNJ2 (0.9)	ENSG00000237181 (0.8)
ENSG00000196455	PIK3R4 PPI subnetwork	0.02	>=0.20	HDAC7 (3.1)	SBF2 (2.9)	CD19 (2.4)	APOBR (2.1)	KCNJ2 (1.6)	PIEZO1 (1.5)	AMPD3 (1.5)	CASZ1 (1.2)	LIMA1 (1.2)	ADM (1.1)
ENSG00000213625	LEPROT PPI subnetwork	0.02	>=0.20	ENSG00000237181 (3.1)	SBF2 (2.2)	AGGF1 (2.1)	HDAC7 (2.1)	METTL7A (1.6)	ENSG00000232310 (1.6)	KCNJ2 (1.1)	LIMA1 (1.0)	CLN3 (1.0)	IL27 (0.9)
KEGG_COLORECTAL_CANCER	KEGG_COLORECTAL_CANCER	0.02	>=0.20	PPP3R1 (2.7)	SBF2 (1.7)	SLC12A2 (1.5)	LINC00343 (1.5)	CLN3 (1.4)	DIP2B (1.1)	APOBR (1.1)	PRKAR1B (1.1)	HDAC7 (1.0)	PIEZO1 (1.0)
ENSG00000089737	DDX24 PPI subnetwork	0.02	>=0.20	PNO1 (4.5)	LARP4 (3.5)	TUFM (2.3)	AGGF1 (1.4)	TCEA2 (1.4)	LIMA1 (0.9)	PIEZO1 (0.9)	CCDC101 (0.8)	CD19 (0.7)	LINC00474 (0.7)
GO:0016278	lysine N-methyltransferase activity	0.02	>=0.20	ATXN2L (2.8)	CCDC101 (1.9)	SH2B1 (1.8)	C3orf27 (1.5)	NFATC2 (1.4)	LINC00343 (1.2)	SBF2 (1.0)	CLN3 (1.0)	STIM2 (1.0)	ENSG00000235997 (0.8)
GO:0016279	protein-lysine N-methyltransferase activity	0.02	>=0.20	ATXN2L (2.8)	CCDC101 (1.9)	SH2B1 (1.8)	C3orf27 (1.5)	NFATC2 (1.4)	LINC00343 (1.2)	SBF2 (1.0)	CLN3 (1.0)	STIM2 (1.0)	ENSG00000235997 (0.8)
GO:0010741	negative regulation of intracellular protein kinase cascade	0.02	>=0.20	SH2B1 (2.1)	HDAC7 (2.0)	CNRIP1 (1.6)	CLN3 (1.5)	C3orf27 (1.5)	ENSG00000226101 (1.1)	SLC12A2 (1.0)	NFATC2 (1.0)	TUFM (1.0)	DIP2B (1.0)
GO:0045580	regulation of T cell differentiation	0.02	>=0.20	IL27 (4.1)	ENSG00000237181 (3.1)	HDAC7 (2.4)	NFATC2 (2.3)	ENSG00000245937 (2.0)	C3orf27 (1.6)	RABEP2 (1.5)	CD19 (1.4)	KCNJ2 (1.1)	LINC00343 (1.1)
ENSG00000141551	CSNK1D PPI subnetwork	0.02	>=0.20	PNO1 (3.8)	TUFM (2.5)	LARP4 (2.5)	SLC12A2 (2.1)	DIP2B (1.3)	CCDC101 (1.1)	NFATC2 (1.1)	EBF1 (1.1)	PIEZO1 (0.9)	CD19 (0.7)
MP:0002490	abnormal immunoglobulin level	0.02	>=0.20	CD19 (5.4)	KCNJ2 (2.5)	HDAC7 (2.3)	ENSG00000237181 (2.2)	NFATC2 (2.0)	ENSG00000226101 (1.9)	RABEP2 (1.5)	EBF1 (1.5)	CASZ1 (1.4)	IL27 (0.9)
REACTOME_INTEGRIN_ALPHAIIB_BETA3_SIGNALING	REACTOME_INTEGRIN_ALPHAIIB_BETA3_SIGNALING	0.02	>=0.20	ATXN2L (2.6)	HDAC7 (2.6)	SULT1A2 (2.0)	KCNJ2 (1.8)	STIM2 (1.5)	ENSG00000235997 (1.3)	DIP2B (1.3)	CD19 (1.2)	ENSG00000245937 (1.1)	PPP3R1 (1.0)
MP:0000471	abnormal stomach epithelium morphology	0.02	>=0.20	IL27 (2.3)	ENSG00000232310 (1.9)	STIM2 (1.8)	SLC12A2 (1.6)	SH2B1 (1.4)	CD19 (1.3)	RABEP2 (1.2)	EBF1 (1.1)	ENSG00000245937 (1.1)	KCNJ2 (1.1)
MP:0002998	abnormal bone remodeling	0.02	>=0.20	CNRIP1 (3.5)	NUPR1 (2.8)	APOBR (2.6)	EBF1 (2.6)	KCNJ2 (2.0)	SLC12A2 (1.8)	ENSG00000237181 (1.3)	AMPD3 (1.3)	ENSG00000235997 (1.2)	TMPRSS12 (1.1)
ENSG00000114166	KAT2B PPI subnetwork	0.02	>=0.20	ATF1 (3.1)	ATXN2L (1.8)	NFATC2 (1.8)	PIEZO1 (1.7)	PPP3R1 (1.3)	STIM2 (1.3)	AGGF1 (1.0)	HDAC7 (0.9)	ADM (0.9)	EBF1 (0.9)
ENSG00000141646	SMAD4 PPI subnetwork	0.02	>=0.20	PPP3R1 (2.7)	ATF1 (2.0)	CASZ1 (1.6)	PIEZO1 (1.4)	LINC00343 (1.4)	LINC00474 (1.3)	SH2B1 (1.3)	ADM (1.2)	ENSG00000245937 (1.1)	CLN3 (1.0)
GO:0043029	T cell homeostasis	0.02	>=0.20	ENSG00000237181 (5.0)	LINC00474 (3.2)	LINC00343 (3.1)	HDAC7 (2.7)	NFATC2 (1.8)	ENSG00000232310 (1.2)	LARP4 (1.0)	TCEA2 (1.0)	PPP3R1 (1.0)	AGGF1 (0.9)
ENSG00000140992	PDPK1 PPI subnetwork	0.02	>=0.20	SBF2 (2.8)	ENSG00000235997 (2.3)	STIM2 (2.2)	APOBR (1.8)	CLN3 (1.6)	PPP3R1 (1.5)	AMPD3 (1.2)	HDAC7 (1.2)	PRKAR1B (1.1)	TUFM (1.1)
REACTOME_INTERLEUKIN:3_5_AND_GM:CSF_SIGNALING	REACTOME_INTERLEUKIN:3_5_AND_GM:CSF_SIGNALING	0.02	>=0.20	NFATC2 (2.9)	HDAC7 (2.8)	APOBR (2.4)	CD19 (2.1)	KCNJ2 (2.0)	ENSG00000232310 (1.9)	METTL7A (1.6)	LIMA1 (1.5)	EBF1 (1.2)	LARP4 (1.2)
ENSG00000115977	AAK1 PPI subnetwork	0.02	>=0.20	LIMA1 (2.8)	AMPD3 (2.3)	LARP4 (2.0)	NFATC2 (1.6)	ATF1 (1.4)	DIP2B (1.4)	ENSG00000226101 (0.9)	ATP2A1 (0.9)	ENSG00000232310 (0.9)	HDAC7 (0.8)
GO:0042035	regulation of cytokine biosynthetic process	0.02	>=0.20	NFATC2 (3.8)	IL27 (3.5)	KCNJ2 (2.3)	AMPD3 (2.1)	ENSG00000237181 (1.8)	LINC00474 (1.5)	HDAC7 (1.3)	APOBR (1.1)	TMPRSS12 (1.1)	FAM186A (1.0)
MP:0005466	abnormal T-helper 2 physiology	0.02	>=0.20	NFATC2 (2.8)	AMPD3 (2.3)	KCNJ2 (2.1)	ENSG00000237181 (2.0)	HDAC7 (1.9)	ADM (1.9)	CD19 (1.1)	RABEP2 (1.0)	ENSG00000245937 (1.0)	LIMA1 (0.8)
GO:0001910	regulation of leukocyte mediated cytotoxicity	0.02	>=0.20	ENSG00000237181 (3.9)	IL27 (3.0)	LINC00343 (2.8)	KCNJ2 (2.3)	APOBR (2.2)	NFATC2 (2.1)	TMPRSS12 (1.5)	C3orf27 (1.4)	ENSG00000226101 (1.3)	AMPD3 (1.2)
ENSG00000183918	SH2D1A PPI subnetwork	0.02	>=0.20	ENSG00000237181 (2.4)	CNRIP1 (2.0)	APOBR (1.9)	C3orf27 (1.5)	IL27 (1.4)	PRKAR1B (1.3)	KCNJ2 (1.3)	NFATC2 (1.2)	CD19 (1.2)	LINC00474 (1.1)
MP:0004392	abnormal CD8-positive T cell physiology	0.02	>=0.20	IL27 (3.1)	HDAC7 (2.7)	ADM (1.8)	ENSG00000237181 (1.6)	KCNJ2 (1.6)	RABEP2 (1.5)	AMPD3 (1.4)	CD19 (1.1)	SULT1A2 (0.9)	CASZ1 (0.9)
GO:0002260	lymphocyte homeostasis	0.02	>=0.20	ENSG00000237181 (3.2)	LINC00343 (2.6)	NFATC2 (2.3)	HDAC7 (2.2)	LINC00474 (1.9)	AGGF1 (1.3)	RABEP2 (1.2)	CD19 (1.2)	ENSG00000232310 (0.9)	EBF1 (0.9)
ENSG00000121274	PAPD5 PPI subnetwork	0.02	>=0.20	TUFM (2.1)	LARP4 (1.8)	PIEZO1 (1.7)	ATXN2L (1.4)	ATF1 (1.3)	STIM2 (1.3)	PNO1 (1.2)	SLC12A2 (1.1)	LINC00343 (1.0)	AGGF1 (1.0)
GO:0048534	hemopoietic or lymphoid organ development	0.02	>=0.20	HDAC7 (3.0)	CD19 (2.9)	EBF1 (2.3)	ENSG00000237181 (2.3)	NFATC2 (2.2)	RABEP2 (1.7)	C3orf27 (1.7)	IL27 (1.2)	KCNJ2 (1.2)	CASZ1 (1.2)
KEGG_ACUTE_MYELOID_LEUKEMIA	KEGG_ACUTE_MYELOID_LEUKEMIA	0.02	>=0.20	CASZ1 (2.4)	HDAC7 (2.1)	PIEZO1 (2.0)	ATXN2L (1.9)	SH2B1 (1.9)	DIP2B (1.6)	AMPD3 (1.6)	SBF2 (1.6)	ENSG00000226101 (1.4)	APOBR (1.3)
GO:0002521	leukocyte differentiation	0.02	>=0.20	CD19 (3.2)	NFATC2 (2.8)	HDAC7 (2.6)	ENSG00000237181 (2.5)	EBF1 (2.1)	IL27 (2.1)	RABEP2 (1.3)	LINC00343 (1.1)	ENSG00000245937 (0.9)	APOBR (0.8)
MP:0002432	abnormal CD4-positive T cell morphology	0.02	>=0.20	NFATC2 (3.4)	IL27 (2.3)	ENSG00000237181 (2.1)	HDAC7 (2.0)	ATXN2L (1.7)	DIP2B (1.4)	ENSG00000226101 (1.3)	KCNJ2 (1.0)	CD19 (0.8)	C3orf27 (0.8)
ENSG00000120837	NFYB PPI subnetwork	0.02	>=0.20	ATF1 (3.9)	ATXN2L (2.3)	LARP4 (1.9)	DIP2B (1.7)	NFATC2 (1.5)	CD19 (1.4)	PPP3R1 (1.4)	TCEA2 (1.3)	LINC00474 (1.2)	ENSG00000232310 (0.9)
ENSG00000103168	TAF1C PPI subnetwork	0.02	>=0.20	PNO1 (3.5)	ATF1 (1.5)	PPP3R1 (1.3)	AGGF1 (1.3)	C3orf27 (1.3)	TCEA2 (1.1)	STIM2 (1.0)	LARP4 (1.0)	ENSG00000232310 (0.7)	ENSG00000226101 (0.7)
ENSG00000173039	RELA PPI subnetwork	0.02	>=0.20	ATXN2L (3.0)	RABEP2 (1.9)	AGGF1 (1.9)	ADM (1.8)	CASZ1 (1.6)	LINC00474 (1.6)	AMPD3 (1.6)	STIM2 (1.6)	CLN3 (1.0)	SH2B1 (1.0)
MP:0008127	decreased dendritic cell number	0.02	>=0.20	CD19 (3.0)	HDAC7 (2.6)	KCNJ2 (2.0)	IL27 (1.8)	CASZ1 (1.8)	EBF1 (1.8)	STIM2 (1.3)	ADM (1.1)	RABEP2 (0.9)	ENSG00000226101 (0.9)
ENSG00000100181	ENSG00000100181 PPI subnetwork	0.02	>=0.20	PNO1 (3.8)	TUFM (2.9)	LARP4 (2.4)	SLC12A2 (1.9)	AGGF1 (1.6)	CCDC101 (1.4)	PIEZO1 (1.2)	ENSG00000245937 (1.1)	DIP2B (1.0)	ATXN2L (1.0)
ENSG00000111641	NOP2 PPI subnetwork	0.02	>=0.20	PNO1 (4.5)	LARP4 (4.1)	TUFM (2.1)	ATF1 (1.5)	AGGF1 (1.4)	LIMA1 (1.1)	SLC12A2 (0.9)	NFATC2 (0.9)	PIEZO1 (0.7)	CCDC101 (0.6)
GO:0002367	cytokine production involved in immune response	0.02	>=0.20	KCNJ2 (2.8)	LINC00343 (2.3)	FAM186A (1.6)	CLN3 (1.4)	APOBR (1.4)	NUPR1 (1.2)	IL27 (1.2)	AGGF1 (1.2)	RABEP2 (1.1)	TCEA2 (1.0)
ENSG00000115953	ENSG00000115953 PPI subnetwork	0.02	>=0.20	NFATC2 (3.2)	STIM2 (2.8)	SLC12A2 (2.0)	RABEP2 (1.9)	SBF2 (1.8)	ENSG00000237181 (1.7)	LINC00343 (1.7)	C3orf27 (1.6)	ENSG00000245937 (1.5)	PRKAR1B (1.4)
GO:0000018	regulation of DNA recombination	0.02	>=0.20	NFATC2 (2.3)	ENSG00000245937 (1.9)	AGGF1 (1.9)	FAM186A (1.9)	SH2B1 (1.8)	HDAC7 (1.8)	IL27 (1.5)	LINC00343 (1.4)	RABEP2 (1.4)	LARP4 (1.1)
ENSG00000008735	MAPK8IP2 PPI subnetwork	0.02	>=0.20	HDAC7 (2.9)	ATXN2L (2.2)	APOBR (2.2)	AMPD3 (1.9)	ENSG00000245937 (1.5)	ENSG00000235997 (1.5)	PRKAR1B (1.5)	PPP3R1 (1.4)	PIEZO1 (1.3)	NUPR1 (1.3)
MP:0003567	abnormal fetal cardiomyocyte proliferation	0.02	>=0.20	ADM (3.0)	IL27 (1.9)	APOBR (1.9)	CLN3 (1.6)	METTL7A (1.5)	KCNJ2 (1.3)	CASZ1 (1.2)	SULT1A2 (1.2)	PPP3R1 (1.1)	PIEZO1 (1.1)
GO:0015491	cation:cation antiporter activity	0.02	>=0.20	C3orf27 (2.5)	SBF2 (2.4)	ENSG00000245937 (2.4)	TCEA2 (1.7)	LIMA1 (1.7)	KCNJ2 (1.6)	SULT1A2 (1.5)	ATXN2L (1.4)	CCDC101 (1.3)	NUPR1 (1.3)
ENSG00000124782	RREB1 PPI subnetwork	0.02	>=0.20	ATXN2L (2.6)	SH2B1 (2.5)	CCDC101 (2.3)	CLN3 (2.2)	FAM186A (2.0)	TUFM (2.0)	KCNJ2 (1.8)	C3orf27 (1.8)	LINC00474 (1.4)	ENSG00000226101 (1.3)
MP:0003945	abnormal lymphocyte physiology	0.02	>=0.20	NFATC2 (3.9)	CD19 (3.5)	RABEP2 (3.0)	HDAC7 (2.2)	IL27 (2.0)	APOBR (2.0)	ENSG00000237181 (2.0)	CLN3 (1.3)	EBF1 (1.1)	AMPD3 (1.0)
ENSG00000090863	GLG1 PPI subnetwork	0.02	>=0.20	ATXN2L (2.2)	RABEP2 (2.0)	KCNJ2 (1.9)	CASZ1 (1.4)	TMPRSS12 (1.2)	ENSG00000237181 (1.2)	AMPD3 (1.2)	ENSG00000235997 (1.1)	NFATC2 (1.1)	HDAC7 (1.0)
MP:0011098	complete embryonic lethality during organogenesis	0.02	>=0.20	SBF2 (2.5)	PIEZO1 (2.4)	HDAC7 (2.1)	ATF1 (1.8)	STIM2 (1.5)	ENSG00000235997 (1.4)	ADM (1.4)	DIP2B (1.4)	AGGF1 (1.3)	CASZ1 (1.3)
MP:0002495	increased IgA level	0.02	>=0.20	AMPD3 (2.2)	ADM (2.0)	CD19 (1.8)	APOBR (1.7)	NFATC2 (1.7)	RABEP2 (1.6)	METTL7A (1.6)	HDAC7 (1.4)	KCNJ2 (1.2)	ENSG00000237181 (1.2)
MP:0000693	spleen hyperplasia	0.02	>=0.20	ADM (3.7)	APOBR (3.3)	HDAC7 (2.4)	AMPD3 (2.4)	NFATC2 (2.2)	RABEP2 (1.8)	ATXN2L (1.2)	SULT1A2 (1.2)	CD19 (1.1)	SH2B1 (0.8)
MP:0002358	abnormal spleen periarteriolar lymphoid sheath morphology	0.02	>=0.20	CD19 (5.1)	RABEP2 (2.7)	HDAC7 (2.1)	DIP2B (1.8)	EBF1 (1.7)	ATXN2L (1.6)	CASZ1 (1.2)	C3orf27 (1.2)	CLN3 (1.1)	KCNJ2 (1.0)
GO:0006473	protein acetylation	0.02	>=0.20	ATF1 (3.4)	CCDC101 (3.3)	AGGF1 (2.8)	SH2B1 (2.5)	RABEP2 (2.1)	HDAC7 (1.8)	ENSG00000226101 (1.7)	LINC00474 (1.6)	ATXN2L (1.5)	C3orf27 (1.2)
REACTOME_P75NTR_SIGNALS_VIA_NF:KB	REACTOME_P75NTR_SIGNALS_VIA_NF:KB	0.02	>=0.20	AMPD3 (3.4)	NUPR1 (2.2)	CLN3 (2.0)	SULT1A2 (1.4)	PIEZO1 (1.3)	LINC00343 (1.2)	ADM (1.1)	CASZ1 (1.0)	SLC12A2 (1.0)	SBF2 (0.6)
GO:0043566	structure-specific DNA binding	0.02	>=0.20	ATF1 (2.3)	LINC00474 (2.0)	STIM2 (1.9)	CCDC101 (1.6)	EBF1 (1.4)	HDAC7 (1.4)	ATXN2L (1.3)	PPP3R1 (1.2)	CASZ1 (1.1)	LINC00343 (1.0)
MP:0000717	abnormal lymphocyte cell number	0.02	>=0.20	HDAC7 (4.1)	CD19 (3.3)	NFATC2 (2.8)	AMPD3 (2.4)	ENSG00000237181 (2.3)	KCNJ2 (2.2)	EBF1 (1.4)	FAM186A (1.3)	LINC00343 (1.2)	PIEZO1 (1.1)
REACTOME_PLC:GAMMA1_SIGNALLING	REACTOME_PLC:GAMMA1_SIGNALLING	0.02	>=0.20	HDAC7 (3.0)	CNRIP1 (2.7)	EBF1 (2.4)	FAM186A (2.1)	SBF2 (2.1)	PRKAR1B (2.0)	ENSG00000237181 (2.0)	NFATC2 (1.7)	STIM2 (1.4)	PPP3R1 (1.2)
ENSG00000107758	PPP3CB PPI subnetwork	0.02	>=0.20	STIM2 (2.1)	NFATC2 (2.1)	ENSG00000245937 (1.8)	CD19 (1.7)	C3orf27 (1.7)	SBF2 (1.6)	ATP2A1 (1.6)	ENSG00000237181 (1.6)	APOBR (1.4)	LINC00343 (1.3)
ENSG00000111875	ASF1A PPI subnetwork	0.02	>=0.20	PPP3R1 (3.6)	AGGF1 (1.2)	ATF1 (1.2)	STIM2 (1.0)	ADM (1.0)	CNRIP1 (0.9)	IL27 (0.8)	LINC00343 (0.8)	TMPRSS12 (0.7)	FAM186A (0.7)
GO:0042110	T cell activation	0.02	>=0.20	HDAC7 (3.1)	NFATC2 (2.9)	CD19 (2.5)	IL27 (2.0)	ENSG00000237181 (1.8)	RABEP2 (1.6)	LINC00343 (1.5)	ENSG00000226101 (1.1)	KCNJ2 (1.0)	AGGF1 (0.9)
ENSG00000172936	MYD88 PPI subnetwork	0.02	>=0.20	AMPD3 (2.7)	APOBR (2.1)	ENSG00000237181 (1.9)	KCNJ2 (1.8)	CLN3 (1.7)	EBF1 (1.7)	PIEZO1 (1.0)	CD19 (0.8)	LINC00343 (0.8)	METTL7A (0.8)
ENSG00000072803	FBXW11 PPI subnetwork	0.02	>=0.20	STIM2 (3.0)	PIEZO1 (2.2)	PPP3R1 (2.1)	LINC00474 (2.0)	SLC12A2 (1.9)	ENSG00000245937 (1.8)	NFATC2 (1.7)	TCEA2 (1.3)	CASZ1 (1.2)	SBF2 (1.2)
GO:0002700	regulation of production of molecular mediator of immune response	0.02	>=0.20	NFATC2 (2.8)	RABEP2 (2.1)	IL27 (2.1)	LINC00343 (2.0)	HDAC7 (1.5)	KCNJ2 (1.5)	AGGF1 (1.2)	EBF1 (1.1)	ENSG00000237181 (1.1)	CD19 (1.0)
REACTOME_SPHINGOLIPID_DE_NOVO_BIOSYNTHESIS	REACTOME_SPHINGOLIPID_DE_NOVO_BIOSYNTHESIS	0.02	>=0.20	SLC12A2 (2.7)	FAM186A (1.9)	CLN3 (1.8)	STIM2 (1.7)	DIP2B (1.7)	LINC00474 (1.5)	LIMA1 (1.5)	RABEP2 (1.3)	ATF1 (1.1)	NUPR1 (0.8)
ENSG00000103152	MPG PPI subnetwork	0.02	>=0.20	PNO1 (2.2)	PIEZO1 (2.0)	LINC00474 (1.8)	ATF1 (1.8)	IL27 (1.7)	AMPD3 (1.6)	TUFM (1.2)	LARP4 (1.1)	PRKAR1B (1.0)	ENSG00000232310 (0.9)
ENSG00000173575	CHD2 PPI subnetwork	0.02	>=0.20	ATXN2L (2.6)	FAM186A (2.5)	CLN3 (1.9)	CCDC101 (1.8)	TUFM (1.8)	LINC00474 (1.7)	KCNJ2 (1.5)	PIEZO1 (1.1)	C3orf27 (1.0)	SLC12A2 (0.9)
GO:0010594	regulation of endothelial cell migration	0.02	>=0.20	ADM (2.5)	PIEZO1 (2.2)	TCEA2 (2.0)	TMPRSS12 (2.0)	LINC00343 (1.9)	HDAC7 (1.7)	SBF2 (1.5)	ENSG00000245937 (1.4)	NUPR1 (1.3)	SLC12A2 (1.2)
MP:0010373	myeloid hyperplasia	0.02	>=0.20	NFATC2 (3.2)	STIM2 (2.0)	CD19 (1.9)	AMPD3 (1.8)	EBF1 (1.5)	DIP2B (1.3)	PIEZO1 (1.3)	APOBR (1.1)	TUFM (1.1)	ATXN2L (1.0)
GO:0043543	protein acylation	0.02	>=0.20	ATF1 (3.3)	AGGF1 (3.1)	CCDC101 (2.9)	SH2B1 (2.2)	RABEP2 (2.0)	HDAC7 (2.0)	LINC00474 (1.9)	ENSG00000226101 (1.9)	C3orf27 (1.7)	LINC00343 (1.6)
GO:0018024	histone-lysine N-methyltransferase activity	0.02	>=0.20	ATXN2L (2.8)	SH2B1 (2.1)	CCDC101 (1.9)	HDAC7 (1.3)	NFATC2 (1.2)	LINC00343 (1.1)	C3orf27 (1.1)	SBF2 (1.1)	CLN3 (1.0)	STIM2 (0.8)
ENSG00000100239	PPP6R2 PPI subnetwork	0.02	>=0.20	SH2B1 (2.2)	ENSG00000226101 (1.8)	IL27 (1.8)	NFATC2 (1.8)	AGGF1 (1.7)	DIP2B (1.6)	AMPD3 (1.6)	HDAC7 (1.5)	ATF1 (1.4)	LARP4 (1.3)
ENSG00000166582	CENPV PPI subnetwork	0.02	>=0.20	FAM186A (2.7)	ATXN2L (2.6)	KCNJ2 (2.2)	SH2B1 (2.1)	CLN3 (1.9)	TUFM (1.8)	ENSG00000226101 (1.8)	LINC00474 (1.8)	CCDC101 (1.7)	PIEZO1 (1.6)
GO:0002763	positive regulation of myeloid leukocyte differentiation	0.02	>=0.20	ENSG00000237181 (3.1)	IL27 (2.1)	NFATC2 (2.0)	C3orf27 (1.9)	TMPRSS12 (1.9)	LINC00343 (1.7)	HDAC7 (1.4)	SH2B1 (1.3)	ENSG00000226101 (1.3)	APOBR (1.2)
ENSG00000049618	ARID1B PPI subnetwork	0.02	>=0.20	LINC00474 (4.4)	ATXN2L (2.4)	HDAC7 (2.1)	ENSG00000226101 (2.0)	STIM2 (1.2)	RABEP2 (1.2)	C3orf27 (1.0)	CD19 (1.0)	EBF1 (0.9)	TUFM (0.8)
ENSG00000102010	BMX PPI subnetwork	0.02	>=0.20	ADM (2.6)	HDAC7 (2.5)	ENSG00000235997 (2.1)	KCNJ2 (2.0)	NUPR1 (1.9)	ENSG00000232310 (1.8)	LIMA1 (1.6)	ATP2A1 (1.1)	AMPD3 (1.1)	AGGF1 (1.0)
GO:0045191	regulation of isotype switching	0.02	>=0.20	NFATC2 (3.1)	HDAC7 (2.5)	ENSG00000237181 (2.3)	IL27 (2.2)	AGGF1 (1.8)	FAM186A (1.7)	ENSG00000226101 (1.4)	LARP4 (1.0)	ENSG00000235997 (1.0)	ATF1 (0.8)
MP:0008074	increased CD4-positive T cell number	0.02	>=0.20	HDAC7 (3.1)	CD19 (2.3)	NFATC2 (2.3)	KCNJ2 (2.1)	RABEP2 (2.0)	LARP4 (1.5)	TUFM (1.4)	ENSG00000237181 (1.3)	TCEA2 (1.2)	DIP2B (1.1)
GO:0015662	ATPase activity, coupled to transmembrane movement of ions, phosphorylative mechanism	0.02	>=0.20	CLN3 (2.7)	C3orf27 (2.5)	SLC12A2 (2.3)	STIM2 (2.2)	LARP4 (1.7)	PIEZO1 (1.7)	IL27 (1.5)	DIP2B (1.5)	CASZ1 (1.3)	PRKAR1B (1.3)
ENSG00000115904	SOS1 PPI subnetwork	0.02	>=0.20	HDAC7 (2.6)	CD19 (2.5)	STIM2 (2.3)	EBF1 (2.3)	PIEZO1 (2.1)	LIMA1 (2.0)	SBF2 (2.0)	NUPR1 (1.5)	DIP2B (1.5)	PPP3R1 (1.3)
ENSG00000160584	SIK3 PPI subnetwork	0.02	>=0.20	LIMA1 (2.5)	LARP4 (1.8)	APOBR (1.6)	ENSG00000226101 (1.2)	AMPD3 (1.2)	TCEA2 (1.2)	CLN3 (1.1)	HDAC7 (1.0)	ATP2A1 (1.0)	SH2B1 (0.9)
ENSG00000213923	CSNK1E PPI subnetwork	0.02	>=0.20	PNO1 (3.7)	TUFM (2.9)	LARP4 (2.3)	SLC12A2 (1.9)	CCDC101 (1.6)	AGGF1 (1.5)	DIP2B (1.3)	ATXN2L (1.2)	PIEZO1 (1.0)	CD19 (0.9)
REACTOME_CYTOKINE_SIGNALING_IN_IMMUNE_SYSTEM	REACTOME_CYTOKINE_SIGNALING_IN_IMMUNE_SYSTEM	0.02	>=0.20	APOBR (1.8)	CD19 (1.5)	LIMA1 (1.2)	IL27 (1.2)	KCNJ2 (1.2)	AMPD3 (0.9)	NFATC2 (0.9)	ENSG00000226101 (0.9)	LINC00343 (0.8)	EBF1 (0.8)
ENSG00000204569	PPP1R10 PPI subnetwork	0.02	>=0.20	CCDC101 (2.8)	CLN3 (2.7)	FAM186A (2.5)	SH2B1 (2.3)	ENSG00000226101 (2.2)	TUFM (1.9)	LINC00474 (1.8)	ATXN2L (1.8)	C3orf27 (1.7)	SLC12A2 (1.6)
ENSG00000206407	ENSG00000206407 PPI subnetwork	0.02	>=0.20	CCDC101 (2.8)	CLN3 (2.7)	FAM186A (2.5)	SH2B1 (2.3)	ENSG00000226101 (2.2)	TUFM (1.9)	LINC00474 (1.8)	ATXN2L (1.8)	C3orf27 (1.7)	SLC12A2 (1.6)
ENSG00000206489	PPP1R10 PPI subnetwork	0.02	>=0.20	CCDC101 (2.8)	CLN3 (2.7)	FAM186A (2.5)	SH2B1 (2.3)	ENSG00000226101 (2.2)	TUFM (1.9)	LINC00474 (1.8)	ATXN2L (1.8)	C3orf27 (1.7)	SLC12A2 (1.6)
MP:0000748	progressive muscle weakness	0.02	>=0.20	ATP2A1 (3.8)	SLC12A2 (1.7)	LINC00343 (1.6)	ENSG00000232310 (1.5)	PIEZO1 (1.4)	NUPR1 (1.3)	CLN3 (1.0)	LARP4 (0.8)	ENSG00000235997 (0.7)	TCEA2 (0.6)
MP:0001577	anemia	0.02	>=0.20	HDAC7 (3.6)	AMPD3 (3.0)	PIEZO1 (2.8)	APOBR (2.2)	ADM (1.9)	EBF1 (1.4)	AGGF1 (1.1)	NFATC2 (1.1)	IL27 (1.0)	C3orf27 (1.0)
REACTOME_TOLL_LIKE_RECEPTOR_4_TLR4_CASCADE	REACTOME_TOLL_LIKE_RECEPTOR_4_TLR4_CASCADE	0.02	>=0.20	AMPD3 (2.7)	APOBR (1.8)	KCNJ2 (1.6)	ADM (1.6)	AGGF1 (1.5)	RABEP2 (1.5)	LINC00343 (1.3)	STIM2 (1.3)	PIEZO1 (1.2)	CLN3 (1.2)
ENSG00000171552	BCL2L1 PPI subnetwork	0.02	>=0.20	IL27 (2.3)	NUPR1 (2.0)	RABEP2 (1.8)	HDAC7 (1.7)	ENSG00000226101 (1.5)	PPP3R1 (1.4)	PIEZO1 (1.4)	CLN3 (1.4)	KCNJ2 (1.3)	CD19 (1.1)
GO:0005516	calmodulin binding	0.02	>=0.20	ATP2A1 (5.2)	PRKAR1B (3.0)	SLC12A2 (2.6)	C3orf27 (1.5)	CNRIP1 (1.5)	PIEZO1 (1.2)	KCNJ2 (1.2)	PPP3R1 (1.2)	NFATC2 (1.1)	STIM2 (1.1)
GO:0008329	pattern recognition receptor activity	0.02	>=0.20	SULT1A2 (2.9)	NUPR1 (2.6)	ADM (2.2)	KCNJ2 (2.0)	LINC00343 (2.0)	CNRIP1 (1.8)	APOBR (1.8)	ENSG00000232310 (1.5)	ENSG00000235997 (1.2)	SLC12A2 (1.0)
MP:0000691	enlarged spleen	0.02	>=0.20	NFATC2 (2.8)	APOBR (2.5)	HDAC7 (2.3)	AMPD3 (2.2)	CD19 (1.7)	KCNJ2 (1.5)	METTL7A (1.4)	IL27 (1.3)	SULT1A2 (1.0)	PIEZO1 (1.0)
ENSG00000112062	MAPK14 PPI subnetwork	0.02	>=0.20	ATXN2L (3.5)	ADM (1.9)	STIM2 (1.9)	PIEZO1 (1.8)	PPP3R1 (1.8)	NFATC2 (1.7)	HDAC7 (1.5)	ATP2A1 (1.4)	LIMA1 (1.3)	AMPD3 (1.2)
MP:0001212	skin lesions	0.02	>=0.20	METTL7A (2.8)	PPP3R1 (2.5)	CNRIP1 (2.1)	KCNJ2 (1.8)	EBF1 (1.7)	NUPR1 (1.7)	ATXN2L (1.5)	APOBR (1.2)	CASZ1 (0.9)	ENSG00000226101 (0.8)
ENSG00000087088	BAX PPI subnetwork	0.02	>=0.20	ENSG00000232310 (2.7)	PPP3R1 (2.3)	ADM (2.2)	RABEP2 (2.0)	PRKAR1B (2.0)	HDAC7 (1.3)	ATXN2L (1.2)	TCEA2 (1.1)	ENSG00000245937 (0.9)	KCNJ2 (0.9)
REACTOME_TOLL_RECEPTOR_CASCADES	REACTOME_TOLL_RECEPTOR_CASCADES	0.02	>=0.20	AMPD3 (2.7)	KCNJ2 (1.9)	APOBR (1.7)	AGGF1 (1.7)	RABEP2 (1.7)	ADM (1.4)	SBF2 (1.3)	CLN3 (1.2)	PIEZO1 (1.2)	LINC00343 (1.1)
GO:0042107	cytokine metabolic process	0.02	>=0.20	NFATC2 (3.8)	IL27 (3.5)	LINC00474 (2.3)	ENSG00000237181 (2.2)	AMPD3 (2.1)	KCNJ2 (1.7)	APOBR (1.4)	FAM186A (1.2)	HDAC7 (1.0)	RABEP2 (1.0)
ENSG00000146648	EGFR PPI subnetwork	0.02	>=0.20	HDAC7 (3.6)	LIMA1 (2.4)	SBF2 (1.9)	KCNJ2 (1.6)	CD19 (1.5)	ATXN2L (1.4)	ADM (1.4)	ENSG00000235997 (1.3)	CASZ1 (1.2)	EBF1 (1.2)
ENSG00000095585	BLNK PPI subnetwork	0.02	>=0.20	CD19 (7.2)	EBF1 (2.8)	RABEP2 (2.1)	ENSG00000232310 (1.9)	DIP2B (1.8)	APOBR (1.7)	ENSG00000245937 (1.5)	NFATC2 (1.4)	FAM186A (1.4)	ENSG00000235997 (1.3)
GO:0001666	response to hypoxia	0.02	>=0.20	ADM (4.4)	NUPR1 (3.7)	KCNJ2 (3.0)	AMPD3 (2.7)	ENSG00000235997 (2.1)	EBF1 (1.6)	ENSG00000226101 (1.4)	HDAC7 (1.4)	METTL7A (1.4)	CCDC101 (1.4)
GO:0043903	regulation of symbiosis, encompassing mutualism through parasitism	0.02	>=0.20	IL27 (3.7)	RABEP2 (2.2)	ENSG00000237181 (2.2)	KCNJ2 (1.7)	LINC00474 (1.5)	SULT1A2 (1.4)	CNRIP1 (1.3)	ENSG00000232310 (1.2)	APOBR (1.1)	CD19 (1.0)
ENSG00000185591	SP1 PPI subnetwork	0.02	>=0.20	ATXN2L (4.1)	HDAC7 (2.4)	STIM2 (2.4)	ATF1 (2.2)	CNRIP1 (1.9)	PPP3R1 (1.5)	PIEZO1 (1.4)	AGGF1 (1.4)	NFATC2 (1.2)	C3orf27 (1.2)
ENSG00000143768	LEFTY2 PPI subnetwork	0.02	>=0.20	ATXN2L (4.5)	LINC00474 (3.1)	HDAC7 (2.6)	ENSG00000226101 (2.5)	EBF1 (2.1)	RABEP2 (2.0)	ATF1 (1.6)	CASZ1 (1.3)	CD19 (1.1)	FAM186A (1.0)
MP:0001874	acanthosis	0.02	>=0.20	CASZ1 (1.5)	AMPD3 (1.4)	KCNJ2 (1.4)	PPP3R1 (1.3)	APOBR (1.3)	STIM2 (1.2)	AGGF1 (1.1)	ENSG00000237181 (1.0)	LINC00474 (0.8)	HDAC7 (0.8)
GO:0001707	mesoderm formation	0.02	>=0.20	FAM186A (2.8)	IL27 (1.7)	LINC00474 (1.6)	LINC00343 (1.4)	STIM2 (1.3)	NFATC2 (1.3)	CNRIP1 (1.1)	KCNJ2 (0.9)	HDAC7 (0.9)	SLC12A2 (0.8)
ENSG00000113302	IL12B PPI subnetwork	0.02	>=0.20	ENSG00000237181 (2.7)	IL27 (2.2)	CD19 (2.0)	C3orf27 (1.9)	KCNJ2 (1.9)	HDAC7 (1.9)	SULT1A2 (1.8)	APOBR (1.7)	AMPD3 (1.5)	ENSG00000245937 (1.2)
MP:0001800	abnormal humoral immune response	0.02	>=0.20	CD19 (8.5)	EBF1 (3.3)	RABEP2 (3.0)	APOBR (2.0)	NFATC2 (1.6)	HDAC7 (1.5)	METTL7A (1.1)	SULT1A2 (1.0)	ATXN2L (0.9)	AMPD3 (0.6)
GO:0001906	cell killing	0.02	>=0.20	ENSG00000237181 (2.9)	LINC00343 (2.7)	IL27 (2.5)	APOBR (2.3)	TMPRSS12 (1.8)	KCNJ2 (1.2)	CASZ1 (1.2)	C3orf27 (1.2)	CD19 (1.1)	ENSG00000232310 (1.1)
ENSG00000168811	IL12A PPI subnetwork	0.02	>=0.20	ENSG00000237181 (2.5)	IL27 (2.3)	KCNJ2 (2.2)	C3orf27 (1.9)	AMPD3 (1.9)	HDAC7 (1.8)	CD19 (1.7)	SULT1A2 (1.5)	APOBR (1.5)	LINC00474 (1.2)
ENSG00000100030	MAPK1 PPI subnetwork	0.02	>=0.20	HDAC7 (2.8)	PPP3R1 (2.3)	PIEZO1 (2.1)	LIMA1 (1.8)	PRKAR1B (1.8)	STIM2 (1.5)	CASZ1 (1.4)	ADM (1.3)	METTL7A (1.2)	ATXN2L (1.2)
GO:0030217	T cell differentiation	0.02	>=0.20	HDAC7 (3.5)	IL27 (2.6)	CD19 (2.5)	NFATC2 (2.2)	ENSG00000237181 (2.1)	LINC00343 (2.0)	RABEP2 (1.8)	ENSG00000245937 (1.5)	KCNJ2 (1.2)	C3orf27 (0.9)
MP:0002962	increased urine protein level	0.02	>=0.20	SULT1A2 (2.8)	PIEZO1 (2.5)	HDAC7 (2.0)	ADM (1.8)	NUPR1 (1.7)	ATXN2L (1.6)	EBF1 (1.3)	METTL7A (1.2)	ENSG00000232310 (1.1)	ENSG00000235997 (1.1)
MP:0002123	abnormal hematopoiesis	0.02	>=0.20	HDAC7 (2.5)	NFATC2 (2.3)	APOBR (1.9)	PIEZO1 (1.8)	IL27 (1.6)	AMPD3 (1.1)	C3orf27 (1.1)	CASZ1 (1.1)	DIP2B (0.9)	PPP3R1 (0.8)
GO:0002467	germinal center formation	0.02	>=0.20	ENSG00000237181 (3.1)	CD19 (2.7)	ENSG00000226101 (2.0)	ATXN2L (1.7)	LINC00343 (1.5)	SULT1A2 (1.4)	KCNJ2 (1.4)	STIM2 (1.3)	AGGF1 (1.1)	TMPRSS12 (1.0)
MP:0002980	abnormal postural reflex	0.02	>=0.20	LIMA1 (2.6)	STIM2 (2.0)	LINC00474 (1.9)	RABEP2 (1.8)	ENSG00000245937 (1.8)	LINC00343 (1.8)	CLN3 (1.6)	C3orf27 (1.5)	AGGF1 (1.3)	ENSG00000226101 (1.3)
MP:0008080	abnormal CD8-positive T cell differentiation	0.02	>=0.20	HDAC7 (3.0)	CD19 (2.8)	C3orf27 (2.3)	ENSG00000237181 (1.3)	NFATC2 (1.2)	RABEP2 (1.2)	ENSG00000232310 (0.9)	KCNJ2 (0.8)	ENSG00000226101 (0.8)	CASZ1 (0.6)
ENSG00000162889	MAPKAPK2 PPI subnetwork	0.02	>=0.20	ADM (2.5)	AMPD3 (2.5)	ATP2A1 (1.9)	TCEA2 (1.9)	ENSG00000235997 (1.6)	ATXN2L (1.3)	PIEZO1 (1.3)	RABEP2 (1.2)	CD19 (1.1)	HDAC7 (1.0)
GO:0005044	scavenger receptor activity	0.02	>=0.20	SULT1A2 (4.1)	CNRIP1 (2.7)	NUPR1 (2.4)	NFATC2 (1.6)	C3orf27 (1.5)	ENSG00000235997 (1.4)	EBF1 (1.3)	LIMA1 (1.2)	PRKAR1B (1.0)	HDAC7 (1.0)
KEGG_T_CELL_RECEPTOR_SIGNALING_PATHWAY	KEGG_T_CELL_RECEPTOR_SIGNALING_PATHWAY	0.02	>=0.20	NFATC2 (3.6)	HDAC7 (3.6)	KCNJ2 (1.4)	STIM2 (1.1)	AGGF1 (1.0)	APOBR (1.0)	ENSG00000237181 (0.9)	AMPD3 (0.9)	PRKAR1B (0.9)	PIEZO1 (0.9)
ENSG00000066336	SPI1 PPI subnetwork	0.02	>=0.20	CD19 (2.4)	TMPRSS12 (2.0)	NFATC2 (1.9)	APOBR (1.9)	AMPD3 (1.7)	CNRIP1 (1.7)	DIP2B (1.4)	ATF1 (1.3)	CCDC101 (1.3)	ATXN2L (1.3)
ENSG00000107338	SHB PPI subnetwork	0.02	>=0.20	HDAC7 (2.8)	KCNJ2 (2.5)	CLN3 (2.4)	APOBR (2.2)	ENSG00000237181 (2.0)	CNRIP1 (2.0)	C3orf27 (1.6)	CCDC101 (1.4)	ENSG00000235997 (1.4)	PRKAR1B (1.4)
ENSG00000034152	MAP2K3 PPI subnetwork	0.02	>=0.20	ENSG00000237181 (2.8)	TCEA2 (2.6)	PRKAR1B (2.4)	ATXN2L (2.1)	SULT1A2 (1.8)	AMPD3 (1.5)	STIM2 (1.4)	SBF2 (1.2)	C3orf27 (1.2)	CLN3 (1.1)
REACTOME_SPHINGOLIPID_METABOLISM	REACTOME_SPHINGOLIPID_METABOLISM	0.02	>=0.20	CLN3 (3.0)	LINC00474 (1.9)	SLC12A2 (1.8)	ENSG00000232310 (1.6)	ENSG00000237181 (1.5)	PIEZO1 (1.3)	LIMA1 (0.9)	METTL7A (0.9)	C3orf27 (0.7)	RABEP2 (0.7)
REACTOME_ACTIVATED_TLR4_SIGNALLING	REACTOME_ACTIVATED_TLR4_SIGNALLING	0.02	>=0.20	AMPD3 (2.6)	ADM (1.8)	APOBR (1.8)	KCNJ2 (1.7)	AGGF1 (1.7)	LINC00343 (1.6)	SBF2 (1.5)	STIM2 (1.5)	PIEZO1 (1.3)	RABEP2 (1.3)
ENSG00000124587	PEX6 PPI subnetwork	0.02	>=0.20	LIMA1 (1.7)	CASZ1 (1.4)	C3orf27 (1.2)	TCEA2 (1.1)	LINC00474 (1.0)	STIM2 (0.9)	ATF1 (0.9)	PPP3R1 (0.9)	LARP4 (0.8)	HDAC7 (0.7)
MP:0002423	abnormal mast cell physiology	0.02	>=0.20	APOBR (3.6)	NFATC2 (2.3)	ENSG00000232310 (1.8)	SULT1A2 (1.6)	CLN3 (1.3)	AMPD3 (1.2)	KCNJ2 (1.1)	CNRIP1 (0.9)	HDAC7 (0.8)	TMPRSS12 (0.8)
GO:0050868	negative regulation of T cell activation	0.02	>=0.20	ENSG00000237181 (3.3)	IL27 (3.1)	HDAC7 (2.5)	ENSG00000226101 (2.0)	ENSG00000235997 (1.8)	FAM186A (1.4)	NFATC2 (1.1)	NUPR1 (1.1)	DIP2B (0.9)	LARP4 (0.9)
ENSG00000151461	UPF2 PPI subnetwork	0.02	>=0.20	TUFM (2.8)	LARP4 (2.7)	SH2B1 (2.2)	ATXN2L (1.6)	RABEP2 (1.5)	PNO1 (1.5)	ADM (1.3)	AGGF1 (1.3)	LINC00474 (1.3)	CCDC101 (1.2)
MP:0002494	increased IgM level	0.02	>=0.20	CD19 (8.2)	EBF1 (3.1)	RABEP2 (2.2)	NFATC2 (1.7)	AMPD3 (1.4)	ADM (1.2)	KCNJ2 (1.2)	METTL7A (1.0)	ENSG00000226101 (0.9)	HDAC7 (0.8)
REACTOME_SIGNALING_BY_FGFR	REACTOME_SIGNALING_BY_FGFR	0.02	>=0.20	HDAC7 (2.3)	SBF2 (2.2)	EBF1 (1.9)	CASZ1 (1.5)	ENSG00000235997 (1.5)	SH2B1 (1.4)	ATXN2L (1.4)	DIP2B (1.3)	PIEZO1 (1.2)	PPP3R1 (1.1)
MP:0004952	increased spleen weight	0.02	>=0.20	APOBR (2.8)	AMPD3 (2.4)	ADM (2.0)	CD19 (1.7)	HDAC7 (1.7)	SULT1A2 (1.6)	CNRIP1 (1.4)	LINC00474 (1.3)	PIEZO1 (1.3)	RABEP2 (1.2)
ENSG00000132153	DHX30 PPI subnetwork	0.02	>=0.20	TUFM (2.8)	C3orf27 (2.8)	LINC00474 (2.0)	AGGF1 (1.9)	SH2B1 (1.8)	KCNJ2 (1.6)	ATXN2L (1.5)	ATF1 (1.4)	FAM186A (1.4)	HDAC7 (1.2)
GO:0007585	respiratory gaseous exchange	0.02	>=0.20	FAM186A (2.0)	SH2B1 (1.9)	ENSG00000235997 (1.8)	LINC00474 (1.6)	NFATC2 (1.5)	LINC00343 (1.4)	TCEA2 (1.3)	KCNJ2 (1.2)	SULT1A2 (1.0)	TMPRSS12 (0.9)
GO:0001763	morphogenesis of a branching structure	0.02	>=0.20	STIM2 (2.9)	KCNJ2 (2.4)	ENSG00000237181 (1.6)	CASZ1 (1.5)	ENSG00000235997 (1.0)	METTL7A (0.9)	IL27 (0.9)	SLC12A2 (0.8)	LINC00474 (0.8)	ENSG00000226101 (0.7)
MP:0001601	abnormal myelopoiesis	0.02	>=0.20	NFATC2 (2.9)	AMPD3 (2.6)	ENSG00000237181 (2.6)	APOBR (2.4)	C3orf27 (1.9)	PIEZO1 (1.7)	CD19 (1.5)	IL27 (1.3)	SULT1A2 (1.3)	EBF1 (1.2)
ENSG00000184083	FAM120C PPI subnetwork	0.02	>=0.20	FAM186A (2.7)	ATXN2L (2.3)	KCNJ2 (2.1)	TUFM (2.1)	CLN3 (2.1)	ENSG00000226101 (1.8)	SH2B1 (1.8)	CCDC101 (1.7)	LINC00474 (1.4)	PIEZO1 (1.3)
GO:0004222	metalloendopeptidase activity	0.02	>=0.20	LINC00474 (2.3)	TUFM (1.5)	AMPD3 (1.4)	CNRIP1 (1.4)	ENSG00000237181 (1.4)	KCNJ2 (1.3)	TMPRSS12 (1.1)	HDAC7 (1.0)	C3orf27 (0.9)	TCEA2 (0.9)
MP:0008076	abnormal CD4-positive T cell differentiation	0.02	>=0.20	ENSG00000237181 (4.4)	CD19 (3.2)	NFATC2 (3.0)	HDAC7 (2.7)	LINC00343 (2.4)	STIM2 (1.4)	RABEP2 (1.1)	ATXN2L (0.8)	KCNJ2 (0.7)	APOBR (0.7)
ENSG00000106991	ENG PPI subnetwork	0.02	>=0.20	NFATC2 (2.4)	ENSG00000235997 (1.9)	STIM2 (1.9)	LINC00474 (1.7)	CLN3 (1.5)	ENSG00000237181 (1.3)	NUPR1 (1.2)	CNRIP1 (1.2)	SBF2 (1.2)	EBF1 (1.2)
KEGG_HEMATOPOIETIC_CELL_LINEAGE	KEGG_HEMATOPOIETIC_CELL_LINEAGE	0.02	>=0.20	CD19 (3.7)	APOBR (2.6)	AMPD3 (2.2)	ENSG00000237181 (2.2)	HDAC7 (1.4)	EBF1 (1.3)	SULT1A2 (1.1)	LIMA1 (1.1)	RABEP2 (1.0)	NFATC2 (0.9)
ENSG00000129691	ASH2L PPI subnetwork	0.02	>=0.20	ATXN2L (3.4)	SH2B1 (2.3)	ATF1 (2.0)	DIP2B (2.0)	LARP4 (1.6)	C3orf27 (1.3)	LINC00343 (1.3)	PNO1 (1.3)	STIM2 (1.0)	CCDC101 (0.9)
ENSG00000169429	IL8 PPI subnetwork	0.02	>=0.20	ADM (2.1)	APOBR (1.9)	HDAC7 (1.8)	SH2B1 (1.7)	RABEP2 (1.5)	ENSG00000232310 (1.3)	CNRIP1 (1.1)	ATXN2L (1.0)	CLN3 (0.9)	KCNJ2 (0.7)
MP:0009814	increased prostaglandin level	0.02	>=0.20	AMPD3 (3.4)	APOBR (3.1)	HDAC7 (1.9)	FAM186A (1.6)	NUPR1 (1.5)	SULT1A2 (1.4)	ENSG00000237181 (1.3)	TCEA2 (1.0)	C3orf27 (0.9)	LINC00474 (0.8)
ENSG00000112208	BAG2 PPI subnetwork	0.02	>=0.20	STIM2 (2.4)	NFATC2 (1.5)	ENSG00000237181 (1.4)	PNO1 (1.4)	ENSG00000235997 (1.3)	CASZ1 (1.2)	AMPD3 (1.1)	KCNJ2 (1.0)	SH2B1 (1.0)	TCEA2 (0.9)
GO:0030155	regulation of cell adhesion	0.03	>=0.20	C3orf27 (2.4)	SLC12A2 (2.3)	PIEZO1 (2.3)	STIM2 (2.0)	APOBR (2.0)	HDAC7 (1.9)	EBF1 (1.5)	ENSG00000232310 (1.4)	NUPR1 (1.3)	LIMA1 (1.3)
GO:0031954	positive regulation of protein autophosphorylation	0.03	>=0.20	ENSG00000245937 (2.2)	ENSG00000237181 (2.1)	TMPRSS12 (2.0)	PRKAR1B (1.8)	NUPR1 (1.2)	AGGF1 (1.1)	ENSG00000226101 (1.0)	KCNJ2 (1.0)	LINC00343 (1.0)	ATF1 (0.9)
KEGG_GLIOMA	KEGG_GLIOMA	0.03	>=0.20	STIM2 (3.5)	PRKAR1B (2.6)	PPP3R1 (2.0)	KCNJ2 (1.3)	ATXN2L (1.1)	SH2B1 (1.0)	PIEZO1 (1.0)	SBF2 (0.9)	TCEA2 (0.8)	NFATC2 (0.8)
ENSG00000157557	ETS2 PPI subnetwork	0.03	>=0.20	CCDC101 (2.7)	EBF1 (2.6)	HDAC7 (1.8)	RABEP2 (1.8)	AGGF1 (1.8)	ATF1 (1.7)	PIEZO1 (1.5)	CD19 (1.5)	CNRIP1 (1.5)	APOBR (1.2)
ENSG00000174292	TNK1 PPI subnetwork	0.03	>=0.20	LIMA1 (2.5)	CLN3 (2.0)	ADM (1.9)	AGGF1 (1.7)	SH2B1 (1.7)	EBF1 (1.5)	NFATC2 (1.3)	C3orf27 (1.1)	SBF2 (1.1)	SLC12A2 (1.0)
MP:0001846	increased inflammatory response	0.03	>=0.20	AMPD3 (3.0)	APOBR (2.5)	ADM (2.5)	HDAC7 (2.3)	KCNJ2 (1.4)	CLN3 (1.3)	LINC00474 (1.2)	ENSG00000237181 (1.1)	CASZ1 (1.0)	NFATC2 (0.8)
GO:0001710	mesodermal cell fate commitment	0.03	>=0.20	FAM186A (3.3)	LINC00343 (3.3)	EBF1 (2.8)	ENSG00000226101 (2.0)	TCEA2 (2.0)	IL27 (1.9)	CNRIP1 (1.5)	SLC12A2 (1.3)	ENSG00000245937 (1.3)	LINC00474 (1.1)
GO:0008175	tRNA methyltransferase activity	0.03	>=0.20	PNO1 (3.4)	TCEA2 (1.7)	ENSG00000232310 (1.5)	SH2B1 (1.4)	CLN3 (1.4)	PRKAR1B (1.4)	LARP4 (1.3)	CD19 (1.2)	HDAC7 (1.2)	CCDC101 (1.2)
REACTOME_SIGNALING_BY_PDGF	REACTOME_SIGNALING_BY_PDGF	0.03	>=0.20	EBF1 (3.0)	HDAC7 (3.0)	ENSG00000237181 (2.4)	PIEZO1 (2.2)	PPP3R1 (1.9)	SH2B1 (1.9)	PRKAR1B (1.8)	NFATC2 (1.7)	ENSG00000235997 (1.7)	NUPR1 (1.6)
MP:0008050	decreased memory T cell number	0.03	>=0.20	CD19 (3.3)	NFATC2 (2.5)	ENSG00000237181 (2.3)	HDAC7 (1.8)	PIEZO1 (1.7)	STIM2 (1.0)	ENSG00000232310 (1.0)	LARP4 (0.9)	APOBR (0.9)	IL27 (0.8)
ENSG00000101336	HCK PPI subnetwork	0.03	>=0.20	HDAC7 (3.4)	APOBR (3.1)	NFATC2 (2.9)	LIMA1 (2.1)	SH2B1 (1.9)	CNRIP1 (1.5)	DIP2B (1.3)	KCNJ2 (1.3)	AMPD3 (1.2)	AGGF1 (1.2)
MP:0001823	thymus hypoplasia	0.03	>=0.20	HDAC7 (3.6)	CD19 (2.7)	AGGF1 (1.3)	PIEZO1 (1.2)	NFATC2 (1.1)	ENSG00000232310 (1.0)	EBF1 (0.9)	SH2B1 (0.9)	ATXN2L (0.7)	NUPR1 (0.7)
ENSG00000123124	WWP1 PPI subnetwork	0.03	>=0.20	TCEA2 (1.9)	NFATC2 (1.8)	ATF1 (1.8)	STIM2 (1.3)	ATXN2L (1.2)	LINC00343 (1.2)	DIP2B (1.1)	FAM186A (1.0)	APOBR (0.9)	ENSG00000232310 (0.9)
MP:0003068	enlarged kidney	0.03	>=0.20	SULT1A2 (1.8)	FAM186A (1.5)	LINC00343 (1.4)	PIEZO1 (1.4)	METTL7A (1.4)	SLC12A2 (1.1)	CASZ1 (1.1)	ENSG00000245937 (0.9)	HDAC7 (0.8)	NUPR1 (0.8)
GO:0007179	transforming growth factor beta receptor signaling pathway	0.03	>=0.20	LINC00474 (2.9)	ENSG00000235997 (2.5)	STIM2 (2.1)	CCDC101 (1.5)	NUPR1 (1.4)	ATF1 (1.3)	ATXN2L (1.0)	NFATC2 (1.0)	SLC12A2 (0.9)	PIEZO1 (0.9)
MP:0000689	abnormal spleen morphology	0.03	>=0.20	HDAC7 (3.5)	KCNJ2 (1.4)	AGGF1 (1.3)	TUFM (1.1)	DIP2B (1.1)	CD19 (1.1)	NFATC2 (0.8)	ENSG00000245937 (0.7)	ENSG00000232310 (0.7)	RABEP2 (0.7)
ENSG00000198933	TBKBP1 PPI subnetwork	0.03	>=0.20	LIMA1 (2.8)	LARP4 (2.3)	AMPD3 (1.9)	APOBR (1.6)	PIEZO1 (1.5)	NFATC2 (1.3)	ENSG00000226101 (1.3)	HDAC7 (1.3)	SH2B1 (1.2)	ATF1 (1.1)
ENSG00000139144	PIK3C2G PPI subnetwork	0.03	>=0.20	SBF2 (3.2)	HDAC7 (2.8)	PIEZO1 (2.6)	CNRIP1 (2.1)	APOBR (1.8)	AMPD3 (1.4)	ATXN2L (1.3)	DIP2B (1.2)	CLN3 (1.1)	CASZ1 (1.1)
KEGG_NOTCH_SIGNALING_PATHWAY	KEGG_NOTCH_SIGNALING_PATHWAY	0.03	>=0.20	CASZ1 (2.5)	SH2B1 (2.4)	STIM2 (2.1)	EBF1 (1.8)	ATXN2L (1.7)	KCNJ2 (1.3)	ENSG00000232310 (1.2)	ATF1 (1.1)	DIP2B (1.0)	HDAC7 (0.9)
MP:0002743	glomerulonephritis	0.03	>=0.20	ADM (3.5)	NUPR1 (2.2)	HDAC7 (2.1)	CD19 (2.0)	SULT1A2 (1.9)	IL27 (1.5)	KCNJ2 (1.5)	AMPD3 (1.4)	FAM186A (1.4)	ENSG00000226101 (1.1)
GO:0042493	response to drug	0.03	>=0.20	ENSG00000237181 (2.7)	C3orf27 (2.4)	METTL7A (2.0)	LINC00474 (1.8)	PIEZO1 (1.7)	KCNJ2 (1.4)	ENSG00000235997 (1.4)	ADM (1.3)	AMPD3 (1.3)	SULT1A2 (1.3)
ENSG00000188386	PPP3R2 PPI subnetwork	0.03	>=0.20	NFATC2 (2.3)	C3orf27 (2.1)	SBF2 (1.9)	STIM2 (1.8)	SLC12A2 (1.8)	ENSG00000245937 (1.7)	APOBR (1.7)	LINC00343 (1.5)	PIEZO1 (1.4)	ENSG00000237181 (1.3)
ENSG00000178409	BEND3 PPI subnetwork	0.03	>=0.20	TUFM (2.6)	FAM186A (2.4)	CLN3 (2.2)	ENSG00000226101 (2.1)	KCNJ2 (1.9)	PIEZO1 (1.8)	SH2B1 (1.8)	METTL7A (1.6)	ATXN2L (1.5)	CCDC101 (1.5)
ENSG00000164078	MST1R PPI subnetwork	0.03	>=0.20	ENSG00000232310 (2.0)	PPP3R1 (1.8)	HDAC7 (1.8)	ATXN2L (1.4)	C3orf27 (1.2)	RABEP2 (1.1)	STIM2 (1.0)	DIP2B (1.0)	LINC00343 (0.9)	AGGF1 (0.8)
REACTOME_PLC_BETA_MEDIATED_EVENTS	REACTOME_PLC_BETA_MEDIATED_EVENTS	0.03	>=0.20	SBF2 (2.9)	CNRIP1 (2.6)	FAM186A (2.0)	HDAC7 (1.6)	ENSG00000237181 (1.6)	APOBR (1.5)	EBF1 (1.5)	STIM2 (1.2)	NFATC2 (1.0)	PRKAR1B (1.0)
MP:0001544	abnormal cardiovascular system physiology	0.03	>=0.20	ENSG00000235997 (4.5)	ADM (2.2)	CASZ1 (2.1)	ENSG00000232310 (2.0)	KCNJ2 (1.7)	HDAC7 (1.7)	PIEZO1 (1.4)	ATP2A1 (1.4)	SBF2 (1.0)	NUPR1 (0.7)
MP:0000495	abnormal colon morphology	0.03	>=0.20	CASZ1 (2.6)	KCNJ2 (2.3)	SLC12A2 (1.8)	ENSG00000237181 (1.7)	IL27 (1.3)	SBF2 (1.0)	LIMA1 (0.9)	ENSG00000245937 (0.9)	PRKAR1B (0.9)	STIM2 (0.8)
MP:0000153	rib bifurcation	0.03	>=0.20	LIMA1 (2.4)	ATP2A1 (2.2)	TCEA2 (1.7)	ATXN2L (1.5)	ENSG00000245937 (1.4)	AMPD3 (1.4)	STIM2 (1.1)	ENSG00000232310 (1.1)	SH2B1 (1.0)	KCNJ2 (0.9)
GO:0071901	negative regulation of protein serine/threonine kinase activity	0.03	>=0.20	ADM (2.1)	AGGF1 (2.0)	SLC12A2 (1.6)	SH2B1 (1.5)	HDAC7 (1.4)	KCNJ2 (1.4)	STIM2 (1.3)	ENSG00000226101 (1.2)	ENSG00000245937 (1.1)	CNRIP1 (1.0)
MP:0008497	decreased IgG2b level	0.03	>=0.20	CD19 (9.6)	EBF1 (3.8)	RABEP2 (3.1)	NFATC2 (2.2)	HDAC7 (1.8)	CASZ1 (1.0)	LIMA1 (0.9)	ENSG00000237181 (0.9)	LARP4 (0.9)	C3orf27 (0.8)
REACTOME_RNA_POLYMERASE_I_PROMOTER_CLEARANCE	REACTOME_RNA_POLYMERASE_I_PROMOTER_CLEARANCE	0.03	>=0.20	PNO1 (2.1)	PIEZO1 (2.1)	ATF1 (1.8)	RABEP2 (1.4)	PPP3R1 (1.3)	ENSG00000237181 (1.2)	NFATC2 (1.1)	TMPRSS12 (0.9)	AGGF1 (0.9)	STIM2 (0.8)
ENSG00000072694	FCGR2B PPI subnetwork	0.03	>=0.20	CD19 (4.1)	ENSG00000232310 (2.3)	STIM2 (1.6)	RABEP2 (1.4)	TCEA2 (1.4)	CLN3 (1.2)	SULT1A2 (1.2)	APOBR (1.1)	HDAC7 (1.1)	DIP2B (1.0)
MP:0001614	abnormal blood vessel morphology	0.03	>=0.20	EBF1 (3.9)	SLC12A2 (2.0)	ADM (1.9)	STIM2 (1.9)	CNRIP1 (1.8)	KCNJ2 (1.8)	HDAC7 (1.5)	DIP2B (1.4)	SBF2 (1.2)	PIEZO1 (1.1)
ENSG00000072195	SPEG PPI subnetwork	0.03	>=0.20	LIMA1 (2.6)	APOBR (2.5)	LARP4 (1.8)	PIEZO1 (1.8)	HDAC7 (1.8)	AMPD3 (1.6)	SH2B1 (1.6)	DIP2B (1.4)	ENSG00000226101 (1.3)	CLN3 (1.2)
ENSG00000015171	ZMYND11 PPI subnetwork	0.03	>=0.20	CLN3 (2.5)	CCDC101 (1.9)	ATXN2L (1.9)	C3orf27 (1.8)	KCNJ2 (1.8)	SH2B1 (1.7)	FAM186A (1.6)	DIP2B (1.4)	LARP4 (1.2)	TUFM (1.2)
ENSG00000142208	AKT1 PPI subnetwork	0.03	>=0.20	SBF2 (2.0)	KCNJ2 (2.0)	DIP2B (1.9)	CASZ1 (1.8)	ADM (1.7)	EBF1 (1.6)	CLN3 (1.5)	HDAC7 (1.5)	PPP3R1 (1.4)	ENSG00000226101 (1.4)
GO:0045619	regulation of lymphocyte differentiation	0.03	>=0.20	IL27 (4.2)	ENSG00000237181 (3.2)	NFATC2 (2.6)	HDAC7 (2.0)	ENSG00000245937 (1.8)	CD19 (1.5)	KCNJ2 (1.4)	ENSG00000226101 (1.3)	RABEP2 (1.0)	LINC00343 (0.8)
GO:0046006	regulation of activated T cell proliferation	0.03	>=0.20	IL27 (2.5)	NFATC2 (2.5)	LINC00343 (2.5)	ENSG00000237181 (2.2)	ENSG00000226101 (2.2)	LINC00474 (1.6)	SULT1A2 (1.5)	HDAC7 (1.4)	DIP2B (0.8)	LARP4 (0.8)
MP:0005093	decreased B cell proliferation	0.03	>=0.20	CD19 (9.5)	EBF1 (4.2)	RABEP2 (3.6)	DIP2B (2.0)	HDAC7 (1.9)	AMPD3 (1.9)	NFATC2 (1.3)	ENSG00000226101 (1.0)	IL27 (1.0)	C3orf27 (1.0)
ENSG00000158186	MRAS PPI subnetwork	0.03	>=0.20	STIM2 (3.0)	AGGF1 (2.8)	DIP2B (2.8)	SBF2 (2.8)	SLC12A2 (2.4)	APOBR (1.9)	KCNJ2 (1.4)	CLN3 (1.4)	NFATC2 (1.2)	HDAC7 (1.2)
GO:0050829	defense response to Gram-negative bacterium	0.03	>=0.20	AMPD3 (4.2)	C3orf27 (3.6)	ENSG00000237181 (3.3)	APOBR (2.4)	ENSG00000245937 (2.0)	IL27 (2.0)	ENSG00000235997 (1.7)	KCNJ2 (1.6)	LINC00343 (1.5)	LINC00474 (1.5)
MP:0008827	abnormal thymus cell ratio	0.03	>=0.20	HDAC7 (3.4)	RABEP2 (2.0)	KCNJ2 (1.8)	APOBR (1.6)	PIEZO1 (1.5)	IL27 (1.1)	C3orf27 (1.0)	ENSG00000235997 (1.0)	SH2B1 (0.9)	NFATC2 (0.8)
ENSG00000185883	ATP6V0C PPI subnetwork	0.03	>=0.20	CLN3 (1.6)	SH2B1 (1.4)	TCEA2 (1.4)	FAM186A (1.4)	ENSG00000235997 (1.4)	TUFM (1.4)	PIEZO1 (1.4)	PRKAR1B (1.1)	LINC00343 (0.9)	ATP2A1 (0.8)
GO:0031343	positive regulation of cell killing	0.03	>=0.20	ENSG00000237181 (3.8)	IL27 (3.0)	KCNJ2 (1.9)	LINC00343 (1.8)	TMPRSS12 (1.8)	C3orf27 (1.6)	NFATC2 (1.5)	ENSG00000226101 (1.5)	APOBR (1.1)	RABEP2 (1.1)
MP:0001689	incomplete somite formation	0.03	>=0.20	AGGF1 (3.9)	ATF1 (2.6)	LARP4 (2.1)	HDAC7 (1.9)	CLN3 (1.8)	CNRIP1 (1.7)	STIM2 (1.5)	SH2B1 (1.5)	SBF2 (1.4)	EBF1 (1.3)
ENSG00000205726	ITSN1 PPI subnetwork	0.03	>=0.20	ATXN2L (2.9)	PPP3R1 (2.4)	PRKAR1B (1.9)	LIMA1 (1.8)	SBF2 (1.8)	APOBR (1.6)	CD19 (1.3)	SH2B1 (1.2)	EBF1 (1.2)	TMPRSS12 (1.2)
KEGG_TYPE_II_DIABETES_MELLITUS	KEGG_TYPE_II_DIABETES_MELLITUS	0.03	>=0.20	CASZ1 (1.9)	AGGF1 (1.8)	ENSG00000237181 (1.7)	PRKAR1B (1.6)	ADM (1.4)	CD19 (1.3)	ENSG00000232310 (1.3)	EBF1 (1.3)	APOBR (1.2)	CLN3 (1.2)
GO:0032655	regulation of interleukin-12 production	0.03	>=0.20	LINC00343 (3.8)	IL27 (3.8)	KCNJ2 (3.0)	NFATC2 (2.9)	ENSG00000237181 (2.5)	CD19 (1.3)	RABEP2 (1.2)	ENSG00000226101 (1.2)	AMPD3 (1.1)	NUPR1 (0.9)
MP:0005013	increased lymphocyte cell number	0.03	>=0.20	HDAC7 (2.5)	NFATC2 (2.3)	ENSG00000237181 (1.6)	ATXN2L (1.1)	PIEZO1 (0.9)	ATF1 (0.9)	AMPD3 (0.8)	ENSG00000226101 (0.7)	RABEP2 (0.5)	APOBR (0.5)
GO:0002718	regulation of cytokine production involved in immune response	0.03	>=0.20	KCNJ2 (3.0)	LINC00343 (2.6)	RABEP2 (1.7)	IL27 (1.4)	CLN3 (1.3)	NFATC2 (1.3)	NUPR1 (1.1)	EBF1 (1.1)	FAM186A (1.1)	STIM2 (1.0)
REACTOME_DOWNSTREAM_SIGNALING_OF_ACTIVATED_FGFR	REACTOME_DOWNSTREAM_SIGNALING_OF_ACTIVATED_FGFR	0.03	>=0.20	HDAC7 (2.7)	SBF2 (2.3)	EBF1 (2.2)	PIEZO1 (1.6)	ENSG00000235997 (1.5)	CASZ1 (1.5)	SH2B1 (1.5)	ATXN2L (1.1)	DIP2B (1.0)	PPP3R1 (0.9)
GO:0031056	regulation of histone modification	0.03	>=0.20	CNRIP1 (2.2)	C3orf27 (1.8)	SH2B1 (1.7)	NFATC2 (1.5)	AGGF1 (1.5)	TMPRSS12 (1.3)	PPP3R1 (1.3)	ATF1 (1.2)	CCDC101 (1.2)	EBF1 (1.2)
ENSG00000115750	TAF1B PPI subnetwork	0.03	>=0.20	AGGF1 (3.4)	PNO1 (2.2)	ATF1 (2.2)	ENSG00000232310 (1.4)	ENSG00000226101 (1.3)	PPP3R1 (1.2)	TCEA2 (1.2)	STIM2 (1.2)	ATXN2L (0.9)	ENSG00000245937 (0.8)
MP:0004502	decreased incidence of chemically-induced tumors	0.03	>=0.20	AMPD3 (4.2)	IL27 (3.4)	ADM (2.7)	KCNJ2 (1.9)	PIEZO1 (1.7)	ENSG00000237181 (1.7)	LINC00474 (1.6)	ENSG00000235997 (1.4)	ATF1 (1.3)	NUPR1 (1.3)
ENSG00000169062	UPF3A PPI subnetwork	0.03	>=0.20	RABEP2 (2.2)	TCEA2 (2.2)	CLN3 (2.2)	LARP4 (2.1)	AGGF1 (2.1)	IL27 (1.9)	ATF1 (1.8)	ADM (1.7)	SH2B1 (1.4)	PPP3R1 (1.3)
GO:0061138	morphogenesis of a branching epithelium	0.03	>=0.20	STIM2 (2.6)	KCNJ2 (1.9)	ENSG00000237181 (1.5)	LINC00474 (1.4)	CASZ1 (1.3)	ENSG00000235997 (1.2)	FAM186A (1.0)	IL27 (0.9)	ENSG00000226101 (0.8)	METTL7A (0.6)
GO:0003697	single-stranded DNA binding	0.03	>=0.20	TCEA2 (1.9)	ATF1 (1.7)	ATXN2L (1.5)	CCDC101 (1.4)	APOBR (1.3)	PNO1 (1.0)	HDAC7 (0.8)	ENSG00000237181 (0.8)	TUFM (0.8)	ENSG00000245937 (0.6)
MP:0001876	decreased inflammatory response	0.03	>=0.20	APOBR (3.9)	AMPD3 (2.9)	CNRIP1 (1.5)	KCNJ2 (1.2)	ENSG00000232310 (1.2)	PIEZO1 (1.2)	HDAC7 (1.0)	LINC00474 (1.0)	CLN3 (0.8)	LIMA1 (0.8)
ENSG00000171608	PIK3CD PPI subnetwork	0.03	>=0.20	SBF2 (3.2)	HDAC7 (3.1)	APOBR (2.6)	LIMA1 (2.5)	KCNJ2 (2.5)	PIEZO1 (2.1)	CD19 (1.8)	SH2B1 (1.5)	EBF1 (1.2)	CASZ1 (1.2)
GO:0035050	embryonic heart tube development	0.03	>=0.20	ENSG00000232310 (1.9)	CNRIP1 (1.8)	TCEA2 (1.7)	EBF1 (1.5)	ENSG00000235997 (1.3)	AGGF1 (1.1)	IL27 (1.0)	STIM2 (0.7)	LINC00343 (0.7)	CASZ1 (0.6)
ENSG00000148143	ZNF462 PPI subnetwork	0.03	>=0.20	ATXN2L (2.5)	FAM186A (2.4)	TUFM (2.2)	CLN3 (2.2)	SH2B1 (2.1)	CCDC101 (2.1)	ENSG00000226101 (1.8)	KCNJ2 (1.7)	LINC00474 (1.3)	C3orf27 (1.3)
GO:0032835	glomerulus development	0.03	>=0.20	EBF1 (2.3)	ENSG00000245937 (2.2)	ENSG00000235997 (2.0)	ENSG00000237181 (1.5)	FAM186A (1.4)	LINC00474 (1.4)	STIM2 (1.4)	METTL7A (1.3)	HDAC7 (1.2)	SLC12A2 (1.0)
REACTOME_RNA_POLYMERASE_I_TRANSCRIPTION_INITIATION	REACTOME_RNA_POLYMERASE_I_TRANSCRIPTION_INITIATION	0.03	>=0.20	PNO1 (2.9)	ATF1 (2.1)	AGGF1 (1.8)	TCEA2 (1.7)	STIM2 (1.6)	SH2B1 (1.5)	LIMA1 (1.3)	PIEZO1 (1.3)	LARP4 (1.1)	RABEP2 (1.1)
ENSG00000104856	RELB PPI subnetwork	0.03	>=0.20	ATXN2L (3.0)	TUFM (2.3)	EBF1 (1.6)	RABEP2 (1.6)	PNO1 (1.6)	SBF2 (1.1)	SLC12A2 (0.9)	CD19 (0.8)	HDAC7 (0.8)	ENSG00000235997 (0.8)
MP:0005012	decreased eosinophil cell number	0.03	>=0.20	APOBR (2.4)	AMPD3 (2.1)	ENSG00000232310 (1.5)	LIMA1 (1.3)	PIEZO1 (1.2)	NFATC2 (1.2)	KCNJ2 (1.1)	ATF1 (1.1)	HDAC7 (0.9)	CLN3 (0.8)
ENSG00000086061	DNAJA1 PPI subnetwork	0.03	>=0.20	PIEZO1 (2.7)	HDAC7 (2.1)	ENSG00000237181 (1.9)	TUFM (1.8)	KCNJ2 (1.8)	RABEP2 (1.3)	CASZ1 (1.2)	CLN3 (1.1)	ENSG00000232310 (1.0)	CCDC101 (0.9)
ENSG00000070759	TESK2 PPI subnetwork	0.03	>=0.20	LIMA1 (3.5)	NFATC2 (1.8)	AGGF1 (1.4)	LARP4 (1.4)	SH2B1 (1.4)	NUPR1 (1.3)	ENSG00000232310 (1.1)	CLN3 (1.1)	HDAC7 (1.0)	AMPD3 (0.9)
GO:0043407	negative regulation of MAP kinase activity	0.03	>=0.20	SLC12A2 (2.0)	ENSG00000245937 (1.6)	CNRIP1 (1.5)	ADM (1.4)	HDAC7 (1.3)	KCNJ2 (1.3)	AGGF1 (1.3)	STIM2 (1.2)	ENSG00000237181 (1.0)	NFATC2 (0.8)
ENSG00000115274	INO80B PPI subnetwork	0.03	>=0.20	CCDC101 (2.7)	C3orf27 (2.5)	CLN3 (2.4)	LINC00474 (2.3)	ATXN2L (2.2)	TUFM (1.8)	SH2B1 (1.7)	NUPR1 (1.6)	RABEP2 (1.6)	CD19 (1.5)
MP:0008040	decreased NK T cell number	0.03	>=0.20	NFATC2 (3.0)	HDAC7 (2.5)	IL27 (1.6)	APOBR (1.6)	CD19 (1.6)	ENSG00000237181 (1.5)	SBF2 (1.5)	KCNJ2 (1.4)	ADM (1.4)	SULT1A2 (1.3)
ENSG00000167601	AXL PPI subnetwork	0.03	>=0.20	ENSG00000237181 (2.6)	ENSG00000232310 (2.4)	HDAC7 (2.2)	PRKAR1B (2.0)	AGGF1 (1.7)	SH2B1 (1.5)	ENSG00000235997 (1.3)	PPP3R1 (1.3)	KCNJ2 (1.0)	STIM2 (0.9)
MP:0000230	abnormal systemic arterial blood pressure	0.03	>=0.20	ENSG00000235997 (2.5)	SLC12A2 (2.0)	LINC00474 (1.8)	EBF1 (1.7)	ENSG00000237181 (1.6)	ENSG00000226101 (1.5)	HDAC7 (1.5)	CNRIP1 (1.2)	SULT1A2 (0.8)	ENSG00000232310 (0.7)
GO:0010464	regulation of mesenchymal cell proliferation	0.03	>=0.20	STIM2 (3.5)	SLC12A2 (2.9)	TCEA2 (2.3)	ENSG00000226101 (2.2)	KCNJ2 (2.2)	CASZ1 (1.8)	EBF1 (1.6)	ENSG00000232310 (1.4)	ENSG00000235997 (0.9)	LINC00343 (0.8)
ENSG00000179409	GEMIN4 PPI subnetwork	0.03	>=0.20	TUFM (2.2)	ENSG00000226101 (2.1)	PNO1 (2.1)	PIEZO1 (2.0)	CCDC101 (1.7)	HDAC7 (1.5)	ENSG00000245937 (1.3)	CLN3 (1.1)	LINC00343 (1.0)	IL27 (0.8)
MP:0001859	kidney inflammation	0.03	>=0.20	METTL7A (2.3)	LIMA1 (1.9)	STIM2 (1.8)	ADM (1.6)	AMPD3 (1.5)	FAM186A (1.5)	ENSG00000232310 (1.4)	EBF1 (1.4)	SULT1A2 (1.0)	CD19 (1.0)
KEGG_EPITHELIAL_CELL_SIGNALING_IN_HELICOBACTER_PYLORI_INFECTION	KEGG_EPITHELIAL_CELL_SIGNALING_IN_HELICOBACTER_PYLORI_INFECTION	0.03	>=0.20	AMPD3 (2.3)	PPP3R1 (2.2)	APOBR (2.1)	CLN3 (1.9)	LIMA1 (1.6)	PRKAR1B (1.4)	LINC00474 (1.3)	ADM (1.2)	SH2B1 (1.0)	STIM2 (1.0)
GO:0042054	histone methyltransferase activity	0.03	>=0.20	ATXN2L (2.6)	SH2B1 (2.2)	CCDC101 (1.7)	NFATC2 (1.3)	SBF2 (1.2)	C3orf27 (1.1)	EBF1 (1.0)	CD19 (0.9)	PIEZO1 (0.7)	HDAC7 (0.6)
MP:0008496	decreased IgG2a level	0.03	>=0.20	CD19 (5.6)	EBF1 (2.5)	KCNJ2 (2.1)	ENSG00000237181 (1.9)	RABEP2 (1.7)	NFATC2 (1.3)	HDAC7 (1.2)	IL27 (0.9)	CASZ1 (0.9)	LARP4 (0.7)
ENSG00000160691	SHC1 PPI subnetwork	0.03	>=0.20	HDAC7 (4.1)	CD19 (3.8)	APOBR (3.0)	LIMA1 (2.3)	PIEZO1 (2.0)	EBF1 (1.6)	KCNJ2 (1.4)	SBF2 (1.2)	STIM2 (1.0)	LARP4 (0.9)
MP:0000276	heart right ventricle hypertrophy	0.03	>=0.20	ENSG00000235997 (2.9)	KCNJ2 (2.6)	PRKAR1B (2.1)	SBF2 (1.8)	TCEA2 (1.7)	ENSG00000226101 (1.3)	CASZ1 (1.2)	ATF1 (1.2)	C3orf27 (1.0)	ADM (1.0)
MP:0002953	thick ventricular wall	0.03	>=0.20	SBF2 (2.2)	ENSG00000235997 (1.8)	CASZ1 (1.7)	DIP2B (1.4)	AMPD3 (1.4)	CLN3 (1.2)	ENSG00000237181 (1.1)	LARP4 (1.1)	KCNJ2 (1.1)	FAM186A (1.0)
ENSG00000141378	PTRH2 PPI subnetwork	0.03	>=0.20	ATXN2L (2.3)	CCDC101 (2.2)	AMPD3 (1.7)	ENSG00000226101 (1.4)	IL27 (1.3)	LINC00474 (1.3)	PPP3R1 (1.3)	SH2B1 (1.3)	NFATC2 (1.2)	PRKAR1B (1.2)
ENSG00000175550	DRAP1 PPI subnetwork	0.03	>=0.20	ENSG00000232310 (1.7)	AGGF1 (1.3)	ENSG00000235997 (1.1)	ATF1 (1.1)	DIP2B (1.1)	IL27 (0.9)	ATXN2L (0.9)	ENSG00000226101 (0.8)	STIM2 (0.7)	AMPD3 (0.7)
ENSG00000143373	ZNF687 PPI subnetwork	0.03	>=0.20	FAM186A (2.7)	CLN3 (2.4)	TUFM (2.2)	KCNJ2 (2.1)	CCDC101 (2.1)	SH2B1 (1.9)	ATXN2L (1.8)	ENSG00000226101 (1.6)	SLC12A2 (1.4)	PIEZO1 (1.4)
GO:0006337	nucleosome disassembly	0.03	>=0.20	LINC00474 (3.7)	ATXN2L (2.9)	TCEA2 (2.5)	ENSG00000226101 (2.1)	C3orf27 (1.9)	TMPRSS12 (1.5)	RABEP2 (1.5)	HDAC7 (1.2)	AGGF1 (1.1)	LARP4 (1.1)
GO:0031498	chromatin disassembly	0.03	>=0.20	LINC00474 (3.7)	ATXN2L (2.9)	TCEA2 (2.5)	ENSG00000226101 (2.1)	C3orf27 (1.9)	TMPRSS12 (1.5)	RABEP2 (1.5)	HDAC7 (1.2)	AGGF1 (1.1)	LARP4 (1.1)
GO:0032986	protein-DNA complex disassembly	0.03	>=0.20	LINC00474 (3.7)	ATXN2L (2.9)	TCEA2 (2.5)	ENSG00000226101 (2.1)	C3orf27 (1.9)	TMPRSS12 (1.5)	RABEP2 (1.5)	HDAC7 (1.2)	AGGF1 (1.1)	LARP4 (1.1)
GO:0030684	preribosome	0.03	>=0.20	PNO1 (3.6)	LARP4 (2.3)	TUFM (1.4)	SLC12A2 (1.4)	ENSG00000237181 (1.3)	PIEZO1 (1.2)	NFATC2 (1.2)	ADM (1.1)	METTL7A (1.0)	CCDC101 (1.0)
MP:0003797	abnormal compact bone morphology	0.03	>=0.20	NUPR1 (3.8)	ADM (1.9)	EBF1 (1.8)	LINC00343 (1.6)	CNRIP1 (1.4)	LINC00474 (1.3)	KCNJ2 (1.2)	SH2B1 (1.2)	CLN3 (1.2)	ATF1 (1.0)
MP:0002871	albuminuria	0.03	>=0.20	HDAC7 (2.6)	PIEZO1 (2.3)	NUPR1 (2.2)	SULT1A2 (2.1)	LIMA1 (2.0)	KCNJ2 (2.0)	SLC12A2 (2.0)	EBF1 (1.9)	FAM186A (1.7)	CNRIP1 (1.6)
ENSG00000197063	MAFG PPI subnetwork	0.03	>=0.20	ENSG00000237181 (3.0)	ATXN2L (2.7)	ATF1 (2.4)	DIP2B (2.1)	APOBR (1.8)	PIEZO1 (1.8)	LARP4 (1.7)	NFATC2 (1.6)	NUPR1 (1.6)	TMPRSS12 (1.5)
MP:0000240	extramedullary hematopoiesis	0.03	>=0.20	HDAC7 (2.9)	AMPD3 (2.9)	NFATC2 (2.5)	APOBR (2.4)	RABEP2 (2.2)	PIEZO1 (1.7)	ATXN2L (1.7)	ATF1 (1.6)	KCNJ2 (1.2)	CNRIP1 (1.1)
ENSG00000158691	ZSCAN12 PPI subnetwork	0.03	>=0.20	ATXN2L (2.6)	FAM186A (2.6)	SH2B1 (2.3)	TUFM (2.3)	CLN3 (2.2)	KCNJ2 (2.1)	CCDC101 (2.1)	ENSG00000226101 (1.7)	LINC00474 (1.6)	PIEZO1 (1.4)
ENSG00000153879	CEBPG PPI subnetwork	0.03	>=0.20	NUPR1 (4.2)	ATF1 (2.2)	LIMA1 (2.2)	CASZ1 (2.0)	ENSG00000237181 (2.0)	ATXN2L (1.8)	ENSG00000245937 (1.5)	CCDC101 (1.5)	APOBR (1.2)	ADM (1.1)
ENSG00000157404	KIT PPI subnetwork	0.03	>=0.20	HDAC7 (2.4)	LARP4 (2.2)	AGGF1 (2.1)	CD19 (2.0)	NFATC2 (2.0)	C3orf27 (1.6)	APOBR (1.6)	LIMA1 (1.5)	STIM2 (1.5)	PPP3R1 (1.4)
ENSG00000124588	NQO2 PPI subnetwork	0.03	>=0.20	LIMA1 (2.9)	HDAC7 (1.7)	APOBR (1.5)	LARP4 (1.5)	AMPD3 (1.5)	ENSG00000237181 (1.2)	SH2B1 (1.2)	PIEZO1 (1.0)	ENSG00000226101 (1.0)	CLN3 (1.0)
KEGG_TOLL_LIKE_RECEPTOR_SIGNALING_PATHWAY	KEGG_TOLL_LIKE_RECEPTOR_SIGNALING_PATHWAY	0.03	>=0.20	IL27 (4.0)	AMPD3 (3.3)	CLN3 (2.4)	APOBR (2.1)	KCNJ2 (1.7)	ADM (1.4)	TCEA2 (1.4)	LINC00343 (1.3)	STIM2 (1.1)	RABEP2 (1.0)
MP:0001958	emphysema	0.03	>=0.20	ENSG00000235997 (2.9)	PIEZO1 (2.6)	PRKAR1B (2.5)	ENSG00000237181 (2.0)	ENSG00000226101 (1.4)	KCNJ2 (1.1)	APOBR (1.0)	NFATC2 (1.0)	CNRIP1 (0.9)	HDAC7 (0.8)
GO:0007249	I-kappaB kinase/NF-kappaB cascade	0.03	>=0.20	LINC00343 (2.8)	KCNJ2 (2.8)	RABEP2 (2.4)	ENSG00000226101 (2.3)	ENSG00000237181 (2.0)	AMPD3 (1.8)	CLN3 (1.7)	STIM2 (1.5)	ADM (1.5)	AGGF1 (1.4)
ENSG00000100811	YY1 PPI subnetwork	0.03	>=0.20	KCNJ2 (2.2)	NUPR1 (2.2)	ATF1 (2.0)	ATXN2L (1.8)	FAM186A (1.7)	CD19 (1.4)	STIM2 (1.4)	DIP2B (1.2)	ENSG00000245937 (1.2)	SH2B1 (1.2)
ENSG00000142798	HSPG2 PPI subnetwork	0.03	>=0.20	NUPR1 (2.3)	CNRIP1 (1.6)	NFATC2 (1.6)	PIEZO1 (1.5)	AMPD3 (1.3)	KCNJ2 (1.1)	ENSG00000235997 (1.0)	SLC12A2 (1.0)	PRKAR1B (0.9)	ADM (0.8)
ENSG00000064313	TAF2 PPI subnetwork	0.03	>=0.20	ATF1 (2.7)	AGGF1 (2.4)	LINC00343 (1.9)	DIP2B (1.3)	ATXN2L (1.3)	ENSG00000226101 (1.1)	STIM2 (1.1)	ENSG00000232310 (1.0)	TCEA2 (0.8)	LINC00474 (0.8)
MP:0008246	abnormal leukocyte morphology	0.03	>=0.20	SULT1A2 (3.2)	CD19 (1.9)	LIMA1 (1.8)	DIP2B (1.7)	CNRIP1 (1.7)	CCDC101 (1.6)	RABEP2 (1.6)	HDAC7 (1.6)	ENSG00000232310 (1.4)	KCNJ2 (1.3)
MP:0005026	decreased susceptibility to parasitic infection	0.03	>=0.20	ENSG00000237181 (2.3)	EBF1 (2.2)	CD19 (2.1)	CASZ1 (1.7)	HDAC7 (1.4)	KCNJ2 (1.3)	LINC00343 (1.3)	RABEP2 (1.2)	LIMA1 (1.2)	NUPR1 (1.1)
ENSG00000117713	ARID1A PPI subnetwork	0.03	>=0.20	RABEP2 (2.3)	HDAC7 (2.1)	ENSG00000226101 (1.8)	AMPD3 (1.3)	CD19 (1.3)	EBF1 (1.2)	ATXN2L (1.2)	DIP2B (1.2)	CASZ1 (1.1)	KCNJ2 (1.0)
GO:0009968	negative regulation of signal transduction	0.03	>=0.20	CNRIP1 (1.9)	KCNJ2 (1.5)	DIP2B (1.3)	ATXN2L (1.2)	NFATC2 (1.2)	EBF1 (1.2)	ADM (1.1)	HDAC7 (1.1)	STIM2 (1.0)	METTL7A (1.0)
ENSG00000168884	TNIP2 PPI subnetwork	0.03	>=0.20	AMPD3 (2.4)	RABEP2 (2.4)	SLC12A2 (2.2)	KCNJ2 (2.1)	PIEZO1 (1.8)	LINC00474 (1.6)	CASZ1 (1.1)	HDAC7 (1.1)	STIM2 (1.0)	ATF1 (1.0)
MP:0003131	increased erythrocyte cell number	0.03	>=0.20	APOBR (2.6)	ADM (1.9)	PIEZO1 (1.8)	EBF1 (1.7)	ENSG00000237181 (1.7)	CNRIP1 (1.4)	C3orf27 (1.3)	AMPD3 (1.0)	CLN3 (0.9)	AGGF1 (0.9)
GO:0044212	transcription regulatory region DNA binding	0.03	>=0.20	CASZ1 (3.7)	EBF1 (2.6)	LINC00474 (2.3)	ATXN2L (2.0)	NFATC2 (1.9)	ATF1 (1.4)	HDAC7 (1.4)	RABEP2 (1.1)	LINC00343 (1.0)	AGGF1 (0.9)
MP:0005023	abnormal wound healing	0.03	>=0.20	AMPD3 (3.1)	APOBR (2.8)	NFATC2 (1.6)	LINC00343 (1.5)	ENSG00000237181 (1.4)	ENSG00000232310 (1.2)	KCNJ2 (0.9)	ENSG00000235997 (0.9)	SULT1A2 (0.8)	ATF1 (0.7)
GO:0055080	cation homeostasis	0.03	>=0.20	ENSG00000235997 (2.4)	ENSG00000232310 (2.0)	AMPD3 (1.7)	CLN3 (1.6)	C3orf27 (1.3)	PPP3R1 (1.2)	KCNJ2 (1.2)	CNRIP1 (1.2)	SULT1A2 (1.1)	APOBR (1.0)
ENSG00000133794	ARNTL PPI subnetwork	0.03	>=0.20	ATF1 (3.7)	STIM2 (2.8)	SBF2 (1.9)	LIMA1 (1.5)	LARP4 (1.4)	NFATC2 (1.3)	DIP2B (1.3)	NUPR1 (1.1)	LINC00474 (1.1)	TCEA2 (0.8)
MP:0001633	poor circulation	0.03	>=0.20	CASZ1 (2.6)	ENSG00000235997 (1.9)	C3orf27 (1.7)	KCNJ2 (1.3)	HDAC7 (1.0)	ADM (0.9)	NFATC2 (0.9)	ENSG00000245937 (0.8)	SBF2 (0.8)	LINC00474 (0.8)
GO:0031341	regulation of cell killing	0.03	>=0.20	ENSG00000237181 (4.3)	IL27 (2.9)	LINC00343 (2.4)	KCNJ2 (2.0)	APOBR (1.8)	NFATC2 (1.7)	TMPRSS12 (1.5)	C3orf27 (1.3)	CASZ1 (1.0)	ENSG00000226101 (1.0)
MP:0001511	disheveled coat	0.03	>=0.20	CLN3 (2.6)	PIEZO1 (2.2)	ENSG00000232310 (2.2)	ENSG00000226101 (2.1)	ENSG00000237181 (1.9)	ADM (1.5)	NFATC2 (1.4)	NUPR1 (1.4)	SLC12A2 (1.3)	ATXN2L (1.2)
REACTOME_RNA_POLYMERASE_I_PROMOTER_ESCAPE	REACTOME_RNA_POLYMERASE_I_PROMOTER_ESCAPE	0.03	>=0.20	PNO1 (3.4)	ATF1 (2.0)	TCEA2 (1.7)	LARP4 (1.7)	AGGF1 (1.3)	STIM2 (1.3)	SH2B1 (1.3)	PPP3R1 (1.0)	PIEZO1 (0.9)	C3orf27 (0.8)
REACTOME_SIGNALING_BY_EGFR_IN_CANCER	REACTOME_SIGNALING_BY_EGFR_IN_CANCER	0.03	>=0.20	HDAC7 (3.3)	SBF2 (3.1)	ATXN2L (2.9)	PPP3R1 (2.4)	SH2B1 (2.2)	EBF1 (2.2)	DIP2B (1.8)	STIM2 (1.7)	ENSG00000226101 (1.7)	CNRIP1 (1.7)
ENSG00000170876	TMEM43 PPI subnetwork	0.03	>=0.20	SULT1A2 (2.2)	ENSG00000237181 (1.8)	SLC12A2 (1.7)	CLN3 (1.6)	NUPR1 (1.5)	ENSG00000235997 (1.4)	ADM (1.4)	HDAC7 (1.1)	LARP4 (1.0)	ENSG00000232310 (0.8)
GO:0006816	calcium ion transport	0.03	>=0.20	C3orf27 (2.1)	PPP3R1 (2.0)	NUPR1 (1.4)	PRKAR1B (1.3)	NFATC2 (1.3)	CLN3 (1.1)	PIEZO1 (1.1)	SULT1A2 (1.1)	STIM2 (1.0)	LINC00343 (1.0)
ENSG00000126934	MAP2K2 PPI subnetwork	0.03	>=0.20	SH2B1 (2.4)	PPP3R1 (2.3)	APOBR (2.0)	PIEZO1 (2.0)	CLN3 (1.3)	CASZ1 (1.3)	ATF1 (1.1)	SBF2 (1.0)	ATP2A1 (0.9)	TUFM (0.9)
GO:0016820	hydrolase activity, acting on acid anhydrides, catalyzing transmembrane movement of substances	0.03	>=0.20	CLN3 (2.8)	C3orf27 (2.6)	SLC12A2 (2.3)	DIP2B (1.9)	LIMA1 (1.7)	AMPD3 (1.6)	LARP4 (1.6)	IL27 (1.4)	STIM2 (1.4)	CASZ1 (1.3)
REACTOME_TAK1_ACTIVATES_NFKB_BY_PHOSPHORYLATION_AND_ACTIVATION_OF_IKKS_COMPLEX	REACTOME_TAK1_ACTIVATES_NFKB_BY_PHOSPHORYLATION_AND_ACTIVATION_OF_IKKS_COMPLEX	0.03	>=0.20	AMPD3 (2.9)	PIEZO1 (2.5)	KCNJ2 (2.3)	CLN3 (2.2)	ENSG00000235997 (2.1)	APOBR (1.6)	SH2B1 (1.3)	ATXN2L (1.2)	LINC00343 (1.2)	HDAC7 (1.0)
ENSG00000160094	ZNF362 PPI subnetwork	0.03	>=0.20	FAM186A (2.5)	TUFM (2.1)	KCNJ2 (2.1)	ATXN2L (2.1)	CLN3 (2.0)	CCDC101 (1.9)	ENSG00000226101 (1.8)	SH2B1 (1.7)	SLC12A2 (1.6)	LINC00474 (1.3)
GO:0051928	positive regulation of calcium ion transport	0.03	>=0.20	ENSG00000235997 (2.3)	ENSG00000232310 (2.2)	C3orf27 (2.1)	PPP3R1 (1.7)	NUPR1 (1.7)	ENSG00000226101 (1.6)	CLN3 (1.4)	APOBR (1.4)	ENSG00000237181 (1.3)	STIM2 (0.8)
ENSG00000090470	PDCD7 PPI subnetwork	0.03	>=0.20	SH2B1 (1.8)	TCEA2 (1.7)	TUFM (1.4)	PNO1 (1.3)	CCDC101 (1.1)	AMPD3 (1.1)	STIM2 (1.1)	SLC12A2 (1.0)	TMPRSS12 (1.0)	IL27 (0.9)
REACTOME_MYD88MAL_CASCADE_INITIATED_ON_PLASMA_MEMBRANE	REACTOME_MYD88MAL_CASCADE_INITIATED_ON_PLASMA_MEMBRANE	0.03	>=0.20	AMPD3 (2.5)	KCNJ2 (1.9)	APOBR (1.6)	ADM (1.5)	STIM2 (1.4)	PPP3R1 (1.4)	SBF2 (1.4)	AGGF1 (1.3)	LINC00343 (1.3)	PIEZO1 (1.2)
REACTOME_TOLL_LIKE_RECEPTOR_TLR6TLR2_CASCADE	REACTOME_TOLL_LIKE_RECEPTOR_TLR6TLR2_CASCADE	0.03	>=0.20	AMPD3 (2.5)	KCNJ2 (1.9)	APOBR (1.6)	ADM (1.5)	STIM2 (1.4)	PPP3R1 (1.4)	SBF2 (1.4)	AGGF1 (1.3)	LINC00343 (1.3)	PIEZO1 (1.2)
REACTOME_TOLL_LIKE_RECEPTOR_2_TLR2_CASCADE	REACTOME_TOLL_LIKE_RECEPTOR_2_TLR2_CASCADE	0.03	>=0.20	AMPD3 (2.5)	KCNJ2 (1.9)	APOBR (1.6)	ADM (1.5)	STIM2 (1.4)	PPP3R1 (1.4)	SBF2 (1.4)	AGGF1 (1.3)	LINC00343 (1.3)	PIEZO1 (1.2)
REACTOME_TOLL_LIKE_RECEPTOR_TLR1TLR2_CASCADE	REACTOME_TOLL_LIKE_RECEPTOR_TLR1TLR2_CASCADE	0.03	>=0.20	AMPD3 (2.5)	KCNJ2 (1.9)	APOBR (1.6)	ADM (1.5)	STIM2 (1.4)	PPP3R1 (1.4)	SBF2 (1.4)	AGGF1 (1.3)	LINC00343 (1.3)	PIEZO1 (1.2)
ENSG00000115232	ITGA4 PPI subnetwork	0.03	>=0.20	CNRIP1 (2.3)	PIEZO1 (2.1)	AMPD3 (2.0)	APOBR (2.0)	NFATC2 (1.9)	LINC00474 (1.6)	STIM2 (1.2)	SH2B1 (1.0)	TMPRSS12 (0.9)	ENSG00000237181 (0.8)
MP:0004965	inner cell mass degeneration	0.03	>=0.20	SH2B1 (2.5)	CCDC101 (1.4)	PNO1 (1.4)	PIEZO1 (1.2)	ATF1 (1.1)	ENSG00000235997 (1.1)	STIM2 (1.0)	SLC12A2 (1.0)	LINC00343 (0.9)	AGGF1 (0.9)
ENSG00000179776	CDH5 PPI subnetwork	0.03	>=0.20	SLC12A2 (1.7)	ATXN2L (1.5)	CCDC101 (1.4)	SBF2 (1.3)	DIP2B (1.2)	KCNJ2 (1.2)	PIEZO1 (1.2)	SULT1A2 (1.1)	ENSG00000232310 (1.0)	RABEP2 (0.8)
MP:0005627	increased circulating potassium level	0.03	>=0.20	METTL7A (3.8)	PIEZO1 (2.2)	CASZ1 (2.1)	ATP2A1 (1.9)	AMPD3 (1.7)	ENSG00000235997 (1.2)	NUPR1 (0.9)	IL27 (0.9)	SULT1A2 (0.9)	LINC00474 (0.9)
GO:0032615	interleukin-12 production	0.03	>=0.20	LINC00343 (4.1)	IL27 (3.7)	NFATC2 (3.1)	KCNJ2 (2.9)	ENSG00000237181 (2.6)	CD19 (1.4)	ENSG00000226101 (1.3)	RABEP2 (1.1)	AMPD3 (1.0)	EBF1 (0.9)
ENSG00000185736	ADARB2 PPI subnetwork	0.03	>=0.20	FAM186A (2.6)	ATXN2L (2.3)	TUFM (2.3)	SH2B1 (2.1)	CCDC101 (2.0)	CLN3 (1.8)	KCNJ2 (1.8)	LINC00474 (1.5)	ENSG00000226101 (1.4)	C3orf27 (1.3)
ENSG00000078900	TP73 PPI subnetwork	0.04	>=0.20	ATF1 (2.8)	DIP2B (2.3)	PPP3R1 (2.1)	ATXN2L (1.9)	CASZ1 (1.8)	CCDC101 (1.8)	LIMA1 (1.7)	LARP4 (1.1)	NUPR1 (1.1)	METTL7A (1.1)
ENSG00000143815	LBR PPI subnetwork	0.04	>=0.20	TCEA2 (2.2)	LARP4 (1.6)	TMPRSS12 (1.5)	ENSG00000245937 (1.4)	HDAC7 (1.4)	PPP3R1 (1.4)	NFATC2 (1.3)	ENSG00000232310 (1.0)	DIP2B (0.9)	SLC12A2 (0.8)
ENSG00000151914	DST PPI subnetwork	0.04	>=0.20	LIMA1 (3.7)	FAM186A (2.2)	ENSG00000226101 (1.7)	SLC12A2 (1.6)	CASZ1 (1.4)	DIP2B (1.3)	ENSG00000245937 (1.3)	LINC00474 (1.2)	EBF1 (1.2)	SBF2 (1.0)
MP:0001190	reddish skin	0.04	>=0.20	APOBR (1.9)	AMPD3 (1.9)	C3orf27 (1.7)	ADM (1.5)	CLN3 (1.4)	ATXN2L (1.3)	LINC00343 (1.3)	KCNJ2 (1.3)	NFATC2 (0.8)	ENSG00000226101 (0.7)
ENSG00000178950	GAK PPI subnetwork	0.04	>=0.20	CLN3 (2.5)	AGGF1 (2.1)	HDAC7 (1.9)	SH2B1 (1.9)	APOBR (1.7)	NFATC2 (1.7)	LIMA1 (1.4)	IL27 (1.1)	ATP2A1 (1.0)	KCNJ2 (1.0)
MP:0005264	glomerulosclerosis	0.04	>=0.20	AMPD3 (2.8)	SBF2 (2.0)	ADM (1.8)	HDAC7 (1.6)	PIEZO1 (1.6)	NUPR1 (1.5)	SULT1A2 (1.4)	EBF1 (1.4)	ENSG00000235997 (1.2)	KCNJ2 (1.1)
MP:0003009	abnormal cytokine secretion	0.04	>=0.20	NFATC2 (2.3)	KCNJ2 (2.1)	ENSG00000237181 (2.1)	HDAC7 (1.9)	APOBR (1.8)	RABEP2 (1.5)	IL27 (1.4)	AMPD3 (1.0)	CD19 (1.0)	LINC00474 (0.8)
MP:0001721	absent visceral yolk sac blood islands	0.04	>=0.20	CNRIP1 (3.2)	HDAC7 (3.0)	ADM (2.8)	PIEZO1 (1.8)	LINC00474 (1.7)	SULT1A2 (1.6)	ATXN2L (1.4)	NFATC2 (1.3)	C3orf27 (1.1)	SH2B1 (1.0)
ENSG00000141736	ERBB2 PPI subnetwork	0.04	>=0.20	HDAC7 (3.2)	APOBR (2.6)	LIMA1 (2.5)	CD19 (2.2)	STIM2 (2.2)	AGGF1 (2.1)	NFATC2 (1.6)	PRKAR1B (1.6)	SH2B1 (1.2)	SBF2 (1.2)
GO:0000975	regulatory region DNA binding	0.04	>=0.20	CASZ1 (3.9)	EBF1 (2.8)	NFATC2 (2.1)	ATXN2L (2.1)	LINC00474 (2.1)	ATF1 (1.5)	HDAC7 (1.4)	ENSG00000237181 (1.1)	LINC00343 (1.1)	AGGF1 (1.1)
GO:0001067	regulatory region nucleic acid binding	0.04	>=0.20	CASZ1 (3.9)	EBF1 (2.8)	NFATC2 (2.1)	ATXN2L (2.1)	LINC00474 (2.1)	ATF1 (1.5)	HDAC7 (1.4)	ENSG00000237181 (1.1)	LINC00343 (1.1)	AGGF1 (1.1)
MP:0008883	abnormal enterocyte proliferation	0.04	>=0.20	SULT1A2 (3.5)	SLC12A2 (3.2)	SBF2 (2.1)	ENSG00000226101 (2.0)	ADM (1.7)	ATF1 (1.5)	AGGF1 (1.5)	DIP2B (1.3)	CCDC101 (1.2)	FAM186A (1.2)
REACTOME_FRS2:MEDIATED_ACTIVATION	REACTOME_FRS2:MEDIATED_ACTIVATION	0.04	>=0.20	ATF1 (2.2)	C3orf27 (1.7)	SBF2 (1.5)	CNRIP1 (1.3)	TCEA2 (1.3)	NFATC2 (1.1)	PPP3R1 (1.0)	PIEZO1 (0.9)	SLC12A2 (0.8)	ENSG00000226101 (0.7)
ENSG00000134574	DDB2 PPI subnetwork	0.04	>=0.20	LINC00474 (1.9)	STIM2 (1.8)	AGGF1 (1.7)	PPP3R1 (1.7)	HDAC7 (1.4)	ATF1 (1.3)	TUFM (1.0)	NFATC2 (1.0)	PNO1 (1.0)	METTL7A (0.8)
ENSG00000160224	AIRE PPI subnetwork	0.04	>=0.20	ADM (2.9)	PPP3R1 (2.0)	AGGF1 (1.6)	CNRIP1 (1.5)	CCDC101 (1.4)	ENSG00000232310 (1.2)	SBF2 (1.2)	ENSG00000235997 (1.1)	APOBR (1.1)	DIP2B (1.0)
MP:0001805	decreased IgG level	0.04	>=0.20	CD19 (7.0)	EBF1 (3.2)	RABEP2 (2.4)	HDAC7 (2.2)	NFATC2 (1.5)	PIEZO1 (1.1)	IL27 (1.1)	KCNJ2 (1.1)	LINC00343 (0.9)	LARP4 (0.8)
ENSG00000105221	AKT2 PPI subnetwork	0.04	>=0.20	SBF2 (2.4)	CLN3 (2.2)	ENSG00000235997 (1.9)	EBF1 (1.7)	AGGF1 (1.6)	NUPR1 (1.5)	SLC12A2 (1.4)	RABEP2 (1.4)	DIP2B (1.4)	ENSG00000226101 (1.3)
ENSG00000124228	DDX27 PPI subnetwork	0.04	>=0.20	PNO1 (5.0)	LARP4 (3.6)	AGGF1 (1.7)	TUFM (1.5)	LIMA1 (1.4)	PIEZO1 (1.1)	ATF1 (1.1)	LINC00343 (0.9)	SLC12A2 (0.7)	TCEA2 (0.6)
MP:0002989	small kidney	0.04	>=0.20	SLC12A2 (2.6)	ENSG00000245937 (2.0)	STIM2 (1.9)	CASZ1 (1.7)	HDAC7 (1.3)	PIEZO1 (1.3)	ADM (1.0)	LINC00343 (1.0)	NFATC2 (0.9)	FAM186A (0.9)
MP:0005154	increased B cell proliferation	0.04	>=0.20	CD19 (7.2)	EBF1 (4.0)	RABEP2 (2.8)	AMPD3 (2.4)	NFATC2 (2.2)	ENSG00000226101 (1.4)	APOBR (1.4)	FAM186A (1.1)	CLN3 (1.0)	METTL7A (0.9)
MP:0005027	increased susceptibility to parasitic infection	0.04	>=0.20	IL27 (2.4)	AMPD3 (2.0)	HDAC7 (1.9)	ENSG00000237181 (1.7)	NFATC2 (1.7)	APOBR (1.5)	RABEP2 (1.3)	ENSG00000232310 (1.3)	KCNJ2 (1.2)	SULT1A2 (1.1)
GO:0009617	response to bacterium	0.04	>=0.20	AMPD3 (2.7)	KCNJ2 (2.2)	ENSG00000237181 (1.9)	APOBR (1.7)	ENSG00000235997 (1.5)	ADM (1.2)	SULT1A2 (1.0)	TMPRSS12 (0.9)	IL27 (0.9)	NUPR1 (0.9)
MP:0005463	abnormal CD4-positive T cell physiology	0.04	>=0.20	NFATC2 (3.3)	IL27 (2.8)	ENSG00000237181 (2.5)	CD19 (2.0)	AMPD3 (1.6)	RABEP2 (1.5)	HDAC7 (1.4)	APOBR (1.1)	ENSG00000226101 (0.9)	KCNJ2 (0.9)
ENSG00000107263	RAPGEF1 PPI subnetwork	0.04	>=0.20	LIMA1 (2.4)	SLC12A2 (2.3)	DIP2B (2.1)	ADM (2.0)	EBF1 (1.9)	ENSG00000245937 (1.7)	STIM2 (1.6)	SBF2 (1.6)	AMPD3 (1.5)	LINC00474 (1.4)
REACTOME_SIGNALLING_TO_RAS	REACTOME_SIGNALLING_TO_RAS	0.04	>=0.20	SBF2 (1.5)	PRKAR1B (1.5)	PPP3R1 (1.5)	TCEA2 (1.4)	PIEZO1 (1.4)	CLN3 (1.2)	ENSG00000235997 (1.2)	CNRIP1 (1.2)	HDAC7 (1.1)	ATF1 (0.9)
GO:0004954	prostanoid receptor activity	0.04	>=0.20	APOBR (2.4)	EBF1 (2.3)	C3orf27 (2.3)	CASZ1 (2.1)	METTL7A (2.0)	ENSG00000237181 (1.9)	CNRIP1 (1.7)	LIMA1 (1.3)	CLN3 (1.2)	CCDC101 (1.1)
GO:0004953	icosanoid receptor activity	0.04	>=0.20	APOBR (2.4)	EBF1 (2.3)	C3orf27 (2.3)	CASZ1 (2.1)	METTL7A (2.0)	ENSG00000237181 (1.9)	CNRIP1 (1.7)	LIMA1 (1.3)	CLN3 (1.2)	CCDC101 (1.1)
MP:0003014	abnormal kidney medulla morphology	0.04	>=0.20	ENSG00000235997 (2.4)	CASZ1 (2.3)	FAM186A (2.1)	CLN3 (1.8)	LINC00474 (1.8)	SULT1A2 (1.7)	METTL7A (1.4)	PIEZO1 (1.1)	CNRIP1 (1.1)	ENSG00000245937 (0.9)
MP:0000042	abnormal organ of Corti morphology	0.04	>=0.20	SLC12A2 (2.7)	ENSG00000237181 (2.3)	ENSG00000245937 (1.7)	HDAC7 (1.7)	STIM2 (1.6)	METTL7A (1.5)	EBF1 (1.4)	PIEZO1 (1.2)	ENSG00000232310 (0.7)	LARP4 (0.6)
MP:0002022	increased lymphoma incidence	0.04	>=0.20	CD19 (1.7)	KCNJ2 (1.5)	EBF1 (1.2)	NFATC2 (1.1)	NUPR1 (1.1)	HDAC7 (1.1)	LIMA1 (1.0)	RABEP2 (0.9)	CNRIP1 (0.9)	STIM2 (0.9)
GO:0005547	phosphatidylinositol-3,4,5-trisphosphate binding	0.04	>=0.20	HDAC7 (2.8)	CD19 (2.7)	PIEZO1 (1.9)	SBF2 (1.9)	EBF1 (1.7)	KCNJ2 (1.7)	ENSG00000245937 (1.6)	TCEA2 (1.2)	AGGF1 (1.2)	CASZ1 (0.6)
MP:0008725	enlarged heart atrium	0.04	>=0.20	ENSG00000235997 (3.6)	ADM (2.4)	KCNJ2 (1.8)	STIM2 (1.7)	SBF2 (1.5)	AGGF1 (1.2)	ENSG00000226101 (1.1)	PIEZO1 (1.0)	CASZ1 (1.0)	ENSG00000237181 (0.9)
GO:0034405	response to fluid shear stress	0.04	>=0.20	PIEZO1 (3.1)	STIM2 (1.7)	EBF1 (1.3)	ENSG00000237181 (1.2)	CLN3 (1.0)	CCDC101 (1.0)	RABEP2 (0.9)	NUPR1 (0.9)	CNRIP1 (0.8)	ENSG00000232310 (0.7)
MP:0001914	hemorrhage	0.04	>=0.20	ADM (2.6)	SBF2 (2.5)	DIP2B (2.1)	STIM2 (2.1)	EBF1 (1.5)	HDAC7 (1.4)	CNRIP1 (1.3)	LIMA1 (1.3)	PIEZO1 (1.3)	C3orf27 (1.1)
MP:0001718	abnormal visceral yolk sac morphology	0.04	>=0.20	SBF2 (2.7)	CNRIP1 (2.0)	DIP2B (1.4)	PIEZO1 (1.3)	C3orf27 (1.3)	ADM (1.1)	ENSG00000235997 (1.1)	ATXN2L (1.1)	ATF1 (1.0)	HDAC7 (0.9)
ENSG00000138442	WDR12 PPI subnetwork	0.04	>=0.20	PNO1 (4.5)	LARP4 (3.8)	TUFM (2.1)	AGGF1 (1.5)	ATF1 (1.3)	LIMA1 (1.3)	SLC12A2 (1.2)	PIEZO1 (1.1)	CCDC101 (0.7)	NUPR1 (0.5)
MP:0003139	patent ductus arteriosus	0.04	>=0.20	CASZ1 (2.4)	EBF1 (2.3)	LINC00474 (1.9)	KCNJ2 (1.7)	PRKAR1B (1.7)	IL27 (1.4)	ENSG00000237181 (1.2)	SULT1A2 (1.0)	SLC12A2 (1.0)	ADM (0.9)
ENSG00000130340	SNX9 PPI subnetwork	0.04	>=0.20	CLN3 (2.2)	SLC12A2 (2.2)	APOBR (2.1)	LIMA1 (2.0)	STIM2 (1.9)	SULT1A2 (1.6)	CNRIP1 (1.5)	PIEZO1 (1.3)	LARP4 (1.3)	AMPD3 (1.1)
GO:0030219	megakaryocyte differentiation	0.04	>=0.20	LINC00474 (2.1)	PPP3R1 (1.5)	PIEZO1 (1.4)	C3orf27 (1.3)	TMPRSS12 (1.3)	CNRIP1 (1.3)	CASZ1 (1.3)	ATXN2L (1.2)	ATF1 (1.1)	LINC00343 (0.9)
GO:0042129	regulation of T cell proliferation	0.04	>=0.20	IL27 (3.5)	ENSG00000237181 (2.3)	ENSG00000226101 (2.1)	SULT1A2 (1.9)	LINC00474 (1.7)	HDAC7 (1.5)	NFATC2 (1.3)	DIP2B (1.0)	ENSG00000235997 (1.0)	LARP4 (1.0)
REACTOME_RNA_POLYMERASE_I_TRANSCRIPTION_TERMINATION	REACTOME_RNA_POLYMERASE_I_TRANSCRIPTION_TERMINATION	0.04	>=0.20	PNO1 (3.2)	ATF1 (1.9)	TCEA2 (1.6)	AGGF1 (1.6)	HDAC7 (1.5)	LARP4 (1.3)	PIEZO1 (1.2)	STIM2 (1.0)	C3orf27 (1.0)	LIMA1 (0.9)
GO:0002440	production of molecular mediator of immune response	0.04	>=0.20	CD19 (3.1)	RABEP2 (2.7)	EBF1 (2.4)	NFATC2 (2.3)	HDAC7 (2.2)	AGGF1 (2.0)	LINC00343 (1.7)	IL27 (1.6)	KCNJ2 (1.1)	FAM186A (0.8)
ENSG00000162772	ATF3 PPI subnetwork	0.04	>=0.20	NUPR1 (2.9)	ATF1 (2.6)	PIEZO1 (2.1)	CASZ1 (1.6)	ATXN2L (1.5)	ENSG00000237181 (1.4)	NFATC2 (1.4)	LARP4 (1.3)	SH2B1 (1.0)	DIP2B (0.9)
ENSG00000136731	UGGT1 PPI subnetwork	0.04	>=0.20	ENSG00000226101 (2.2)	ENSG00000235997 (2.0)	LINC00474 (1.7)	CCDC101 (1.6)	METTL7A (1.5)	LINC00343 (1.2)	PIEZO1 (1.1)	EBF1 (1.1)	KCNJ2 (1.0)	ENSG00000232310 (0.7)
GO:0045851	pH reduction	0.04	>=0.20	C3orf27 (2.3)	APOBR (2.0)	ENSG00000232310 (2.0)	ENSG00000245937 (1.7)	CLN3 (1.5)	SH2B1 (1.4)	AGGF1 (1.3)	LINC00343 (1.2)	CCDC101 (1.1)	LINC00474 (1.0)
MP:0006082	CNS inflammation	0.04	>=0.20	IL27 (2.7)	APOBR (2.6)	CLN3 (2.1)	NFATC2 (2.1)	AGGF1 (2.0)	KCNJ2 (1.7)	LINC00343 (1.6)	PIEZO1 (1.0)	ENSG00000226101 (1.0)	ADM (0.9)
GO:0048754	branching morphogenesis of a tube	0.04	>=0.20	STIM2 (2.6)	CASZ1 (1.4)	ENSG00000235997 (1.2)	KCNJ2 (1.2)	LINC00343 (0.9)	LINC00474 (0.9)	IL27 (0.8)	FAM186A (0.7)	METTL7A (0.7)	ENSG00000237181 (0.7)
MP:0003044	impaired basement membrane formation	0.04	>=0.20	SBF2 (3.0)	PIEZO1 (2.1)	SLC12A2 (2.0)	ENSG00000245937 (1.8)	STIM2 (1.8)	DIP2B (1.2)	TCEA2 (1.2)	KCNJ2 (1.1)	IL27 (1.1)	ATXN2L (1.1)
GO:0061371	determination of heart left/right asymmetry	0.04	>=0.20	ENSG00000232310 (2.6)	CNRIP1 (1.6)	TCEA2 (1.5)	LINC00474 (1.3)	LINC00343 (1.3)	AGGF1 (1.2)	STIM2 (1.2)	CASZ1 (0.8)	IL27 (0.8)	ENSG00000235997 (0.7)
GO:0001947	heart looping	0.04	>=0.20	ENSG00000232310 (2.6)	CNRIP1 (1.6)	TCEA2 (1.5)	LINC00474 (1.3)	LINC00343 (1.3)	AGGF1 (1.2)	STIM2 (1.2)	CASZ1 (0.8)	IL27 (0.8)	ENSG00000235997 (0.7)
ENSG00000100784	RPS6KA5 PPI subnetwork	0.04	>=0.20	NUPR1 (3.2)	ATF1 (3.1)	PPP3R1 (2.3)	AMPD3 (2.3)	ADM (2.2)	CCDC101 (2.0)	SBF2 (1.6)	IL27 (1.3)	FAM186A (1.3)	AGGF1 (1.1)
ENSG00000188170	ENSG00000188170 PPI subnetwork	0.04	>=0.20	TUFM (2.2)	PIEZO1 (1.8)	PPP3R1 (1.7)	ENSG00000226101 (1.5)	SULT1A2 (1.4)	SLC12A2 (1.2)	IL27 (1.0)	AGGF1 (0.9)	LINC00474 (0.8)	CASZ1 (0.7)
MP:0008537	increased susceptibility to induced colitis	0.04	>=0.20	SLC12A2 (3.4)	APOBR (2.9)	SULT1A2 (2.6)	KCNJ2 (2.6)	AMPD3 (1.9)	LINC00343 (1.5)	ADM (1.0)	ENSG00000235997 (0.9)	HDAC7 (0.9)	NUPR1 (0.8)
GO:0007339	binding of sperm to zona pellucida	0.04	>=0.20	TMPRSS12 (6.0)	FAM186A (2.6)	LINC00343 (2.5)	C3orf27 (2.3)	ENSG00000226101 (1.8)	CLN3 (1.4)	AGGF1 (1.3)	TCEA2 (1.2)	LINC00474 (1.0)	ENSG00000235997 (1.0)
GO:0004722	protein serine/threonine phosphatase activity	0.04	>=0.20	KCNJ2 (2.2)	PPP3R1 (2.2)	TMPRSS12 (1.6)	APOBR (1.6)	ATF1 (1.6)	METTL7A (1.5)	ENSG00000226101 (1.3)	LINC00343 (1.3)	SLC12A2 (1.3)	AGGF1 (1.1)
KEGG_PATHWAYS_IN_CANCER	KEGG_PATHWAYS_IN_CANCER	0.04	>=0.20	ADM (2.3)	HDAC7 (1.9)	CASZ1 (1.9)	PIEZO1 (1.8)	KCNJ2 (1.6)	AMPD3 (1.5)	SLC12A2 (1.0)	SH2B1 (0.9)	C3orf27 (0.9)	LIMA1 (0.8)
MP:0001201	translucent skin	0.04	>=0.20	CASZ1 (3.6)	ATP2A1 (3.0)	ENSG00000237181 (2.5)	DIP2B (1.9)	KCNJ2 (1.6)	C3orf27 (1.5)	SBF2 (1.4)	ENSG00000232310 (1.1)	STIM2 (1.1)	ENSG00000226101 (0.9)
MP:0002460	decreased immunoglobulin level	0.04	>=0.20	CD19 (8.0)	HDAC7 (3.7)	EBF1 (3.6)	RABEP2 (2.2)	KCNJ2 (1.6)	NFATC2 (1.5)	AMPD3 (1.2)	IL27 (0.8)	FAM186A (0.7)	LINC00343 (0.7)
MP:0002875	decreased erythrocyte cell number	0.04	>=0.20	AMPD3 (3.5)	PIEZO1 (2.6)	LARP4 (1.7)	CNRIP1 (1.6)	ADM (1.6)	ENSG00000237181 (1.5)	HDAC7 (1.3)	METTL7A (1.2)	SULT1A2 (1.2)	NFATC2 (1.1)
REACTOME_RIG:IMDA5_MEDIATED_INDUCTION_OF_IFN:ALPHABETA_PATHWAYS	REACTOME_RIG:IMDA5_MEDIATED_INDUCTION_OF_IFN:ALPHABETA_PATHWAYS	0.04	>=0.20	IL27 (2.6)	ENSG00000226101 (2.4)	APOBR (1.8)	AMPD3 (1.6)	FAM186A (1.5)	AGGF1 (1.1)	ENSG00000235997 (1.1)	CLN3 (1.0)	CCDC101 (0.9)	ADM (0.9)
MP:0002619	abnormal lymphocyte morphology	0.04	>=0.20	HDAC7 (2.8)	CD19 (2.5)	NFATC2 (2.1)	ENSG00000237181 (1.9)	ATXN2L (1.4)	LINC00474 (1.3)	CLN3 (1.1)	ENSG00000226101 (1.0)	APOBR (0.9)	IL27 (0.9)
ENSG00000099942	CRKL PPI subnetwork	0.04	>=0.20	HDAC7 (3.1)	SLC12A2 (2.2)	LIMA1 (2.0)	ENSG00000245937 (1.9)	DIP2B (1.8)	CD19 (1.8)	METTL7A (1.6)	SBF2 (1.2)	LINC00343 (1.2)	STIM2 (1.1)
ENSG00000183598	HIST2H3D PPI subnetwork	0.04	>=0.20	PPP3R1 (3.7)	LINC00474 (1.9)	ATF1 (1.2)	ATXN2L (1.2)	STIM2 (1.1)	ENSG00000237181 (1.0)	FAM186A (0.9)	PIEZO1 (0.4)	CASZ1 (0.4)	ADM (0.4)
ENSG00000203811	HIST2H3C PPI subnetwork	0.04	>=0.20	PPP3R1 (3.7)	LINC00474 (1.9)	ATF1 (1.2)	ATXN2L (1.2)	STIM2 (1.1)	ENSG00000237181 (1.0)	FAM186A (0.9)	PIEZO1 (0.4)	CASZ1 (0.4)	ADM (0.4)
MP:0000711	thymus cortex hypoplasia	0.04	>=0.20	HDAC7 (4.1)	NFATC2 (2.3)	RABEP2 (1.9)	ENSG00000245937 (1.5)	AMPD3 (1.2)	ENSG00000237181 (1.2)	CD19 (1.2)	ENSG00000232310 (1.1)	LARP4 (1.1)	EBF1 (1.0)
ENSG00000105401	CDC37 PPI subnetwork	0.04	>=0.20	ENSG00000237181 (2.3)	LARP4 (1.8)	ENSG00000226101 (1.6)	AGGF1 (1.5)	PPP3R1 (1.4)	AMPD3 (1.4)	SBF2 (1.3)	ADM (1.3)	SH2B1 (1.1)	ENSG00000232310 (1.0)
MP:0011320	abnormal glomerular capillary morphology	0.04	>=0.20	ENSG00000235997 (3.0)	PIEZO1 (2.1)	ATXN2L (1.9)	STIM2 (1.8)	C3orf27 (1.4)	SULT1A2 (1.3)	FAM186A (1.2)	CASZ1 (1.1)	NUPR1 (1.0)	TCEA2 (0.8)
MP:0001192	scaly skin	0.04	>=0.20	CLN3 (1.6)	AMPD3 (1.6)	CASZ1 (1.3)	SBF2 (1.2)	HDAC7 (1.0)	LINC00343 (0.9)	RABEP2 (0.9)	SLC12A2 (0.8)	ENSG00000226101 (0.7)	SH2B1 (0.6)
ENSG00000166866	MYO1A PPI subnetwork	0.04	>=0.20	LIMA1 (3.3)	APOBR (2.0)	C3orf27 (1.8)	PPP3R1 (1.7)	FAM186A (1.6)	PIEZO1 (1.6)	NUPR1 (1.6)	ENSG00000235997 (1.6)	CASZ1 (1.1)	HDAC7 (1.0)
ENSG00000100129	EIF3L PPI subnetwork	0.04	>=0.20	CCDC101 (2.0)	ATF1 (1.8)	C3orf27 (1.7)	TUFM (1.6)	CLN3 (1.6)	METTL7A (1.6)	CASZ1 (1.4)	PNO1 (1.4)	KCNJ2 (1.3)	LARP4 (1.2)
ENSG00000168610	STAT3 PPI subnetwork	0.04	>=0.20	ENSG00000237181 (2.4)	STIM2 (1.9)	HDAC7 (1.9)	AMPD3 (1.8)	IL27 (1.8)	CASZ1 (1.3)	LIMA1 (1.3)	PPP3R1 (1.2)	AGGF1 (1.0)	ATF1 (0.9)
ENSG00000108592	FTSJ3 PPI subnetwork	0.04	>=0.20	PNO1 (4.7)	LARP4 (3.5)	TUFM (1.6)	AGGF1 (1.5)	SLC12A2 (1.5)	LIMA1 (1.4)	CCDC101 (1.0)	ATF1 (0.8)	NUPR1 (0.8)	PIEZO1 (0.6)
GO:0001704	formation of primary germ layer	0.04	>=0.20	FAM186A (2.3)	LINC00474 (1.7)	IL27 (1.6)	ENSG00000226101 (1.5)	SLC12A2 (1.4)	STIM2 (1.1)	NFATC2 (1.1)	LINC00343 (1.0)	CNRIP1 (1.0)	HDAC7 (0.9)
ENSG00000005884	ITGA3 PPI subnetwork	0.04	>=0.20	PIEZO1 (2.6)	ADM (2.1)	ENSG00000237181 (1.7)	SBF2 (1.7)	LINC00343 (1.7)	LIMA1 (1.6)	TCEA2 (1.5)	LINC00474 (1.2)	CNRIP1 (1.0)	SLC12A2 (0.9)
ENSG00000001167	NFYA PPI subnetwork	0.04	>=0.20	ATXN2L (2.5)	ATF1 (2.4)	DIP2B (2.2)	PPP3R1 (2.1)	ENSG00000235997 (1.7)	LARP4 (1.6)	EBF1 (1.5)	LIMA1 (1.4)	CD19 (1.4)	CCDC101 (1.3)
MP:0008735	increased susceptibility to endotoxin shock	0.04	>=0.20	SULT1A2 (2.8)	ADM (2.0)	ENSG00000237181 (1.9)	AMPD3 (1.7)	LINC00343 (1.6)	APOBR (1.6)	KCNJ2 (1.4)	METTL7A (1.2)	AGGF1 (1.2)	C3orf27 (1.1)
GO:0005178	integrin binding	0.04	>=0.20	PIEZO1 (1.9)	NFATC2 (1.9)	ENSG00000235997 (1.7)	LIMA1 (1.6)	EBF1 (1.3)	ENSG00000237181 (1.0)	APOBR (0.9)	PRKAR1B (0.8)	HDAC7 (0.8)	C3orf27 (0.8)
REACTOME_SIGNALING_BY_EGFR	REACTOME_SIGNALING_BY_EGFR	0.04	>=0.20	SBF2 (3.4)	HDAC7 (3.2)	ATXN2L (2.9)	PPP3R1 (2.5)	EBF1 (2.3)	SH2B1 (2.1)	DIP2B (1.9)	CNRIP1 (1.8)	STIM2 (1.7)	ENSG00000226101 (1.6)
ENSG00000173163	COMMD1 PPI subnetwork	0.04	>=0.20	PNO1 (2.2)	AGGF1 (2.1)	RABEP2 (1.9)	CLN3 (1.9)	ATXN2L (1.6)	ENSG00000237181 (1.2)	ENSG00000226101 (1.0)	NFATC2 (0.9)	APOBR (0.8)	SULT1A2 (0.6)
MP:0000715	decreased thymocyte number	0.04	>=0.20	HDAC7 (4.3)	AGGF1 (1.8)	KCNJ2 (1.2)	C3orf27 (1.1)	ENSG00000226101 (1.0)	ATF1 (1.0)	ENSG00000232310 (0.9)	DIP2B (0.9)	NFATC2 (0.9)	AMPD3 (0.8)
GO:0019838	growth factor binding	0.04	>=0.20	NUPR1 (3.0)	EBF1 (2.4)	SLC12A2 (2.0)	HDAC7 (1.8)	ENSG00000237181 (1.6)	LINC00474 (1.6)	PIEZO1 (1.3)	SBF2 (1.2)	ADM (1.1)	KCNJ2 (0.9)
MP:0002816	colitis	0.04	>=0.20	HDAC7 (1.9)	ENSG00000237181 (1.9)	NFATC2 (1.9)	TCEA2 (1.8)	IL27 (1.6)	KCNJ2 (1.6)	AMPD3 (1.3)	METTL7A (1.2)	SBF2 (1.0)	ENSG00000226101 (0.8)
MP:0003690	abnormal glial cell physiology	0.04	>=0.20	NUPR1 (2.4)	AMPD3 (2.2)	ENSG00000235997 (1.8)	KCNJ2 (1.7)	DIP2B (1.7)	ENSG00000237181 (1.3)	METTL7A (1.2)	APOBR (1.2)	NFATC2 (1.1)	SLC12A2 (0.8)
ENSG00000170581	STAT2 PPI subnetwork	0.04	>=0.20	HDAC7 (2.6)	CASZ1 (2.0)	SBF2 (1.6)	ATF1 (1.5)	ENSG00000237181 (1.4)	RABEP2 (1.3)	DIP2B (1.1)	STIM2 (1.0)	PPP3R1 (1.0)	AGGF1 (1.0)
MP:0001240	abnormal epidermis stratum corneum morphology	0.04	>=0.20	CASZ1 (2.7)	C3orf27 (1.1)	ENSG00000226101 (0.9)	CLN3 (0.8)	NFATC2 (0.8)	ATXN2L (0.8)	RABEP2 (0.5)	LINC00474 (0.5)	NUPR1 (0.4)	ATP2A1 (0.3)
ENSG00000086232	EIF2AK1 PPI subnetwork	0.04	>=0.20	LARP4 (3.0)	LIMA1 (2.4)	NFATC2 (2.0)	C3orf27 (1.8)	ENSG00000226101 (1.7)	CLN3 (1.6)	PPP3R1 (1.4)	SH2B1 (1.4)	TUFM (1.3)	ENSG00000237181 (1.0)
MP:0002703	abnormal renal tubule morphology	0.04	>=0.20	LINC00343 (2.2)	FAM186A (1.8)	PIEZO1 (1.6)	AMPD3 (1.6)	ADM (1.6)	ENSG00000232310 (1.6)	STIM2 (1.2)	CLN3 (1.2)	NFATC2 (1.1)	ENSG00000245937 (1.1)
REACTOME_NGF_SIGNALLING_VIA_TRKA_FROM_THE_PLASMA_MEMBRANE	REACTOME_NGF_SIGNALLING_VIA_TRKA_FROM_THE_PLASMA_MEMBRANE	0.04	>=0.20	PPP3R1 (2.6)	SBF2 (2.5)	HDAC7 (2.3)	PRKAR1B (1.8)	EBF1 (1.6)	PIEZO1 (1.4)	ATXN2L (1.2)	STIM2 (1.2)	CNRIP1 (1.1)	CLN3 (1.0)
GO:0002040	sprouting angiogenesis	0.04	>=0.20	TMPRSS12 (2.3)	ADM (2.3)	FAM186A (1.9)	SLC12A2 (1.6)	HDAC7 (1.4)	STIM2 (1.4)	KCNJ2 (1.3)	ENSG00000245937 (1.2)	EBF1 (1.2)	LINC00474 (0.8)
MP:0008111	abnormal granulocyte differentiation	0.04	>=0.20	APOBR (3.1)	HDAC7 (2.5)	AMPD3 (2.3)	ATF1 (2.3)	NFATC2 (2.1)	METTL7A (1.1)	C3orf27 (1.0)	FAM186A (1.0)	CLN3 (0.9)	KCNJ2 (0.8)
ENSG00000008294	SPAG9 PPI subnetwork	0.04	>=0.20	AMPD3 (2.0)	NFATC2 (1.9)	STIM2 (1.9)	PPP3R1 (1.8)	AGGF1 (1.5)	LINC00343 (1.3)	TCEA2 (1.3)	RABEP2 (1.2)	SBF2 (1.2)	LINC00474 (1.0)
GO:0043492	ATPase activity, coupled to movement of substances	0.04	>=0.20	CLN3 (2.8)	C3orf27 (2.7)	SLC12A2 (2.3)	AMPD3 (1.8)	LIMA1 (1.8)	DIP2B (1.7)	STIM2 (1.6)	LARP4 (1.5)	PIEZO1 (1.3)	CASZ1 (1.3)
ENSG00000169031	COL4A3 PPI subnetwork	0.04	>=0.20	NUPR1 (2.3)	EBF1 (1.4)	PIEZO1 (1.3)	SULT1A2 (1.2)	ENSG00000245937 (1.1)	ADM (1.1)	PPP3R1 (0.9)	ENSG00000235997 (0.9)	LIMA1 (0.8)	CCDC101 (0.7)
MP:0008751	abnormal interleukin level	0.04	>=0.20	KCNJ2 (3.0)	AMPD3 (2.7)	ENSG00000237181 (2.4)	APOBR (2.3)	NFATC2 (1.8)	NUPR1 (1.5)	HDAC7 (1.5)	ADM (1.3)	SULT1A2 (1.3)	IL27 (1.1)
ENSG00000091831	ESR1 PPI subnetwork	0.04	>=0.20	ATXN2L (2.5)	SBF2 (2.2)	CCDC101 (2.1)	HDAC7 (1.9)	PPP3R1 (1.8)	ATF1 (1.8)	METTL7A (1.6)	STIM2 (1.6)	CASZ1 (1.5)	DIP2B (1.4)
MP:0005089	decreased double-negative T cell number	0.04	>=0.20	HDAC7 (3.2)	APOBR (2.2)	KCNJ2 (1.5)	AGGF1 (1.4)	TUFM (1.1)	NFATC2 (1.0)	CLN3 (0.9)	SBF2 (0.8)	FAM186A (0.8)	PIEZO1 (0.7)
ENSG00000198873	GRK5 PPI subnetwork	0.04	>=0.20	PRKAR1B (3.0)	HDAC7 (2.0)	ADM (1.9)	SULT1A2 (1.7)	LINC00474 (1.5)	EBF1 (1.0)	C3orf27 (1.0)	TCEA2 (0.9)	AMPD3 (0.8)	CASZ1 (0.8)
GO:0002706	regulation of lymphocyte mediated immunity	0.04	>=0.20	IL27 (4.0)	ENSG00000237181 (2.7)	KCNJ2 (2.0)	HDAC7 (1.8)	NFATC2 (1.8)	APOBR (1.7)	LINC00343 (1.6)	RABEP2 (1.4)	CLN3 (1.1)	CASZ1 (1.1)
MP:0000091	short premaxilla	0.04	>=0.20	NUPR1 (2.1)	AGGF1 (2.0)	EBF1 (1.7)	C3orf27 (1.4)	ADM (1.3)	STIM2 (1.3)	CCDC101 (1.2)	ENSG00000237181 (1.1)	ENSG00000226101 (1.1)	LINC00474 (1.0)
GO:0002053	positive regulation of mesenchymal cell proliferation	0.04	>=0.20	STIM2 (2.8)	ENSG00000226101 (2.7)	SLC12A2 (2.2)	KCNJ2 (2.1)	TCEA2 (2.0)	EBF1 (1.6)	ENSG00000232310 (1.6)	CASZ1 (1.4)	LINC00343 (1.1)	ENSG00000235997 (0.9)
MP:0003427	parakeratosis	0.04	>=0.20	CASZ1 (2.9)	ENSG00000226101 (2.4)	STIM2 (2.0)	KCNJ2 (1.9)	AMPD3 (1.3)	ENSG00000235997 (1.1)	CLN3 (1.0)	APOBR (1.0)	NUPR1 (1.0)	SLC12A2 (0.9)
ENSG00000198265	HELZ PPI subnetwork	0.04	>=0.20	LINC00474 (2.2)	STIM2 (1.8)	NFATC2 (1.3)	PIEZO1 (1.2)	ENSG00000235997 (1.2)	ENSG00000226101 (1.0)	TUFM (0.9)	FAM186A (0.8)	ADM (0.8)	PRKAR1B (0.7)
MP:0002499	chronic inflammation	0.04	>=0.20	APOBR (3.3)	ENSG00000237181 (3.0)	KCNJ2 (2.9)	AMPD3 (2.8)	ADM (2.4)	NFATC2 (2.3)	CD19 (2.1)	CLN3 (1.6)	C3orf27 (1.4)	LINC00343 (1.4)
MP:0001711	abnormal placenta morphology	0.04	>=0.20	ADM (4.1)	SBF2 (3.6)	PIEZO1 (2.0)	ATXN2L (1.6)	STIM2 (1.5)	DIP2B (1.4)	PPP3R1 (1.4)	KCNJ2 (1.3)	CLN3 (1.2)	TCEA2 (1.1)
GO:0048333	mesodermal cell differentiation	0.04	>=0.20	FAM186A (3.5)	LINC00343 (3.1)	LINC00474 (2.2)	IL27 (2.1)	EBF1 (2.0)	CNRIP1 (1.9)	ENSG00000226101 (1.7)	TCEA2 (1.5)	ENSG00000245937 (1.3)	SLC12A2 (1.1)
GO:0015932	nucleobase-containing compound transmembrane transporter activity	0.04	>=0.20	CLN3 (2.2)	ENSG00000237181 (1.6)	FAM186A (1.2)	LARP4 (1.2)	TUFM (1.2)	ENSG00000235997 (1.0)	KCNJ2 (1.0)	ENSG00000232310 (0.9)	CCDC101 (0.9)	TMPRSS12 (0.8)
GO:0043122	regulation of I-kappaB kinase/NF-kappaB cascade	0.04	>=0.20	LINC00343 (3.5)	RABEP2 (2.6)	STIM2 (2.2)	ENSG00000226101 (2.0)	KCNJ2 (1.8)	AGGF1 (1.7)	ADM (1.7)	APOBR (1.6)	CLN3 (1.6)	ENSG00000237181 (1.5)
ENSG00000130522	JUND PPI subnetwork	0.04	>=0.20	ENSG00000237181 (2.8)	ATXN2L (2.0)	NUPR1 (1.6)	LINC00474 (1.3)	CCDC101 (1.3)	ADM (1.2)	AGGF1 (1.2)	PPP3R1 (1.1)	PRKAR1B (1.1)	C3orf27 (1.0)
GO:0002699	positive regulation of immune effector process	0.04	>=0.20	IL27 (3.4)	KCNJ2 (2.3)	APOBR (2.0)	HDAC7 (1.7)	NFATC2 (1.5)	AMPD3 (1.4)	LINC00343 (1.4)	ENSG00000237181 (1.1)	TMPRSS12 (1.1)	CASZ1 (1.0)
GO:0007183	SMAD protein complex assembly	0.04	>=0.20	LINC00343 (2.1)	TCEA2 (2.1)	LINC00474 (2.0)	ENSG00000235997 (1.7)	STIM2 (1.6)	PPP3R1 (1.5)	SBF2 (1.4)	TMPRSS12 (0.8)	CASZ1 (0.8)	AGGF1 (0.7)
ENSG00000116473	RAP1A PPI subnetwork	0.04	>=0.20	HDAC7 (2.2)	SBF2 (2.0)	PIEZO1 (2.0)	APOBR (1.8)	STIM2 (1.8)	PPP3R1 (1.5)	ENSG00000237181 (1.4)	METTL7A (1.2)	LINC00343 (1.2)	DIP2B (1.1)
GO:0045121	membrane raft	0.04	>=0.20	HDAC7 (3.0)	KCNJ2 (2.3)	APOBR (2.0)	SULT1A2 (1.8)	SBF2 (1.7)	EBF1 (1.6)	SLC12A2 (1.4)	CD19 (1.4)	ADM (1.4)	PIEZO1 (1.3)
GO:0008134	transcription factor binding	0.04	>=0.20	ATXN2L (3.3)	CASZ1 (2.2)	ATF1 (1.8)	DIP2B (1.5)	HDAC7 (1.3)	AGGF1 (1.2)	METTL7A (1.1)	LINC00474 (1.1)	CD19 (1.1)	CCDC101 (1.1)
MP:0001853	heart inflammation	0.04	>=0.20	ENSG00000237181 (4.0)	FAM186A (2.5)	HDAC7 (2.0)	LINC00474 (1.6)	LARP4 (1.5)	CASZ1 (1.4)	AGGF1 (1.4)	METTL7A (1.2)	CLN3 (1.2)	TUFM (1.1)
ENSG00000198626	RYR2 PPI subnetwork	0.04	>=0.20	TMPRSS12 (2.4)	ATP2A1 (2.0)	ENSG00000237181 (1.8)	STIM2 (1.7)	ENSG00000235997 (1.2)	ENSG00000232310 (1.2)	NFATC2 (1.1)	METTL7A (1.1)	PPP3R1 (0.7)	C3orf27 (0.7)
ENSG00000138032	PPM1B PPI subnetwork	0.04	>=0.20	PIEZO1 (2.6)	APOBR (2.1)	ENSG00000245937 (1.9)	SULT1A2 (1.8)	ENSG00000226101 (1.7)	LINC00343 (1.4)	LIMA1 (1.3)	NUPR1 (1.2)	HDAC7 (1.0)	CCDC101 (0.8)
ENSG00000166986	MARS PPI subnetwork	0.04	>=0.20	PIEZO1 (2.5)	CLN3 (2.4)	ATXN2L (2.3)	TUFM (2.0)	HDAC7 (1.8)	ENSG00000226101 (1.5)	LINC00343 (1.4)	AGGF1 (1.1)	PNO1 (1.0)	NUPR1 (0.9)
ENSG00000146963	LUC7L2 PPI subnetwork	0.04	>=0.20	CNRIP1 (2.3)	SH2B1 (2.0)	RABEP2 (1.8)	LIMA1 (1.6)	KCNJ2 (1.4)	FAM186A (1.4)	PRKAR1B (1.2)	SLC12A2 (1.2)	CCDC101 (1.1)	PIEZO1 (1.0)
MP:0011228	abnormal vitamin D level	0.04	>=0.20	ENSG00000235997 (2.7)	C3orf27 (2.6)	LINC00474 (1.6)	ENSG00000237181 (1.4)	NUPR1 (1.3)	ATF1 (1.0)	KCNJ2 (0.8)	APOBR (0.7)	TCEA2 (0.7)	CASZ1 (0.7)
GO:0042626	ATPase activity, coupled to transmembrane movement of substances	0.04	>=0.20	CLN3 (2.8)	C3orf27 (2.6)	SLC12A2 (2.3)	DIP2B (1.8)	LIMA1 (1.8)	AMPD3 (1.7)	LARP4 (1.7)	STIM2 (1.5)	CASZ1 (1.4)	IL27 (1.3)
KEGG_SMALL_CELL_LUNG_CANCER	KEGG_SMALL_CELL_LUNG_CANCER	0.04	>=0.20	PIEZO1 (2.3)	AMPD3 (2.3)	SLC12A2 (1.8)	HDAC7 (1.2)	ADM (1.0)	AGGF1 (0.9)	LINC00474 (0.8)	KCNJ2 (0.8)	SBF2 (0.8)	SH2B1 (0.7)
GO:0016569	covalent chromatin modification	0.04	>=0.20	ATF1 (2.9)	SH2B1 (2.6)	ATXN2L (2.5)	CCDC101 (2.2)	DIP2B (2.1)	AGGF1 (1.9)	LINC00474 (1.8)	HDAC7 (1.6)	EBF1 (1.1)	RABEP2 (1.0)
GO:0004175	endopeptidase activity	0.04	>=0.20	PIEZO1 (1.6)	LINC00474 (1.5)	TMPRSS12 (1.3)	C3orf27 (1.2)	CNRIP1 (1.2)	ENSG00000237181 (1.2)	SULT1A2 (1.1)	TCEA2 (0.9)	TUFM (0.8)	AMPD3 (0.8)
ENSG00000169375	SIN3A PPI subnetwork	0.04	>=0.20	ATXN2L (4.1)	HDAC7 (2.5)	ATF1 (2.1)	STIM2 (1.3)	SBF2 (1.3)	ENSG00000226101 (1.2)	TCEA2 (1.1)	NFATC2 (1.1)	PIEZO1 (1.0)	AGGF1 (0.7)
MP:0001726	abnormal allantois morphology	0.04	>=0.20	ATF1 (1.8)	SLC12A2 (1.8)	AGGF1 (1.7)	CNRIP1 (1.6)	STIM2 (1.6)	PIEZO1 (1.4)	ENSG00000235997 (1.3)	METTL7A (1.3)	HDAC7 (1.3)	SH2B1 (1.2)
MP:0000260	abnormal angiogenesis	0.04	>=0.20	HDAC7 (2.8)	ADM (2.1)	CNRIP1 (1.9)	NUPR1 (1.8)	PIEZO1 (1.7)	STIM2 (1.6)	EBF1 (1.5)	DIP2B (1.4)	ATF1 (1.1)	SLC12A2 (0.8)
MP:0005094	abnormal T cell proliferation	0.04	>=0.20	IL27 (2.6)	CD19 (2.5)	RABEP2 (2.3)	NFATC2 (2.0)	HDAC7 (1.9)	KCNJ2 (1.6)	EBF1 (1.2)	ENSG00000237181 (0.9)	SH2B1 (0.8)	C3orf27 (0.7)
GO:0002460	adaptive immune response based on somatic recombination of immune receptors built from immunoglobulin superfamily domains	0.04	>=0.20	IL27 (3.0)	CD19 (2.9)	LINC00343 (2.1)	KCNJ2 (1.9)	HDAC7 (1.6)	SULT1A2 (1.6)	RABEP2 (1.4)	ENSG00000237181 (1.3)	C3orf27 (1.2)	NFATC2 (1.0)
ENSG00000115816	CEBPZ PPI subnetwork	0.04	>=0.20	PNO1 (4.8)	LARP4 (3.7)	TUFM (1.7)	AGGF1 (1.7)	LIMA1 (1.0)	SLC12A2 (1.0)	ATF1 (1.0)	CCDC101 (1.0)	LINC00343 (0.7)	CD19 (0.6)
MP:0005011	increased eosinophil cell number	0.04	>=0.20	HDAC7 (3.1)	APOBR (2.6)	AMPD3 (2.0)	NFATC2 (1.7)	ENSG00000232310 (1.7)	LIMA1 (1.5)	CLN3 (1.4)	CNRIP1 (1.2)	PIEZO1 (1.0)	TMPRSS12 (0.9)
ENSG00000113721	PDGFRB PPI subnetwork	0.04	>=0.20	HDAC7 (2.8)	KCNJ2 (2.1)	LIMA1 (2.1)	EBF1 (1.9)	ENSG00000235997 (1.9)	AGGF1 (1.8)	STIM2 (1.5)	NUPR1 (1.3)	SBF2 (1.3)	DIP2B (1.1)
MP:0002754	dilated heart right ventricle	0.05	>=0.20	ADM (2.5)	ENSG00000235997 (1.9)	ATP2A1 (1.9)	EBF1 (1.6)	PIEZO1 (1.5)	LINC00343 (1.4)	FAM186A (1.3)	KCNJ2 (1.2)	SBF2 (1.1)	ENSG00000232310 (1.1)
GO:0042108	positive regulation of cytokine biosynthetic process	0.05	>=0.20	NFATC2 (3.3)	IL27 (2.8)	KCNJ2 (1.8)	ENSG00000232310 (1.8)	AMPD3 (1.4)	CNRIP1 (1.1)	CLN3 (0.9)	ENSG00000226101 (0.9)	TMPRSS12 (0.8)	RABEP2 (0.8)
GO:0016570	histone modification	0.05	>=0.20	ATF1 (2.9)	SH2B1 (2.6)	ATXN2L (2.4)	CCDC101 (2.3)	DIP2B (1.8)	AGGF1 (1.8)	HDAC7 (1.7)	LINC00474 (1.5)	RABEP2 (1.1)	EBF1 (1.0)
GO:0002250	adaptive immune response	0.05	>=0.20	CD19 (2.8)	IL27 (2.8)	KCNJ2 (2.0)	LINC00343 (2.0)	HDAC7 (1.7)	SULT1A2 (1.5)	ENSG00000237181 (1.5)	C3orf27 (1.4)	NFATC2 (1.3)	RABEP2 (1.2)
ENSG00000138448	ITGAV PPI subnetwork	0.05	>=0.20	PIEZO1 (2.4)	CNRIP1 (1.7)	STIM2 (1.7)	APOBR (1.3)	NFATC2 (1.2)	ATXN2L (1.2)	LIMA1 (1.0)	DIP2B (1.0)	CLN3 (0.9)	HDAC7 (0.9)
ENSG00000096968	JAK2 PPI subnetwork	0.05	>=0.20	HDAC7 (3.4)	APOBR (1.8)	KCNJ2 (1.8)	ENSG00000237181 (1.7)	CD19 (1.6)	AGGF1 (1.4)	AMPD3 (1.4)	C3orf27 (1.4)	EBF1 (1.3)	LIMA1 (1.3)
MP:0008115	abnormal dendritic cell differentiation	0.05	>=0.20	APOBR (2.7)	C3orf27 (2.2)	LIMA1 (2.0)	ENSG00000237181 (2.0)	NFATC2 (1.9)	HDAC7 (1.4)	IL27 (1.3)	KCNJ2 (1.3)	LINC00343 (1.2)	CASZ1 (1.0)
MP:0000703	abnormal thymus morphology	0.05	>=0.20	HDAC7 (3.1)	PIEZO1 (2.2)	NFATC2 (2.0)	CD19 (1.9)	ENSG00000232310 (1.7)	EBF1 (1.4)	RABEP2 (1.3)	ENSG00000245937 (1.1)	SH2B1 (0.9)	CASZ1 (0.8)
ENSG00000113460	BRIX1 PPI subnetwork	0.05	>=0.20	PNO1 (5.1)	LARP4 (3.5)	TUFM (2.2)	AGGF1 (1.5)	ATF1 (1.3)	CCDC101 (1.2)	SLC12A2 (1.0)	LIMA1 (0.9)	NFATC2 (0.7)	PIEZO1 (0.6)
GO:0042104	positive regulation of activated T cell proliferation	0.05	>=0.20	IL27 (2.5)	NFATC2 (2.4)	ENSG00000237181 (2.2)	ENSG00000226101 (2.2)	LINC00343 (2.0)	SULT1A2 (1.6)	TCEA2 (1.4)	RABEP2 (1.3)	HDAC7 (1.3)	DIP2B (1.2)
MP:0004076	abnormal vitelline vascular remodeling	0.05	>=0.20	ENSG00000235997 (2.2)	HDAC7 (2.0)	CASZ1 (2.0)	STIM2 (1.9)	SBF2 (1.6)	ENSG00000232310 (1.5)	AGGF1 (1.5)	FAM186A (1.4)	EBF1 (1.3)	SLC12A2 (1.2)
ENSG00000051382	PIK3CB PPI subnetwork	0.05	>=0.20	SBF2 (3.1)	HDAC7 (3.1)	APOBR (2.6)	PIEZO1 (2.5)	CASZ1 (2.2)	EBF1 (1.9)	LIMA1 (1.8)	CD19 (1.8)	ENSG00000235997 (1.8)	C3orf27 (1.5)
KEGG_NOD_LIKE_RECEPTOR_SIGNALING_PATHWAY	KEGG_NOD_LIKE_RECEPTOR_SIGNALING_PATHWAY	0.05	>=0.20	AMPD3 (4.6)	KCNJ2 (3.1)	APOBR (2.8)	ADM (1.8)	SULT1A2 (1.5)	SLC12A2 (1.4)	PIEZO1 (1.4)	LINC00343 (1.2)	ENSG00000237181 (1.1)	CNRIP1 (1.1)
ENSG00000135090	TAOK3 PPI subnetwork	0.05	>=0.20	LIMA1 (2.3)	NFATC2 (2.1)	SH2B1 (1.9)	APOBR (1.8)	CLN3 (1.6)	PIEZO1 (1.3)	ATF1 (1.2)	C3orf27 (1.2)	HDAC7 (1.1)	LARP4 (1.1)
ENSG00000117133	RPF1 PPI subnetwork	0.05	>=0.20	PNO1 (5.2)	LARP4 (4.0)	TUFM (1.8)	AGGF1 (1.6)	SLC12A2 (1.3)	LIMA1 (1.2)	ATF1 (1.0)	PIEZO1 (0.7)	NFATC2 (0.7)	CCDC101 (0.7)
GO:0031424	keratinization	0.05	>=0.20	LINC00343 (1.8)	ENSG00000245937 (1.2)	RABEP2 (1.0)	CCDC101 (0.6)	ENSG00000237181 (0.6)	LINC00474 (0.5)	C3orf27 (0.5)	NFATC2 (0.4)	TMPRSS12 (0.4)	ENSG00000232310 (0.4)
ENSG00000135363	LMO2 PPI subnetwork	0.05	>=0.20	AMPD3 (2.3)	CNRIP1 (2.2)	EBF1 (1.9)	CASZ1 (1.7)	HDAC7 (1.6)	ATF1 (1.6)	LINC00474 (1.6)	FAM186A (1.5)	ATXN2L (1.3)	LIMA1 (1.2)
GO:0035036	sperm-egg recognition	0.05	>=0.20	TMPRSS12 (5.9)	FAM186A (2.6)	LINC00343 (2.6)	C3orf27 (2.2)	ENSG00000226101 (1.8)	CLN3 (1.5)	AGGF1 (1.3)	TCEA2 (1.2)	ENSG00000235997 (1.0)	LINC00474 (0.8)
MP:0004066	abnormal primitive node morphology	0.05	>=0.20	KCNJ2 (2.9)	SLC12A2 (2.4)	EBF1 (2.3)	LINC00474 (2.0)	STIM2 (1.3)	ENSG00000245937 (1.3)	ENSG00000235997 (1.3)	IL27 (1.3)	C3orf27 (1.3)	ENSG00000237181 (1.1)
GO:0015399	primary active transmembrane transporter activity	0.05	>=0.20	CLN3 (3.0)	SLC12A2 (2.3)	C3orf27 (2.2)	LARP4 (2.0)	AMPD3 (1.6)	LIMA1 (1.6)	DIP2B (1.5)	STIM2 (1.5)	PIEZO1 (1.3)	CASZ1 (1.3)
GO:0015405	P-P-bond-hydrolysis-driven transmembrane transporter activity	0.05	>=0.20	CLN3 (3.0)	SLC12A2 (2.3)	C3orf27 (2.2)	LARP4 (2.0)	AMPD3 (1.6)	LIMA1 (1.6)	DIP2B (1.5)	STIM2 (1.5)	PIEZO1 (1.3)	CASZ1 (1.3)
REACTOME_SIGNALING_BY_INTERLEUKINS	REACTOME_SIGNALING_BY_INTERLEUKINS	0.05	>=0.20	KCNJ2 (2.8)	APOBR (2.6)	AMPD3 (2.2)	ENSG00000237181 (1.9)	HDAC7 (1.7)	NFATC2 (1.4)	CD19 (1.3)	LIMA1 (1.2)	CLN3 (1.2)	AGGF1 (1.2)
MP:0001093	small trigeminal ganglion	0.05	>=0.20	EBF1 (2.8)	LINC00474 (2.2)	CASZ1 (1.4)	KCNJ2 (1.3)	TMPRSS12 (1.1)	CNRIP1 (1.0)	LINC00343 (1.0)	ENSG00000226101 (1.0)	ADM (1.0)	HDAC7 (0.9)
ENSG00000104825	NFKBIB PPI subnetwork	0.05	>=0.20	PNO1 (2.3)	ENSG00000226101 (2.3)	TUFM (2.0)	PPP3R1 (1.9)	ATXN2L (1.8)	SLC12A2 (1.2)	LARP4 (1.2)	CASZ1 (1.2)	AMPD3 (1.1)	APOBR (0.9)
REACTOME_VIF:MEDIATED_DEGRADATION_OF_APOBEC3G	REACTOME_VIF:MEDIATED_DEGRADATION_OF_APOBEC3G	0.05	>=0.20	TCEA2 (2.1)	PNO1 (1.6)	ENSG00000245937 (1.6)	LARP4 (1.3)	CCDC101 (1.3)	PIEZO1 (1.2)	TUFM (1.0)	IL27 (0.8)	ENSG00000237181 (0.8)	SLC12A2 (0.5)
REACTOME_DESTABILIZATION_OF_MRNA_BY_AUF1_HNRNP_D0	REACTOME_DESTABILIZATION_OF_MRNA_BY_AUF1_HNRNP_D0	0.05	>=0.20	TCEA2 (1.8)	ENSG00000245937 (1.7)	PNO1 (1.6)	PIEZO1 (1.6)	LARP4 (1.3)	ENSG00000237181 (1.3)	CCDC101 (1.1)	TUFM (0.9)	SLC12A2 (0.6)	PRKAR1B (0.5)
ENSG00000188976	NOC2L PPI subnetwork	0.05	>=0.20	PNO1 (5.5)	LARP4 (3.7)	TUFM (1.8)	AGGF1 (1.7)	ATF1 (1.3)	LIMA1 (1.1)	NFATC2 (1.1)	SLC12A2 (1.0)	CCDC101 (0.6)	PIEZO1 (0.5)
GO:0033077	T cell differentiation in thymus	0.05	>=0.20	HDAC7 (3.0)	CD19 (1.7)	NFATC2 (1.5)	CASZ1 (1.2)	ENSG00000232310 (1.1)	ENSG00000226101 (1.0)	STIM2 (1.0)	LINC00343 (1.0)	ENSG00000245937 (0.9)	SH2B1 (0.6)
MP:0000688	lymphoid hyperplasia	0.05	>=0.20	C3orf27 (1.7)	HDAC7 (1.5)	IL27 (1.5)	KCNJ2 (1.5)	METTL7A (1.3)	PIEZO1 (1.1)	AMPD3 (1.1)	ENSG00000226101 (1.1)	ATF1 (1.1)	EBF1 (1.0)
ENSG00000173465	SSSCA1 PPI subnetwork	0.05	>=0.20	TMPRSS12 (2.8)	TUFM (2.4)	SLC12A2 (2.3)	CCDC101 (1.9)	FAM186A (1.8)	HDAC7 (1.4)	PPP3R1 (1.3)	PNO1 (1.2)	SULT1A2 (1.1)	ENSG00000237181 (0.9)
GO:0035102	PRC1 complex	0.05	>=0.20	ATXN2L (3.0)	ATF1 (2.2)	LINC00343 (1.9)	SH2B1 (1.4)	CLN3 (1.2)	EBF1 (1.1)	LINC00474 (1.1)	CASZ1 (0.9)	TMPRSS12 (0.9)	CCDC101 (0.8)
MP:0008182	decreased marginal zone B cell number	0.05	>=0.20	CD19 (8.1)	EBF1 (3.6)	HDAC7 (2.9)	RABEP2 (2.7)	DIP2B (1.8)	CLN3 (1.6)	ATXN2L (1.5)	SBF2 (1.4)	ENSG00000226101 (1.3)	APOBR (1.2)
REACTOME_CYCLIN_ACDK2:ASSOCIATED_EVENTS_AT_S_PHASE_ENTRY	REACTOME_CYCLIN_ACDK2:ASSOCIATED_EVENTS_AT_S_PHASE_ENTRY	0.05	>=0.20	TCEA2 (2.6)	PIEZO1 (1.7)	PNO1 (1.6)	LARP4 (1.5)	ENSG00000226101 (1.2)	ENSG00000245937 (1.1)	ADM (1.0)	PRKAR1B (0.8)	CCDC101 (0.6)	SULT1A2 (0.6)
ENSG00000122484	RPAP2 PPI subnetwork	0.05	>=0.20	PNO1 (4.6)	LARP4 (3.0)	TUFM (2.3)	NFATC2 (1.6)	ATF1 (1.5)	SLC12A2 (1.4)	LINC00343 (1.2)	AGGF1 (1.1)	FAM186A (1.0)	PIEZO1 (0.9)
REACTOME_INTRINSIC_PATHWAY_FOR_APOPTOSIS	REACTOME_INTRINSIC_PATHWAY_FOR_APOPTOSIS	0.05	>=0.20	PPP3R1 (3.4)	LINC00343 (1.7)	RABEP2 (1.3)	HDAC7 (1.1)	ENSG00000232310 (1.1)	SULT1A2 (0.9)	NFATC2 (0.7)	PRKAR1B (0.7)	LINC00474 (0.6)	TCEA2 (0.6)
ENSG00000174697	LEP PPI subnetwork	0.05	>=0.20	ENSG00000237181 (2.7)	HDAC7 (2.0)	CD19 (2.0)	SULT1A2 (1.8)	KCNJ2 (1.8)	APOBR (1.6)	C3orf27 (1.3)	NFATC2 (1.1)	AGGF1 (1.1)	LINC00474 (1.1)
REACTOME_SIGNALLING_TO_ERKS	REACTOME_SIGNALLING_TO_ERKS	0.05	>=0.20	PPP3R1 (1.7)	TCEA2 (1.6)	ATF1 (1.5)	SBF2 (1.4)	PRKAR1B (1.2)	PIEZO1 (1.0)	ADM (1.0)	ENSG00000235997 (0.9)	C3orf27 (0.9)	CNRIP1 (0.9)
ENSG00000100294	MCAT PPI subnetwork	0.05	>=0.20	LINC00474 (2.6)	PIEZO1 (2.0)	STIM2 (1.9)	NFATC2 (1.3)	ATXN2L (1.1)	METTL7A (1.1)	ENSG00000226101 (1.0)	TUFM (1.0)	ADM (0.9)	PRKAR1B (0.8)
MP:0002831	absent Peyer's patches	0.05	>=0.20	CD19 (6.6)	RABEP2 (3.9)	EBF1 (2.7)	HDAC7 (2.1)	PPP3R1 (1.2)	KCNJ2 (1.2)	SH2B1 (1.0)	CLN3 (1.0)	ATXN2L (0.9)	CNRIP1 (0.9)
ENSG00000135845	PIGC PPI subnetwork	0.05	>=0.20	CLN3 (3.2)	STIM2 (2.0)	LINC00343 (1.3)	RABEP2 (1.2)	HDAC7 (1.1)	LIMA1 (1.1)	TUFM (1.1)	LARP4 (1.1)	PIEZO1 (1.0)	AGGF1 (1.0)
GO:0060216	definitive hemopoiesis	0.05	>=0.20	CNRIP1 (3.5)	RABEP2 (3.1)	NFATC2 (2.1)	PPP3R1 (1.6)	ENSG00000237181 (1.6)	ENSG00000245937 (1.3)	ATF1 (1.3)	EBF1 (1.2)	CCDC101 (1.1)	LIMA1 (1.1)
GO:0070482	response to oxygen levels	0.05	>=0.20	ADM (4.7)	NUPR1 (3.7)	ENSG00000235997 (3.1)	AMPD3 (2.9)	KCNJ2 (2.6)	EBF1 (1.6)	PIEZO1 (1.5)	HDAC7 (1.4)	METTL7A (1.3)	CCDC101 (1.2)
ENSG00000139921	TMX1 PPI subnetwork	0.05	>=0.20	LIMA1 (3.4)	APOBR (2.2)	DIP2B (1.8)	SH2B1 (1.8)	LARP4 (1.8)	AMPD3 (1.7)	CLN3 (1.6)	PIEZO1 (1.3)	HDAC7 (1.2)	ATF1 (1.0)
ENSG00000137992	DBT PPI subnetwork	0.05	>=0.20	SULT1A2 (2.7)	TUFM (2.1)	SH2B1 (1.9)	LINC00343 (1.9)	NUPR1 (1.5)	APOBR (1.4)	STIM2 (1.3)	C3orf27 (1.2)	PPP3R1 (1.1)	PIEZO1 (1.1)
ENSG00000179348	GATA2 PPI subnetwork	0.05	>=0.20	CD19 (2.7)	HDAC7 (2.5)	ENSG00000237181 (2.3)	ATXN2L (2.3)	CNRIP1 (2.3)	PIEZO1 (1.5)	CASZ1 (1.5)	AGGF1 (1.4)	NFATC2 (1.4)	RABEP2 (1.2)
ENSG00000142867	BCL10 PPI subnetwork	0.05	>=0.20	AMPD3 (2.8)	PIEZO1 (2.3)	ENSG00000237181 (2.2)	RABEP2 (1.9)	AGGF1 (1.5)	KCNJ2 (1.3)	CLN3 (1.0)	APOBR (0.8)	HDAC7 (0.8)	ADM (0.7)
GO:0019239	deaminase activity	0.05	>=0.20	ADM (2.7)	ATP2A1 (2.6)	TMPRSS12 (2.5)	ENSG00000232310 (2.0)	C3orf27 (1.9)	FAM186A (1.4)	LINC00474 (1.0)	APOBR (0.8)	CNRIP1 (0.8)	NFATC2 (0.7)
MP:0002740	heart hypoplasia	0.05	>=0.20	LINC00343 (2.3)	ENSG00000235997 (2.0)	ATXN2L (1.8)	STIM2 (1.6)	NFATC2 (1.6)	PNO1 (1.0)	SH2B1 (1.0)	CNRIP1 (0.9)	HDAC7 (0.8)	APOBR (0.8)
MP:0000359	abnormal mast cell morphology	0.05	>=0.20	NFATC2 (2.7)	SULT1A2 (2.7)	CNRIP1 (2.7)	HDAC7 (2.2)	EBF1 (2.1)	ENSG00000237181 (2.0)	AMPD3 (1.4)	PIEZO1 (1.3)	TMPRSS12 (1.3)	ENSG00000232310 (1.1)
ENSG00000164022	AIMP1 PPI subnetwork	0.05	>=0.20	ENSG00000245937 (2.1)	NUPR1 (2.0)	TUFM (1.8)	PNO1 (1.8)	LARP4 (1.3)	KCNJ2 (1.3)	CLN3 (1.0)	CCDC101 (1.0)	AGGF1 (0.9)	ATXN2L (0.9)
GO:0042312	regulation of vasodilation	0.05	>=0.20	SULT1A2 (1.5)	SBF2 (1.3)	ADM (1.2)	ENSG00000235997 (1.2)	LINC00474 (1.1)	KCNJ2 (1.1)	ENSG00000245937 (0.9)	STIM2 (0.9)	CNRIP1 (0.8)	C3orf27 (0.7)
GO:0035091	phosphatidylinositol binding	0.05	>=0.20	EBF1 (2.7)	LIMA1 (2.7)	SBF2 (2.6)	DIP2B (2.3)	ENSG00000232310 (2.2)	CNRIP1 (1.9)	CD19 (1.7)	PPP3R1 (1.7)	KCNJ2 (1.6)	AGGF1 (1.5)
ENSG00000166501	PRKCB PPI subnetwork	0.05	>=0.20	PPP3R1 (2.4)	SBF2 (2.1)	ENSG00000226101 (1.7)	SLC12A2 (1.6)	PIEZO1 (1.6)	LIMA1 (1.6)	PRKAR1B (1.6)	APOBR (1.5)	C3orf27 (1.5)	ENSG00000235997 (1.4)
ENSG00000145649	GZMA PPI subnetwork	0.05	>=0.20	ENSG00000226101 (2.6)	PPP3R1 (2.4)	NFATC2 (2.4)	CLN3 (2.4)	KCNJ2 (1.8)	TUFM (1.8)	SLC12A2 (1.7)	ENSG00000237181 (1.6)	ENSG00000232310 (1.3)	AGGF1 (1.3)
MP:0005025	abnormal response to infection	0.05	>=0.20	APOBR (4.2)	KCNJ2 (2.6)	ENSG00000237181 (2.2)	ADM (1.9)	AMPD3 (1.6)	NUPR1 (1.6)	CLN3 (1.5)	HDAC7 (1.3)	IL27 (0.9)	AGGF1 (0.9)
ENSG00000118985	ELL2 PPI subnetwork	0.05	>=0.20	RABEP2 (2.0)	LARP4 (1.6)	HDAC7 (1.5)	IL27 (1.5)	CCDC101 (1.2)	TCEA2 (1.2)	ATXN2L (1.1)	C3orf27 (0.9)	PIEZO1 (0.9)	SH2B1 (0.9)
GO:0045638	negative regulation of myeloid cell differentiation	0.05	>=0.20	EBF1 (2.6)	LINC00474 (2.2)	CNRIP1 (2.2)	ENSG00000237181 (1.7)	NFATC2 (1.6)	HDAC7 (1.4)	FAM186A (1.3)	PIEZO1 (1.2)	NUPR1 (1.2)	METTL7A (0.9)
GO:0032814	regulation of natural killer cell activation	0.05	>=0.20	IL27 (4.8)	ENSG00000245937 (3.1)	ENSG00000237181 (3.0)	TMPRSS12 (2.1)	ENSG00000226101 (2.1)	LINC00343 (2.0)	AMPD3 (1.4)	HDAC7 (1.2)	KCNJ2 (1.2)	RABEP2 (1.2)
ENSG00000105639	JAK3 PPI subnetwork	0.05	>=0.20	ENSG00000237181 (3.2)	HDAC7 (2.7)	AGGF1 (2.2)	CD19 (2.1)	APOBR (2.0)	KCNJ2 (1.9)	LIMA1 (1.7)	NFATC2 (1.3)	CASZ1 (1.2)	AMPD3 (0.9)
GO:0008170	N-methyltransferase activity	0.05	>=0.20	CCDC101 (2.2)	ATXN2L (2.0)	SH2B1 (1.9)	SBF2 (1.4)	TCEA2 (1.2)	C3orf27 (1.2)	TUFM (1.1)	CLN3 (0.9)	ENSG00000245937 (0.8)	EBF1 (0.8)
MP:0000522	kidney cortex cysts	0.05	>=0.20	LINC00343 (3.1)	LINC00474 (1.9)	AMPD3 (1.4)	FAM186A (1.2)	PIEZO1 (1.2)	ADM (1.1)	ENSG00000226101 (1.0)	LIMA1 (1.0)	SH2B1 (0.9)	HDAC7 (0.8)
GO:0070003	threonine-type peptidase activity	0.05	>=0.20	TCEA2 (2.5)	ENSG00000245937 (1.9)	ENSG00000237181 (1.8)	PIEZO1 (1.8)	LINC00474 (1.1)	TMPRSS12 (0.9)	TUFM (0.8)	PRKAR1B (0.7)	SLC12A2 (0.7)	ENSG00000232310 (0.7)
GO:0004298	threonine-type endopeptidase activity	0.05	>=0.20	TCEA2 (2.5)	ENSG00000245937 (1.9)	ENSG00000237181 (1.8)	PIEZO1 (1.8)	LINC00474 (1.1)	TMPRSS12 (0.9)	TUFM (0.8)	PRKAR1B (0.7)	SLC12A2 (0.7)	ENSG00000232310 (0.7)
ENSG00000100311	PDGFB PPI subnetwork	0.05	>=0.20	ENSG00000237181 (2.7)	KCNJ2 (2.1)	HDAC7 (1.8)	APOBR (1.7)	SH2B1 (1.4)	PIEZO1 (1.4)	PRKAR1B (1.3)	CD19 (1.3)	LIMA1 (1.2)	NUPR1 (1.2)
MP:0002145	abnormal T cell differentiation	0.05	>=0.20	HDAC7 (4.3)	CD19 (3.1)	NFATC2 (2.2)	KCNJ2 (1.7)	RABEP2 (1.0)	LINC00343 (0.9)	LIMA1 (0.8)	ENSG00000232310 (0.7)	ATXN2L (0.6)	LARP4 (0.6)
ENSG00000033800	PIAS1 PPI subnetwork	0.05	>=0.20	ATF1 (2.1)	CASZ1 (2.0)	SH2B1 (1.6)	ENSG00000237181 (1.6)	EBF1 (1.5)	NFATC2 (1.4)	DIP2B (1.2)	LINC00343 (1.2)	PPP3R1 (1.0)	LINC00474 (1.0)
MP:0001380	reduced male mating frequency	0.05	>=0.20	LINC00474 (4.5)	ENSG00000245937 (3.0)	STIM2 (2.1)	KCNJ2 (2.0)	EBF1 (1.9)	ATF1 (1.7)	C3orf27 (1.5)	PRKAR1B (1.4)	IL27 (1.2)	LINC00343 (1.2)
ENSG00000101266	CSNK2A1 PPI subnetwork	0.05	>=0.20	ATXN2L (2.4)	ADM (2.2)	LARP4 (2.0)	PNO1 (1.9)	TUFM (1.7)	PIEZO1 (1.6)	CD19 (1.6)	AGGF1 (1.5)	ATF1 (1.2)	PPP3R1 (1.1)
MP:0000696	abnormal Peyer's patch morphology	0.05	>=0.20	CD19 (5.7)	RABEP2 (3.0)	ENSG00000237181 (2.1)	AMPD3 (1.7)	HDAC7 (1.6)	EBF1 (1.6)	ATXN2L (1.6)	KCNJ2 (1.3)	CASZ1 (1.2)	NFATC2 (0.9)
MP:0008082	increased single-positive T cell number	0.05	>=0.20	HDAC7 (2.6)	PIEZO1 (1.7)	FAM186A (1.7)	KCNJ2 (1.6)	ENSG00000237181 (1.5)	SLC12A2 (1.5)	AGGF1 (1.4)	SH2B1 (1.3)	CD19 (1.3)	C3orf27 (1.2)
GO:0070838	divalent metal ion transport	0.05	>=0.20	C3orf27 (2.3)	PPP3R1 (1.8)	PRKAR1B (1.5)	CLN3 (1.4)	NUPR1 (1.1)	LARP4 (1.1)	APOBR (1.1)	NFATC2 (0.9)	PIEZO1 (0.9)	ENSG00000226101 (0.8)
MP:0004763	absent brainstem auditory evoked potential	0.05	>=0.20	SULT1A2 (2.5)	ENSG00000245937 (2.3)	ENSG00000237181 (2.2)	SLC12A2 (1.6)	AGGF1 (1.6)	ENSG00000232310 (1.4)	ENSG00000235997 (1.2)	STIM2 (1.2)	AMPD3 (1.2)	ATF1 (1.1)
GO:0002294	CD4-positive, alpha-beta T cell differentiation involved in immune response	0.05	>=0.20	IL27 (3.7)	ENSG00000237181 (3.4)	C3orf27 (2.4)	KCNJ2 (1.7)	HDAC7 (1.6)	AMPD3 (1.3)	RABEP2 (1.2)	NFATC2 (1.2)	TMPRSS12 (0.9)	SULT1A2 (0.8)
GO:0042093	T-helper cell differentiation	0.05	>=0.20	IL27 (3.7)	ENSG00000237181 (3.4)	C3orf27 (2.4)	KCNJ2 (1.7)	HDAC7 (1.6)	AMPD3 (1.3)	RABEP2 (1.2)	NFATC2 (1.2)	TMPRSS12 (0.9)	SULT1A2 (0.8)
ENSG00000197879	MYO1C PPI subnetwork	0.05	>=0.20	PIEZO1 (3.0)	APOBR (2.1)	HDAC7 (1.7)	PPP3R1 (1.7)	LIMA1 (1.6)	DIP2B (1.6)	EBF1 (1.6)	TUFM (1.6)	SLC12A2 (1.4)	PRKAR1B (1.3)
MP:0001806	decreased IgM level	0.05	>=0.20	CD19 (8.5)	EBF1 (3.8)	HDAC7 (2.9)	RABEP2 (2.8)	NFATC2 (1.9)	ENSG00000226101 (1.5)	CASZ1 (1.1)	AMPD3 (0.7)	LARP4 (0.7)	FAM186A (0.7)
ENSG00000122679	RAMP3 PPI subnetwork	0.05	>=0.20	SBF2 (4.5)	ENSG00000235997 (3.0)	AMPD3 (2.6)	ENSG00000232310 (2.2)	DIP2B (1.9)	SULT1A2 (1.9)	CASZ1 (1.8)	FAM186A (1.5)	PRKAR1B (1.2)	CLN3 (1.0)
ENSG00000169957	ZNF768 PPI subnetwork	0.05	>=0.20	FAM186A (3.1)	ATXN2L (2.1)	KCNJ2 (1.9)	LINC00474 (1.7)	SLC12A2 (1.6)	TUFM (1.6)	ENSG00000226101 (1.5)	CLN3 (1.4)	C3orf27 (1.3)	SH2B1 (1.1)
ENSG00000072135	PTPN18 PPI subnetwork	0.05	>=0.20	LIMA1 (2.7)	APOBR (2.1)	DIP2B (1.8)	NFATC2 (1.6)	ENSG00000237181 (1.6)	SH2B1 (1.6)	PIEZO1 (1.5)	AMPD3 (1.5)	LARP4 (1.4)	HDAC7 (1.1)
ENSG00000185057	ENSG00000185057 PPI subnetwork	0.05	>=0.20	PNO1 (5.6)	CCDC101 (3.9)	LARP4 (3.0)	AGGF1 (2.2)	TUFM (2.0)	SLC12A2 (1.4)	NFATC2 (1.3)	LINC00474 (0.8)	RABEP2 (0.7)	ATXN2L (0.7)
REACTOME_MYD88:INDEPENDENT_CASCADE_INITIATED_ON_PLASMA_MEMBRANE	REACTOME_MYD88:INDEPENDENT_CASCADE_INITIATED_ON_PLASMA_MEMBRANE	0.05	>=0.20	AMPD3 (2.4)	AGGF1 (2.0)	LINC00343 (2.0)	APOBR (1.8)	ADM (1.6)	PIEZO1 (1.5)	PPP3R1 (1.2)	KCNJ2 (1.1)	HDAC7 (1.0)	SBF2 (1.0)
MP:0003850	abnormal thymocyte activation	0.05	>=0.20	HDAC7 (3.7)	NFATC2 (2.5)	FAM186A (2.0)	ENSG00000237181 (1.8)	APOBR (1.6)	CD19 (1.4)	CLN3 (1.2)	PRKAR1B (0.9)	KCNJ2 (0.8)	AGGF1 (0.8)
GO:0050863	regulation of T cell activation	0.05	>=0.20	NFATC2 (2.8)	IL27 (2.7)	HDAC7 (2.6)	ENSG00000237181 (2.0)	CD19 (1.9)	RABEP2 (1.4)	ENSG00000226101 (1.4)	ENSG00000245937 (1.2)	AGGF1 (1.1)	DIP2B (0.8)
ENSG00000154767	XPC PPI subnetwork	0.05	>=0.20	TCEA2 (3.1)	AGGF1 (1.6)	ENSG00000245937 (1.5)	PNO1 (1.4)	CCDC101 (1.4)	LINC00474 (1.2)	AMPD3 (1.0)	ATF1 (1.0)	HDAC7 (1.0)	ENSG00000226101 (0.9)
GO:0030098	lymphocyte differentiation	0.05	>=0.20	CD19 (4.1)	NFATC2 (2.8)	RABEP2 (2.8)	HDAC7 (2.6)	IL27 (2.5)	ENSG00000237181 (2.0)	EBF1 (1.5)	LINC00343 (1.3)	ENSG00000245937 (1.3)	C3orf27 (0.5)
ENSG00000180530	NRIP1 PPI subnetwork	0.05	>=0.20	ATF1 (2.1)	LIMA1 (1.3)	SH2B1 (1.3)	APOBR (1.3)	C3orf27 (1.2)	TCEA2 (1.2)	ENSG00000237181 (1.1)	CNRIP1 (1.0)	EBF1 (0.9)	NFATC2 (0.9)
ENSG00000137841	PLCB2 PPI subnetwork	0.05	>=0.20	STIM2 (3.7)	PPP3R1 (2.9)	ENSG00000237181 (2.6)	SLC12A2 (2.2)	LIMA1 (1.9)	ATF1 (1.6)	AGGF1 (1.5)	CD19 (1.5)	HDAC7 (1.4)	KCNJ2 (1.0)
GO:0016798	hydrolase activity, acting on glycosyl bonds	0.05	>=0.20	CLN3 (3.1)	LINC00474 (1.9)	SULT1A2 (1.7)	C3orf27 (1.7)	PIEZO1 (1.7)	EBF1 (1.3)	IL27 (1.2)	TMPRSS12 (1.2)	METTL7A (1.1)	CD19 (1.0)
GO:0001938	positive regulation of endothelial cell proliferation	0.05	>=0.20	ENSG00000245937 (2.1)	PIEZO1 (1.6)	ENSG00000226101 (1.6)	ADM (1.4)	NFATC2 (1.2)	CNRIP1 (1.2)	LINC00343 (1.1)	STIM2 (0.9)	ATF1 (0.9)	ENSG00000235997 (0.9)
ENSG00000184270	HIST2H2AB PPI subnetwork	0.05	>=0.20	PPP3R1 (2.5)	C3orf27 (2.0)	NFATC2 (1.7)	IL27 (1.7)	HDAC7 (1.6)	ADM (1.5)	PIEZO1 (1.3)	CLN3 (1.2)	TCEA2 (1.2)	METTL7A (1.1)
REACTOME_RAP1_SIGNALLING	REACTOME_RAP1_SIGNALLING	0.05	>=0.20	RABEP2 (2.8)	HDAC7 (2.6)	ENSG00000245937 (2.4)	METTL7A (1.9)	PIEZO1 (1.8)	ENSG00000237181 (1.4)	PRKAR1B (1.4)	PPP3R1 (1.3)	AMPD3 (1.2)	APOBR (1.2)
MP:0005095	decreased T cell proliferation	0.05	>=0.20	NFATC2 (3.6)	HDAC7 (2.8)	CD19 (2.3)	APOBR (2.2)	ENSG00000237181 (2.0)	AMPD3 (1.1)	KCNJ2 (1.0)	LINC00343 (0.8)	CLN3 (0.7)	PRKAR1B (0.7)
ENSG00000142676	RPL11 PPI subnetwork	0.05	>=0.20	PNO1 (3.9)	LARP4 (2.7)	TUFM (2.1)	AGGF1 (1.9)	PIEZO1 (1.9)	ADM (1.2)	SLC12A2 (0.8)	PRKAR1B (0.7)	PPP3R1 (0.7)	ATXN2L (0.7)
ENSG00000155926	SLA PPI subnetwork	0.05	>=0.20	HDAC7 (2.8)	CLN3 (2.2)	ENSG00000235997 (2.0)	FAM186A (2.0)	SH2B1 (1.6)	APOBR (1.5)	CCDC101 (1.5)	PIEZO1 (1.3)	TUFM (1.3)	C3orf27 (1.2)
ENSG00000156273	BACH1 PPI subnetwork	0.05	>=0.20	DIP2B (2.0)	SBF2 (2.0)	ATF1 (1.9)	CCDC101 (1.9)	NUPR1 (1.6)	AGGF1 (1.5)	LARP4 (1.5)	NFATC2 (1.5)	ATXN2L (1.1)	LINC00474 (1.0)
ENSG00000140443	IGF1R PPI subnetwork	0.05	>=0.20	EBF1 (2.4)	HDAC7 (2.3)	SBF2 (2.2)	KCNJ2 (1.9)	METTL7A (1.8)	CNRIP1 (1.7)	ENSG00000226101 (1.6)	CLN3 (1.6)	ADM (1.5)	STIM2 (1.4)
ENSG00000133703	KRAS PPI subnetwork	0.05	>=0.20	DIP2B (3.6)	STIM2 (2.6)	NFATC2 (2.0)	AGGF1 (1.9)	HDAC7 (1.7)	SLC12A2 (1.6)	KCNJ2 (1.4)	LINC00474 (1.3)	PPP3R1 (1.2)	LIMA1 (1.2)
ENSG00000184863	RBM33 PPI subnetwork	0.05	>=0.20	LINC00474 (2.5)	PIEZO1 (2.0)	STIM2 (1.4)	NFATC2 (1.4)	METTL7A (1.2)	TUFM (1.2)	LARP4 (1.1)	FAM186A (1.0)	ADM (0.8)	HDAC7 (0.8)
GO:0002449	lymphocyte mediated immunity	0.05	>=0.20	IL27 (3.1)	LINC00343 (2.2)	CD19 (1.9)	HDAC7 (1.8)	KCNJ2 (1.6)	NFATC2 (1.6)	APOBR (1.5)	ENSG00000237181 (1.5)	SULT1A2 (1.5)	RABEP2 (1.1)
ENSG00000134202	GSTM3 PPI subnetwork	0.05	>=0.20	LIMA1 (2.9)	ENSG00000235997 (2.0)	SBF2 (1.9)	FAM186A (1.9)	EBF1 (1.5)	C3orf27 (0.9)	CASZ1 (0.8)	STIM2 (0.8)	PIEZO1 (0.8)	SULT1A2 (0.8)
MP:0002929	abnormal bile duct development	0.05	>=0.20	TCEA2 (1.5)	ENSG00000237181 (1.3)	ENSG00000235997 (1.2)	SULT1A2 (1.1)	LINC00474 (1.0)	ENSG00000232310 (1.0)	CASZ1 (0.9)	AGGF1 (0.9)	NFATC2 (0.9)	EBF1 (0.9)
ENSG00000197122	SRC PPI subnetwork	0.05	>=0.20	APOBR (3.0)	LIMA1 (2.7)	SBF2 (2.2)	NFATC2 (2.0)	PIEZO1 (1.8)	HDAC7 (1.8)	ATXN2L (1.7)	DIP2B (1.3)	AMPD3 (1.3)	CASZ1 (1.2)
GO:0043966	histone H3 acetylation	0.05	>=0.20	CCDC101 (2.3)	SH2B1 (2.0)	AGGF1 (1.9)	RABEP2 (1.8)	ENSG00000226101 (1.7)	LINC00343 (1.7)	ATXN2L (1.6)	ENSG00000232310 (1.1)	ATF1 (1.0)	DIP2B (1.0)
GO:0002039	p53 binding	0.05	>=0.20	ATXN2L (2.5)	RABEP2 (2.3)	STIM2 (1.8)	ATF1 (1.8)	SH2B1 (1.6)	AGGF1 (1.6)	ENSG00000237181 (1.1)	CCDC101 (0.9)	ENSG00000226101 (0.9)	TUFM (0.9)
ENSG00000186184	POLR1D PPI subnetwork	0.05	>=0.20	PNO1 (3.3)	LARP4 (2.4)	ATF1 (1.7)	TUFM (1.6)	PPP3R1 (1.5)	CLN3 (1.3)	SLC12A2 (1.3)	PIEZO1 (0.9)	SH2B1 (0.9)	AGGF1 (0.9)
GO:0006352	transcription initiation, DNA-dependent	0.05	>=0.20	AGGF1 (3.2)	ATF1 (2.2)	PNO1 (1.9)	TCEA2 (1.8)	DIP2B (1.3)	STIM2 (1.2)	ENSG00000226101 (1.2)	LARP4 (0.9)	RABEP2 (0.8)	PPP3R1 (0.8)
GO:0015108	chloride transmembrane transporter activity	0.05	>=0.20	ENSG00000245937 (4.6)	PIEZO1 (3.8)	STIM2 (3.6)	CLN3 (2.5)	SLC12A2 (2.5)	ENSG00000235997 (2.2)	HDAC7 (1.3)	ENSG00000232310 (1.1)	LARP4 (1.1)	LINC00474 (1.1)
ENSG00000108679	LGALS3BP PPI subnetwork	0.05	>=0.20	PIEZO1 (3.4)	NUPR1 (3.2)	SULT1A2 (1.8)	PPP3R1 (1.8)	SH2B1 (1.7)	ENSG00000245937 (1.3)	EBF1 (1.3)	TUFM (1.2)	TCEA2 (0.9)	CNRIP1 (0.9)
GO:0042102	positive regulation of T cell proliferation	0.05	>=0.20	IL27 (3.2)	NFATC2 (1.9)	ENSG00000237181 (1.7)	SULT1A2 (1.5)	AMPD3 (1.2)	HDAC7 (1.2)	LINC00474 (0.9)	ENSG00000226101 (0.9)	ENSG00000245937 (0.7)	CCDC101 (0.7)
ENSG00000133316	WDR74 PPI subnetwork	0.05	>=0.20	PNO1 (5.0)	LARP4 (3.6)	TUFM (1.9)	AGGF1 (1.4)	ATF1 (1.2)	SLC12A2 (1.0)	LIMA1 (0.9)	PIEZO1 (0.8)	CASZ1 (0.6)	CD19 (0.5)
REACTOME_EICOSANOID_LIGAND:BINDING_RECEPTORS	REACTOME_EICOSANOID_LIGAND:BINDING_RECEPTORS	0.05	>=0.20	APOBR (2.0)	EBF1 (1.9)	C3orf27 (1.8)	METTL7A (1.5)	SBF2 (1.4)	CASZ1 (1.0)	CLN3 (0.8)	ATF1 (0.7)	ENSG00000232310 (0.6)	KCNJ2 (0.6)
MP:0003944	abnormal T cell subpopulation ratio	0.05	>=0.20	HDAC7 (3.2)	CD19 (1.9)	APOBR (1.7)	ATXN2L (1.4)	FAM186A (1.4)	C3orf27 (1.2)	KCNJ2 (1.2)	CNRIP1 (1.1)	NFATC2 (1.0)	LINC00343 (0.8)
MP:0003644	thymus atrophy	0.05	>=0.20	PIEZO1 (1.4)	ENSG00000237181 (1.4)	SLC12A2 (1.4)	AMPD3 (1.3)	NFATC2 (1.2)	KCNJ2 (1.1)	ADM (0.9)	PRKAR1B (0.8)	ENSG00000226101 (0.7)	RABEP2 (0.6)
MP:0005602	decreased angiogenesis	0.05	>=0.20	NUPR1 (3.0)	ADM (2.8)	HDAC7 (2.7)	PIEZO1 (2.2)	AMPD3 (2.0)	EBF1 (1.5)	CNRIP1 (1.5)	ATF1 (1.5)	ENSG00000235997 (1.4)	METTL7A (1.2)
ENSG00000065361	ERBB3 PPI subnetwork	0.05	>=0.20	HDAC7 (2.4)	STIM2 (2.4)	METTL7A (2.1)	SLC12A2 (2.1)	LIMA1 (2.0)	AGGF1 (1.7)	C3orf27 (1.5)	KCNJ2 (1.4)	CD19 (1.3)	ENSG00000235997 (1.3)
MP:0001655	multifocal hepatic necrosis	0.05	>=0.20	PIEZO1 (1.8)	ENSG00000237181 (1.7)	CLN3 (1.6)	AGGF1 (1.2)	ENSG00000226101 (1.2)	ATF1 (0.9)	AMPD3 (0.7)	LINC00343 (0.6)	FAM186A (0.5)	HDAC7 (0.4)
ENSG00000136068	FLNB PPI subnetwork	0.05	>=0.20	LIMA1 (2.7)	ENSG00000235997 (2.3)	PIEZO1 (2.1)	PPP3R1 (2.1)	FAM186A (1.5)	NUPR1 (1.5)	APOBR (1.4)	C3orf27 (1.3)	CASZ1 (1.0)	CCDC101 (0.8)
ENSG00000165219	GAPVD1 PPI subnetwork	0.05	>=0.20	LIMA1 (2.4)	NFATC2 (2.0)	APOBR (1.7)	PIEZO1 (1.4)	SH2B1 (1.4)	HDAC7 (1.3)	LARP4 (1.2)	ATP2A1 (1.2)	AMPD3 (1.1)	ATF1 (1.1)
MP:0000321	increased bone marrow cell number	0.05	>=0.20	APOBR (3.3)	AMPD3 (2.3)	HDAC7 (2.2)	CNRIP1 (1.8)	PIEZO1 (1.7)	CLN3 (1.5)	ATXN2L (1.3)	PPP3R1 (1.2)	NUPR1 (1.1)	ADM (1.0)
MP:0000274	enlarged heart	0.05	>=0.20	ENSG00000235997 (2.5)	ADM (2.3)	PIEZO1 (2.2)	CASZ1 (1.8)	EBF1 (1.6)	SLC12A2 (1.5)	ATF1 (1.3)	HDAC7 (1.3)	FAM186A (1.2)	DIP2B (1.2)
MP:0008470	abnormal spleen B cell follicle morphology	0.05	>=0.20	CD19 (4.5)	RABEP2 (1.9)	SULT1A2 (1.5)	STIM2 (1.5)	CASZ1 (1.4)	SBF2 (1.4)	DIP2B (1.1)	ATXN2L (1.1)	ADM (1.0)	CLN3 (0.9)
ENSG00000134954	ETS1 PPI subnetwork	0.05	>=0.20	ATF1 (3.1)	CCDC101 (2.4)	PPP3R1 (2.1)	HDAC7 (2.0)	AMPD3 (1.9)	ATXN2L (1.7)	CNRIP1 (1.7)	DIP2B (1.6)	RABEP2 (1.5)	CD19 (1.4)
GO:0031663	lipopolysaccharide-mediated signaling pathway	0.05	>=0.20	FAM186A (1.8)	SBF2 (1.7)	RABEP2 (1.7)	C3orf27 (1.5)	AMPD3 (1.3)	PIEZO1 (1.1)	CCDC101 (1.0)	EBF1 (0.9)	CLN3 (0.9)	KCNJ2 (0.8)
ENSG00000148053	NTRK2 PPI subnetwork	0.05	>=0.20	PRKAR1B (3.9)	ENSG00000235997 (1.3)	TCEA2 (1.3)	PPP3R1 (1.3)	SULT1A2 (1.2)	KCNJ2 (1.2)	ENSG00000232310 (1.1)	HDAC7 (1.1)	ENSG00000237181 (1.1)	NFATC2 (1.0)
GO:0038024	cargo receptor activity	0.05	>=0.20	SULT1A2 (4.5)	NUPR1 (2.8)	CNRIP1 (2.5)	ENSG00000235997 (1.9)	C3orf27 (1.8)	NFATC2 (1.4)	PRKAR1B (1.0)	LIMA1 (0.9)	LARP4 (0.9)	EBF1 (0.8)
ENSG00000166407	LMO1 PPI subnetwork	0.05	>=0.20	SH2B1 (3.3)	CASZ1 (2.5)	KCNJ2 (2.4)	EBF1 (2.1)	CNRIP1 (1.9)	FAM186A (1.9)	PIEZO1 (1.3)	ENSG00000226101 (1.3)	CLN3 (1.1)	APOBR (0.9)
ENSG00000166167	BTRC PPI subnetwork	0.05	>=0.20	STIM2 (2.7)	SLC12A2 (2.5)	DIP2B (2.1)	AMPD3 (2.0)	ENSG00000226101 (1.8)	ATF1 (1.5)	SBF2 (1.4)	ENSG00000245937 (1.2)	NFATC2 (1.2)	ATXN2L (1.2)
MP:0001209	spontaneous skin ulceration	0.05	>=0.20	LINC00474 (1.9)	ENSG00000226101 (1.7)	APOBR (1.7)	STIM2 (1.6)	ADM (1.5)	AMPD3 (1.3)	FAM186A (1.3)	SULT1A2 (1.3)	ENSG00000245937 (1.2)	KCNJ2 (1.0)
ENSG00000111364	DDX55 PPI subnetwork	0.05	>=0.20	PNO1 (4.8)	LARP4 (3.5)	TUFM (2.0)	LIMA1 (1.2)	CCDC101 (1.2)	AGGF1 (1.2)	SLC12A2 (1.0)	ATF1 (0.8)	NFATC2 (0.8)	TCEA2 (0.6)
MP:0002928	abnormal bile duct morphology	0.05	>=0.20	HDAC7 (2.5)	TCEA2 (1.5)	ENSG00000237181 (1.4)	STIM2 (1.1)	SBF2 (1.0)	CASZ1 (0.8)	NFATC2 (0.8)	ATXN2L (0.8)	ENSG00000235997 (0.5)	ENSG00000245937 (0.4)
ENSG00000117020	AKT3 PPI subnetwork	0.05	>=0.20	CLN3 (2.4)	SBF2 (2.1)	AGGF1 (2.1)	NFATC2 (1.9)	PIEZO1 (1.8)	ENSG00000235997 (1.7)	SLC12A2 (1.4)	CASZ1 (1.3)	APOBR (1.2)	RABEP2 (1.1)
MP:0003135	increased erythroid progenitor cell number	0.05	>=0.20	AMPD3 (2.6)	HDAC7 (2.4)	APOBR (2.2)	CNRIP1 (2.2)	METTL7A (2.0)	PIEZO1 (1.6)	EBF1 (1.4)	ATF1 (1.3)	LINC00474 (1.2)	AGGF1 (1.1)
ENSG00000175387	SMAD2 PPI subnetwork	0.05	>=0.20	ATF1 (2.4)	SBF2 (2.3)	LINC00474 (2.2)	ATXN2L (2.2)	AGGF1 (2.0)	DIP2B (1.6)	SH2B1 (1.4)	PIEZO1 (1.3)	CLN3 (1.0)	AMPD3 (0.9)
ENSG00000111642	CHD4 PPI subnetwork	0.05	>=0.20	HDAC7 (2.5)	LINC00474 (2.5)	ATXN2L (2.4)	SH2B1 (2.0)	STIM2 (1.8)	TCEA2 (1.6)	PIEZO1 (1.6)	LARP4 (1.1)	ATF1 (0.7)	TUFM (0.7)
GO:0005126	cytokine receptor binding	0.05	>=0.20	IL27 (3.5)	AMPD3 (2.8)	KCNJ2 (2.4)	NFATC2 (2.2)	APOBR (1.9)	HDAC7 (1.3)	CLN3 (1.2)	ENSG00000237181 (1.1)	ADM (0.9)	CNRIP1 (0.9)
ENSG00000114767	RRP9 PPI subnetwork	0.05	>=0.20	PNO1 (5.3)	LARP4 (3.5)	CCDC101 (2.6)	AGGF1 (2.2)	TUFM (1.7)	SLC12A2 (1.5)	ATF1 (1.2)	NFATC2 (1.0)	PIEZO1 (0.7)	ADM (0.7)
ENSG00000101608	MYL12A PPI subnetwork	0.05	>=0.20	SBF2 (2.4)	PPP3R1 (1.9)	ADM (1.9)	EBF1 (1.6)	ENSG00000226101 (1.6)	CLN3 (1.5)	ATP2A1 (1.4)	HDAC7 (1.4)	PIEZO1 (1.2)	TUFM (1.1)
MP:0009660	abnormal induced retinal neovascularization	0.05	>=0.20	AMPD3 (3.1)	KCNJ2 (2.6)	SLC12A2 (2.2)	ADM (2.0)	PIEZO1 (1.9)	HDAC7 (1.2)	NFATC2 (1.2)	NUPR1 (1.2)	LINC00474 (1.2)	IL27 (1.0)
ENSG00000033327	GAB2 PPI subnetwork	0.05	>=0.20	CD19 (2.3)	APOBR (2.2)	HDAC7 (2.1)	CLN3 (2.0)	ENSG00000235997 (1.8)	PRKAR1B (1.7)	C3orf27 (1.5)	PPP3R1 (1.2)	ATXN2L (1.2)	LIMA1 (0.9)
MP:0002856	abnormal vestibular ganglion morphology	0.05	>=0.20	PIEZO1 (2.5)	LIMA1 (2.1)	LINC00474 (1.8)	ENSG00000237181 (1.5)	AGGF1 (1.4)	ENSG00000226101 (1.3)	EBF1 (1.3)	RABEP2 (1.2)	SH2B1 (1.2)	CLN3 (1.1)
REACTOME_REGULATION_OF_APOPTOSIS	REACTOME_REGULATION_OF_APOPTOSIS	0.05	>=0.20	TCEA2 (2.2)	ENSG00000245937 (1.3)	PNO1 (1.1)	PIEZO1 (1.1)	CCDC101 (1.0)	LARP4 (0.9)	ENSG00000237181 (0.8)	IL27 (0.7)	TUFM (0.7)	AMPD3 (0.5)
REACTOME_DAG_AND_IP3_SIGNALING	REACTOME_DAG_AND_IP3_SIGNALING	0.05	>=0.20	HDAC7 (2.7)	FAM186A (2.4)	CNRIP1 (2.4)	ENSG00000237181 (2.3)	SBF2 (2.3)	EBF1 (2.3)	STIM2 (1.9)	NFATC2 (1.9)	PRKAR1B (1.5)	PPP3R1 (1.1)
GO:0030198	extracellular matrix organization	0.05	>=0.20	NUPR1 (2.6)	EBF1 (2.1)	SLC12A2 (2.0)	CNRIP1 (1.7)	ENSG00000245937 (1.6)	C3orf27 (1.5)	ENSG00000235997 (1.5)	PIEZO1 (1.4)	ENSG00000226101 (0.9)	SULT1A2 (0.6)
GO:0043062	extracellular structure organization	0.05	>=0.20	NUPR1 (2.6)	EBF1 (2.1)	SLC12A2 (2.0)	CNRIP1 (1.7)	ENSG00000245937 (1.6)	C3orf27 (1.5)	ENSG00000235997 (1.5)	PIEZO1 (1.4)	ENSG00000226101 (0.9)	SULT1A2 (0.6)
GO:0043244	regulation of protein complex disassembly	0.05	>=0.20	STIM2 (1.2)	AGGF1 (1.1)	ENSG00000226101 (1.1)	LINC00474 (1.0)	PRKAR1B (1.0)	LARP4 (0.9)	AMPD3 (0.9)	DIP2B (0.8)	FAM186A (0.8)	LIMA1 (0.8)
ENSG00000173110	HSPA6 PPI subnetwork	0.05	>=0.20	ADM (3.3)	TUFM (2.1)	RABEP2 (1.8)	ENSG00000226101 (1.8)	SH2B1 (1.7)	ENSG00000245937 (1.7)	NUPR1 (1.6)	PIEZO1 (1.4)	KCNJ2 (1.4)	HDAC7 (1.3)
ENSG00000092098	RNF31 PPI subnetwork	0.05	>=0.20	NFATC2 (2.7)	HDAC7 (2.2)	ATXN2L (2.0)	ENSG00000237181 (1.8)	CASZ1 (1.8)	LIMA1 (1.7)	LINC00343 (1.6)	APOBR (0.9)	KCNJ2 (0.9)	DIP2B (0.8)
ENSG00000122406	RPL5 PPI subnetwork	0.05	>=0.20	PNO1 (4.3)	LARP4 (3.5)	TUFM (2.6)	AGGF1 (1.6)	SLC12A2 (1.5)	PIEZO1 (1.3)	NUPR1 (1.0)	ENSG00000245937 (0.7)	ADM (0.7)	ATP2A1 (0.6)
ENSG00000198646	NCOA6 PPI subnetwork	0.05	>=0.20	ATXN2L (3.1)	CCDC101 (2.9)	SBF2 (2.6)	METTL7A (2.5)	CASZ1 (2.3)	SH2B1 (2.0)	ENSG00000226101 (1.9)	ATF1 (1.8)	CLN3 (1.8)	PPP3R1 (1.7)
ENSG00000166888	STAT6 PPI subnetwork	0.05	>=0.20	HDAC7 (3.5)	PPP3R1 (2.2)	STIM2 (2.2)	CASZ1 (2.1)	ATF1 (1.9)	CLN3 (1.8)	NFATC2 (1.6)	PIEZO1 (1.5)	LARP4 (1.3)	CCDC101 (1.2)
ENSG00000156136	DCK PPI subnetwork	0.05	>=0.20	LIMA1 (3.0)	ENSG00000237181 (1.8)	SH2B1 (1.6)	LARP4 (1.3)	AMPD3 (1.2)	APOBR (1.2)	HDAC7 (1.2)	ENSG00000232310 (1.1)	ATP2A1 (1.0)	DIP2B (0.9)
ENSG00000175197	DDIT3 PPI subnetwork	0.05	>=0.20	NUPR1 (2.6)	CCDC101 (1.9)	ATF1 (1.8)	NFATC2 (1.6)	ENSG00000245937 (1.5)	ATXN2L (1.5)	APOBR (1.5)	TCEA2 (1.4)	TMPRSS12 (1.4)	ENSG00000237181 (1.4)
GO:0002285	lymphocyte activation involved in immune response	0.05	>=0.20	IL27 (3.0)	NFATC2 (3.0)	ENSG00000237181 (2.4)	RABEP2 (2.2)	HDAC7 (2.1)	CD19 (1.8)	AGGF1 (1.4)	ENSG00000245937 (1.2)	TCEA2 (1.1)	APOBR (1.0)

## Sheet: TE_5e-8
Table S8b. Results of DEPICT analysis for SNPs with P < 5e-08. Tissue/cell type enrichment analysis.
Terms with Nominal P > 0.05 were omitted.
						Top 10 genes in reconstituted set
MeSH term	Name	MeSH first level term	MeSH second level term	Nominal P	FDR	Tissue-specific expression Z score gene 1	Tissue-specific expression Z score gene 2	Tissue-specific expression Z score gene 3	Tissue-specific expression Z score gene 4	Tissue-specific expression Z score gene 5	Tissue-specific expression Z score gene 6	Tissue-specific expression Z score gene 7	Tissue-specific expression Z score gene 8	Tissue-specific expression Z score gene 9	Tissue-specific expression Z score gene 10
A15.145	Blood	Hemic and Immune Systems	Blood	0.01	>=0.20	APOBR (1.7)	CD19 (1.6)	NFATC2 (1.4)	ATXN2L (1.4)	CCDC101 (1.3)	ENSG00000237181 (1.3)	HDAC7 (1.2)	LINC00343 (1.0)	STIM2 (0.9)	SULT1A2 (0.9)
A11.118.637	Leukocytes	Cells	Blood Cells	0.01	>=0.20	APOBR (1.6)	ENSG00000237181 (1.5)	CCDC101 (1.2)	NFATC2 (1.2)	C3orf27 (1.2)	IL27 (1.2)	LINC00343 (1.2)	ATXN2L (1.0)	AMPD3 (0.9)	CLN3 (0.9)
A15.145.229	Blood Cells	Hemic and Immune Systems	Blood	0.01	>=0.20	APOBR (1.7)	ENSG00000237181 (1.4)	NFATC2 (1.4)	CCDC101 (1.3)	ATXN2L (1.2)	CD19 (1.0)	CLN3 (0.8)	LINC00343 (0.8)	HDAC7 (0.8)	STIM2 (0.8)
A11.066	Antigen Presenting Cells	Cells	Antigen-Presenting Cells	0.03	>=0.20	ENSG00000237181 (3.1)	APOBR (2.6)	IL27 (1.9)	LINC00343 (1.6)	AMPD3 (1.6)	ATXN2L (1.2)	FAM186A (1.2)	CLN3 (1.0)	PPP3R1 (1.0)	AGGF1 (0.9)
A15.382.812.260	Dendritic Cells	Hemic and Immune Systems	Immune System	0.03	>=0.20	ENSG00000237181 (3.1)	APOBR (2.6)	IL27 (1.9)	LINC00343 (1.6)	AMPD3 (1.6)	ATXN2L (1.2)	FAM186A (1.2)	CLN3 (1.0)	PPP3R1 (1.0)	AGGF1 (0.9)
A15.382.490.315.583	Neutrophils	Hemic and Immune Systems	Immune System	0.03	>=0.20	APOBR (4.2)	DIP2B (3.9)	HDAC7 (3.0)	SBF2 (2.9)	LINC00343 (2.9)	PPP3R1 (2.9)	KCNJ2 (2.6)	IL27 (2.5)	TMPRSS12 (2.2)	SULT1A2 (1.9)
A15.382.520.604.700	Spleen	Hemic and Immune Systems	Immune System	0.03	>=0.20	ENSG00000232310 (2.5)	CD19 (2.1)	NFATC2 (1.4)	AGGF1 (1.4)	STIM2 (1.3)	ENSG00000237181 (1.2)	PIEZO1 (0.9)	SULT1A2 (0.8)	LARP4 (0.8)	RABEP2 (0.7)
A11.118.637.415	Granulocytes	Cells	Blood Cells	0.03	>=0.20	APOBR (4.0)	DIP2B (3.5)	PPP3R1 (2.7)	HDAC7 (2.6)	LINC00343 (2.6)	SBF2 (2.5)	KCNJ2 (2.4)	IL27 (2.3)	TMPRSS12 (1.9)	AMPD3 (1.9)
A15.145.229.637.555	Leukocytes Mononuclear	Hemic and Immune Systems	Blood	0.03	>=0.20	ENSG00000237181 (1.8)	CCDC101 (1.4)	NFATC2 (1.4)	APOBR (1.1)	ATXN2L (1.1)	C3orf27 (1.0)	IL27 (1.0)	LINC00343 (0.9)	FAM186A (0.8)	AMPD3 (0.8)
A15.378	Hematopoietic System	Hemic and Immune Systems	Hematopoietic System	0.03	>=0.20	APOBR (2.9)	AMPD3 (2.2)	LINC00343 (1.9)	IL27 (1.8)	ENSG00000237181 (1.8)	PPP3R1 (1.6)	CLN3 (1.5)	TMPRSS12 (1.2)	ATXN2L (1.2)	DIP2B (1.1)
A15.378.316	Bone Marrow Cells	Hemic and Immune Systems	Hematopoietic System	0.03	>=0.20	APOBR (2.9)	AMPD3 (2.2)	LINC00343 (1.9)	IL27 (1.8)	ENSG00000237181 (1.8)	PPP3R1 (1.6)	CLN3 (1.5)	TMPRSS12 (1.2)	ATXN2L (1.2)	DIP2B (1.1)
A02.835.583.443.800.800	Synovial Fluid	Musculoskeletal System	Skeleton	0.03	>=0.20	APOBR (2.5)	NFATC2 (2.3)	CCDC101 (1.9)	STIM2 (1.9)	ENSG00000237181 (1.7)	PIEZO1 (1.3)	PPP3R1 (1.1)	CD19 (1.1)	LINC00474 (1.0)	CLN3 (1.0)
A03.556.124.684	Intestine Small	Digestive System	Gastrointestinal Tract	0.05	>=0.20	SULT1A2 (1.8)	LINC00343 (1.1)	CASZ1 (1.0)	LINC00474 (0.9)	RABEP2 (0.9)	C3orf27 (0.8)	STIM2 (0.8)	LIMA1 (0.7)	NFATC2 (0.7)	CD19 (0.7)

## Sheet: Gene prioritiation_5e-8
Table S8c. Results of DEPICT analysis for SNPs with P < 5e-08. Gene prioritization.
Red color depicts genes prioritized with FDR < 0.05.
SNP	Chromosome and position	Number of genes in a locus	GWAS P	Gene symbol	Ensembl gene ID	Gene closest to lead SNP, yes/no	Nominal P	FDR
rs56389811	chr12:48176505-48226915	1	9.21e-11	HDAC7	ENSG00000061273	yes	0.000472	<0.05
rs9719461	chr7:588834-767287	2	2.63e-08	AC147651.4	ENSG00000237181	yes	0.0023	<0.05
rs62036658	chr16:28477983-28950667	12	2.65e-08	CLN3	ENSG00000188603	no	0.01	<0.20
rs2911463	chr16:88781746-88851372	1	2.08e-34	PIEZO1	ENSG00000103335	yes	0.04	>0.20
rs62036658	chr16:28477983-28950667	12	2.65e-08	ATXN2L	ENSG00000168488	no	0.04	>0.20
rs62036658	chr16:28477983-28950667	12	2.65e-08	SH2B1	ENSG00000178188	no	0.05	>0.20
rs62036658	chr16:28477983-28950667	12	2.65e-08	CD19	ENSG00000177455	no	0.06	>0.20
rs236530	chr17:68164814-68176160	1	9.85e-14	KCNJ2	ENSG00000123700	yes	0.07	>0.20
rs62036658	chr16:28477983-28950667	12	2.65e-08	APOBR	ENSG00000184730	no	0.08	>0.20
rs12625547	chr20:50003494-50179339	1	1.33e-12	NFATC2	ENSG00000101096	yes	0.09	>0.20
rs11135046	chr5:158122924-158526788	1	3.06e-19	EBF1	ENSG00000164330	yes	0.13	>0.20
rs62036658	chr16:28477983-28950667	12	2.65e-08	IL27	ENSG00000197272	no	0.15	>0.20
rs864899	chr12:50569571-51326300	7	3.2e-08	LIMA1	ENSG00000050405	no	0.17	>0.20
rs11121615	chr1:10696661-10856707	1	2.95e-76	CASZ1	ENSG00000130940	yes	0.18	>0.20
rs62036658	chr16:28477983-28950667	12	2.65e-08	RABEP2	ENSG00000177548	no	0.19	>0.20
rs864899	chr12:50569571-51326300	7	3.2e-08	DIP2B	ENSG00000066084	no	0.23	>0.20
rs864899	chr12:50569571-51326300	7	3.2e-08	ATF1	ENSG00000123268	no	0.23	>0.20
rs2083714	chr11:9800214-10529126	3	3.07e-09	AMPD3	ENSG00000133805	no	0.23	>0.20
rs62036658	chr16:28477983-28950667	12	2.65e-08	NUPR1	ENSG00000176046	no	0.24	>0.20
rs62036658	chr16:28477983-28950667	12	2.65e-08	ATP2A1	ENSG00000196296	no	0.24	>0.20
rs6546368	chr2:68358370-68547183	3	8.63e-27	PPP3R1	ENSG00000221823	yes	0.26	>0.20
rs3744316	chr17:70068474-70089622	1	1.59e-11	AC007461.1	ENSG00000226101	yes	0.28	>0.20
rs59693338	chr2:30569525-30575297	1	2.33e-09	LINC01936	ENSG00000235997	yes	0.32	>0.20
rs28558138	chr4:26859300-27027003	1	3.11e-23	STIM2	ENSG00000109689	yes	0.46	>0.20
rs7469817	chr9:118650448-118687486	1	2.36e-10	LINC00474	ENSG00000204148	yes	0.46	>0.20
rs1549063	chr13:106359218-106414144	1	2.2e-09	LINC00343	ENSG00000226620	yes	0.48	>0.20
rs6546368	chr2:68358370-68547183	3	8.63e-27	PNO1	ENSG00000115946	no	0.48	>0.20
rs2083714	chr11:9800214-10529126	3	3.07e-09	ADM	ENSG00000148926	no	0.49	>0.20
rs62036658	chr16:28477983-28950667	12	2.65e-08	SULT1A2	ENSG00000197165	no	0.55	>0.20
rs62036658	chr16:28477983-28950667	12	2.65e-08	CCDC101	ENSG00000176476	no	0.55	>0.20
rs251393	chr5:127276118-127525380	2	5.53e-20	LINC01184	ENSG00000245937	no	0.6	>0.20
rs62036658	chr16:28477983-28950667	12	2.65e-08	TUFM	ENSG00000178952	yes	0.61	>0.20
rs864899	chr12:50569571-51326300	7	3.2e-08	LARP4	ENSG00000161813	no	0.63	>0.20
rs864899	chr12:50569571-51326300	7	3.2e-08	TMPRSS12	ENSG00000186452	yes	0.63	>0.20
rs2083714	chr11:9800214-10529126	3	3.07e-09	SBF2	ENSG00000133812	yes	0.66	>0.20
rs251393	chr5:127276118-127525380	2	5.53e-20	SLC12A2	ENSG00000064651	yes	0.68	>0.20
rs6546368	chr2:68358370-68547183	3	8.63e-27	CNRIP1	ENSG00000119865	no	0.7	>0.20
rs864899	chr12:50569571-51326300	7	3.2e-08	METTL7A	ENSG00000185432	no	0.74	>0.20
rs247749	chr5:76325076-76361059	1	2.58e-08	AGGF1	ENSG00000164252	yes	0.75	>0.20
rs9880192	chr3:128290843-128294929	1	1.76e-12	C3orf27	ENSG00000198685	yes	0.83	>0.20
rs864899	chr12:50569571-51326300	7	3.2e-08	FAM186A	ENSG00000185958	no	0.89	>0.20
rs6062619	chr20:62681189-62703700	1	1.68e-11	TCEA2	ENSG00000171703	yes	0.9	>0.20
rs75522736	chr6:134846463-134980974	1	3.71e-08	AL078590.3	ENSG00000232310	no	0.93	>0.20
rs9719461	chr7:588834-767287	2	2.63e-08	PRKAR1B	ENSG00000188191	no	0.97	>0.20
