# Supplementary material for: Varicose veins of lower extremities: Insights from the first large-scale genetic study
Source: PLoS Genet. 2019 Apr 18;15(4):e1008110. doi: 10.1371/journal.pgen.1008110 (PMC6490943; doi:10.1371/journal.pgen.1008110)
Supplement: S9 Table — (XLS) [file pgen.1008110.s015.xls]

## Sheet: GSE_1e-5
Table S9a. Results of DEPICT analysis for SNPs with P < 1e-05. Gene set enrichment analysis.
Gene sets with Nominal P > 0.05 were omitted.
Red color depicts genes sets with FDR < 0.05.
PPI, protein-protein interaction
				Top 10 genes in reconstituted gene set
Original gene set ID	Original gene set description	Nominal P	FDR	Reconstituted gene set Z score gene 1	Reconstituted gene set Z score gene 2	Reconstituted gene set Z score gene 3	Reconstituted gene set Z score gene 4	Reconstituted gene set Z score gene 5	Reconstituted gene set Z score gene 6	Reconstituted gene set Z score gene 7	Reconstituted gene set Z score gene 8	Reconstituted gene set Z score gene 9	Reconstituted gene set Z score gene 10
MP:0002747	abnormal aortic valve morphology	1.63e-06	<0.05	GATA6 (4.2)	SOX7 (2.6)	ADM (2.6)	ARHGEF26-AS1 (2.4)	CRIM1 (2.4)	TEK (2.4)	TLL1 (2.3)	LINC00475 (2.2)	ENSG00000259134 (2.2)	UNC5B (2.1)
MP:0002116	abnormal craniofacial bone morphology	1.65e-06	<0.05	NFATC1 (3.5)	PTPRD (3.4)	EBF3 (3.1)	UNC5B (3.1)	GLIS2 (3.0)	KLF5 (2.9)	MEF2A (2.9)	FOXP1 (2.6)	TLL1 (2.5)	FBLN7 (2.3)
MP:0002746	abnormal semilunar valve morphology	1.66e-06	<0.05	CRIM1 (5.2)	VASN (3.5)	ARHGEF26 (3.0)	TEK (3.0)	GLIS2 (2.8)	BDNF (2.8)	TLL1 (2.8)	PDGFB (2.7)	TMTC2 (2.6)	UNC5B (2.6)
MP:0002754	dilated heart right ventricle	1.87e-06	<0.05	CRIM1 (3.9)	PLN (3.8)	VASN (3.5)	TEK (3.1)	SOX7 (2.9)	GPR116 (2.7)	PRKG1 (2.7)	BDNF (2.7)	ARID5B (2.5)	ADM (2.5)
MP:0003068	enlarged kidney	2.93e-06	<0.05	GLIS2 (3.7)	LRRC19 (3.6)	DAG1 (3.1)	ENSG00000259134 (2.7)	VASN (2.5)	ADRA2B (2.4)	IFT74 (1.9)	TMEM17 (1.9)	PTPRD (1.8)	SULT1A2 (1.8)
ENSG00000111676	ATN1 PPI subnetwork	6.51e-06	<0.05	ATXN2L (3.9)	SLC4A2 (2.8)	GLIS2 (2.6)	PARD3 (2.4)	ENSG00000226386 (2.4)	SMARCD1 (2.3)	AGAP3 (2.3)	PIEZO1 (2.0)	HDAC7 (2.0)	NOTCH1 (1.9)
ENSG00000106991	ENG PPI subnetwork	2.22e-05	<0.05	TEK (4.1)	CRIM1 (3.9)	PDGFB (3.3)	UNC5B (3.3)	RSPO3 (3.3)	NFATC1 (3.0)	ENSG00000228536 (2.9)	ADCY9 (2.5)	NFATC2 (2.4)	ITPRIPL1 (2.4)
ENSG00000101665	SMAD7 PPI subnetwork	2.25e-05	<0.05	UNC5B (3.3)	PARD3 (3.2)	ANKRD50 (3.0)	MEF2A (2.8)	CBLB (2.8)	VASN (2.8)	REST (2.8)	RAPGEF6 (2.8)	ATF1 (2.7)	CASZ1 (2.6)
MP:0001614	abnormal blood vessel morphology	2.38e-05	<0.05	SOX7 (6.2)	GPR116 (5.6)	TEK (5.3)	COL5A3 (4.4)	EBF1 (3.9)	NOTCH1 (3.7)	VASN (3.2)	REST (3.2)	UNC5B (2.9)	C3orf54 (2.7)
GO:0005072	transforming growth factor beta receptor, cytoplasmic mediator activity	2.69e-05	<0.05	ANKRD50 (4.7)	UNC5B (4.5)	ENSG00000231721 (2.7)	MEF2A (2.7)	SGMS1 (2.4)	ARID1B (2.4)	TEK (2.4)	BDNF (2.4)	VASN (2.4)	GLIS2 (2.2)
ENSG00000175387	SMAD2 PPI subnetwork	3.28e-05	<0.05	C15orf39 (3.1)	MDFIC (2.6)	MEF2A (2.5)	REST (2.5)	ATF1 (2.4)	ARID1B (2.4)	SBF2 (2.3)	SLC4A2 (2.3)	LINC00474 (2.2)	ATXN2L (2.2)
MP:0002086	abnormal extraembryonic tissue morphology	3.91e-05	<0.05	REST (4.1)	DAG1 (3.9)	PARD3 (3.3)	LPP (2.9)	GATA6 (2.6)	SLC4A2 (2.5)	CRIM1 (2.2)	LGR4 (2.2)	TEK (2.1)	NOTCH1 (2.1)
MP:0000286	abnormal mitral valve morphology	4.52e-05	<0.05	SOX7 (2.9)	TMTC2 (2.7)	CERS5 (2.7)	RSPO3 (2.6)	CRIM1 (2.5)	C15orf27 (2.5)	CCDC101 (2.5)	ARID5B (2.4)	ENSG00000204685 (2.3)	NOTCH1 (2.2)
ENSG00000135503	ACVR1B PPI subnetwork	5.91e-05	<0.05	UNC5B (4.2)	FOXP1 (3.3)	NFATC1 (3.2)	ZNF827 (2.8)	REST (2.7)	NFATC2 (2.7)	RHOA (2.3)	ATF1 (2.3)	GLIS2 (2.2)	MEF2A (2.2)
ENSG00000137834	SMAD6 PPI subnetwork	6.32e-05	<0.05	PARD3 (4.1)	CBLB (3.9)	UNC5B (3.7)	CRIM1 (3.0)	ANKRD50 (2.7)	LGR4 (2.7)	FNIP1 (2.7)	NFATC1 (2.5)	GLIS2 (2.5)	BNIP2 (2.2)
MP:0004784	abnormal anterior cardinal vein morphology	6.44e-05	<0.05	GPR116 (4.5)	SOX7 (4.0)	TEK (3.9)	ANKRD50 (3.8)	HDAC7 (3.2)	CASZ1 (3.1)	NOTCH1 (2.8)	STIM2 (2.8)	PDGFB (2.7)	LINC00475 (2.6)
MP:0001785	edema	6.77e-05	<0.05	TEK (4.8)	GPR116 (4.6)	SOX7 (3.7)	UNC5B (3.7)	GATA6 (3.3)	NOTCH1 (3.0)	SBF2 (2.9)	PDGFB (2.9)	ENSG00000250610 (2.6)	REST (2.5)
MP:0005592	abnormal vascular smooth muscle morphology	6.86e-05	<0.05	TEK (4.7)	GPR116 (4.4)	TBC1D1 (3.8)	COL5A3 (3.6)	PDGFB (3.6)	SOX7 (3.4)	PLN (3.4)	ENSG00000235997 (3.3)	GLIS2 (2.8)	LPP (2.7)
ENSG00000082701	GSK3B PPI subnetwork	7.68e-05	<0.05	CPNE3 (2.9)	REST (2.5)	ARID1B (2.5)	ERRFI1 (2.4)	ATXN2L (2.4)	STIM2 (2.4)	TBC1D1 (2.4)	NFATC1 (2.4)	SBF2 (2.3)	RAPGEF6 (2.2)
MP:0000259	abnormal vascular development	7.69e-05	<0.05	GPR116 (6.9)	TEK (6.2)	SOX7 (5.5)	PDGFB (3.9)	UNC5B (3.1)	ARHGAP27 (3.0)	HDAC7 (2.8)	PIEZO1 (2.8)	ADM (2.7)	ANKRD50 (2.7)
ENSG00000100302	RASD2 PPI subnetwork	7.99e-05	<0.05	ANKRD50 (3.4)	MEF2A (2.8)	PARD3 (2.7)	SBF2 (2.6)	ARID1B (2.5)	REST (2.5)	GLIS2 (2.3)	TBC1D1 (2.2)	FOXP1 (2.2)	BNIP2 (2.1)
GO:0030027	lamellipodium	8.22e-05	<0.05	PDGFB (3.4)	TBC1D1 (3.3)	DIP2C (3.2)	SBF2 (3.2)	LIMA1 (2.8)	ERRFI1 (2.7)	LGR4 (2.6)	ENSG00000250610 (2.5)	SLC4A2 (2.5)	PARD3 (2.5)
MP:0003229	abnormal vitelline vasculature morphology	8.64e-05	<0.05	GPR116 (5.1)	SOX7 (4.9)	TEK (4.4)	UNC5B (3.2)	SBF2 (3.0)	GATA6 (2.9)	ADM (2.6)	PDGFB (2.4)	HDAC7 (2.3)	NOTCH1 (2.3)
GO:0048332	mesoderm morphogenesis	8.93e-05	<0.05	ENSG00000255496 (4.2)	BDNF-AS1 (4.1)	RSPO3 (2.9)	ENSG00000204685 (2.9)	BDNF (2.8)	FAM186A (2.5)	ADRA2B (2.5)	DNAH10 (2.3)	ANKRD50 (2.3)	ARHGEF26-AS1 (2.2)
ENSG00000023734	STRAP PPI subnetwork	8.96e-05	<0.05	GTF2A2 (3.5)	C15orf39 (2.7)	MACROD2 (2.4)	CCDC101 (2.3)	UNC5B (2.2)	PNO1 (2.1)	SLC45A4 (2.0)	GATA6 (2.0)	C12orf62 (1.9)	ENSG00000249873 (1.9)
GO:0001707	mesoderm formation	9.04e-05	<0.05	BDNF-AS1 (4.4)	ENSG00000255496 (4.1)	RSPO3 (3.2)	BDNF (3.0)	FAM186A (2.8)	ENSG00000204685 (2.6)	ENSG00000249873 (2.6)	ADRA2B (2.5)	DNAH10 (2.4)	ARHGEF26-AS1 (2.3)
MP:0000074	abnormal neurocranium morphology	9.11e-05	<0.05	VASN (3.5)	UNC5B (3.1)	NFATC1 (3.0)	EBF3 (2.6)	MDFIC (2.4)	MEF2A (2.4)	PTPRD (2.2)	ERRFI1 (2.2)	UBE2H (2.1)	REST (2.0)
MP:0000060	delayed bone ossification	9.49e-05	<0.05	VASN (4.2)	UNC5B (3.8)	PTPRD (3.2)	LGR4 (2.4)	HOMER2 (2.4)	TLL1 (2.4)	EBF3 (2.4)	GLIS2 (2.3)	KLF5 (2.0)	MDFIC (1.9)
REACTOME_SIGNALING_BY_EGFR	REACTOME_SIGNALING_BY_EGFR	9.77e-05	<0.05	SBF2 (3.4)	HDAC7 (3.2)	ATXN2L (2.9)	DIP2C (2.9)	FOXP1 (2.9)	ANKRD50 (2.7)	CORO7 (2.6)	AGAP3 (2.6)	PPP3R1 (2.5)	GNAS (2.4)
REACTOME_SIGNALING_BY_EGFR_IN_CANCER	REACTOME_SIGNALING_BY_EGFR_IN_CANCER	0.000103	<0.05	HDAC7 (3.3)	SBF2 (3.1)	FOXP1 (2.9)	ATXN2L (2.9)	DIP2C (2.8)	AGAP3 (2.7)	ANKRD50 (2.6)	CORO7 (2.6)	GNAS (2.4)	MON1A (2.4)
REACTOME_SIGNALING_BY_TGF_BETA	REACTOME_SIGNALING_BY_TGF_BETA	0.000104	<0.05	MEF2A (4.0)	NFATC1 (3.4)	UNC5B (3.2)	FNIP1 (3.0)	VASN (2.8)	TEK (2.8)	ENSG00000231721 (2.6)	VAMP3 (2.6)	ANKRD50 (2.5)	ARHGAP27 (2.5)
ENSG00000204301	NOTCH4 PPI subnetwork	0.000105	<0.05	NOTCH1 (3.9)	SOX7 (3.5)	GPR116 (3.3)	STIM2 (3.3)	KCNJ2 (3.2)	PDGFB (2.9)	CASZ1 (2.7)	ANKRD50 (2.5)	DAG1 (2.5)	ARID1B (2.5)
ENSG00000123612	ACVR1C PPI subnetwork	0.00011	<0.05	BDNF (3.8)	CRIM1 (3.6)	GLIS2 (3.4)	C15orf39 (3.2)	NFATC1 (3.0)	TBC1D1 (2.9)	LARGE (2.7)	PDGFB (2.7)	VASN (2.7)	NFATC2 (2.5)
ENSG00000100030	MAPK1 PPI subnetwork	0.000114	<0.05	ERRFI1 (3.0)	DUSP2 (2.9)	DAG1 (2.9)	HDAC7 (2.8)	CBLB (2.5)	ARHGAP27 (2.5)	PPP3R1 (2.3)	DUSP8 (2.3)	CORO7 (2.2)	ARID1B (2.2)
REACTOME_DOWNSTREAM_SIGNAL_TRANSDUCTION	REACTOME_DOWNSTREAM_SIGNAL_TRANSDUCTION	0.000119	<0.05	HDAC7 (3.4)	FOXP1 (3.3)	LINC00475 (2.9)	AGAP3 (2.7)	SBF2 (2.5)	EBF1 (2.5)	PTPRJ (2.3)	DAG1 (2.3)	PPP3R1 (2.3)	MON1A (2.2)
ENSG00000142208	AKT1 PPI subnetwork	0.000125	<0.05	UBE2H (3.7)	FOXP1 (3.3)	ARID1B (2.9)	SVIL (2.7)	CPNE3 (2.6)	REST (2.5)	MEF2A (2.5)	TBC1D1 (2.4)	DAG1 (2.3)	VAMP3 (2.3)
MP:0003396	abnormal embryonic hematopoiesis	0.000131	<0.05	TEK (4.5)	SOX7 (4.3)	C3orf54 (3.8)	HDAC7 (3.2)	ARID5B (2.8)	GPR116 (2.6)	PIEZO1 (2.6)	OR4A1P (2.4)	CNRIP1 (2.3)	PDGFB (2.2)
MP:0001175	abnormal lung morphology	0.000137	<0.05	SOX7 (2.9)	KLF5 (2.8)	GLIS2 (2.6)	GPR116 (2.6)	ENSG00000233723 (2.5)	VASN (2.5)	PIEZO1 (2.4)	PDGFB (2.4)	TEK (2.2)	FOXP1 (2.2)
MP:0011098	complete embryonic lethality during organogenesis	0.000137	<0.05	GATA6 (5.0)	SOX7 (4.8)	TEK (4.3)	REST (4.0)	GPR116 (3.4)	LPP (3.2)	UNC5B (3.0)	DAG1 (2.8)	NOTCH1 (2.6)	SLC4A2 (2.6)
MP:0001622	abnormal vasculogenesis	0.000149	<0.05	SOX7 (5.1)	GPR116 (3.5)	TEK (3.3)	SVIL (3.0)	SGMS1 (2.9)	NOTCH1 (2.9)	DIP2B (2.9)	PDGFB (2.8)	ARHGEF26 (2.6)	ARHGAP27 (2.4)
ENSG00000198646	NCOA6 PPI subnetwork	0.000153	<0.05	ATXN2L (3.1)	CCDC101 (2.9)	ARID5B (2.7)	SBF2 (2.6)	METTL7A (2.5)	SNRNP200 (2.4)	CASZ1 (2.3)	A1CF (2.3)	GPD1 (2.2)	PER3 (2.2)
MP:0003984	embryonic growth retardation	0.000163	<0.05	GATA6 (4.7)	TEK (4.1)	REST (3.8)	SOX7 (3.7)	SVIL (3.3)	UNC5B (3.0)	LPP (3.0)	DAG1 (2.9)	UBE2H (2.8)	GPR116 (2.7)
ENSG00000120693	SMAD9 PPI subnetwork	0.00021	<0.05	LINC00474 (3.9)	UNC5B (3.3)	DAG1 (2.8)	PARD3 (2.5)	VASN (2.4)	USP4 (2.2)	C15orf39 (2.1)	SNRNP200 (2.0)	ATXN2L (1.8)	POLR2B (1.8)
MP:0002884	abnormal branchial arch morphology	0.000235	<0.05	ANKRD50 (3.9)	TMTC2 (2.8)	AGGF1 (2.8)	SOX7 (2.7)	ZNF320 (2.5)	SBF2 (2.3)	GPR116 (2.3)	UNC5B (2.2)	ENSG00000220161 (2.2)	MEF2A (2.1)
MP:0004251	failure of heart looping	0.000247	<0.05	GATA6 (3.6)	ENSG00000220161 (2.6)	CASZ1 (2.5)	UNC5B (2.5)	KLHDC8B (2.4)	PIEZO1 (2.3)	MEF2A (2.2)	C15orf39 (2.2)	SLC4A2 (2.2)	PRKG1 (2.1)
ENSG00000111859	NEDD9 PPI subnetwork	0.000277	<0.05	CARD11 (3.5)	C15orf39 (3.4)	PDGFB (3.1)	CBLB (2.9)	APOBR (2.8)	LIMA1 (2.7)	ABO (2.6)	ANKRD50 (2.6)	ERRFI1 (2.6)	STIM2 (2.4)
GO:0001704	formation of primary germ layer	0.000324	<0.20	ENSG00000255496 (3.6)	BDNF-AS1 (3.4)	BDNF (3.0)	RSPO3 (2.9)	ADRA2B (2.8)	DNAH10 (2.7)	ANKRD50 (2.4)	ZNF320 (2.3)	GATA6 (2.3)	FAM186A (2.3)
ENSG00000159216	RUNX1 PPI subnetwork	0.000327	<0.20	PARD3 (3.6)	REST (3.2)	ARID1B (3.0)	NOTCH1 (2.9)	ERRFI1 (2.4)	LPP (2.2)	ATXN2L (2.1)	HDAC7 (2.0)	CASZ1 (1.9)	LGR4 (1.9)
MP:0000280	thin ventricular wall	0.000334	<0.20	GATA6 (5.9)	PLN (4.8)	REST (3.4)	LPP (3.2)	SOX7 (3.1)	ADM (2.8)	UBE2H (2.7)	ZNF827 (2.4)	SH2B1 (2.4)	ARHGAP27 (2.4)
ENSG00000006747	SCIN PPI subnetwork	0.000365	<0.20	LIMA1 (4.0)	UBE2H (2.7)	ARHGAP27 (2.5)	SLC4A2 (2.4)	CPNE3 (2.3)	CRIM1 (2.2)	TLL1 (2.2)	TEK (2.1)	LRRC19 (2.1)	LPP (2.1)
ENSG00000105173	CCNE1 PPI subnetwork	0.000377	<0.20	ARID1B (2.9)	PARD3 (2.8)	NFATC1 (2.7)	NET1 (2.5)	TRAIP (2.5)	NCAPH (2.3)	ATXN2L (2.3)	ENSG00000226101 (2.2)	STIM2 (2.2)	NOTCH1 (2.1)
ENSG00000132005	RFX1 PPI subnetwork	0.000377	<0.20	ZNF827 (4.6)	NFATC1 (3.7)	STIM2 (2.7)	ARHGEF26-AS1 (2.6)	C6orf204 (2.4)	GNAS (2.3)	CCDC92 (2.2)	FOXP1 (2.2)	ARID1B (2.2)	ENSG00000232310 (2.2)
GO:0046332	SMAD binding	0.000395	<0.20	GATA6 (3.8)	ANKRD50 (3.8)	VASN (2.8)	ERRFI1 (2.8)	GLIS2 (2.7)	ARID1B (2.6)	ADCY9 (2.6)	MEF2A (2.6)	UNC5B (2.5)	LPP (2.4)
MP:0000276	heart right ventricle hypertrophy	0.000419	<0.20	PLN (5.0)	PRKG1 (3.6)	ENSG00000235997 (2.9)	BDNF (2.9)	MEF2A (2.8)	KCNJ2 (2.6)	GATA6 (2.4)	SOX7 (2.2)	ENSG00000250610 (2.2)	ENSG00000228536 (2.1)
ENSG00000110880	CORO1C PPI subnetwork	0.000421	<0.20	LIMA1 (3.6)	SLC4A2 (2.8)	ATP10D (2.7)	GPR116 (2.5)	LRRC19 (2.4)	ARHGAP27 (2.2)	CRIM1 (2.1)	UBE2H (2.0)	MST1R (2.0)	CPNE3 (2.0)
MP:0001698	decreased embryo size	0.000421	<0.20	GATA6 (4.8)	REST (3.3)	DAG1 (3.1)	SBF2 (2.9)	TEK (2.8)	UBE2H (2.8)	LGR4 (2.7)	PARD3 (2.6)	SVIL (2.6)	LPP (2.4)
ENSG00000133794	ARNTL PPI subnetwork	0.000443	<0.20	PER3 (5.8)	ERRFI1 (4.8)	ATF1 (3.7)	DIP2C (2.9)	STIM2 (2.8)	KLHDC8B (2.8)	DUSP8 (2.5)	NET1 (2.5)	FNIP1 (2.2)	AMT (2.2)
ENSG00000157933	SKI PPI subnetwork	0.000445	<0.20	ZNF827 (3.7)	ARID1B (3.5)	GLIS2 (3.2)	CASZ1 (2.6)	MEF2A (2.4)	FNIP1 (2.2)	STIM2 (2.1)	CCDC101 (2.1)	ATF1 (2.1)	PARD3 (2.0)
GO:0018024	histone-lysine N-methyltransferase activity	0.000493	<0.20	ATXN2L (2.8)	UTS2 (2.5)	ADCY9 (2.3)	SH2B1 (2.1)	C3orf62 (2.0)	CCDC101 (1.9)	REST (1.7)	ZNF664 (1.7)	USP4 (1.7)	TRIML1 (1.6)
MP:0008088	abnormal T-helper 1 cell differentiation	0.000498	<0.20	DUSP2 (5.0)	TNFRSF9 (4.9)	NFATC1 (4.5)	ENSG00000237181 (3.3)	HDAC7 (2.8)	NFATC2 (2.8)	CARD11 (2.6)	ENSG00000233973 (2.4)	ZNF827 (2.3)	CRIM1 (2.3)
MP:0009404	centrally nucleated skeletal muscle fibers	0.000556	<0.20	ATP2A1 (6.2)	DAG1 (4.4)	COL5A3 (3.2)	PLN (3.1)	DIP2C (2.8)	SVIL (2.7)	PRKG1 (2.4)	KCNJ12 (2.4)	RNF123 (2.2)	C15orf27 (2.1)
GO:0060021	palate development	0.00056	<0.20	FAM186A (3.1)	EBF3 (2.7)	ENSG00000245857 (2.5)	VASN (2.2)	ITPRIPL1 (2.2)	ENSG00000255496 (2.1)	PTPRD (2.1)	TMEM129 (2.0)	ENSG00000231721 (1.9)	FNIP1 (1.9)
ENSG00000100393	EP300 PPI subnetwork	0.000568	<0.20	ARID5B (3.4)	ARID1B (3.2)	ATXN2L (3.2)	ATF1 (3.1)	GNAS (2.9)	NFATC1 (2.8)	CBLB (2.8)	CASZ1 (2.6)	NOTCH1 (2.6)	REST (2.4)
ENSG00000112062	MAPK14 PPI subnetwork	0.00059	<0.20	ATXN2L (3.5)	DUSP2 (3.3)	MEF2A (3.0)	ERRFI1 (2.8)	C15orf39 (2.5)	UNC5B (2.3)	KCNJ12 (2.2)	TMTC2 (2.1)	PLEKHM1 (2.0)	ADM (1.9)
ENSG00000078900	TP73 PPI subnetwork	0.000653	<0.20	ARID1B (3.0)	ATF1 (2.8)	GATA6 (2.7)	MEF2A (2.6)	PARD3 (2.4)	BNIP2 (2.4)	REST (2.4)	LIN7C (2.4)	DIP2B (2.3)	ARID5B (2.2)
MP:0010418	perimembraneous ventricular septal defect	0.000655	<0.20	REST (3.6)	LARGE (3.0)	TLL1 (2.9)	ENSG00000228536 (2.9)	PRKG1 (2.9)	ARID5B (2.7)	VASN (2.7)	GATA6 (2.5)	BDNF (2.5)	RSPO3 (2.2)
GO:0005178	integrin binding	0.000679	<0.20	COL5A3 (4.2)	TEK (3.9)	GPR116 (3.7)	PDGFB (3.4)	DAG1 (3.0)	VASN (2.8)	BNIP2 (2.6)	PRKG1 (2.4)	GLIS2 (2.4)	RSPO3 (2.3)
MP:0002192	hydrops fetalis	0.000691	<0.20	GPR116 (4.9)	TEK (4.7)	GATA6 (4.1)	CRIM1 (3.3)	KCNJ2 (3.0)	SOX7 (2.9)	C3orf54 (2.9)	VASN (2.6)	LARGE (2.5)	GLIS2 (2.4)
ENSG00000129152	MYOD1 PPI subnetwork	0.0007	<0.20	UNC5B (3.7)	C15orf39 (2.6)	NOTCH1 (2.6)	PARD3 (2.3)	EBF3 (2.2)	REST (2.2)	LIMA1 (2.0)	CCDC92 (2.0)	GNAS (2.0)	ARID1B (1.9)
MP:0000274	enlarged heart	0.000718	<0.20	PLN (5.2)	GATA6 (4.2)	TEK (3.6)	DAG1 (3.6)	UNC5B (2.6)	VASN (2.6)	ENSG00000235997 (2.5)	CRIM1 (2.5)	MEF2A (2.4)	CBLB (2.4)
GO:0005099	Ras GTPase activator activity	0.000724	<0.20	SBF2 (3.2)	APOBR (2.8)	PLEKHM1 (2.7)	MEF2A (2.5)	ATP10D (2.5)	CORO7 (2.5)	RAPGEF6 (2.5)	ANKRD50 (2.4)	SLC45A4 (2.3)	AGAP3 (2.1)
ENSG00000091831	ESR1 PPI subnetwork	0.000746	<0.20	ARID5B (4.0)	ARID1B (3.5)	TBC1D1 (2.7)	ATXN2L (2.5)	UBE2H (2.3)	FOXP1 (2.3)	SBF2 (2.2)	PARD3 (2.1)	CCDC101 (2.1)	SLC4A2 (2.1)
GO:0016279	protein-lysine N-methyltransferase activity	0.000752	<0.20	ATXN2L (2.8)	UTS2 (2.5)	C3orf62 (2.1)	ADCY9 (2.0)	TRIML1 (2.0)	CCDC101 (1.9)	SH2B1 (1.8)	ZNF664 (1.7)	FOXP1 (1.7)	OR4A1P (1.7)
GO:0016278	lysine N-methyltransferase activity	0.000752	<0.20	ATXN2L (2.8)	UTS2 (2.5)	C3orf62 (2.1)	ADCY9 (2.0)	TRIML1 (2.0)	CCDC101 (1.9)	SH2B1 (1.8)	ZNF664 (1.7)	FOXP1 (1.7)	OR4A1P (1.7)
KEGG_MAPK_SIGNALING_PATHWAY	KEGG_MAPK_SIGNALING_PATHWAY	0.000758	<0.20	DUSP2 (3.9)	DUSP8 (3.3)	BDNF (3.1)	ENSG00000255496 (2.9)	KCNJ12 (2.7)	BDNF-AS1 (2.7)	HDAC7 (2.5)	PDGFB (2.5)	MOB2 (2.4)	AGAP3 (2.2)
REACTOME_SIGNALING_BY_FGFR	REACTOME_SIGNALING_BY_FGFR	0.000761	<0.20	DIP2C (3.2)	GNAS (2.5)	HDAC7 (2.3)	LINC00475 (2.3)	SBF2 (2.2)	AGAP3 (2.2)	RSPO3 (2.2)	FOXP1 (2.2)	TLL1 (2.2)	ENSG00000255496 (2.1)
ENSG00000147010	SH3KBP1 PPI subnetwork	0.000777	<0.20	ATXN2L (3.5)	LIMA1 (3.2)	PLEKHM1 (2.9)	EBF1 (2.8)	GPR116 (2.5)	MEF2A (2.5)	CBLB (2.3)	ANKRD50 (2.3)	RABEP2 (2.2)	TBC1D1 (2.1)
KEGG_PROSTATE_CANCER	KEGG_PROSTATE_CANCER	0.000779	<0.20	REST (2.6)	C15orf39 (2.5)	UBE2H (2.4)	FOXP1 (2.4)	DAG1 (2.4)	SLC12A2 (2.2)	UNC5B (2.2)	NOTCH1 (2.2)	LGR4 (2.1)	ANKRD50 (2.1)
ENSG00000103126	AXIN1 PPI subnetwork	0.000818	<0.20	ARID1B (3.7)	MEF2A (2.9)	HOMER2 (2.7)	SH2B1 (2.7)	UNC5B (2.7)	MOB2 (2.5)	RAPGEF6 (2.4)	ZNF664 (2.3)	VAMP3 (2.3)	CCDC92 (2.2)
MP:0000596	abnormal liver development	0.000841	<0.20	GATA6 (3.0)	REST (2.3)	C15orf39 (2.3)	TEK (2.2)	SOX7 (2.1)	ERRFI1 (2.1)	GPR116 (2.1)	OR4A1P (1.9)	NET1 (1.9)	ANKRD50 (1.9)
ENSG00000116473	RAP1A PPI subnetwork	0.00087	<0.20	CAMTA1 (4.1)	VAMP3 (3.7)	MEF2A (3.0)	SOX7 (2.6)	CPNE3 (2.5)	DIP2C (2.2)	CORO7 (2.2)	RHOA (2.2)	HDAC7 (2.2)	SBF2 (2.0)
ENSG00000128487	SPECC1 PPI subnetwork	0.00089	<0.20	LIMA1 (4.0)	SLC4A2 (3.0)	RHOA (2.8)	CRIM1 (2.7)	KLF5 (2.6)	UBE2H (2.6)	LPP (2.3)	PARD3 (2.2)	CPNE3 (2.1)	TPCN2 (2.0)
ENSG00000122641	INHBA PPI subnetwork	0.000895	<0.20	CRIM1 (4.3)	BDNF (3.1)	RSPO3 (3.0)	PDGFB (2.8)	CLN3 (2.8)	TLL1 (2.6)	GATA6 (2.4)	DIP2C (2.3)	SGMS1 (2.2)	DAG1 (2.2)
ENSG00000198742	SMURF1 PPI subnetwork	0.000905	<0.20	PARD3 (3.9)	UBE2H (3.5)	BNIP2 (3.4)	MEF2A (2.9)	LGR4 (2.6)	PER3 (2.4)	ANKRD50 (2.1)	DIP2C (2.1)	USP4 (1.9)	ERRFI1 (1.9)
MP:0004076	abnormal vitelline vascular remodeling	0.000913	<0.20	GPR116 (5.2)	TEK (4.8)	SOX7 (4.7)	GATA6 (3.5)	ANKRD50 (3.0)	UNC5B (3.0)	REST (2.7)	SORBS2 (2.3)	LPP (2.2)	ENSG00000235997 (2.2)
ENSG00000114739	ACVR2B PPI subnetwork	0.000915	<0.20	UNC5B (5.1)	ANKRD50 (2.6)	TEK (2.6)	SGMS1 (2.4)	ZNF827 (2.4)	REST (2.3)	FOXP1 (2.3)	ABO (2.3)	LARP4 (2.2)	HOMER2 (2.2)
MP:0001786	skin edema	0.000922	<0.20	SOX7 (4.7)	TEK (4.5)	GPR116 (4.4)	NFATC1 (3.0)	PDGFB (2.7)	C3orf54 (2.5)	CCDC92 (2.4)	ADRA2B (2.3)	CASZ1 (2.3)	CNRIP1 (2.1)
ENSG00000159251	ACTC1 PPI subnetwork	0.000926	<0.20	LPP (4.2)	PLN (3.5)	CPNE3 (2.9)	RHOA (2.7)	ARID1B (2.3)	UBE2H (2.3)	ARID5B (2.2)	KLF5 (2.0)	LIMA1 (1.9)	PPP3R1 (1.9)
MP:0001544	abnormal cardiovascular system physiology	0.000943	<0.20	PLN (7.1)	ENSG00000235997 (4.5)	PRKG1 (3.6)	ADRA1D (3.3)	KLHDC8B (2.9)	GPD1 (2.6)	RSPO3 (2.5)	TEK (2.3)	MDFIC (2.3)	MEF2A (2.2)
ENSG00000172725	CORO1B PPI subnetwork	0.000976	<0.20	ATP10D (4.1)	CRIM1 (3.2)	LIMA1 (2.9)	UNC5B (2.5)	GPR116 (2.4)	SBF2 (2.3)	TEK (2.2)	C3orf54 (2.2)	LIN7C (2.0)	ADCY9 (2.0)
ENSG00000120265	PCMT1 PPI subnetwork	0.00105	<0.20	ADCY9 (3.1)	PDGFB (2.9)	SBF2 (2.5)	PPP3R1 (2.3)	PTPRJ (2.3)	TLL1 (2.2)	UBE2H (2.2)	C6orf204 (1.8)	BRD7P3 (1.8)	ARID1B (1.7)
GO:0004702	receptor signaling protein serine/threonine kinase activity	0.00107	<0.20	ARHGAP27 (3.6)	PLEKHM1 (2.7)	FOXP1 (2.6)	STIM2 (2.5)	SGMS1 (2.4)	ARID5B (2.3)	ITPRIPL1 (2.2)	SULT1A2 (2.2)	SLC4A2 (2.1)	SBF2 (2.1)
ENSG00000132153	DHX30 PPI subnetwork	0.00108	<0.20	TUFM (2.8)	C3orf27 (2.8)	ANKRD50 (2.7)	ARID1B (2.6)	CNGB3 (2.6)	ADCY9 (2.3)	PINX1 (2.1)	C15orf39 (2.1)	REST (2.0)	LINC00474 (2.0)
REACTOME_SIGNALING_BY_NOTCH	REACTOME_SIGNALING_BY_NOTCH	0.00113	<0.20	NOTCH1 (6.3)	DAG1 (4.3)	GPR116 (3.4)	ENSG00000232310 (2.9)	SOX7 (2.8)	LINC00475 (2.7)	CASZ1 (2.5)	TEK (2.4)	PTPRJ (2.3)	SVIL (2.3)
MP:0008803	abnormal placental labyrinth vasculature morphology	0.00115	<0.20	DAG1 (3.8)	TRIML1 (2.7)	ERRFI1 (2.6)	ARHGAP27 (2.6)	CRIM1 (2.5)	ADM (2.5)	LPP (2.5)	UNC5B (2.5)	REST (2.4)	CCDC92 (2.3)
GO:0010627	regulation of intracellular protein kinase cascade	0.00121	<0.20	BDNF (2.5)	KCNJ2 (2.4)	PDGFB (2.3)	ENSG00000249873 (2.2)	ERRFI1 (2.2)	SLC4A2 (2.1)	HDAC7 (2.0)	C6orf204 (2.0)	TMEM127 (1.9)	MOB2 (1.9)
ENSG00000112049	ENSG00000112049 PPI subnetwork	0.00123	<0.20	NOTCH1 (5.9)	GLIS2 (3.6)	PDGFB (3.1)	SOX7 (3.1)	GPR116 (2.9)	TEK (2.8)	KCNJ2 (2.7)	C15orf39 (2.6)	NFATC1 (2.5)	MST1R (2.5)
MP:0005031	abnormal trophoblast layer morphology	0.00125	<0.20	DAG1 (3.1)	SVIL (3.0)	TPCN2 (2.6)	REST (2.6)	APOBR (2.5)	SLC4A2 (2.2)	UBE2H (2.2)	LPP (2.1)	GPR116 (2.1)	LINC00343 (2.0)
GO:0070848	response to growth factor stimulus	0.0013	<0.20	LINC00474 (3.1)	LINC00475 (2.6)	GNAS (2.6)	ADCY9 (2.4)	LARGE (2.3)	C3orf54 (2.3)	TEK (2.2)	VASN (2.2)	ANKRD50 (2.1)	SOX7 (2.1)
MP:0005244	hemopericardium	0.0013	<0.20	ENSG00000250610 (4.9)	GATA6 (4.3)	CRIM1 (4.1)	GPR116 (3.2)	LINC00475 (2.9)	SVIL (2.7)	UNC5B (2.6)	PIEZO1 (2.5)	DAG1 (2.5)	ATP10D (2.5)
REACTOME_CIRCADIAN_CLOCK	REACTOME_CIRCADIAN_CLOCK	0.0013	<0.20	PER3 (7.0)	FNIP1 (4.9)	ERRFI1 (3.5)	ATF1 (2.8)	ARID1B (2.7)	DUSP8 (2.6)	ARID5B (2.4)	SBF2 (2.4)	REST (2.3)	ADM (2.2)
GO:0005160	transforming growth factor beta receptor binding	0.00131	<0.20	MEF2A (4.0)	GATA6 (3.7)	TEK (3.6)	VASN (3.3)	BDNF (3.2)	GLIS2 (3.0)	ANKRD50 (2.9)	UNC5B (2.7)	LINC00475 (2.4)	CRIM1 (2.3)
REACTOME_SIGNALING_BY_ERBB2	REACTOME_SIGNALING_BY_ERBB2	0.00131	<0.20	FOXP1 (3.4)	HDAC7 (2.8)	FASTK (2.8)	SBF2 (2.6)	CCDC92 (2.4)	AGAP3 (2.4)	UBE2H (2.2)	SH2B1 (2.2)	CPNE3 (2.1)	ANKRD50 (2.0)
ENSG00000069869	NEDD4 PPI subnetwork	0.00132	<0.20	CASZ1 (3.2)	GNAS (2.3)	NFATC1 (2.3)	TUBAL3 (2.3)	UBA7 (2.3)	ARID5B (2.2)	PDGFB (2.1)	MDFIC (2.1)	ENSG00000232310 (2.0)	PARD3 (1.9)
MP:0002260	abnormal thyroid cartilage morphology	0.00137	<0.20	NOS1 (3.6)	HOMER2 (3.0)	PTPRD (2.9)	EBF3 (2.7)	ENSG00000220161 (2.4)	LARGE (2.1)	UNC5B (2.1)	NFATC1 (2.0)	ENSG00000245857 (1.9)	GLIS2 (1.9)
ENSG00000173210	ABLIM3 PPI subnetwork	0.00137	<0.20	LIMA1 (4.3)	SLC4A2 (3.2)	KLF5 (2.8)	CRIM1 (2.8)	RHOA (2.7)	LPP (2.7)	ALDH1B1 (2.6)	UBE2H (2.4)	TPCN2 (2.3)	PARD3 (2.1)
ENSG00000162419	GMEB1 PPI subnetwork	0.00137	<0.20	ARID1B (3.0)	FNIP1 (3.0)	ARID5B (3.0)	REST (2.9)	ANKRD50 (2.7)	CBLB (2.4)	RAPGEF6 (2.3)	ENSG00000232310 (2.2)	UBE2H (2.2)	PLEKHM1 (2.1)
ENSG00000145781	COMMD10 PPI subnetwork	0.00138	<0.20	TBC1D28 (2.4)	SLC4A2 (2.2)	PIEZO1 (2.2)	AGAP3 (2.0)	ENSG00000233930 (1.9)	CLN3 (1.9)	TNFRSF9 (1.8)	MON1A (1.8)	TBC1D1 (1.8)	ENSG00000204685 (1.8)
ENSG00000176165	FOXG1 PPI subnetwork	0.00138	<0.20	ARID1B (3.9)	ANKRD50 (3.6)	REST (3.4)	PARD3 (3.2)	LGR4 (3.2)	C15orf39 (2.9)	ENSG00000226386 (2.6)	NFATC1 (2.5)	UBE2H (2.1)	NOTCH1 (2.0)
MP:0004462	small basisphenoid bone	0.00139	<0.20	NFATC1 (4.0)	GLIS2 (3.7)	NET1 (3.2)	VASN (2.9)	REST (2.9)	EBF3 (2.9)	CAMTA1 (2.6)	SORBS2 (2.5)	RSPO3 (2.5)	LINC00475 (2.4)
MP:0006138	congestive heart failure	0.00142	<0.20	PLN (6.0)	GATA6 (4.1)	GPR116 (3.5)	EBF3 (3.2)	CASZ1 (3.0)	GPD1 (3.0)	CBLB (2.8)	NOTCH1 (2.8)	TEK (2.7)	RSPO3 (2.5)
ENSG00000118260	CREB1 PPI subnetwork	0.00144	<0.20	ARID1B (3.4)	STIM2 (2.6)	KCNJ12 (2.5)	TMPRSS12 (2.4)	LPP (2.4)	CORO7 (2.3)	GNAS (2.3)	TBC1D1 (2.1)	ABO (2.1)	MDFIC (2.1)
ENSG00000120910	PPP3CC PPI subnetwork	0.00146	<0.20	LPP (3.5)	SORBS2 (2.8)	TBC1D1 (2.5)	FOXP1 (2.5)	ENSG00000234015 (2.4)	CARD11 (2.4)	C3orf54 (2.4)	SMARCD1 (2.3)	NFATC1 (2.3)	SBF2 (2.2)
MP:0005333	decreased heart rate	0.00147	<0.20	SORBS2 (4.7)	PLN (4.4)	GPR116 (3.5)	GATA6 (3.4)	TEK (3.4)	ENSG00000235997 (3.3)	ALDH1B1 (2.8)	PRKG1 (2.8)	SOX7 (2.7)	ADRA1D (2.6)
ENSG00000171681	ATF7IP PPI subnetwork	0.00149	<0.20	LINC00474 (3.6)	GPR116 (3.1)	ENSG00000250610 (2.9)	SLC4A2 (2.9)	USP4 (2.7)	DAG1 (2.7)	PALM2 (2.6)	C15orf39 (2.6)	TEK (2.6)	COL5A3 (2.5)
ENSG00000101331	C20orf160 PPI subnetwork	0.0015	<0.20	LIMA1 (4.0)	SLC4A2 (3.1)	CRIM1 (2.7)	KLF5 (2.7)	RHOA (2.6)	UBE2H (2.5)	LPP (2.5)	PARD3 (2.3)	TPCN2 (2.2)	CPNE3 (2.2)
MP:0010029	abnormal basicranium morphology	0.00155	<0.20	FBLN7 (4.4)	MEF2A (3.7)	UNC5B (3.5)	NFATC1 (3.4)	ENSG00000220161 (2.9)	ZNF320 (2.4)	SORBS2 (2.3)	TPCN2 (2.1)	TMTC2 (2.0)	RSPO3 (2.0)
ENSG00000113758	DBN1 PPI subnetwork	0.00156	<0.20	RHOA (3.5)	LPP (2.9)	ARID5B (2.8)	SVIL (2.5)	PTPRJ (2.4)	PPP3R1 (2.4)	C3orf62 (2.2)	KLF5 (2.1)	MEF2A (2.0)	FOXP1 (1.9)
GO:0008134	transcription factor binding	0.00158	<0.20	FOXP1 (3.8)	GATA6 (3.6)	NFATC1 (3.4)	ARID1B (3.3)	ATXN2L (3.3)	REST (2.7)	NOTCH1 (2.5)	C15orf39 (2.3)	UNC5B (2.2)	CASZ1 (2.2)
REACTOME_SIGNALING_BY_PDGF	REACTOME_SIGNALING_BY_PDGF	0.00162	<0.20	COL5A3 (5.0)	VASN (3.7)	DAG1 (3.1)	EBF1 (3.0)	HDAC7 (3.0)	NFATC1 (2.6)	GPR116 (2.6)	GLIS2 (2.5)	PTPRJ (2.5)	ENSG00000237181 (2.4)
MP:0002135	abnormal kidney morphology	0.00162	<0.20	PRKG1 (3.5)	VASN (3.5)	RSPO3 (3.1)	TEK (2.7)	LRRC19 (2.6)	BDNF (2.6)	ERRFI1 (2.4)	GPR116 (2.4)	CRIM1 (2.1)	GLIS2 (2.1)
MP:0004189	abnormal alveolar process morphology	0.00163	<0.20	TNFRSF9 (4.8)	DUSP2 (3.2)	KCNJ2 (2.8)	FBLN7 (2.7)	GLIS2 (2.6)	CBLB (2.5)	NFATC1 (2.5)	IL27 (2.5)	MDFIC (2.4)	PTPRD (2.2)
GO:0048333	mesodermal cell differentiation	0.00164	<0.20	TLL1 (3.6)	FAM186A (3.5)	BDNF-AS1 (3.2)	TBC1D28 (3.1)	LINC00343 (3.1)	ZNF320 (2.8)	ENSG00000220161 (2.7)	BRD7P3 (2.6)	RSPO3 (2.5)	ENSG00000241956 (2.3)
GO:0071363	cellular response to growth factor stimulus	0.00164	<0.20	LINC00474 (2.7)	GNAS (2.7)	C3orf54 (2.6)	EBF1 (2.4)	LARGE (2.4)	VASN (2.3)	ENSG00000250610 (2.1)	LINC00475 (2.0)	ADCY9 (2.0)	MEF2A (1.9)
ENSG00000124587	PEX6 PPI subnetwork	0.00164	<0.20	ZNF827 (3.3)	TUBAL3 (2.6)	UBE2H (2.4)	VAMP3 (2.2)	TMTC2 (2.2)	PER3 (2.2)	ARID1B (2.1)	CAMTA1 (2.1)	SOX7 (2.1)	LARGE (2.0)
GO:0033017	sarcoplasmic reticulum membrane	0.00165	<0.20	ATP2A1 (6.9)	SVIL (3.5)	KCNJ12 (3.3)	NOS1 (3.1)	STIM2 (2.3)	ARHGEF26-AS1 (1.9)	PRKG1 (1.8)	LPP (1.7)	NFATC1 (1.6)	ENSG00000245857 (1.6)
ENSG00000169083	AR PPI subnetwork	0.00167	<0.20	ARID1B (3.6)	REST (3.5)	ARID5B (3.2)	UBE2H (2.8)	LPP (2.4)	ATF1 (2.4)	USP4 (2.3)	SVIL (2.2)	SNRNP200 (2.1)	C15orf39 (2.1)
GO:0004721	phosphoprotein phosphatase activity	0.00168	<0.20	STARD7 (3.0)	NFATC1 (2.5)	HOMER2 (2.3)	DIP2B (2.2)	PLEKHM1 (2.2)	ERRFI1 (2.2)	STIM2 (2.2)	USP4 (2.0)	BDNF (2.0)	HDAC7 (2.0)
KEGG_TGF_BETA_SIGNALING_PATHWAY	KEGG_TGF_BETA_SIGNALING_PATHWAY	0.0017	<0.20	UNC5B (4.9)	CRIM1 (3.7)	NFATC1 (2.8)	MEF2A (2.7)	GATA6 (2.6)	GLIS2 (2.5)	SGMS1 (2.5)	VASN (2.5)	RSPO3 (2.4)	FBLN7 (2.3)
ENSG00000065559	MAP2K4 PPI subnetwork	0.0017	<0.20	ARHGAP27 (2.9)	TUBAL3 (2.6)	ANKRD55 (2.5)	MOB2 (2.5)	AGAP3 (2.5)	RAPGEF6 (2.4)	ENSG00000237181 (2.4)	STIM2 (2.4)	SGMS1 (2.2)	HDAC7 (2.2)
ENSG00000198087	CD2AP PPI subnetwork	0.00173	<0.20	CBLB (2.7)	APOBR (2.6)	ANKRD50 (2.4)	CARD11 (2.2)	SLC12A2 (2.1)	LIMA1 (2.0)	C6orf204 (2.0)	ATXN2L (1.9)	RAPGEF6 (1.9)	ENSG00000232310 (1.8)
ENSG00000074181	NOTCH3 PPI subnetwork	0.00175	<0.20	NOTCH1 (6.8)	GLIS2 (4.4)	DAG1 (2.9)	SOX7 (2.6)	BRSK2 (2.6)	STIM2 (2.5)	CASZ1 (2.5)	SVIL (2.4)	PDGFB (2.4)	EBF1 (2.2)
MP:0010373	myeloid hyperplasia	0.00179	<0.20	NFATC1 (4.4)	NFATC2 (3.2)	TBC1D1 (2.9)	RAPGEF6 (2.6)	ZNF827 (2.3)	STIM2 (2.0)	C9orf82 (2.0)	PDGFB (2.0)	CD19 (1.9)	CARD11 (1.8)
ENSG00000166949	SMAD3 PPI subnetwork	0.00182	<0.20	ARID1B (3.4)	C15orf39 (2.5)	REST (2.5)	ATXN2L (2.4)	SGMS1 (2.3)	DUSP8 (2.3)	MDFIC (2.2)	PARD3 (2.2)	AGGF1 (2.0)	PLEKHM1 (2.0)
GO:0005057	receptor signaling protein activity	0.00187	<0.20	ANKRD50 (2.8)	FOXP1 (2.8)	DUSP2 (2.8)	USP4 (2.7)	TLL1 (2.5)	TEK (2.5)	ITPRIPL1 (2.5)	APOBR (2.2)	RAPGEF6 (2.2)	SULT1A2 (2.2)
MP:0001505	hunched posture	0.0019	<0.20	PIEZO1 (2.8)	SGMS1 (2.6)	RNF123 (2.5)	SLC12A2 (2.5)	SH2B1 (2.5)	FNIP1 (2.3)	PER3 (2.2)	COL5A3 (2.0)	PDGFB (1.9)	EBF1 (1.9)
MP:0001914	hemorrhage	0.00191	<0.20	TEK (4.2)	GPR116 (3.9)	SOX7 (3.5)	DAG1 (3.4)	VASN (3.0)	REST (2.9)	COL5A3 (2.7)	GLIS2 (2.6)	LPP (2.6)	ADM (2.6)
MP:0002932	abnormal joint morphology	0.00192	<0.20	GLIS2 (3.5)	COL5A3 (3.2)	FBLN7 (3.2)	VASN (2.5)	UNC5B (2.2)	DIP2C (2.0)	TBC1D1 (1.8)	PTPRD (1.8)	C15orf27 (1.8)	EBF1 (1.7)
ENSG00000134250	NOTCH2 PPI subnetwork	0.00193	<0.20	NOTCH1 (5.6)	BRSK2 (3.0)	GLIS2 (3.0)	MST1R (2.6)	KLHDC8B (2.4)	DAG1 (2.4)	EBF1 (2.4)	SVIL (2.3)	SOX7 (2.3)	CBLB (2.3)
MP:0004486	decreased response of heart to induced stress	0.00194	<0.20	STIM2 (3.3)	GATA6 (3.3)	SVIL (2.7)	C8orf83 (2.6)	ZNF827 (2.5)	ZNF320 (2.3)	ENSG00000249873 (2.1)	ENSG00000235997 (2.1)	ENSG00000233723 (2.1)	ENSG00000226386 (2.1)
REACTOME_NF:KB_IS_ACTIVATED_AND_SIGNALS_SURVIVAL	REACTOME_NF:KB_IS_ACTIVATED_AND_SIGNALS_SURVIVAL	0.00195	<0.20	AMPD3 (3.6)	ENSG00000259134 (2.4)	PDGFB (2.3)	CLN3 (2.2)	BDNF (2.2)	ARID5B (2.1)	KCNJ12 (2.1)	TNFRSF9 (2.0)	NUPR1 (1.9)	NFATC1 (1.8)
MP:0000166	abnormal chondrocyte morphology	0.002	<0.20	PTPRD (4.4)	FBLN7 (3.8)	NUPR1 (3.5)	UNC5B (3.5)	NFATC1 (2.7)	HOMER2 (2.5)	RSPO3 (2.4)	VASN (2.4)	GLIS2 (2.2)	LGR4 (2.2)
GO:0070411	I-SMAD binding	0.00201	<0.20	ANKRD50 (4.4)	UNC5B (4.1)	GLIS2 (3.1)	ZNF827 (2.9)	MST1R (2.9)	PARD3 (2.9)	ARID1B (2.8)	VAMP3 (2.7)	VASN (2.6)	REST (2.6)
ENSG00000146648	EGFR PPI subnetwork	0.00203	<0.20	HDAC7 (3.6)	MST1R (2.7)	ERRFI1 (2.7)	ANKRD50 (2.5)	CPNE3 (2.4)	LIMA1 (2.4)	MEF2A (2.4)	SVIL (2.3)	ENSG00000231721 (2.3)	PTPRJ (2.1)
ENSG00000198911	SREBF2 PPI subnetwork	0.00206	<0.20	C15orf39 (3.5)	ATXN2L (3.4)	SMARCD1 (2.8)	ABO (2.5)	CORO7 (2.4)	DAG1 (2.4)	HDAC7 (2.4)	ENSG00000225399 (2.4)	NFATC2 (2.4)	ARID1B (2.3)
ENSG00000125845	BMP2 PPI subnetwork	0.00208	<0.20	RSPO3 (4.8)	ANKRD50 (3.7)	UNC5B (3.5)	CRIM1 (2.9)	SGMS1 (2.8)	MEF2A (2.5)	LARGE (2.5)	TEK (2.4)	OCA2 (2.4)	PALM2 (2.4)
GO:0007507	heart development	0.00212	<0.20	GATA6 (3.5)	KLHDC8B (3.4)	UNC5B (3.2)	PLN (3.1)	LARGE (2.8)	FAM186A (2.8)	SOX7 (2.6)	ZNF827 (2.5)	PRKG1 (2.5)	TEK (2.3)
REACTOME_GAB1_SIGNALOSOME	REACTOME_GAB1_SIGNALOSOME	0.00216	<0.20	LINC00475 (3.4)	FASTK (2.7)	UBE2H (2.6)	EBF1 (2.6)	SH2B1 (2.4)	NOTCH1 (2.3)	ATXN2L (2.2)	DUSP8 (2.1)	HDAC7 (2.1)	ARHGAP27 (2.0)
GO:0005024	transforming growth factor beta-activated receptor activity	0.00219	<0.20	TEK (5.1)	ADCY9 (3.3)	LPP (3.2)	SGMS1 (3.1)	GATA6 (3.0)	PARD3 (2.8)	RSPO3 (2.6)	CCDC92 (2.5)	DAG1 (2.5)	ANKRD50 (2.2)
MP:0001954	respiratory distress	0.00222	<0.20	GPR116 (3.1)	GLIS2 (3.0)	NOTCH1 (2.7)	UNC5B (2.6)	EBF3 (2.5)	PRKG1 (2.3)	VASN (2.2)	TMTC2 (2.2)	SOX7 (2.2)	ADCY9 (2.1)
ENSG00000124813	RUNX2 PPI subnetwork	0.00222	<0.20	ARID1B (3.6)	REST (3.5)	PARD3 (2.9)	ZNF827 (2.7)	TBC1D1 (2.6)	PALM2 (2.6)	NOTCH1 (2.5)	DNAH10 (2.4)	DUSP2 (2.2)	PDGFB (2.1)
ENSG00000039319	ZFYVE16 PPI subnetwork	0.00222	<0.20	PARD3 (4.6)	CASZ1 (2.9)	LGR4 (2.7)	UNC5B (2.6)	CBLB (2.5)	MOB2 (2.4)	HOMER2 (2.3)	MDFIC (2.3)	TMEM17 (2.3)	CRIM1 (2.1)
ENSG00000163466	ARPC2 PPI subnetwork	0.00227	<0.20	RHOA (3.2)	PALM2 (2.8)	LPP (2.8)	MEF2A (2.6)	TBC1D1 (2.5)	ENSG00000235997 (2.3)	FOXP1 (2.0)	LINC00342 (2.0)	PDGFB (1.9)	PPP3R1 (1.9)
ENSG00000175189	INHBC PPI subnetwork	0.0023	<0.20	TLL1 (4.0)	CRIM1 (3.6)	UNC5B (3.2)	BDNF (3.1)	PDGFB (2.6)	ITPRIPL1 (2.6)	TMEM127 (2.4)	LARGE (2.4)	ENSG00000228536 (2.3)	DNAH10 (2.2)
MP:0000291	enlarged pericardium	0.00232	<0.20	TEK (4.9)	SOX7 (4.1)	GPR116 (4.0)	LPP (3.2)	SGMS1 (3.2)	NOTCH1 (2.9)	ANKRD50 (2.8)	PDGFB (2.7)	CRIM1 (2.6)	ARHGAP27 (2.5)
MP:0004810	decreased hematopoietic stem cell number	0.00234	<0.20	TEK (3.7)	ARID5B (3.2)	REST (3.1)	NOTCH1 (3.0)	SOX7 (2.8)	ITPRIPL1 (2.7)	HDAC7 (2.6)	ARHGAP27 (2.6)	BDNF (2.5)	PIEZO1 (2.2)
MP:0003056	abnormal hyoid bone morphology	0.00238	<0.20	EBF3 (3.7)	BDNF-AS1 (3.4)	PTPRD (3.0)	ENSG00000255496 (2.8)	NFATC1 (2.7)	UNC5B (2.5)	NOTCH1 (2.4)	ZNF320 (2.3)	BDNF (2.2)	GLIS2 (2.2)
ENSG00000141646	SMAD4 PPI subnetwork	0.00241	<0.20	ARID1B (3.0)	PPP3R1 (2.7)	GNAS (2.5)	UBE2H (2.5)	RHOA (2.5)	KLHDC8B (2.3)	DUSP2 (2.2)	ENSG00000241956 (2.1)	C15orf39 (2.1)	FNIP1 (2.1)
MP:0001270	distended abdomen	0.00242	<0.20	NOS1 (2.7)	GLIS2 (2.7)	EBF3 (2.4)	NFATC1 (1.9)	KCNJ2 (1.9)	ENSG00000226386 (1.8)	ENSG00000233723 (1.8)	ENSG00000245857 (1.7)	ATP10D (1.6)	CLN3 (1.6)
ENSG00000139567	ACVRL1 PPI subnetwork	0.00246	<0.20	TEK (4.4)	GPR116 (3.7)	PDGFB (3.4)	PTPRJ (2.5)	ITPRIPL1 (2.2)	ANKRD50 (2.2)	SOX7 (2.1)	NFATC1 (2.1)	ARHGAP27 (2.1)	TMEM127 (2.1)
ENSG00000165410	CFL2 PPI subnetwork	0.00249	<0.20	LIMA1 (3.6)	TCTA (2.6)	VAMP3 (2.6)	GPR116 (2.6)	ATP10D (2.5)	ENSG00000250610 (2.3)	GLIS2 (2.2)	TEK (2.1)	ARHGAP27 (2.1)	UNC5B (2.0)
REACTOME_SIGNALING_BY_SCF:KIT	REACTOME_SIGNALING_BY_SCF:KIT	0.00259	<0.20	HDAC7 (2.8)	DIP2B (2.7)	C15orf39 (2.5)	USP4 (2.5)	CPNE3 (2.4)	ENSG00000234015 (2.3)	ARHGAP27 (2.2)	LINC00475 (2.2)	ANKRD50 (2.2)	UBA7 (2.2)
GO:0043410	positive regulation of MAPK cascade	0.00263	<0.20	BDNF (3.3)	ENSG00000233973 (2.6)	KCNJ2 (2.4)	PDGFB (2.4)	ENSG00000255496 (2.2)	BDNF-AS1 (2.2)	ENSG00000250610 (2.2)	ENSG00000237181 (2.2)	ENSG00000253695 (2.2)	ENSG00000224514 (2.1)
MP:0001726	abnormal allantois morphology	0.00263	<0.20	TEK (4.4)	GPR116 (3.8)	SOX7 (3.7)	CNGB3 (2.7)	UNC5B (2.5)	ZNF664 (2.4)	AGAP3 (2.4)	PDGFB (2.4)	DNAH10 (2.2)	C15orf27 (2.2)
GO:0005924	cell-substrate adherens junction	0.00267	<0.20	LPP (4.5)	SORBS2 (4.3)	SVIL (4.1)	PLN (3.9)	TBC1D1 (3.9)	PDGFB (3.8)	APOBR (2.8)	GLIS2 (2.7)	ERRFI1 (2.4)	PARD3 (2.4)
ENSG00000005339	CREBBP PPI subnetwork	0.00269	<0.20	ATXN2L (4.1)	ARID1B (3.4)	C15orf39 (3.2)	EBF3 (2.9)	UBA7 (2.9)	ARID5B (2.9)	NOTCH1 (2.6)	GNAS (2.4)	SMARCD1 (2.4)	ATF1 (2.3)
MP:0003449	abnormal intestinal goblet cell morphology	0.0027	<0.20	TNFRSF9 (3.8)	SLC12A2 (3.6)	MST1R (2.6)	KLF5 (2.3)	C6orf204 (2.2)	NOTCH1 (2.0)	DAG1 (1.8)	NFATC2 (1.7)	ENSG00000249873 (1.7)	ENSG00000220161 (1.6)
REACTOME_PIP3_ACTIVATES_AKT_SIGNALING	REACTOME_PIP3_ACTIVATES_AKT_SIGNALING	0.00277	<0.20	LINC00475 (3.3)	FASTK (3.1)	EBF1 (2.5)	ATXN2L (2.4)	RNF123 (2.4)	DUSP8 (2.2)	SH2B1 (2.2)	FOXP1 (2.2)	ADCY9 (2.1)	UBE2H (2.0)
GO:0005516	calmodulin binding	0.00282	<0.20	ATP2A1 (5.2)	FOXP1 (3.6)	PRKAR1B (3.0)	PLN (3.0)	BSN (2.8)	SLC12A2 (2.6)	CAMKV (2.6)	SVIL (2.5)	DIP2C (2.4)	ZNF827 (2.3)
ENSG00000100014	SPECC1L PPI subnetwork	0.00285	<0.20	ATP10D (3.1)	UBE2H (2.6)	UNC5B (2.5)	LIMA1 (2.5)	ARHGAP27 (2.3)	LRRC19 (2.2)	MST1R (2.2)	SLC4A2 (2.0)	CRIM1 (1.9)	C3orf54 (1.9)
GO:0030055	cell-substrate junction	0.00287	<0.20	LPP (4.3)	SORBS2 (4.2)	SVIL (3.9)	TBC1D1 (3.8)	PLN (3.8)	PDGFB (3.6)	APOBR (2.8)	GLIS2 (2.4)	NET1 (2.4)	PARD3 (2.4)
ENSG00000071909	MYO3B PPI subnetwork	0.00289	<0.20	LIMA1 (4.3)	ATP10D (3.5)	CRIM1 (2.7)	GPR116 (2.6)	ARHGAP27 (2.5)	LRRC19 (2.5)	UNC5B (2.3)	UBE2H (2.2)	RHOA (2.2)	LPP (2.2)
MP:0006144	increased systemic arterial systolic blood pressure	0.00293	<0.20	TEK (4.5)	GPR116 (4.1)	KLHDC8B (3.3)	RSPO3 (3.1)	MOB2 (2.6)	ENSG00000224514 (2.5)	LRRC19 (2.5)	GPD1 (2.4)	EBF1 (2.2)	NOTCH1 (2.2)
MP:0001689	incomplete somite formation	0.00295	<0.20	AGGF1 (3.9)	TEK (3.7)	REST (3.5)	SOX7 (3.1)	GPR116 (3.0)	NOTCH1 (2.7)	ATF1 (2.6)	KLHDC8B (2.6)	ANKRD50 (2.5)	GATA6 (2.4)
REACTOME_DOWNSTREAM_SIGNALING_OF_ACTIVATED_FGFR	REACTOME_DOWNSTREAM_SIGNALING_OF_ACTIVATED_FGFR	0.00297	<0.20	DIP2C (3.3)	HDAC7 (2.7)	LINC00475 (2.6)	FOXP1 (2.4)	SBF2 (2.3)	EBF1 (2.2)	TLL1 (2.2)	LIN7C (2.2)	ENSG00000255496 (2.1)	C3orf54 (2.1)
ENSG00000106299	WASL PPI subnetwork	0.00299	<0.20	LIMA1 (4.1)	RHOA (3.2)	TBC1D1 (3.0)	RABEP2 (2.5)	LPP (2.5)	VAMP3 (2.3)	BNIP2 (2.2)	NFATC2 (2.2)	TCTA (2.1)	CARD11 (2.0)
ENSG00000074047	GLI2 PPI subnetwork	0.00299	<0.20	ARID1B (2.7)	EBF1 (2.7)	CAMTA1 (2.6)	LIN7C (2.3)	MEF2A (2.2)	PLEKHM1 (2.2)	STIM2 (2.2)	EBF3 (2.2)	NOTCH1 (2.0)	CBLB (2.0)
ENSG00000131759	RARA PPI subnetwork	0.00304	<0.20	ARID5B (3.6)	SVIL (2.9)	CASZ1 (2.7)	PARD3 (2.6)	NFATC2 (2.6)	ATF1 (2.6)	SBF2 (2.4)	ARID1B (2.3)	ABO (2.2)	UBE2H (2.2)
MP:0011186	abnormal visceral endoderm morphology	0.00307	<0.20	SOX7 (3.2)	LGR4 (2.9)	DIP2B (2.8)	DUSP8 (2.8)	SBF2 (2.6)	ENSG00000228536 (2.6)	PARD3 (2.6)	A1CF (2.4)	TRIML1 (2.3)	LARGE (2.2)
GO:0051019	mitogen-activated protein kinase binding	0.00312	<0.20	SGMS1 (3.2)	PLEKHM1 (2.8)	ARID1B (2.8)	ENSG00000233930 (2.8)	SH2B1 (2.7)	TLL1 (2.5)	PER3 (2.4)	ENSG00000249873 (2.4)	CBLB (2.4)	GNAS-AS1 (2.3)
ENSG00000138798	EGF PPI subnetwork	0.00312	<0.20	GPR116 (3.4)	PLEKHM1 (3.0)	LGR4 (3.0)	HDAC7 (2.6)	PARD3 (2.5)	ATXN2L (2.4)	C3orf54 (2.3)	GNAS (2.2)	ANKRD50 (2.1)	LPP (2.1)
MP:0008495	decreased IgG1 level	0.00314	<0.20	CD19 (8.4)	DUSP2 (4.9)	NFATC1 (4.8)	CARD11 (4.4)	EBF1 (3.3)	TNFRSF9 (3.1)	RABEP2 (2.9)	HDAC7 (2.5)	CBLB (2.2)	NFATC2 (2.0)
KEGG_PATHWAYS_IN_CANCER	KEGG_PATHWAYS_IN_CANCER	0.00316	<0.20	GLIS2 (3.8)	REST (3.0)	DAG1 (2.9)	PDGFB (2.8)	NOTCH1 (2.7)	BDNF (2.5)	KLF5 (2.5)	ADM (2.3)	ENSG00000250610 (2.0)	MEF2A (2.0)
ENSG00000214021	TTLL3 PPI subnetwork	0.00319	<0.20	RHOA (4.4)	C3orf54 (2.9)	PDGFB (2.7)	PALM2 (2.5)	TBC1D1 (2.3)	VAMP3 (2.2)	RAPGEF6 (2.2)	CAMTA1 (2.1)	GNAS (2.1)	FOXP1 (2.1)
GO:0006816	calcium ion transport	0.00323	<0.20	MACROD2 (2.8)	NOS1 (2.5)	ADCY9 (2.4)	PRKG1 (2.4)	ENSG00000226386 (2.3)	ADRA1D (2.1)	DNAH10 (2.1)	C3orf27 (2.1)	KCNJ12 (2.0)	ABO (2.0)
ENSG00000166333	ILK PPI subnetwork	0.00324	<0.20	TBC1D1 (3.7)	APEH (3.6)	PIEZO1 (3.3)	POLR2B (3.1)	SNRNP200 (3.1)	DIP2B (2.5)	RNF123 (2.5)	LPP (2.5)	ALDH1B1 (2.3)	UBE2H (2.3)
GO:0005925	focal adhesion	0.00325	<0.20	LPP (4.5)	SORBS2 (4.2)	TBC1D1 (4.0)	PDGFB (3.9)	SVIL (3.8)	PLN (3.0)	APOBR (2.9)	GLIS2 (2.8)	ERRFI1 (2.6)	PIEZO1 (2.6)
MP:0003795	abnormal bone structure	0.00327	<0.20	VASN (4.6)	FBLN7 (3.6)	NUPR1 (3.4)	NFATC1 (3.3)	COL5A3 (2.9)	ENSG00000259134 (2.8)	LRRC19 (2.7)	EBF3 (2.7)	MEF2A (2.7)	PTPRD (2.4)
GO:0031401	positive regulation of protein modification process	0.00331	<0.20	ENSG00000249873 (2.2)	ATP10D (2.2)	IL27 (2.1)	USP4 (2.1)	ANKRD50 (2.1)	SGMS1 (2.0)	PIEZO1 (2.0)	FNIP1 (2.0)	PARK7 (1.8)	BNIP2 (1.7)
MP:0005358	abnormal incisor morphology	0.00332	<0.20	UNC5B (4.2)	FBLN7 (3.0)	PTPRD (3.0)	KLF5 (2.7)	DIP2C (2.4)	NET1 (2.3)	GLIS2 (2.2)	PARD3 (2.0)	ATP10D (2.0)	NFATC1 (1.9)
ENSG00000140009	ESR2 PPI subnetwork	0.00332	<0.20	ARID1B (3.0)	TBC1D1 (2.8)	CASZ1 (2.5)	ZNF827 (2.4)	ENSG00000225399 (2.3)	NFATC1 (2.1)	GLIS2 (2.0)	MEF2A (2.0)	TRIML1 (2.0)	NFATC2 (2.0)
MP:0011099	complete lethality throughout fetal growth and development	0.00334	<0.20	TEK (4.0)	GPR116 (3.0)	SOX7 (2.8)	GATA6 (2.8)	ANKRD50 (2.7)	ARID1B (2.6)	DAG1 (2.5)	CRIM1 (2.5)	SBF2 (2.5)	PIEZO1 (2.4)
MP:0005312	pericardial effusion	0.00336	<0.20	PLN (4.3)	SBF2 (3.6)	TEK (3.4)	GATA6 (3.4)	SORBS2 (3.0)	DIP2B (3.0)	ENSG00000232310 (2.9)	KLHDC8B (2.6)	SOX7 (2.6)	DAG1 (2.6)
ENSG00000093167	LRRFIP2 PPI subnetwork	0.00337	<0.20	GPR116 (2.7)	LRRC19 (2.6)	CAMTA1 (2.6)	VAMP3 (2.4)	ENSG00000250610 (2.2)	C3orf54 (2.1)	TEK (2.0)	ZNF664 (2.0)	ENSG00000259134 (2.0)	PDGFB (1.9)
ENSG00000182718	ANXA2 PPI subnetwork	0.00341	<0.20	RHOA (5.1)	PTPRJ (3.9)	PPP3R1 (3.2)	LINC00342 (2.9)	CPNE3 (2.6)	AMT (2.6)	BNIP2 (2.4)	DIP2B (2.3)	SVIL (2.2)	LPP (2.1)
GO:0005083	small GTPase regulator activity	0.00347	<0.20	CORO7 (4.1)	SBF2 (3.4)	DIP2B (3.1)	MEF2A (3.0)	APOBR (3.0)	ARHGAP27 (2.9)	GPR116 (2.8)	AGAP3 (2.4)	LIMA1 (2.3)	TEK (2.3)
ENSG00000149930	TAOK2 PPI subnetwork	0.00351	<0.20	ATP10D (3.4)	GPR116 (2.7)	UBE2H (2.6)	TLL1 (2.6)	MST1R (2.4)	LIMA1 (2.3)	FASTK (2.2)	ARHGAP27 (2.1)	PDGFB (2.1)	LRRC19 (2.0)
MP:0000116	abnormal tooth development	0.00351	<0.20	KCNJ2 (3.6)	GLIS2 (3.4)	TLL1 (2.8)	KLF5 (2.8)	UNC5B (2.8)	PTPRD (2.6)	EBF3 (2.5)	REST (2.3)	PARD3 (2.1)	NOS1 (2.0)
ENSG00000166866	MYO1A PPI subnetwork	0.00351	<0.20	PDGFB (3.8)	LIMA1 (3.3)	CRIM1 (3.3)	TBC1D1 (3.1)	PLN (2.7)	MEF2A (2.4)	LINC00475 (2.3)	BRD7P3 (2.3)	BDNF (2.2)	C3orf54 (2.2)
ENSG00000170035	UBE2E3 PPI subnetwork	0.00352	<0.20	SBF2 (3.4)	UBE2H (2.9)	BNIP2 (2.7)	ERRFI1 (2.6)	ANKRD50 (2.5)	PTPRJ (2.5)	NFATC2 (2.4)	FOXP1 (2.3)	FNIP1 (2.2)	MEF2A (2.2)
KEGG_VASCULAR_SMOOTH_MUSCLE_CONTRACTION	KEGG_VASCULAR_SMOOTH_MUSCLE_CONTRACTION	0.00353	<0.20	LPP (5.4)	PLN (5.0)	GPR116 (3.6)	PRKG1 (3.1)	TEK (3.1)	ENSG00000250610 (3.0)	SVIL (2.9)	TBC1D1 (2.8)	SORBS2 (2.6)	C3orf54 (2.2)
MP:0003974	abnormal endocardium morphology	0.00354	<0.20	TEK (8.1)	SOX7 (5.9)	GPR116 (4.9)	MEF2A (3.3)	PDGFB (3.1)	RSPO3 (3.0)	GATA6 (2.7)	NOTCH1 (2.4)	SVIL (2.3)	CASZ1 (2.1)
ENSG00000182093	WRB PPI subnetwork	0.00354	<0.20	ARID1B (2.9)	PRKG1 (2.9)	STARD7 (2.4)	PARD3 (2.3)	SNRNP200 (2.2)	REST (2.1)	DIP2B (2.0)	ADCY9 (1.9)	SBF2 (1.9)	ZNF827 (1.8)
MP:0011353	expanded mesangial matrix	0.00355	<0.20	ENSG00000259134 (5.9)	SULT1A2 (3.6)	ENSG00000250610 (3.1)	NUPR1 (2.8)	VASN (2.6)	LINC00475 (2.5)	C6orf204 (2.4)	MDFIC (2.4)	PRKG1 (2.2)	RSPO3 (2.2)
MP:0002428	abnormal semicircular canal morphology	0.00357	<0.20	EBF3 (3.8)	KLF5 (3.8)	CASZ1 (3.0)	ENSG00000245937 (2.9)	KCNJ2 (2.4)	ENSG00000259134 (2.3)	ANKRD55 (2.3)	NOTCH1 (2.3)	KCNJ12 (2.1)	SLC12A2 (2.1)
ENSG00000185591	SP1 PPI subnetwork	0.00357	<0.20	ATXN2L (4.1)	NFATC1 (4.0)	ARID1B (3.6)	REST (3.6)	NET1 (3.0)	PDGFB (2.5)	HDAC7 (2.4)	STIM2 (2.4)	ATF1 (2.2)	TBC1D1 (2.1)
GO:0044344	cellular response to fibroblast growth factor stimulus	0.00358	<0.20	BSN-AS2 (2.9)	LGR4 (2.8)	LARGE (2.7)	LINC00474 (2.6)	ENSG00000234015 (2.3)	REST (2.3)	ANAPC13 (2.2)	TLL1 (2.2)	GNAS (2.1)	ENSG00000255496 (2.1)
GO:0071774	response to fibroblast growth factor stimulus	0.00358	<0.20	BSN-AS2 (2.9)	LGR4 (2.8)	LARGE (2.7)	LINC00474 (2.6)	ENSG00000234015 (2.3)	REST (2.3)	ANAPC13 (2.2)	TLL1 (2.2)	GNAS (2.1)	ENSG00000255496 (2.1)
MP:0000522	kidney cortex cysts	0.00359	<0.20	VASN (3.7)	ENSG00000259134 (3.1)	LINC00343 (3.1)	LRRC19 (2.7)	RSPO3 (2.6)	GLIS2 (2.6)	NOS1 (2.2)	ADRA2B (2.1)	LINC00474 (1.9)	ARHGEF26 (1.8)
ENSG00000100888	CHD8 PPI subnetwork	0.00359	<0.20	CCDC101 (3.2)	CLN3 (2.8)	TUFM (2.7)	SH2B1 (2.6)	ARID1B (2.4)	REST (2.3)	FNIP1 (2.3)	PPP3R1 (2.1)	ENSG00000233723 (2.1)	ATXN2L (2.0)
KEGG_INOSITOL_PHOSPHATE_METABOLISM	KEGG_INOSITOL_PHOSPHATE_METABOLISM	0.00359	<0.20	TPCN2 (2.7)	TBC1D1 (2.4)	RAPGEF6 (2.4)	ENSG00000205014 (2.2)	ATP10D (2.1)	STIM2 (2.1)	SLC45A4 (2.1)	ANKRD55 (1.9)	LIMA1 (1.9)	ENSG00000232310 (1.8)
GO:0001934	positive regulation of protein phosphorylation	0.0036	<0.20	IL27 (3.1)	ENSG00000249873 (2.9)	FNIP1 (2.2)	ANKRD50 (2.1)	CRIM1 (2.1)	REST (2.0)	MDFIC (2.0)	NFATC2 (1.9)	ENSG00000254588 (1.9)	ADCY9 (1.9)
GO:0019838	growth factor binding	0.00361	<0.20	VASN (5.6)	GPR116 (4.4)	DAG1 (3.9)	CRIM1 (3.7)	COL5A3 (3.1)	TEK (3.0)	NUPR1 (3.0)	ERRFI1 (2.9)	UNC5B (2.9)	PDGFB (2.7)
GO:0060070	canonical Wnt receptor signaling pathway	0.0037	<0.20	GLIS2 (2.8)	HOMER2 (2.7)	UNC5B (2.4)	RSPO3 (2.3)	PARD3 (2.2)	LGR4 (2.1)	KLF5 (2.1)	ENSG00000226386 (2.1)	ANKRD50 (2.0)	C15orf27 (2.0)
ENSG00000188386	PPP3R2 PPI subnetwork	0.00371	<0.20	LPP (3.2)	CARD11 (2.9)	ENSG00000234015 (2.7)	SGMS1 (2.4)	NFATC2 (2.3)	SORBS2 (2.2)	TBC1D1 (2.1)	ENSG00000233930 (2.1)	C3orf27 (2.1)	FOXP1 (2.1)
ENSG00000141232	TOB1 PPI subnetwork	0.00376	<0.20	PARD3 (2.7)	C8orf83 (2.6)	FOXP1 (2.5)	CPNE3 (2.5)	ENSG00000253695 (2.4)	ARID1B (2.3)	SBF2 (2.2)	ANKRD50 (2.0)	ARHGEF26-AS1 (2.0)	MEF2A (2.0)
ENSG00000174775	HRAS PPI subnetwork	0.00376	<0.20	AMPD3 (3.3)	STIM2 (3.2)	MEF2A (3.1)	RAPGEF6 (2.7)	CORO7 (2.7)	SBF2 (2.6)	APOBR (2.6)	ANKRD50 (2.5)	ENSG00000231721 (2.5)	PDGFB (2.4)
ENSG00000149257	SERPINH1 PPI subnetwork	0.0038	<0.20	ZNF664 (2.8)	SLC4A2 (2.5)	LIMA1 (2.4)	CCDC92 (2.3)	UBE2H (2.3)	TBC1D1 (2.2)	ATP10D (2.2)	TEK (2.1)	FAM186A (2.1)	LPP (2.1)
GO:0000122	negative regulation of transcription from RNA polymerase II promoter	0.00385	<0.20	PER3 (3.0)	ARID5B (2.7)	CASZ1 (2.4)	NOTCH1 (2.4)	DUSP8 (2.1)	ARID1B (2.1)	REST (2.1)	GNAS (2.0)	NFATC1 (2.0)	ZNF320 (2.0)
MP:0000820	abnormal choroid plexus morphology	0.00389	<0.20	GLIS2 (2.7)	EBF1 (2.6)	SORBS2 (2.5)	EBF3 (2.3)	FBLN7 (2.2)	LINC00475 (2.2)	PIEZO1 (2.1)	ZNF827 (2.0)	KCNJ12 (2.0)	LGR4 (1.8)
GO:0034446	substrate adhesion-dependent cell spreading	0.0039	<0.20	SBF2 (2.9)	LPP (2.7)	ENSG00000226386 (2.4)	PER3 (2.2)	ZNF664 (2.1)	ATP10D (2.1)	TLL1 (2.1)	LARGE (2.1)	ARID5B (1.9)	SLC12A2 (1.9)
MP:0011086	partial postnatal lethality	0.00394	<0.20	NOTCH1 (4.2)	EBF3 (4.1)	GNAS (3.3)	GLIS2 (3.2)	CBLB (3.0)	EBF1 (2.8)	CRIM1 (2.6)	GPR116 (2.6)	LPP (2.6)	UNC5B (2.5)
MP:0002871	albuminuria	0.00399	<0.20	GPD1 (3.3)	CBLB (3.1)	VASN (3.0)	SLC4A2 (2.8)	ENSG00000259134 (2.7)	FBLN7 (2.7)	HDAC7 (2.6)	LINC00475 (2.6)	MDFIC (2.5)	GPR116 (2.5)
MP:0004787	abnormal dorsal aorta morphology	0.00399	<0.20	SOX7 (6.9)	GPR116 (6.8)	TEK (6.0)	PDGFB (3.8)	ADM (3.2)	UNC5B (3.2)	GATA6 (3.1)	NOTCH1 (3.1)	CBLB (2.8)	REST (2.6)
ENSG00000197045	GMFB PPI subnetwork	0.00401	<0.20	GPR116 (2.8)	ATP10D (2.6)	LIMA1 (2.4)	TBC1D1 (2.2)	VASN (2.2)	VAMP3 (2.2)	CCDC92 (2.1)	PTPRJ (2.0)	SBF2 (1.9)	UNC5B (1.9)
MP:0003227	abnormal vascular branching morphogenesis	0.00405	<0.20	GPR116 (6.6)	TEK (5.0)	SOX7 (4.5)	PDGFB (3.4)	C3orf54 (3.2)	C6orf204 (3.1)	HDAC7 (3.1)	UNC5B (2.8)	ARHGAP27 (2.8)	NOTCH1 (2.4)
MP:0003141	cardiac fibrosis	0.00421	<0.20	PLN (7.0)	PRKG1 (3.9)	ENSG00000235997 (3.4)	ADM (2.8)	SVIL (2.7)	GATA6 (2.6)	STARD7 (2.5)	ATP2A1 (2.5)	BDNF (2.4)	A1CF (2.3)
ENSG00000112964	GHR PPI subnetwork	0.00423	<0.20	TNFRSF9 (5.9)	IL27 (4.7)	ENSG00000237181 (2.7)	DUSP2 (2.6)	ARID5B (2.3)	KCNJ2 (2.3)	AMPD3 (2.1)	ERRFI1 (2.1)	TLL1 (1.8)	NFATC1 (1.8)
GO:0051149	positive regulation of muscle cell differentiation	0.00425	<0.20	C15orf27 (3.7)	ENSG00000253695 (3.0)	TMTC2 (2.6)	ENSG00000233723 (2.3)	ZNF827 (2.2)	PTPRD (2.0)	METTL7A (1.8)	CCDC36 (1.8)	PPP3R1 (1.8)	STIM2 (1.7)
MP:0001915	intracranial hemorrhage	0.00429	<0.20	COL5A3 (3.9)	SVIL (3.5)	UNC5B (3.5)	EBF1 (2.9)	SOX7 (2.8)	C3orf54 (2.6)	EBF3 (2.3)	GLIS2 (2.2)	DAG1 (2.1)	GPR116 (2.1)
ENSG00000171992	SYNPO PPI subnetwork	0.0043	<0.20	LIMA1 (3.8)	SLC4A2 (2.6)	ARHGAP27 (2.6)	LRRC19 (2.6)	UBE2H (2.4)	SBF2 (2.4)	MST1R (2.2)	LPP (2.2)	TLL1 (2.0)	FASTK (1.9)
ENSG00000147162	OGT PPI subnetwork	0.00431	<0.20	DIP2C (2.6)	ATXN2L (2.4)	SLC4A2 (2.3)	ADCY9 (2.1)	STARD7 (2.0)	AGGF1 (2.0)	TUFM (1.9)	C3orf27 (1.9)	FAM186A (1.9)	ARHGEF26 (1.9)
ENSG00000117020	AKT3 PPI subnetwork	0.00433	<0.20	TBC1D1 (3.1)	TPCN2 (2.5)	MEF2A (2.4)	CLN3 (2.4)	LARGE (2.3)	LPP (2.3)	CAMTA1 (2.3)	FOXP1 (2.2)	DIP2C (2.1)	SBF2 (2.1)
MP:0001719	absent vitelline blood vessels	0.00438	<0.20	TEK (5.4)	GATA6 (4.3)	SOX7 (4.1)	C3orf54 (3.8)	GPR116 (3.4)	CNRIP1 (3.0)	ADM (2.9)	HDAC7 (2.9)	KLHDC8B (2.8)	LPP (2.7)
MP:0003084	abnormal skeletal muscle fiber morphology	0.0044	<0.20	ATP2A1 (8.9)	SVIL (3.8)	DAG1 (3.3)	PLN (2.7)	NOS1 (2.6)	PIEZO1 (2.5)	KCNJ12 (2.3)	COL5A3 (2.2)	RNF123 (2.2)	ALDH1B1 (2.1)
MP:0002652	thin myocardium	0.00444	<0.20	PLN (3.3)	GATA6 (3.3)	REST (2.7)	LPP (2.6)	FAM186A (2.5)	PLEKHM1 (2.5)	ANKRD50 (2.1)	GLIS2 (1.8)	SORBS2 (1.8)	CBLB (1.7)
GO:0045446	endothelial cell differentiation	0.00448	<0.20	TEK (4.7)	GPR116 (4.3)	SOX7 (3.6)	PDGFB (3.5)	TLL1 (3.4)	SORBS2 (2.4)	ENSG00000233973 (2.2)	C3orf54 (2.1)	CNRIP1 (2.0)	NOTCH1 (2.0)
ENSG00000170365	SMAD1 PPI subnetwork	0.0045	<0.20	PARD3 (4.2)	ARID1B (4.0)	SGMS1 (2.8)	RSPO3 (2.8)	ANKRD50 (2.8)	UBE2H (2.8)	CBLB (2.6)	FNIP1 (2.4)	CRIM1 (2.3)	ENSG00000226386 (2.3)
GO:0001525	angiogenesis	0.00451	<0.20	SOX7 (5.9)	TEK (4.5)	GPR116 (4.4)	PDGFB (3.7)	COL5A3 (3.3)	ADM (2.8)	ENSG00000250610 (2.6)	UNC5B (2.6)	RSPO3 (2.4)	TLL1 (2.4)
GO:0031589	cell-substrate adhesion	0.00455	<0.20	PRKG1 (3.2)	TLL1 (2.6)	GLIS2 (2.6)	ENSG00000226386 (2.6)	VASN (2.6)	DAG1 (2.5)	ENSG00000250610 (2.4)	FBLN7 (2.4)	COL5A3 (2.4)	OR4A1P (2.2)
ENSG00000197879	MYO1C PPI subnetwork	0.00455	<0.20	PIEZO1 (3.0)	RHOA (2.8)	PLN (2.8)	CRIM1 (2.5)	SLC4A2 (2.3)	LPP (2.2)	APOBR (2.1)	DNAH10 (2.1)	SVIL (2.0)	ARID5B (2.0)
ENSG00000107404	DVL1 PPI subnetwork	0.00458	<0.20	PARD3 (4.0)	NET1 (3.3)	ANKRD50 (3.1)	DAG1 (3.1)	GLIS2 (2.8)	ZNF827 (2.7)	HOMER2 (2.6)	CRIM1 (2.5)	LGR4 (2.3)	VAMP3 (2.3)
GO:0008543	fibroblast growth factor receptor signaling pathway	0.00464	<0.20	BSN-AS2 (2.5)	REST (2.5)	LARGE (2.4)	LIN7C (2.4)	DIP2C (2.4)	GNAS (2.3)	LGR4 (2.3)	ENSG00000245937 (2.3)	ENSG00000234015 (2.2)	ENSG00000255496 (2.1)
GO:0004675	transmembrane receptor protein serine/threonine kinase activity	0.00471	<0.20	TEK (5.3)	GATA6 (4.0)	ADCY9 (3.6)	PARD3 (3.3)	LPP (3.0)	SGMS1 (2.7)	RSPO3 (2.7)	ANKRD50 (2.5)	CCDC92 (2.2)	SOX7 (2.2)
REACTOME_BMAL1CLOCKNPAS2_ACTIVATES_GENE_EXPRESSION	REACTOME_BMAL1CLOCKNPAS2_ACTIVATES_GENE_EXPRESSION	0.00473	<0.20	PER3 (7.6)	FNIP1 (4.7)	ERRFI1 (3.8)	ATF1 (3.0)	DUSP8 (2.9)	SBF2 (2.4)	PARD3 (2.3)	ADM (2.2)	ZNF827 (2.1)	NFATC2 (2.1)
REACTOME_NEPHRIN_INTERACTIONS	REACTOME_NEPHRIN_INTERACTIONS	0.00478	<0.20	DAG1 (3.3)	LARGE (3.0)	LPP (2.9)	ADRA1D (2.8)	LIMA1 (2.7)	SBF2 (2.5)	RAPGEF6 (2.4)	GNAS-AS1 (2.3)	STIM2 (2.3)	ENSG00000259134 (2.3)
ENSG00000070159	PTPN3 PPI subnetwork	0.00482	<0.20	ARHGAP27 (4.7)	MST1R (4.2)	NOTCH1 (3.2)	PARD3 (2.5)	C15orf39 (2.5)	TMTC2 (2.1)	UBE2H (2.0)	BNIP2 (1.9)	KLF5 (1.8)	NET1 (1.7)
GO:0002062	chondrocyte differentiation	0.00485	<0.20	FBLN7 (4.3)	ENSG00000220161 (3.1)	BDNF-AS1 (2.6)	PTPRD (2.5)	MEF2A (2.3)	GLIS2 (2.3)	C15orf27 (2.2)	SLC12A2 (2.1)	VASN (2.0)	EBF3 (1.9)
ENSG00000096717	SIRT1 PPI subnetwork	0.00497	<0.20	ATF1 (3.1)	ARID1B (3.1)	REST (2.5)	SLC45A4 (2.2)	ENSG00000233930 (2.2)	DUSP8 (2.0)	NOTCH1 (1.9)	GATA6 (1.9)	NFATC1 (1.9)	RHOA (1.8)
ENSG00000101966	XIAP PPI subnetwork	0.00497	<0.20	CNGB3 (2.8)	UBA7 (2.6)	GTF2A2 (2.5)	REST (2.0)	ITPRIPL1 (2.0)	PDGFB (1.7)	C3orf54 (1.7)	UBE2H (1.7)	C6orf204 (1.7)	ATP10D (1.6)
MP:0002753	dilated heart left ventricle	0.00501	<0.20	PLN (8.4)	GATA6 (3.7)	TEK (3.3)	ATP2A1 (3.2)	SVIL (2.7)	ENSG00000235997 (2.5)	SOX7 (2.5)	GPR116 (2.2)	SORBS2 (2.1)	BRD7P3 (2.1)
ENSG00000070018	LRP6 PPI subnetwork	0.00501	<0.20	PRKG1 (4.5)	LGR4 (3.0)	CRIM1 (2.7)	KLF5 (2.6)	HOMER2 (2.6)	BDNF (2.5)	ARID5B (2.4)	DAG1 (2.4)	ENSG00000235997 (2.3)	NET1 (2.2)
GO:0001944	vasculature development	0.00504	<0.20	SOX7 (5.5)	TEK (4.3)	GPR116 (3.9)	COL5A3 (3.5)	PDGFB (3.3)	VASN (3.2)	UNC5B (2.9)	RSPO3 (2.8)	CNRIP1 (2.6)	ADM (2.5)
MP:0002108	abnormal muscle morphology	0.00505	<0.20	ATP2A1 (4.2)	COL5A3 (3.3)	NOS1 (3.2)	DAG1 (3.0)	SVIL (3.0)	TMTC2 (2.8)	EBF3 (2.3)	PDGFB (2.2)	GPD1 (2.2)	ENSG00000233723 (2.1)
MP:0000292	distended pericardium	0.00505	<0.20	REST (3.5)	TEK (3.4)	DAG1 (3.4)	SOX7 (2.9)	SORBS2 (2.7)	ANKRD50 (2.3)	GATA6 (2.1)	RNF123 (2.0)	LARGE (1.9)	UBE2H (1.9)
MP:0003567	abnormal fetal cardiomyocyte proliferation	0.00506	<0.20	ADM (3.0)	PLN (2.7)	GATA6 (2.6)	ENSG00000205014 (2.3)	ENSG00000259134 (2.1)	GNAS (2.0)	IL27 (1.9)	APOBR (1.9)	ENSG00000234015 (1.9)	ZNF827 (1.8)
ENSG00000172216	CEBPB PPI subnetwork	0.00507	<0.20	PER3 (4.9)	ATXN2L (3.7)	ARID1B (3.7)	REST (3.4)	ATF1 (3.3)	ARID5B (3.1)	FOXP1 (3.0)	NFATC1 (3.0)	NUPR1 (2.3)	C15orf39 (2.2)
MP:0003935	abnormal craniofacial development	0.00508	<0.20	KLF5 (2.9)	MST1R (2.7)	CASZ1 (2.4)	SOX7 (2.3)	SLC4A2 (2.3)	PARD3 (2.3)	NFATC1 (2.2)	NOTCH1 (2.2)	EBF3 (2.2)	LGR4 (2.2)
ENSG00000105664	COMP PPI subnetwork	0.00514	<0.20	BRD7P3 (3.2)	ENSG00000228536 (3.0)	PIEZO1 (2.5)	MEF2A (2.4)	VASN (2.3)	FBLN7 (2.3)	APOBR (2.2)	NFATC1 (2.1)	SLC4A2 (2.0)	RSPO3 (1.9)
ENSG00000080815	PSEN1 PPI subnetwork	0.00515	<0.20	NOTCH1 (3.1)	VAMP3 (2.6)	DAG1 (2.4)	PER3 (2.2)	NET1 (2.1)	DIP2C (1.9)	SBF2 (1.9)	ERRFI1 (1.9)	CAMTA1 (1.8)	BNIP2 (1.8)
GO:0016922	ligand-dependent nuclear receptor binding	0.00521	<0.20	C3orf62 (2.6)	LGR4 (2.4)	ZNF827 (2.3)	USP4 (2.1)	PALM2 (2.0)	ARID1B (2.0)	REST (1.8)	TMEM127 (1.8)	ARID5B (1.7)	ENSG00000259134 (1.7)
ENSG00000121989	ACVR2A PPI subnetwork	0.00522	<0.20	UNC5B (4.0)	TEK (3.1)	ANKRD50 (3.1)	CRIM1 (2.9)	VASN (2.7)	PARD3 (2.5)	GATA6 (2.4)	SBF2 (2.3)	RSPO3 (2.2)	ADCY9 (2.1)
GO:0060828	regulation of canonical Wnt receptor signaling pathway	0.00524	<0.20	ENSG00000220161 (3.2)	GLIS2 (2.6)	RSPO3 (2.6)	KLF5 (2.5)	ENSG00000226386 (2.4)	ENSG00000204685 (2.4)	ENSG00000225399 (2.4)	HOMER2 (2.2)	ANKRD50 (2.1)	PARD3 (2.1)
GO:0017038	protein import	0.00526	<0.20	PAM16 (3.0)	BRD7P3 (2.8)	CAMTA1 (2.2)	TCTA (2.1)	ARID1B (2.1)	ENSG00000233930 (2.0)	FOXP1 (1.9)	TMEM129 (1.9)	FAM186A (1.9)	LIN7C (1.7)
GO:0004722	protein serine/threonine phosphatase activity	0.00531	<0.20	NFATC1 (3.1)	CPNE3 (2.6)	STARD7 (2.6)	RNF123 (2.5)	MOB2 (2.4)	FASTK (2.4)	KCNJ2 (2.2)	PPP3R1 (2.2)	TMEM127 (2.1)	ADCY9 (1.9)
GO:0046580	negative regulation of Ras protein signal transduction	0.00532	<0.20	ENSG00000245857 (3.4)	ENSG00000234015 (2.9)	ANKRD50 (2.7)	PALM2 (2.6)	SBF2 (2.6)	BDNF-AS1 (2.4)	KCNJ2 (2.4)	ENSG00000228536 (2.3)	PLEKHM1 (2.2)	NICN1 (1.8)
KEGG_CHRONIC_MYELOID_LEUKEMIA	KEGG_CHRONIC_MYELOID_LEUKEMIA	0.00536	<0.20	UBE2H (3.0)	PTPRJ (2.8)	MEF2A (2.5)	ENSG00000250610 (2.5)	ANKRD50 (2.3)	SLC4A2 (2.1)	LINC00475 (2.0)	PIEZO1 (2.0)	C6orf204 (1.8)	LIN7C (1.8)
ENSG00000166913	YWHAB PPI subnetwork	0.00541	<0.20	MEF2A (3.4)	SVIL (3.1)	UBE2H (2.4)	PARD3 (2.3)	ZNF664 (2.3)	CASZ1 (2.2)	DIP2C (2.1)	PLEKHM1 (2.0)	ERRFI1 (2.0)	ADCY9 (2.0)
MP:0006354	abnormal fourth branchial arch artery morphology	0.00542	<0.20	SOX7 (4.9)	TEK (4.5)	GPR116 (4.0)	NOTCH1 (2.8)	ADM (2.7)	ZNF320 (2.6)	PDGFB (2.6)	FOXP1 (2.5)	UNC5B (2.5)	ENSG00000250610 (2.5)
MP:0003419	delayed endochondral bone ossification	0.00545	<0.20	PTPRD (3.1)	UNC5B (3.0)	EBF1 (3.0)	KLF5 (2.9)	MDFIC (2.7)	CRIM1 (2.5)	RSPO3 (2.5)	GLIS2 (2.5)	ENSG00000234015 (2.5)	TLL1 (2.4)
ENSG00000150093	ITGB1 PPI subnetwork	0.00545	<0.20	COL5A3 (4.3)	LPP (3.9)	SVIL (3.7)	GPR116 (3.2)	CRIM1 (3.2)	DAG1 (3.1)	PIEZO1 (3.0)	VASN (2.8)	BNIP2 (2.4)	ENSG00000250610 (2.4)
MP:0000285	abnormal heart valve morphology	0.00547	<0.20	CRIM1 (3.4)	RSPO3 (3.1)	BDNF (3.1)	SGMS1 (2.8)	GATA6 (2.8)	VASN (2.6)	ARHGEF26 (2.6)	TEK (2.6)	CERS5 (2.5)	ENSG00000235997 (2.5)
REACTOME_SEMAPHORIN_INTERACTIONS	REACTOME_SEMAPHORIN_INTERACTIONS	0.00548	<0.20	LPP (3.6)	PDGFB (3.1)	TCTA (2.9)	DAG1 (2.5)	CERS5 (2.5)	APOBR (2.5)	VAMP3 (2.5)	ANKRD50 (2.4)	UNC5B (2.2)	BDNF (2.1)
ENSG00000162552	WNT4 PPI subnetwork	0.00549	<0.20	LGR4 (3.6)	KCNJ12 (3.4)	SORBS2 (3.4)	NET1 (3.0)	C15orf27 (2.9)	KLF5 (2.2)	HOMER2 (2.1)	NOS1 (2.1)	GATA6 (2.0)	C6orf204 (2.0)
ENSG00000180530	NRIP1 PPI subnetwork	0.0055	<0.20	A1CF (3.4)	BRD7P3 (3.3)	MDFIC (2.9)	ENSG00000241956 (2.6)	KLHDC8B (2.4)	FASTK (2.2)	ATF1 (2.1)	ARID5B (1.9)	GATA6 (1.8)	RSPO3 (1.8)
ENSG00000170345	FOS PPI subnetwork	0.00556	<0.20	SOX7 (3.1)	ATF1 (3.0)	NFATC1 (2.9)	DUSP8 (2.8)	ARID1B (2.7)	DUSP2 (2.6)	STIM2 (2.2)	CASZ1 (1.9)	ATXN2L (1.9)	DIP2B (1.8)
MP:0004783	abnormal cardinal vein morphology	0.00556	<0.20	GPR116 (6.6)	TEK (6.2)	SOX7 (4.4)	UNC5B (3.6)	PDGFB (3.5)	CRIM1 (3.2)	TLL1 (3.1)	COL5A3 (2.8)	HDAC7 (2.6)	ANKRD50 (2.5)
KEGG_ADHERENS_JUNCTION	KEGG_ADHERENS_JUNCTION	0.00557	<0.20	SBF2 (4.5)	PARD3 (4.3)	LPP (3.7)	MEF2A (3.3)	LGR4 (3.2)	DAG1 (3.2)	ENSG00000226386 (3.2)	RHOA (3.1)	REST (2.9)	ERRFI1 (2.8)
GO:0003706	ligand-regulated transcription factor activity	0.00558	<0.20	GLIS2 (3.6)	SH2B1 (2.9)	ARID5B (2.8)	DAG1 (2.8)	NOTCH1 (2.6)	UBE2H (2.4)	GATA6 (2.4)	SLC4A2 (2.0)	TRIML1 (1.9)	PARD3 (1.8)
ENSG00000067900	ROCK1 PPI subnetwork	0.00558	<0.20	RHOA (3.3)	VAMP3 (3.1)	TBC1D1 (2.8)	MOB2 (2.8)	PLN (2.5)	ENSG00000250610 (2.5)	SVIL (2.5)	TCTA (2.5)	LPP (2.4)	ENSG00000225399 (2.2)
KEGG_RENAL_CELL_CARCINOMA	KEGG_RENAL_CELL_CARCINOMA	0.0056	<0.20	ADM (3.3)	PTPRJ (3.3)	ANKRD50 (2.6)	UBE2H (2.5)	GPR116 (2.2)	LIN7C (2.1)	PLEKHM1 (2.1)	SBF2 (2.1)	MEF2A (2.1)	HDAC7 (1.9)
ENSG00000139269	INHBE PPI subnetwork	0.00564	<0.20	C15orf27 (4.2)	SORBS2 (3.5)	TLL1 (2.6)	GATA6 (2.3)	LGR4 (2.1)	ZNF827 (2.1)	CAMTA1 (2.1)	C6orf204 (2.1)	KCNJ12 (1.9)	METTL7A (1.8)
GO:0045597	positive regulation of cell differentiation	0.00565	<0.20	EBF3 (3.0)	NFATC1 (2.8)	ENSG00000249873 (2.8)	CBLB (2.6)	EBF1 (2.5)	LINC00475 (2.5)	TMTC2 (2.4)	RSPO3 (2.4)	NOTCH1 (2.4)	C6orf204 (2.2)
GO:0003714	transcription corepressor activity	0.00565	<0.20	ATXN2L (3.7)	ARID5B (2.8)	UNC5B (2.7)	GATA6 (2.6)	NUPR1 (2.6)	DUSP8 (2.5)	CASZ1 (2.4)	ARID1B (2.3)	SORBS2 (2.3)	NFATC1 (2.2)
MP:0006355	abnormal sixth branchial arch artery morphology	0.00566	<0.20	GPR116 (5.2)	UNC5B (3.7)	SOX7 (3.0)	ENSG00000250610 (2.8)	TEK (2.6)	OCA2 (2.5)	NOTCH1 (2.4)	PRKG1 (2.4)	KLHDC8B (2.3)	KCNJ2 (2.2)
ENSG00000186350	RXRA PPI subnetwork	0.00568	<0.20	ERRFI1 (3.1)	ATXN2L (2.8)	A1CF (2.8)	SBF2 (2.7)	SLC4A2 (2.5)	NFATC1 (2.5)	DUSP2 (2.4)	ARID5B (2.4)	PTPRJ (2.2)	CBLB (2.2)
MP:0011109	partial lethality throughout fetal growth and development	0.00571	<0.20	PIEZO1 (3.7)	VASN (3.7)	DAG1 (3.2)	TEK (3.1)	ADM (3.0)	SBF2 (2.7)	NOTCH1 (2.6)	CRIM1 (2.5)	ARID5B (2.5)	UNC5B (2.3)
ENSG00000111229	ARPC3 PPI subnetwork	0.00574	<0.20	RHOA (3.5)	PARK7 (2.6)	FOXP1 (2.3)	C3orf54 (2.3)	C15orf39 (2.3)	ENSG00000235997 (2.2)	APEH (2.1)	VAMP3 (2.1)	CPNE3 (2.1)	CD19 (2.1)
REACTOME_PI3K_EVENTS_IN_ERBB2_SIGNALING	REACTOME_PI3K_EVENTS_IN_ERBB2_SIGNALING	0.00583	<0.20	LINC00475 (3.3)	UBE2H (2.8)	FASTK (2.7)	ERRFI1 (2.5)	DUSP8 (2.4)	FOXP1 (2.4)	REST (2.4)	TMTC2 (2.3)	DAG1 (2.2)	EBF1 (2.1)
ENSG00000135333	EPHA7 PPI subnetwork	0.00583	<0.20	KLHDC8B (2.4)	ENSG00000234015 (2.4)	AGAP3 (2.3)	SBF2 (2.2)	CASZ1 (2.2)	FASTK (2.1)	CAMTA1 (1.9)	PARD3 (1.8)	TMTC2 (1.8)	DUSP2 (1.8)
ENSG00000115904	SOS1 PPI subnetwork	0.00584	<0.20	VASN (3.1)	CARD11 (3.0)	PLEKHM1 (2.9)	HDAC7 (2.6)	CD19 (2.5)	UBE2H (2.4)	STIM2 (2.3)	EBF1 (2.3)	C6orf204 (2.3)	TBC1D1 (2.1)
GO:0045178	basal part of cell	0.00588	<0.20	KLF5 (4.5)	SLC12A2 (3.9)	CRIM1 (3.0)	GPR116 (2.9)	SOX7 (2.8)	LIMA1 (2.7)	DAG1 (2.4)	DIP2B (2.4)	ARHGAP27 (2.3)	SGMS1 (2.3)
MP:0002639	micrognathia	0.00592	<0.20	EBF3 (4.2)	EBF1 (2.7)	TLL1 (2.7)	SVIL (2.5)	NFATC1 (2.5)	LIMA1 (2.3)	NUPR1 (2.1)	PTPRD (2.0)	DIP2C (2.0)	SLC4A2 (2.0)
GO:0042578	phosphoric ester hydrolase activity	0.00593	<0.20	ADCY9 (2.8)	TBC1D1 (2.6)	TUBAL3 (2.5)	CAMKV (2.3)	STIM2 (2.2)	ERRFI1 (2.1)	CORO7 (2.0)	BDNF-AS1 (2.0)	AMPD3 (1.9)	ENSG00000233930 (1.9)
MP:0004423	abnormal squamosal bone morphology	0.00598	<0.20	RSPO3 (3.7)	ENSG00000220161 (3.4)	TLL1 (3.1)	BDNF-AS1 (3.0)	ENSG00000224514 (2.8)	NOS1 (2.7)	NRXN3 (2.7)	BDNF (2.6)	ENSG00000255496 (2.4)	GLIS2 (2.2)
ENSG00000163017	ACTG2 PPI subnetwork	0.00599	<0.20	LPP (3.1)	RHOA (2.9)	PPP3R1 (2.2)	PTPRJ (2.2)	LINC00342 (2.2)	ZNF664 (2.0)	SNRNP200 (2.0)	SVIL (1.8)	C3orf62 (1.8)	CRIM1 (1.7)
GO:0000165	MAPK cascade	0.00599	<0.20	ARHGAP27 (3.1)	MOB2 (2.7)	PDGFB (2.5)	SGMS1 (2.4)	ENSG00000205014 (2.3)	TMEM127 (2.2)	DUSP8 (2.2)	KCNJ12 (2.1)	BDNF (2.0)	RSPO3 (2.0)
MP:0005542	corneal vascularization	0.00599	<0.20	GPR116 (3.7)	COL5A3 (3.5)	NOTCH1 (3.2)	TEK (3.1)	DAG1 (2.9)	CBLB (2.4)	ADM (2.4)	SOX7 (2.3)	SORBS2 (2.3)	EBF1 (2.2)
GO:0015108	chloride transmembrane transporter activity	0.00602	<0.20	ENSG00000245937 (4.6)	PIEZO1 (3.8)	STIM2 (3.6)	DAG1 (2.7)	CRIM1 (2.6)	CLN3 (2.5)	SLC12A2 (2.5)	PDGFB (2.5)	ENSG00000235997 (2.2)	RNF123 (2.0)
GO:0044087	regulation of cellular component biogenesis	0.00605	<0.20	CAMTA1 (4.1)	RHOA (2.6)	USP4 (2.5)	MST1R (2.3)	PDGFB (2.3)	GLIS2 (2.2)	C3orf54 (2.2)	HOMER2 (2.2)	VAMP3 (2.0)	CRIM1 (1.9)
MP:0002109	abnormal limb morphology	0.00608	<0.20	VASN (3.8)	TLL1 (3.3)	KCNJ12 (2.5)	RSPO3 (2.4)	UNC5B (2.3)	MEF2A (2.3)	FBLN7 (2.3)	ENSG00000228536 (2.2)	TMTC2 (2.2)	COL5A3 (2.2)
MP:0000163	abnormal cartilage morphology	0.00609	<0.20	FBLN7 (3.4)	KLF5 (3.4)	NOS1 (3.2)	ENSG00000224514 (3.1)	UNC5B (2.9)	MEF2A (2.6)	NFATC1 (2.5)	ERRFI1 (2.5)	PTPRD (2.4)	TLL1 (2.1)
MP:0003304	large intestinal inflammation	0.00609	<0.20	KCNJ2 (2.7)	PIEZO1 (2.7)	C15orf39 (2.3)	TNFRSF9 (2.2)	NFATC1 (2.2)	ENSG00000237181 (2.2)	RAPGEF6 (2.1)	ARID5B (2.1)	PDGFB (2.1)	NOTCH1 (2.0)
MP:0000913	abnormal brain development	0.00613	<0.20	NOTCH1 (3.1)	LGR4 (3.0)	EBF3 (2.8)	EBF1 (2.8)	KLF5 (2.6)	PARD3 (2.6)	SMARCD1 (2.3)	DIP2B (2.3)	UNC5B (2.2)	ADM (2.2)
ENSG00000160691	SHC1 PPI subnetwork	0.00613	<0.20	HDAC7 (4.1)	CD19 (3.8)	APOBR (3.0)	CARD11 (2.9)	GPR116 (2.9)	LGR4 (2.7)	NOTCH1 (2.7)	COL5A3 (2.5)	LIMA1 (2.3)	NFATC1 (2.3)
ENSG00000159692	CTBP1 PPI subnetwork	0.00614	<0.20	ARID1B (4.5)	STIM2 (3.8)	TEK (3.1)	HDAC7 (3.1)	FOXP1 (2.6)	C6orf204 (2.6)	NOTCH1 (2.4)	ARID5B (2.3)	TBC1D1 (2.3)	C15orf39 (2.3)
MP:0002836	abnormal chorion morphology	0.00614	<0.20	GATA6 (3.6)	UNC5B (3.1)	PARD3 (3.1)	RSPO3 (2.9)	KLF5 (2.9)	PDGFB (2.3)	TRIML1 (2.3)	KCNJ2 (2.3)	NOS1 (2.2)	TCEA2 (2.2)
GO:0003712	transcription cofactor activity	0.00616	<0.20	ATXN2L (3.9)	ARID1B (3.3)	SMARCD1 (3.2)	ATF1 (2.8)	ARID5B (2.7)	DUSP8 (2.6)	CCDC101 (2.6)	CBLB (2.6)	REST (2.4)	GATA6 (2.3)
ENSG00000167553	TUBA1C PPI subnetwork	0.00619	<0.20	RHOA (2.8)	SLC4A2 (2.6)	SVIL (2.5)	CARD11 (2.2)	PIEZO1 (2.1)	CNGB3 (2.0)	SORBS2 (1.9)	USP4 (1.9)	SBF2 (1.9)	ALDH1B1 (1.8)
MP:0000133	abnormal long bone metaphysis morphology	0.00619	<0.20	NFATC1 (4.4)	FBLN7 (3.9)	UNC5B (3.8)	VASN (3.0)	PTPRD (2.3)	MEF2A (2.3)	RSPO3 (2.3)	NUPR1 (2.3)	ENSG00000220161 (2.2)	BDNF-AS1 (2.1)
ENSG00000095794	CREM PPI subnetwork	0.00621	<0.20	ATXN2L (2.8)	LPP (2.7)	SLC45A4 (2.6)	LARP4 (2.3)	ENSG00000241956 (2.3)	ENSG00000250610 (2.3)	C4orf14 (2.1)	ENSG00000255496 (2.1)	BDNF (2.0)	MOB2 (1.9)
ENSG00000163283	ALPP PPI subnetwork	0.00622	<0.20	ADCY9 (3.1)	TUFM (3.1)	CLN3 (2.5)	ARID1B (2.1)	CCDC101 (2.0)	FAM186A (2.0)	PLEKHM1 (1.9)	TMEM129 (1.8)	SH2B1 (1.7)	ANKRD50 (1.7)
MP:0002356	abnormal spleen red pulp morphology	0.00622	<0.20	TNFRSF9 (3.6)	MDFIC (2.8)	NFATC2 (2.5)	FOXP1 (2.3)	HOMER2 (2.3)	NFATC1 (2.1)	TBC1D1 (2.1)	PTPRJ (2.0)	APOBR (2.0)	AGGF1 (1.9)
MP:0002962	increased urine protein level	0.00623	<0.20	VASN (3.6)	LINC00475 (3.6)	ATP10D (3.0)	ENSG00000259134 (2.8)	SULT1A2 (2.8)	PIEZO1 (2.5)	DAG1 (2.3)	ENSG00000250610 (2.2)	C6orf204 (2.1)	SLC4A2 (2.1)
MP:0008140	podocyte foot process effacement	0.00624	<0.20	ENSG00000259134 (5.5)	ENSG00000250610 (4.4)	LINC00475 (3.1)	LGR4 (2.9)	VASN (2.8)	PRKG1 (2.6)	PIEZO1 (2.5)	SGMS1 (2.5)	SLC4A2 (2.3)	LPP (2.2)
ENSG00000101608	MYL12A PPI subnetwork	0.00628	<0.20	RHOA (3.3)	MACROD2 (2.5)	SBF2 (2.4)	C3orf54 (2.3)	EBF3 (2.2)	GNAS (2.0)	PPP3R1 (1.9)	TMTC2 (1.9)	ADM (1.9)	BNIP2 (1.8)
ENSG00000140992	PDPK1 PPI subnetwork	0.00631	<0.20	SBF2 (2.8)	MEF2A (2.4)	ENSG00000235997 (2.3)	VAMP3 (2.2)	STIM2 (2.2)	GNAS (2.1)	ZNF827 (2.1)	CORO7 (2.1)	HOMER2 (2.1)	C6orf204 (2.0)
ENSG00000102554	KLF5 PPI subnetwork	0.00632	<0.20	ARID1B (2.8)	CASZ1 (2.8)	NFATC1 (2.7)	LPP (2.7)	PTPRJ (2.7)	PINX1 (2.6)	ATF1 (2.5)	ATXN2L (2.5)	NFATC2 (2.4)	TBC1D1 (2.4)
MP:0000230	abnormal systemic arterial blood pressure	0.00635	<0.20	GPR116 (4.9)	TEK (4.4)	PRKG1 (4.2)	PLN (3.8)	ENSG00000259134 (2.8)	RSPO3 (2.8)	SOX7 (2.6)	ENSG00000235997 (2.5)	ENSG00000224514 (2.4)	ENSG00000250610 (2.4)
KEGG_NOTCH_SIGNALING_PATHWAY	KEGG_NOTCH_SIGNALING_PATHWAY	0.00638	<0.20	NOTCH1 (7.9)	DAG1 (3.0)	GLIS2 (2.9)	PDGFB (2.5)	CASZ1 (2.5)	C15orf39 (2.5)	SH2B1 (2.4)	GPR116 (2.4)	SOX7 (2.3)	ABO (2.2)
GO:0009968	negative regulation of signal transduction	0.00638	<0.20	ANKRD50 (3.0)	TMTC2 (2.6)	RSPO3 (2.6)	SOX7 (2.3)	PLEKHM1 (2.2)	ADRA1D (2.1)	GLIS2 (2.1)	TLL1 (2.1)	BDNF (2.0)	ERRFI1 (2.0)
ENSG00000177791	MYOZ1 PPI subnetwork	0.0064	<0.20	ATP2A1 (7.5)	PLN (4.2)	FOXP1 (2.9)	SVIL (2.4)	BDNF (2.2)	KLF5 (2.1)	ZNF827 (2.1)	ALDH1B1 (1.9)	CRIM1 (1.9)	ENSG00000250610 (1.9)
GO:0030111	regulation of Wnt receptor signaling pathway	0.00643	<0.20	PARD3 (2.8)	ENSG00000226386 (2.7)	RSPO3 (2.5)	HOMER2 (2.3)	FAM186A (2.3)	UNC5B (2.1)	ENSG00000220161 (2.0)	GLIS2 (1.9)	ANKRD50 (1.9)	UBE2H (1.9)
ENSG00000111802	TDP2 PPI subnetwork	0.00643	<0.20	PDGFB (2.9)	PTPRJ (2.9)	ENSG00000254588 (2.5)	ZNF827 (2.4)	DUSP2 (2.3)	AMPD3 (2.2)	PLAA (2.0)	TEK (2.0)	ITPRIPL1 (1.9)	GNAS-AS1 (1.8)
GO:0001568	blood vessel development	0.00647	<0.20	SOX7 (5.6)	TEK (4.3)	GPR116 (4.0)	COL5A3 (3.6)	PDGFB (3.4)	VASN (3.2)	UNC5B (3.0)	RSPO3 (2.7)	CNRIP1 (2.7)	ADM (2.6)
MP:0000278	abnormal myocardial fiber morphology	0.00648	<0.20	PLN (7.6)	GATA6 (2.7)	ATP2A1 (2.6)	SORBS2 (2.6)	SVIL (2.5)	ENSG00000205014 (2.4)	CASZ1 (2.2)	ENSG00000235997 (2.2)	PALM2 (2.1)	ALDH1B1 (2.0)
ENSG00000145907	G3BP1 PPI subnetwork	0.0066	<0.20	RAPGEF6 (3.6)	REST (3.3)	HDAC7 (2.9)	ABO (2.8)	TBC1D1 (2.6)	PIEZO1 (2.6)	ATXN2L (2.5)	CBLB (2.4)	AGGF1 (2.3)	PPP3R1 (2.2)
ENSG00000101144	BMP7 PPI subnetwork	0.00662	<0.20	RSPO3 (4.3)	CRIM1 (3.3)	TEK (2.9)	SGMS1 (2.9)	STARD7 (2.7)	MDFIC (2.4)	OCA2 (2.3)	STIM2 (2.3)	PALM2 (2.2)	ADRA2B (2.2)
ENSG00000185532	PRKG1 PPI subnetwork	0.00663	<0.20	PLN (4.1)	PRKG1 (4.0)	SVIL (3.8)	LPP (3.8)	ATP2A1 (3.7)	ALDH1B1 (3.4)	SLC12A2 (2.8)	AMT (2.4)	FOXP1 (2.4)	GPR116 (2.3)
GO:0031252	cell leading edge	0.00665	<0.20	PDGFB (4.0)	TBC1D1 (3.2)	SBF2 (2.9)	DAG1 (2.9)	ARHGEF26 (2.7)	GLIS2 (2.6)	LIMA1 (2.5)	SLC4A2 (2.3)	PTPRJ (2.3)	COL5A3 (2.1)
GO:0051147	regulation of muscle cell differentiation	0.00669	<0.20	C15orf27 (3.4)	TMTC2 (2.7)	CASZ1 (2.5)	PALM2 (2.4)	ZNF827 (2.2)	MEF2A (2.0)	KCNJ12 (2.0)	KLF5 (1.9)	SVIL (1.9)	PTPRD (1.8)
MP:0002191	abnormal artery morphology	0.00671	<0.20	GPR116 (5.2)	SOX7 (4.6)	TEK (4.1)	VASN (3.4)	SBF2 (3.2)	GLIS2 (3.1)	ADM (3.1)	ENSG00000220161 (2.8)	ERRFI1 (2.7)	COL5A3 (2.7)
MP:0001712	abnormal placenta development	0.00691	<0.20	SOX7 (3.7)	GPR116 (3.3)	ERRFI1 (3.2)	TRIML1 (3.0)	APOBR (2.7)	GATA6 (2.3)	USP4 (2.2)	CLN3 (2.2)	UBE2H (2.2)	KCNJ2 (2.1)
GO:0060389	pathway-restricted SMAD protein phosphorylation	0.00692	<0.20	ENSG00000228536 (3.0)	GNAS-AS1 (2.9)	TEK (2.8)	CRIM1 (2.7)	SGMS1 (2.5)	ANKRD50 (2.4)	RSPO3 (2.3)	NFATC2 (2.2)	LARGE (2.2)	GATA6 (2.2)
REACTOME_INTERLEUKIN:3_5_AND_GM:CSF_SIGNALING	REACTOME_INTERLEUKIN:3_5_AND_GM:CSF_SIGNALING	0.00694	<0.20	TNFRSF9 (4.2)	NFATC1 (3.4)	PTPRJ (3.2)	CBLB (3.1)	CARD11 (3.1)	NFATC2 (2.9)	HDAC7 (2.8)	APOBR (2.4)	CD19 (2.1)	KCNJ2 (2.0)
GO:0010740	positive regulation of intracellular protein kinase cascade	0.00694	<0.20	KCNJ2 (2.7)	LINC00343 (2.6)	PDGFB (2.4)	TMEM127 (2.3)	APOBR (2.3)	ENSG00000237181 (2.1)	BDNF (2.1)	ENSG00000249873 (2.1)	IL27 (2.1)	MDFIC (2.0)
ENSG00000066336	SPI1 PPI subnetwork	0.00705	<0.20	DUSP2 (4.1)	CBLB (3.0)	NOTCH1 (2.9)	ARID1B (2.6)	CD19 (2.4)	ARID5B (2.3)	SOX7 (2.1)	ERRFI1 (2.1)	FOXP1 (2.1)	TMPRSS12 (2.0)
GO:0007498	mesoderm development	0.00711	<0.20	ENSG00000255496 (4.1)	BDNF-AS1 (3.7)	ADRA2B (3.3)	BDNF (3.1)	ARHGEF26-AS1 (2.6)	DNAH10 (2.6)	ANKRD50 (2.6)	ENSG00000226386 (2.4)	RSPO3 (2.4)	ENSG00000204685 (2.4)
MP:0002795	dilated cardiomyopathy	0.00713	<0.20	PLN (8.2)	ATP2A1 (3.6)	SVIL (3.5)	ENSG00000235997 (3.5)	SORBS2 (3.1)	DAG1 (2.4)	PALM2 (2.4)	PRKG1 (2.2)	ENSG00000232310 (2.1)	DIP2C (2.0)
GO:0048514	blood vessel morphogenesis	0.00714	<0.20	SOX7 (5.9)	TEK (4.2)	GPR116 (4.1)	PDGFB (3.5)	UNC5B (3.2)	COL5A3 (3.2)	VASN (3.0)	ENSG00000250610 (2.6)	C3orf54 (2.6)	RSPO3 (2.6)
GO:0031490	chromatin DNA binding	0.00727	<0.20	EBF1 (3.7)	EBF3 (3.4)	C15orf39 (3.1)	GLIS2 (2.8)	NFATC1 (2.6)	STIM2 (2.4)	ABO (2.3)	MEF2A (2.3)	REST (2.1)	ENSG00000259134 (2.0)
ENSG00000134871	COL4A2 PPI subnetwork	0.0073	<0.20	COL5A3 (5.6)	PALM2 (3.3)	GPR116 (3.3)	UNC5B (2.9)	FBLN7 (2.8)	SVIL (2.8)	VASN (2.7)	LINC00475 (2.6)	LPP (2.4)	CNRIP1 (2.3)
GO:0043542	endothelial cell migration	0.0073	<0.20	TEK (3.6)	SOX7 (3.3)	GPR116 (3.2)	C3orf54 (3.0)	PDGFB (2.9)	TLL1 (2.5)	CNGB3 (2.5)	ANKRD55 (2.4)	ADM (2.3)	VASN (2.3)
GO:0016791	phosphatase activity	0.00735	<0.20	TBC1D1 (2.6)	ADCY9 (2.3)	STIM2 (2.3)	ERRFI1 (2.2)	RNF123 (2.2)	STARD7 (2.1)	UBE2H (2.1)	NFATC1 (2.1)	NICN1 (2.1)	DIP2B (1.9)
GO:0051058	negative regulation of small GTPase mediated signal transduction	0.00739	<0.20	ENSG00000245857 (3.2)	ANKRD50 (2.8)	KCNJ2 (2.7)	SBF2 (2.5)	ENSG00000228536 (2.4)	PLEKHM1 (2.4)	ENSG00000234015 (2.3)	STIM2 (2.1)	PALM2 (2.1)	BDNF-AS1 (2.0)
ENSG00000151090	THRB PPI subnetwork	0.00739	<0.20	PARD3 (3.3)	SBF2 (2.7)	LGR4 (2.2)	RNF123 (2.1)	USP4 (2.0)	ANKRD50 (2.0)	PAM16 (2.0)	REST (1.9)	SLC4A2 (1.9)	ATXN2L (1.9)
MP:0006398	increased long bone epiphyseal plate size	0.00744	<0.20	ENSG00000224514 (3.6)	PDGFB (3.3)	PTPRD (3.3)	GLIS2 (3.2)	VASN (2.9)	MST1R (2.8)	NFATC1 (2.8)	CRIM1 (2.6)	RSPO3 (2.4)	MEF2A (2.4)
MP:0001304	cataracts	0.00746	<0.20	CRIM1 (3.5)	KLF5 (2.7)	FOXP1 (2.4)	DIP2B (2.4)	ENSG00000250610 (2.3)	LIMA1 (2.3)	DAG1 (2.3)	NUPR1 (2.2)	GLIS2 (2.2)	TUBAL3 (1.9)
GO:0004709	MAP kinase kinase kinase activity	0.00748	<0.20	ARID5B (3.1)	SGMS1 (3.0)	STIM2 (3.0)	ARHGAP27 (2.7)	HOMER2 (2.2)	BRD7P3 (2.1)	ARID1B (2.1)	RAPGEF6 (2.0)	ERRFI1 (2.0)	CAMTA1 (1.9)
GO:0050431	transforming growth factor beta binding	0.0075	<0.20	TEK (4.3)	GPR116 (3.2)	SGMS1 (3.2)	PTPRJ (2.9)	SOX7 (2.5)	ENSG00000228536 (2.5)	LPP (2.3)	TMEM127 (2.2)	ATP10D (2.2)	ATF1 (2.2)
ENSG00000112658	SRF PPI subnetwork	0.00755	<0.20	REST (4.2)	SVIL (3.6)	NOTCH1 (3.1)	LPP (3.0)	CASZ1 (2.9)	SOX7 (2.8)	PLN (2.8)	MOB2 (2.7)	DAG1 (2.6)	NFATC1 (2.4)
MP:0008682	decreased interleukin-17 secretion	0.00762	<0.20	TNFRSF9 (5.5)	ENSG00000237181 (4.5)	DUSP2 (4.3)	KCNJ2 (3.5)	CARD11 (3.0)	AMPD3 (2.9)	ENSG00000255496 (2.6)	SOX7 (2.6)	CBLB (2.5)	RAPGEF6 (2.4)
ENSG00000068024	HDAC4 PPI subnetwork	0.00765	<0.20	ARID1B (3.3)	KLF5 (2.8)	MST1R (2.6)	STIM2 (2.4)	ARHGAP27 (2.3)	MEF2A (2.3)	SLC45A4 (2.3)	PARD3 (2.2)	HOMER2 (2.0)	NET1 (2.0)
MP:0009050	dilated proximal convoluted tubules	0.00767	<0.20	ENSG00000259134 (3.1)	REST (2.7)	NOS1 (2.6)	TMEM17 (2.6)	MOB2 (2.6)	VASN (2.6)	ENSG00000250610 (2.5)	LGR4 (2.5)	DAG1 (2.5)	CRIM1 (2.5)
ENSG00000161638	ITGA5 PPI subnetwork	0.00772	<0.20	LPP (3.6)	PDGFB (3.3)	COL5A3 (3.3)	SVIL (3.2)	DAG1 (2.9)	PIEZO1 (2.9)	PARD3 (2.6)	MOB2 (2.5)	SLC4A2 (2.4)	CCDC92 (2.4)
MP:0009403	increased variability of skeletal muscle fiber size	0.00781	<0.20	ATP2A1 (6.3)	DAG1 (3.5)	COL5A3 (3.2)	SVIL (2.6)	ALDH1B1 (2.3)	DIP2C (2.3)	CASZ1 (2.2)	EBF3 (2.1)	PLN (2.0)	PRKG1 (2.0)
ENSG00000134202	GSTM3 PPI subnetwork	0.00783	<0.20	PDGFB (3.4)	ENSG00000259134 (3.1)	LIMA1 (2.9)	TBC1D1 (2.8)	ENSG00000250610 (2.7)	PLEKHM1 (2.6)	GPR116 (2.4)	ZNF664 (2.2)	MACROD2 (2.1)	TEK (2.1)
GO:0001958	endochondral ossification	0.00783	<0.20	MEF2A (3.3)	HOMER2 (3.2)	ENSG00000224514 (3.1)	ZNF320 (2.6)	BDNF-AS1 (2.4)	ENSG00000255496 (2.3)	ENSG00000245937 (2.3)	NOS1 (2.3)	PTPRD (2.1)	SLC12A2 (2.0)
ENSG00000115641	FHL2 PPI subnetwork	0.00787	<0.20	ATP2A1 (3.5)	PLN (3.5)	ARID5B (2.5)	TBC1D1 (2.5)	REST (2.4)	PDGFB (2.4)	ABO (2.3)	ZNF827 (2.3)	SVIL (2.2)	MEF2A (2.1)
MP:0000693	spleen hyperplasia	0.00795	<0.20	DUSP2 (4.7)	ADM (3.7)	NFATC1 (3.6)	APOBR (3.3)	FOXP1 (3.1)	TNFRSF9 (3.0)	CARD11 (2.7)	ARHGAP27 (2.6)	CBLB (2.5)	C6orf204 (2.5)
ENSG00000136754	ABI1 PPI subnetwork	0.00809	<0.20	ARHGEF26 (3.2)	PPP3R1 (2.7)	CCDC92 (2.4)	STIM2 (2.3)	DUSP8 (2.3)	ERRFI1 (2.2)	ENSG00000226386 (2.1)	ABO (2.0)	DIP2B (2.0)	LINC00474 (2.0)
GO:0001710	mesodermal cell fate commitment	0.00811	<0.20	FAM186A (3.3)	LINC00343 (3.3)	TBC1D28 (3.2)	ZNF320 (2.9)	EBF1 (2.8)	TLL1 (2.7)	EBF3 (2.6)	ENSG00000259134 (2.4)	ENSG00000226386 (2.3)	RSPO3 (2.3)
ENSG00000115274	INO80B PPI subnetwork	0.00813	<0.20	CCDC101 (2.7)	C3orf27 (2.5)	CLN3 (2.4)	LINC00474 (2.3)	ATXN2L (2.2)	REST (1.9)	PARD3 (1.9)	ANKRD50 (1.9)	BNIP2 (1.9)	TUFM (1.8)
KEGG_DORSO_VENTRAL_AXIS_FORMATION	KEGG_DORSO_VENTRAL_AXIS_FORMATION	0.00813	<0.20	GPR116 (3.2)	CCDC36 (3.0)	NOTCH1 (3.0)	SOX7 (2.8)	TEK (2.6)	CCDC92 (2.3)	CBLB (2.2)	ENSG00000220161 (2.1)	MST1R (2.1)	COL5A3 (2.1)
GO:0005085	guanyl-nucleotide exchange factor activity	0.00814	<0.20	GPR116 (3.9)	SBF2 (3.7)	ARHGAP27 (3.6)	CORO7 (3.2)	DIP2B (3.0)	TEK (2.9)	MEF2A (2.6)	PDGFB (2.5)	NOTCH1 (2.4)	SOX7 (2.3)
MP:0003658	abnormal capillary morphology	0.0082	<0.20	SOX7 (4.5)	COL5A3 (4.3)	PDGFB (3.0)	GPR116 (2.9)	ADM (2.9)	CBLB (2.7)	EBF1 (2.7)	ERRFI1 (2.6)	KCNJ2 (2.5)	GLIS2 (2.4)
GO:0003158	endothelium development	0.00823	<0.20	TEK (4.8)	GPR116 (4.2)	SOX7 (3.6)	PDGFB (3.5)	TLL1 (3.2)	SORBS2 (2.4)	C3orf54 (2.3)	ARHGAP27 (2.3)	NOTCH1 (2.1)	CNRIP1 (2.0)
ENSG00000105723	GSK3A PPI subnetwork	0.00824	<0.20	DUSP8 (3.2)	ADRA1D (2.9)	ZNF827 (2.7)	FASTK (2.6)	NFATC1 (2.5)	AGAP3 (2.4)	SMARCD1 (2.4)	SLC45A4 (2.3)	ATXN2L (2.1)	KLHDC8B (2.1)
GO:0019900	kinase binding	0.00825	<0.20	UBE2H (4.4)	ATXN2L (3.1)	MEF2A (3.0)	SLC4A2 (2.8)	TBC1D1 (2.7)	FNIP1 (2.6)	C6orf204 (2.5)	PLEKHM1 (2.4)	HDAC7 (2.2)	LPP (2.2)
MP:0009434	paraparesis	0.00827	<0.20	NOS1 (2.7)	UTS2 (2.1)	ENSG00000224514 (2.0)	PTPRJ (2.0)	ENSG00000231721 (1.9)	LINC00343 (1.8)	ENSG00000233930 (1.7)	FNIP1 (1.7)	BDNF-AS1 (1.5)	ADRA2B (1.5)
KEGG_GNRH_SIGNALING_PATHWAY	KEGG_GNRH_SIGNALING_PATHWAY	0.00834	<0.20	STIM2 (2.3)	BRD7P3 (2.3)	PTPRJ (2.1)	CCDC92 (2.0)	SVIL (2.0)	CPNE3 (1.9)	SBF2 (1.9)	AGAP3 (1.9)	SGMS1 (1.8)	PPP3R1 (1.8)
MP:0000135	decreased compact bone thickness	0.00836	<0.20	VASN (5.0)	EBF1 (3.8)	EBF3 (3.1)	PTPRD (3.1)	UNC5B (2.9)	GLIS2 (2.8)	ADCY9 (2.8)	NUPR1 (2.5)	SLC4A2 (2.5)	LIMA1 (2.4)
GO:0043408	regulation of MAPK cascade	0.0084	<0.20	BDNF (3.3)	DUSP8 (2.6)	MOB2 (2.6)	ARHGAP27 (2.5)	ERRFI1 (2.4)	PDGFB (2.3)	ENSG00000250610 (2.1)	SLC4A2 (2.1)	NET1 (2.0)	PTPRJ (1.8)
GO:0002637	regulation of immunoglobulin production	0.0084	<0.20	ENSG00000233973 (3.5)	ENSG00000231721 (3.4)	CBLB (3.3)	FBLN7 (3.2)	ENSG00000226386 (2.9)	NFATC2 (2.9)	NFATC1 (2.7)	C6orf204 (2.7)	CARD11 (2.6)	MDFIC (2.6)
MP:0003641	small lung	0.00845	<0.20	GLIS2 (3.5)	REST (3.3)	PTPRD (3.2)	VASN (3.2)	LPP (2.8)	NOTCH1 (2.6)	PARD3 (2.3)	NOS1 (2.2)	DUSP8 (2.1)	UNC5B (2.1)
GO:0001503	ossification	0.00848	<0.20	PTPRD (3.7)	VASN (3.3)	FBLN7 (3.0)	UNC5B (2.7)	MEF2A (2.6)	TMTC2 (2.5)	ENSG00000226386 (2.5)	GLIS2 (2.5)	HOMER2 (2.3)	NFATC1 (2.1)
REACTOME_INTERLEUKIN_RECEPTOR_SHC_SIGNALING	REACTOME_INTERLEUKIN_RECEPTOR_SHC_SIGNALING	0.00849	<0.20	TNFRSF9 (5.8)	NFATC2 (3.2)	ENSG00000232310 (2.7)	HDAC7 (2.7)	NFATC1 (2.6)	CBLB (2.3)	FNIP1 (2.2)	KCNJ2 (2.2)	PTPRJ (2.0)	CARD11 (2.0)
ENSG00000137841	PLCB2 PPI subnetwork	0.0085	<0.20	STIM2 (3.7)	UBA7 (3.3)	PPP3R1 (2.9)	FOXP1 (2.9)	ARID5B (2.7)	SGMS1 (2.7)	ENSG00000237181 (2.6)	LPP (2.5)	ADCY9 (2.4)	BDNF (2.4)
MP:0011090	partial perinatal lethality	0.00859	>=0.20	VASN (3.7)	PDGFB (3.3)	GLIS2 (3.3)	DAG1 (3.0)	PTPRD (2.7)	COL5A3 (2.5)	TEK (2.4)	ADM (2.4)	BDNF (2.4)	CRIM1 (2.2)
REACTOME_CELL:EXTRACELLULAR_MATRIX_INTERACTIONS	REACTOME_CELL:EXTRACELLULAR_MATRIX_INTERACTIONS	0.00862	>=0.20	LPP (6.1)	ALDH1B1 (3.9)	SVIL (3.8)	PDGFB (3.4)	PLN (3.4)	TBC1D1 (3.0)	PIEZO1 (2.9)	CCDC92 (2.8)	SLC4A2 (2.6)	APOBR (2.5)
GO:0035295	tube development	0.00862	>=0.20	SOX7 (2.7)	CASZ1 (2.7)	ENSG00000255496 (2.7)	REST (2.6)	GLIS2 (2.6)	ANKRD50 (2.5)	PARD3 (2.4)	VASN (2.4)	LGR4 (2.3)	GATA6 (2.2)
MP:0010465	aberrant origin of the right subclavian artery	0.00863	>=0.20	ENSG00000250610 (3.8)	CASZ1 (2.8)	PIEZO1 (2.7)	SOX7 (2.5)	PDGFB (2.3)	KLHDC8B (2.0)	C15orf27 (1.9)	EBF3 (1.9)	GLIS2 (1.8)	TMPRSS12 (1.8)
MP:0009890	cleft secondary palate	0.00864	>=0.20	EBF3 (4.8)	GLIS2 (3.4)	PTPRD (3.3)	RSPO3 (3.1)	VASN (2.7)	KLF5 (2.6)	LIMA1 (2.5)	SLC12A2 (2.3)	UNC5B (2.3)	ARID5B (2.2)
ENSG00000106799	TGFBR1 PPI subnetwork	0.00867	>=0.20	SGMS1 (2.9)	SOX7 (2.8)	MEF2A (2.7)	ERRFI1 (2.6)	ANKRD50 (2.5)	FNIP1 (2.4)	BNIP2 (2.4)	NFATC1 (2.2)	ENSG00000241956 (2.2)	UBE2H (2.1)
ENSG00000137831	UACA PPI subnetwork	0.0087	>=0.20	ATP10D (3.4)	LIMA1 (3.0)	LRRC19 (2.7)	GPR116 (2.3)	ARHGAP27 (2.3)	TLL1 (2.2)	UBE2H (2.1)	MST1R (2.0)	CRIM1 (2.0)	FAM186A (1.9)
ENSG00000140396	NCOA2 PPI subnetwork	0.0088	>=0.20	MEF2A (4.1)	ARID5B (3.2)	SVIL (3.2)	ARID1B (3.0)	MDFIC (2.9)	REST (2.6)	A1CF (2.5)	ATF1 (2.4)	PER3 (2.4)	EBF1 (2.4)
ENSG00000172602	RND1 PPI subnetwork	0.00883	>=0.20	FASTK (3.4)	UNC5B (2.8)	ANKRD50 (2.8)	SH2B1 (2.3)	CRIM1 (2.3)	DAG1 (2.3)	VASN (2.2)	C6orf204 (2.2)	MDFIC (2.1)	LINC00475 (2.1)
ENSG00000139618	BRCA2 PPI subnetwork	0.00886	>=0.20	NCAPH (3.7)	TRAIP (3.3)	TACC3 (3.0)	ENSG00000253695 (2.1)	CCDC101 (2.1)	MDFIC (2.0)	SLC4A2 (1.9)	CBLB (1.9)	PIEZO1 (1.9)	ENSG00000245857 (1.9)
MP:0009414	skeletal muscle fiber necrosis	0.00886	>=0.20	ATP2A1 (5.5)	PLN (3.5)	NOS1 (3.5)	PRKG1 (3.5)	DAG1 (3.2)	SVIL (3.1)	DIP2C (2.4)	ALDH1B1 (2.2)	RNF123 (1.8)	COL5A3 (1.7)
GO:0000988	protein binding transcription factor activity	0.00895	>=0.20	ATXN2L (3.8)	ARID1B (3.2)	SMARCD1 (3.0)	GATA6 (2.7)	ATF1 (2.7)	ARID5B (2.6)	CBLB (2.6)	CCDC101 (2.6)	DUSP8 (2.6)	C15orf39 (2.5)
ENSG00000138741	TRPC3 PPI subnetwork	0.00899	>=0.20	TLL1 (3.6)	TBC1D1 (3.5)	UBA7 (3.4)	MACROD2 (3.3)	LPP (3.0)	SGMS1 (2.8)	DIP2C (2.6)	PRKG1 (2.5)	C3orf54 (2.5)	APOBR (2.4)
GO:0051170	nuclear import	0.00899	>=0.20	FOXP1 (2.7)	PRKG1 (2.3)	ARID1B (2.0)	CAMTA1 (1.9)	SBF2 (1.9)	BRD7P3 (1.8)	SVIL (1.8)	LINC00475 (1.8)	DUSP8 (1.7)	LINC00343 (1.6)
GO:0002700	regulation of production of molecular mediator of immune response	0.00903	>=0.20	ENSG00000233973 (3.4)	CBLB (3.4)	ENSG00000226386 (3.2)	NFATC1 (3.0)	NFATC2 (2.8)	MDFIC (2.6)	C6orf204 (2.4)	ENSG00000228536 (2.4)	FBLN7 (2.3)	ENSG00000249873 (2.2)
ENSG00000089159	PXN PPI subnetwork	0.0091	>=0.20	SVIL (3.2)	CPNE3 (3.1)	LPP (3.0)	COL5A3 (2.4)	USP4 (2.3)	TBC1D1 (2.3)	UBE2H (2.2)	RHOA (2.2)	DAG1 (2.2)	VAMP3 (2.1)
ENSG00000145675	PIK3R1 PPI subnetwork	0.00912	>=0.20	CD19 (3.1)	HDAC7 (2.9)	CARD11 (2.6)	ANKRD50 (2.6)	APOBR (2.6)	NFATC1 (2.5)	C3orf27 (2.5)	LIMA1 (2.5)	PTPRJ (2.4)	PDGFB (2.4)
GO:0048041	focal adhesion assembly	0.00914	>=0.20	TLL1 (3.4)	ENSG00000234015 (2.7)	PRKG1 (2.6)	CRIM1 (2.4)	ENSG00000254588 (2.3)	SVIL (2.2)	LPP (1.8)	MEF2A (1.8)	ADCY9 (1.7)	ENSG00000250610 (1.7)
GO:0009925	basal plasma membrane	0.00916	>=0.20	KLF5 (4.7)	SLC12A2 (3.5)	SOX7 (2.4)	TUBAL3 (2.4)	LIMA1 (2.3)	CRIM1 (2.2)	DAG1 (2.2)	PARD3 (2.2)	SGMS1 (2.1)	DIP2B (2.1)
GO:0050673	epithelial cell proliferation	0.00917	>=0.20	SOX7 (3.0)	RSPO3 (2.7)	CRIM1 (2.4)	FBLN7 (2.4)	ATP10D (2.2)	ENSG00000250610 (2.1)	ENSG00000224514 (2.1)	TBC1D28 (2.1)	TLL1 (2.1)	LARGE (2.0)
GO:0043254	regulation of protein complex assembly	0.00918	>=0.20	CAMTA1 (4.1)	RHOA (2.6)	CERS5 (2.5)	BRD7P3 (2.3)	RAPGEF6 (2.3)	HOMER2 (2.3)	ENSG00000231721 (2.2)	ENSG00000226386 (2.1)	ENSG00000226101 (2.0)	VAMP3 (2.0)
ENSG00000105221	AKT2 PPI subnetwork	0.0092	>=0.20	UBE2H (2.7)	FASTK (2.5)	SBF2 (2.4)	TBC1D1 (2.4)	FOXP1 (2.4)	CLN3 (2.2)	CBLB (2.1)	ENSG00000235997 (1.9)	MEF2A (1.9)	RNF123 (1.7)
MP:0000049	abnormal middle ear morphology	0.0092	>=0.20	TLL1 (3.3)	KCNJ2 (3.0)	EBF3 (2.8)	NFATC1 (2.3)	ZNF320 (2.2)	BDNF-AS1 (2.0)	NOS1 (2.0)	KCNJ12 (1.9)	GLIS2 (1.9)	PTPRD (1.8)
GO:0035257	nuclear hormone receptor binding	0.0092	>=0.20	ARID1B (3.1)	SBF2 (3.0)	PLEKHM1 (2.4)	C15orf39 (2.4)	DIP2C (2.3)	SVIL (2.2)	TBC1D1 (2.2)	LGR4 (2.1)	PARD3 (2.1)	ARID5B (2.1)
ENSG00000121892	PDS5A PPI subnetwork	0.00924	>=0.20	CEP63 (3.0)	AGGF1 (2.9)	BNIP2 (2.5)	ATF1 (2.3)	SLC4A2 (2.1)	ARHGEF26 (2.1)	POLR2B (2.0)	C8orf83 (1.9)	REST (1.9)	CPNE3 (1.9)
MP:0001601	abnormal myelopoiesis	0.00929	>=0.20	NFATC2 (2.9)	AMPD3 (2.6)	ENSG00000237181 (2.6)	NFATC1 (2.5)	DUSP2 (2.4)	APOBR (2.4)	UBA7 (2.4)	DNAH10 (2.3)	PTPRJ (2.2)	PDGFB (2.2)
ENSG00000115561	CHMP3 PPI subnetwork	0.00934	>=0.20	MST1R (2.8)	UBE2H (2.4)	RHOA (2.3)	NET1 (2.1)	MOB2 (2.1)	CASZ1 (2.1)	ZNF827 (2.0)	TCEA2 (1.9)	ENSG00000245937 (1.9)	KLF5 (1.9)
ENSG00000010030	ETV7 PPI subnetwork	0.00938	>=0.20	CBLB (3.1)	ANKRD50 (2.8)	SVIL (2.7)	NFATC1 (2.6)	PLEKHM1 (2.5)	ERRFI1 (2.1)	AGGF1 (2.0)	ENSG00000231721 (2.0)	DIP2B (2.0)	NFATC2 (2.0)
ENSG00000113721	PDGFRB PPI subnetwork	0.00939	>=0.20	C3orf54 (3.2)	HDAC7 (2.8)	RSPO3 (2.6)	BDNF-AS1 (2.5)	MEF2A (2.4)	GPR116 (2.2)	ACCN2 (2.2)	KCNJ2 (2.1)	GNAS (2.1)	LIMA1 (2.1)
ENSG00000105662	CRTC1 PPI subnetwork	0.0094	>=0.20	HOMER2 (3.7)	UBE2H (3.1)	ADCY9 (3.0)	MEF2A (2.8)	SORBS2 (2.6)	LPP (2.6)	SVIL (2.6)	NFATC2 (2.4)	CASZ1 (2.3)	C15orf27 (2.2)
ENSG00000050820	BCAR1 PPI subnetwork	0.0094	>=0.20	CARD11 (3.7)	SVIL (3.2)	TBC1D1 (2.9)	NOTCH1 (2.9)	APOBR (2.9)	DAG1 (2.8)	ERRFI1 (2.8)	GNAS (2.6)	LGR4 (2.4)	UBE2H (2.2)
ENSG00000163083	INHBB PPI subnetwork	0.00946	>=0.20	TLL1 (3.5)	PDGFB (3.0)	CRIM1 (3.0)	BDNF (2.7)	UNC5B (2.4)	FOXP1 (2.4)	LINC00474 (2.2)	ENSG00000228536 (2.1)	LARGE (2.0)	ITPRIPL1 (1.9)
GO:0051145	smooth muscle cell differentiation	0.00953	>=0.20	ENSG00000204685 (3.0)	ENSG00000220161 (3.0)	PALM2 (2.8)	LARGE (2.8)	PRKG1 (2.7)	ENSG00000224514 (2.5)	CNRIP1 (2.3)	TEK (2.3)	SOX7 (2.2)	NOS1 (2.2)
ENSG00000165912	PACSIN3 PPI subnetwork	0.00954	>=0.20	PTPRJ (3.5)	ENSG00000228536 (2.7)	STIM2 (2.4)	ATP2A1 (2.3)	ENSG00000226386 (2.2)	LINC00342 (2.1)	GLIS2 (2.1)	CCDC92 (2.0)	TLL1 (2.0)	PARD3 (1.8)
MP:0000091	short premaxilla	0.0096	>=0.20	MEF2A (2.9)	ARID1B (2.7)	HOMER2 (2.7)	FOXP1 (2.5)	NFATC1 (2.5)	KLF5 (2.4)	NUPR1 (2.1)	CORO7 (2.1)	MOB2 (2.0)	AGGF1 (2.0)
GO:0000989	transcription factor binding transcription factor activity	0.00965	>=0.20	ATXN2L (3.9)	ARID1B (3.2)	SMARCD1 (3.1)	GATA6 (2.7)	ATF1 (2.7)	ARID5B (2.6)	DUSP8 (2.6)	CCDC101 (2.6)	CBLB (2.4)	REST (2.3)
GO:0048771	tissue remodeling	0.00965	>=0.20	ENSG00000250610 (3.3)	ENSG00000249873 (2.7)	BSN-AS2 (2.6)	FBLN7 (2.5)	LINC00475 (2.3)	OR4A1P (2.2)	ENSG00000226101 (2.2)	SOX7 (2.0)	ENSG00000259134 (1.9)	ENSG00000235997 (1.9)
MP:0010402	ventricular septal defect	0.00965	>=0.20	GATA6 (5.1)	SOX7 (3.3)	UNC5B (3.3)	TEK (3.2)	GLIS2 (2.7)	ZNF664 (2.6)	CBLB (2.5)	ENSG00000241956 (2.4)	TLL1 (2.4)	REST (2.4)
ENSG00000103994	ZFP106 PPI subnetwork	0.00966	>=0.20	TUFM (2.4)	CLN3 (2.3)	ADCY9 (2.2)	FAM186A (2.1)	PLEKHM1 (2.0)	ARID1B (2.0)	ATXN2L (1.9)	CCDC101 (1.7)	METTL7A (1.7)	ANKRD50 (1.6)
GO:0045191	regulation of isotype switching	0.00967	>=0.20	CBLB (4.3)	ENSG00000226386 (4.3)	C6orf204 (3.9)	ENSG00000249873 (3.6)	MDFIC (3.3)	NFATC1 (3.2)	NFATC2 (3.1)	FBLN7 (2.8)	ENSG00000231721 (2.7)	HDAC7 (2.5)
ENSG00000129691	ASH2L PPI subnetwork	0.00969	>=0.20	ATXN2L (3.4)	TBC1D1 (2.4)	SH2B1 (2.3)	ZC3H8 (2.1)	SNRNP200 (2.0)	ATF1 (2.0)	DIP2B (2.0)	SMARCD1 (1.8)	ARID1B (1.7)	CERS5 (1.7)
MP:0005221	abnormal rostral-caudal axis patterning	0.00975	>=0.20	GATA6 (4.1)	RSPO3 (3.5)	SOX7 (3.1)	UNC5B (3.0)	PARD3 (2.8)	TEK (2.7)	ANKRD50 (2.6)	STIM2 (2.3)	ABO (2.0)	GLIS2 (1.8)
ENSG00000157557	ETS2 PPI subnetwork	0.00976	>=0.20	ENSG00000241956 (3.2)	SOX7 (2.9)	DUSP2 (2.7)	CCDC101 (2.7)	EBF1 (2.6)	ARID1B (2.6)	C15orf27 (2.3)	DNAH10 (2.1)	PTPRJ (2.0)	ARID5B (1.9)
GO:0000018	regulation of DNA recombination	0.0098	>=0.20	ENSG00000226386 (4.1)	CBLB (3.4)	C6orf204 (3.3)	RAPGEF6 (3.1)	MDFIC (2.7)	TRIML1 (2.5)	NFATC1 (2.4)	NFATC2 (2.3)	C8orf83 (2.0)	ENSG00000249873 (1.9)
GO:0070412	R-SMAD binding	0.00982	>=0.20	ANKRD50 (3.3)	KLHDC8B (3.2)	BDNF (2.3)	CCDC101 (2.3)	TBC1D1 (2.2)	GATA6 (2.2)	PARD3 (2.1)	GLIS2 (2.1)	TUBAL3 (2.0)	SH2B1 (2.0)
MP:0000430	absent maxillary shelf	0.00984	>=0.20	EBF3 (4.2)	BDNF (3.5)	UNC5B (3.2)	GLIS2 (2.8)	CASZ1 (2.6)	LIMA1 (2.4)	AGAP3 (2.3)	DUSP8 (2.1)	KCNJ12 (2.1)	RSPO3 (2.0)
GO:0007173	epidermal growth factor receptor signaling pathway	0.00985	>=0.20	ANKRD50 (3.7)	SBF2 (3.5)	MST1R (3.0)	DIP2B (2.8)	TUBAL3 (2.6)	LIMA1 (2.6)	MON1A (2.5)	ABO (2.3)	ENSG00000231721 (2.2)	ENSG00000226101 (2.1)
REACTOME_PI:3K_CASCADE	REACTOME_PI:3K_CASCADE	0.00991	>=0.20	REST (2.7)	LINC00475 (2.7)	DIP2C (2.6)	CASZ1 (2.5)	LIN7C (2.1)	RSPO3 (2.1)	NRXN3 (2.0)	DUSP8 (2.0)	TMTC2 (1.9)	ARID5B (1.8)
GO:0006606	protein import into nucleus	0.00993	>=0.20	FOXP1 (2.7)	PRKG1 (2.2)	ARID1B (2.1)	CAMTA1 (2.0)	SBF2 (1.8)	LINC00475 (1.7)	SVIL (1.7)	DUSP8 (1.7)	BRD7P3 (1.6)	C8orf83 (1.6)
ENSG00000069431	ABCC9 PPI subnetwork	0.00993	>=0.20	KCNJ12 (2.3)	STARD7 (2.2)	PRKG1 (2.2)	ARID1B (2.1)	BSN (2.0)	SNRNP200 (1.9)	DNAH10 (1.9)	ENSG00000234015 (1.9)	CPNE3 (1.8)	DIP2B (1.8)
GO:0070227	lymphocyte apoptotic process	0.01	>=0.20	ENSG00000237181 (4.8)	BDNF-AS1 (3.6)	LINC00475 (3.3)	ENSG00000241956 (3.1)	ENSG00000255496 (2.5)	ENSG00000245857 (2.4)	ENSG00000226386 (2.3)	HDAC7 (2.3)	TLL1 (2.2)	C9orf82 (2.1)
MP:0005006	abnormal osteoblast physiology	0.01	>=0.20	VASN (4.8)	PTPRD (4.0)	MEF2A (3.2)	UNC5B (3.1)	NUPR1 (2.8)	FBLN7 (2.8)	MDFIC (2.6)	ERRFI1 (2.3)	GLIS2 (2.2)	COL5A3 (2.2)
ENSG00000106028	SSBP1 PPI subnetwork	0.01	>=0.20	GPR116 (3.3)	TEK (3.1)	ZNF664 (2.6)	LIMA1 (2.5)	TPCN2 (2.5)	ENSG00000220161 (2.4)	ATP10D (2.3)	CRIM1 (2.1)	TLL1 (2.1)	CCDC92 (1.9)
GO:0042054	histone methyltransferase activity	0.01	>=0.20	ATXN2L (2.6)	SH2B1 (2.2)	USP4 (2.1)	TRIML1 (2.1)	ADCY9 (2.0)	ZC3H8 (1.9)	UTS2 (1.9)	STARD7 (1.8)	C3orf62 (1.8)	CCDC101 (1.7)
MP:0001577	anemia	0.01	>=0.20	HDAC7 (3.6)	PDGFB (3.3)	RNF123 (3.1)	NFATC1 (3.0)	AMPD3 (3.0)	C3orf54 (2.9)	PIEZO1 (2.8)	DUSP2 (2.6)	TNFRSF9 (2.2)	UBA7 (2.2)
GO:0015278	calcium-release channel activity	0.01	>=0.20	NOS1 (3.2)	ARHGEF26-AS1 (3.0)	ENSG00000228536 (2.8)	ALDH1B1 (2.7)	PIEZO1 (2.6)	KCNJ12 (2.6)	SVIL (2.4)	TPCN2 (2.3)	ATP2A1 (2.3)	LPP (2.2)
ENSG00000166033	HTRA1 PPI subnetwork	0.01	>=0.20	GPR116 (3.6)	BDNF-AS1 (3.6)	VASN (3.5)	UNC5B (3.5)	BDNF (3.3)	ATP10D (3.2)	ENSG00000255496 (3.0)	CRIM1 (2.9)	SLC4A2 (2.7)	TEK (2.4)
MP:0000512	intestinal ulcer	0.01	>=0.20	TNFRSF9 (3.3)	ALDH1B1 (2.9)	LRRC19 (2.6)	NFATC2 (2.3)	NOTCH1 (2.3)	USP4 (2.3)	ADRA1D (2.3)	SLC12A2 (2.1)	APOBR (2.0)	FBLN7 (1.9)
ENSG00000162614	NEXN PPI subnetwork	0.01	>=0.20	LIMA1 (4.0)	TPCN2 (2.5)	CRIM1 (2.5)	SLC4A2 (2.4)	KLF5 (2.4)	LPP (2.3)	CPNE3 (2.3)	PARD3 (2.2)	UBE2H (2.2)	UNC5B (2.2)
GO:0005088	Ras guanyl-nucleotide exchange factor activity	0.01	>=0.20	GPR116 (3.7)	ARHGAP27 (3.7)	DIP2B (3.4)	TEK (3.1)	SOX7 (2.7)	APOBR (2.6)	NOTCH1 (2.6)	DIP2C (2.5)	PDGFB (2.5)	CORO7 (2.3)
GO:0005112	Notch binding	0.01	>=0.20	NOTCH1 (6.8)	BRSK2 (3.6)	ENSG00000232310 (3.4)	PDGFB (3.0)	GPR116 (2.9)	SOX7 (2.9)	TEK (2.7)	EBF1 (2.5)	CASZ1 (2.4)	GLIS2 (2.2)
ENSG00000070423	RNF126 PPI subnetwork	0.01	>=0.20	RNF123 (5.3)	GNAS (2.8)	SNRNP200 (2.6)	USP4 (2.6)	PPP3R1 (2.3)	BNIP2 (2.3)	GTF2A2 (2.2)	PARD3 (2.2)	RAPGEF6 (2.1)	SLC4A2 (2.1)
GO:0061061	muscle structure development	0.01	>=0.20	ATP2A1 (3.7)	PRKG1 (3.6)	SVIL (2.9)	PLN (2.8)	PALM2 (2.5)	KCNJ12 (2.4)	EBF3 (2.4)	LARGE (2.3)	DAG1 (2.2)	CASZ1 (2.2)
MP:0000107	abnormal frontal bone morphology	0.01	>=0.20	MEF2A (3.3)	EBF3 (3.0)	UNC5B (3.0)	KLF5 (2.9)	LIMA1 (2.8)	HOMER2 (2.7)	UBE2H (2.4)	VASN (2.2)	KCNJ12 (2.2)	MDFIC (1.8)
GO:0019901	protein kinase binding	0.01	>=0.20	UBE2H (3.9)	ATXN2L (3.3)	FNIP1 (3.0)	C6orf204 (3.0)	TBC1D1 (2.7)	MEF2A (2.6)	SLC4A2 (2.5)	LPP (2.3)	SBF2 (2.3)	PLEKHM1 (2.2)
ENSG00000120709	FAM53C PPI subnetwork	0.01	>=0.20	HOMER2 (3.5)	ADCY9 (3.2)	MEF2A (2.8)	UBE2H (2.8)	SORBS2 (2.7)	LPP (2.7)	NFATC2 (2.5)	CASZ1 (2.5)	SVIL (2.4)	C15orf27 (2.3)
GO:0034708	methyltransferase complex	0.01	>=0.20	SH2B1 (3.1)	ATXN2L (2.8)	ATF1 (2.7)	C9orf82 (2.6)	SMARCD1 (2.4)	FASTK (2.4)	REST (2.2)	USP4 (2.0)	SNRNP200 (1.8)	CCDC101 (1.8)
GO:0035097	histone methyltransferase complex	0.01	>=0.20	SH2B1 (3.1)	ATXN2L (2.8)	ATF1 (2.7)	C9orf82 (2.6)	SMARCD1 (2.4)	FASTK (2.4)	REST (2.2)	USP4 (2.0)	SNRNP200 (1.8)	CCDC101 (1.8)
ENSG00000148400	NOTCH1 PPI subnetwork	0.01	>=0.20	NOTCH1 (5.0)	CASZ1 (3.2)	SVIL (2.6)	CRIM1 (2.6)	DIP2B (2.5)	EBF1 (2.4)	KCNJ2 (2.3)	SOX7 (2.3)	MEF2A (2.2)	ARID5B (2.2)
GO:0018209	peptidyl-serine modification	0.01	>=0.20	ENSG00000233723 (4.1)	ENSG00000255496 (3.9)	BDNF-AS1 (3.6)	ENSG00000234015 (3.0)	ENSG00000233973 (2.9)	BDNF (2.6)	FNIP1 (2.5)	SH2B1 (2.4)	ENSG00000253695 (2.3)	ENSG00000253230 (2.2)
MP:0004875	increased mean systemic arterial blood pressure	0.01	>=0.20	NOTCH1 (3.7)	AMPD3 (2.8)	ENSG00000237181 (2.8)	TMTC2 (2.6)	TEK (2.6)	PIEZO1 (2.4)	C3orf54 (2.3)	ENSG00000224514 (2.3)	C3orf27 (2.2)	LINC00474 (2.1)
MP:0001722	pale yolk sac	0.01	>=0.20	PIEZO1 (4.1)	C3orf54 (3.8)	TEK (3.5)	C15orf39 (3.5)	SOX7 (3.4)	REST (2.8)	PDGFB (2.6)	ANKRD50 (2.5)	NOTCH1 (2.4)	UNC5B (2.4)
MP:0005153	abnormal B cell proliferation	0.01	>=0.20	CD19 (9.3)	CARD11 (4.9)	RABEP2 (4.5)	DUSP2 (3.7)	FOXP1 (3.1)	NFATC1 (2.8)	SOX7 (2.7)	TBC1D1 (2.6)	EBF1 (2.6)	CBLB (2.5)
ENSG00000168214	RBPJ PPI subnetwork	0.01	>=0.20	NOTCH1 (3.5)	ARID1B (3.2)	PARD3 (3.1)	ENSG00000226386 (2.7)	SH2B1 (2.7)	SBF2 (2.4)	CPNE3 (2.4)	DIP2C (2.3)	ADCY9 (2.3)	UBE2H (2.3)
GO:0070851	growth factor receptor binding	0.01	>=0.20	TNFRSF9 (3.8)	BDNF (3.3)	AMPD3 (2.5)	ENSG00000237181 (2.4)	RSPO3 (2.3)	VASN (2.2)	KCNJ2 (2.0)	ADM (1.9)	REST (1.9)	ENSG00000249873 (1.9)
GO:0072511	divalent inorganic cation transport	0.01	>=0.20	MACROD2 (2.7)	C3orf27 (2.7)	CERS5 (2.4)	NOS1 (2.3)	ABO (2.2)	ADCY9 (2.0)	ADRA1D (2.0)	ENSG00000250610 (2.0)	DNAH10 (2.0)	TBC1D28 (2.0)
ENSG00000136153	LMO7 PPI subnetwork	0.01	>=0.20	UBE2H (3.2)	DIP2C (3.0)	LPP (2.8)	SBF2 (2.7)	MST1R (2.7)	SVIL (2.6)	DAG1 (2.5)	TPCN2 (2.5)	TLL1 (2.3)	KLF5 (2.3)
GO:0042692	muscle cell differentiation	0.01	>=0.20	PALM2 (3.2)	SVIL (3.2)	C3orf27 (3.1)	PLN (2.9)	ZNF827 (2.8)	PRKG1 (2.7)	KCNJ12 (2.7)	ATP2A1 (2.4)	CASZ1 (2.3)	MEF2A (2.2)
MP:0003542	abnormal vascular endothelial cell development	0.01	>=0.20	TEK (6.6)	GPR116 (5.6)	SOX7 (5.3)	CNRIP1 (3.0)	TBC1D1 (2.6)	NOTCH1 (2.6)	HDAC7 (2.4)	ANKRD50 (2.4)	PDGFB (2.2)	C3orf54 (2.1)
ENSG00000127527	EPS15L1 PPI subnetwork	0.01	>=0.20	ATXN2L (3.8)	SGMS1 (2.8)	CNRIP1 (2.7)	SLC45A4 (2.5)	PEPD (2.5)	ENSG00000231721 (2.4)	PLEKHM1 (2.3)	PARD3 (2.2)	SBF2 (2.1)	ADRA2B (2.0)
ENSG00000169641	LUZP1 PPI subnetwork	0.01	>=0.20	LIMA1 (4.0)	SLC4A2 (2.7)	TPCN2 (2.7)	KLF5 (2.5)	CRIM1 (2.4)	LPP (2.3)	PARD3 (2.3)	UBE2H (2.3)	CPNE3 (2.2)	RHOA (2.2)
ENSG00000133216	EPHB2 PPI subnetwork	0.01	>=0.20	UNC5B (3.2)	LGR4 (2.5)	AGAP3 (2.4)	C3orf27 (2.4)	KLHDC8B (2.3)	GLIS2 (2.3)	TLL1 (2.2)	SOX7 (2.2)	ADRA1D (2.0)	DUSP8 (2.0)
KEGG_ERBB_SIGNALING_PATHWAY	KEGG_ERBB_SIGNALING_PATHWAY	0.01	>=0.20	ANKRD50 (3.2)	PPP3R1 (2.7)	STIM2 (2.2)	AGAP3 (2.2)	DIP2B (2.2)	GNAS (2.1)	BRSK2 (2.1)	CCDC92 (2.1)	CPNE3 (2.1)	UBE2H (2.1)
GO:0003779	actin binding	0.01	>=0.20	ATP2A1 (7.5)	PLN (3.9)	LIMA1 (3.4)	LPP (3.2)	SVIL (2.7)	TBC1D1 (2.5)	SORBS2 (2.5)	ALDH1B1 (2.4)	KLF5 (2.0)	SLC4A2 (1.9)
MP:0006395	abnormal epiphyseal plate morphology	0.01	>=0.20	TBC1D1 (3.5)	TPCN2 (3.0)	FBLN7 (2.9)	PRKG1 (2.9)	GLIS2 (2.3)	DIP2C (2.2)	ENSG00000233723 (2.2)	METTL7A (2.1)	MEF2A (2.1)	COL5A3 (2.1)
MP:0000157	abnormal sternum morphology	0.01	>=0.20	EBF3 (3.5)	ERRFI1 (3.2)	CRIM1 (3.1)	VASN (2.9)	GLIS2 (2.6)	REST (2.6)	ADRA1D (2.4)	KLF5 (2.4)	NFATC1 (2.3)	UTS2 (2.2)
GO:0003382	epithelial cell morphogenesis	0.01	>=0.20	ENSG00000249873 (3.2)	ENSG00000234015 (3.2)	LINC00343 (3.1)	ENSG00000220161 (2.7)	BDNF-AS1 (2.6)	ABO (2.5)	ZNF827 (2.5)	CERS5 (2.4)	ENSG00000253695 (2.2)	C15orf27 (2.1)
GO:0045937	positive regulation of phosphate metabolic process	0.01	>=0.20	ENSG00000249873 (3.2)	IL27 (2.8)	CRIM1 (2.4)	FNIP1 (2.3)	ANKRD50 (2.2)	LPP (2.1)	PRKG1 (2.0)	REST (2.0)	MDFIC (1.9)	TLL1 (1.9)
GO:0010562	positive regulation of phosphorus metabolic process	0.01	>=0.20	ENSG00000249873 (3.2)	IL27 (2.8)	CRIM1 (2.4)	FNIP1 (2.3)	ANKRD50 (2.2)	LPP (2.1)	PRKG1 (2.0)	REST (2.0)	MDFIC (1.9)	TLL1 (1.9)
GO:0042327	positive regulation of phosphorylation	0.01	>=0.20	ENSG00000249873 (2.9)	IL27 (2.9)	CRIM1 (2.5)	FNIP1 (2.5)	ANKRD50 (2.2)	REST (2.1)	LPP (2.1)	PRKG1 (2.0)	TLL1 (2.0)	MDFIC (2.0)
MP:0000440	domed cranium	0.01	>=0.20	OCA2 (3.6)	VASN (3.0)	PTPRD (3.0)	CRIM1 (2.6)	ENSG00000234015 (2.4)	RNF123 (2.4)	REST (2.4)	PIEZO1 (2.4)	SLC4A2 (2.3)	LPP (2.3)
REACTOME_ENDOSOMAL_SORTING_COMPLEX_REQUIRED_FOR_TRANSPORT_ESCRT	REACTOME_ENDOSOMAL_SORTING_COMPLEX_REQUIRED_FOR_TRANSPORT_ESCRT	0.01	>=0.20	AGGF1 (4.3)	PLEKHM1 (3.2)	MOB2 (3.1)	ARHGAP27 (2.5)	TMEM127 (2.4)	C8orf83 (2.3)	VAMP3 (2.1)	TMEM17 (2.1)	PARD3 (2.0)	KLF5 (2.0)
MP:0003743	abnormal facial morphology	0.01	>=0.20	TLL1 (3.0)	NOTCH1 (2.4)	NFATC1 (2.4)	LPP (2.3)	DAG1 (2.3)	GNAS (2.1)	FBLN7 (2.1)	ENSG00000232310 (2.1)	CRIM1 (2.0)	PIEZO1 (2.0)
MP:0000295	trabecula carnea hypoplasia	0.01	>=0.20	REST (4.3)	ADM (3.3)	GATA6 (3.2)	PLN (2.8)	DAG1 (2.6)	STARD7 (2.6)	HDAC7 (2.5)	LPP (2.4)	ATXN2L (2.3)	SOX7 (2.2)
ENSG00000107566	ERLIN1 PPI subnetwork	0.01	>=0.20	PTPRJ (3.1)	PDGFB (3.0)	TNFRSF9 (2.5)	DUSP8 (2.5)	MOB2 (2.4)	PIEZO1 (2.2)	DUSP2 (2.2)	HDAC7 (2.2)	SBF2 (2.1)	STIM2 (2.0)
MP:0002115	abnormal limb bone morphology	0.01	>=0.20	EBF1 (3.4)	NFATC1 (3.3)	EBF3 (3.2)	VASN (3.1)	FBLN7 (3.1)	TUBAL3 (3.1)	RSPO3 (3.0)	UNC5B (2.7)	TLL1 (2.5)	LGR4 (2.4)
REACTOME_EGFR_DOWNREGULATION	REACTOME_EGFR_DOWNREGULATION	0.01	>=0.20	ATXN2L (3.6)	PLEKHM1 (2.6)	GNAS (2.4)	CORO7 (2.3)	ERRFI1 (2.3)	ANKRD50 (2.2)	SBF2 (2.1)	C15orf27 (2.1)	ENSG00000226101 (2.0)	DIP2C (2.0)
MP:0000729	abnormal myogenesis	0.01	>=0.20	EBF3 (4.3)	LIMA1 (3.3)	KLF5 (3.1)	TLL1 (3.0)	NOTCH1 (2.6)	SVIL (2.5)	CASZ1 (2.5)	MDFIC (2.3)	SOX7 (2.2)	REST (2.2)
ENSG00000050748	MAPK9 PPI subnetwork	0.01	>=0.20	DUSP2 (3.4)	ERRFI1 (3.3)	C15orf39 (3.1)	ADM (2.8)	DUSP8 (2.6)	SOX7 (2.5)	PLEKHM1 (2.4)	AGAP3 (2.2)	NFATC1 (1.9)	UNC5B (1.9)
MP:0001792	impaired wound healing	0.01	>=0.20	ALDH1B1 (3.5)	KLF5 (2.7)	ARHGAP27 (2.5)	ENSG00000241956 (2.3)	PLN (2.2)	ENSG00000250610 (2.0)	A1CF (1.9)	ENSG00000235997 (1.8)	DAG1 (1.8)	COL5A3 (1.8)
GO:0032956	regulation of actin cytoskeleton organization	0.01	>=0.20	PRKG1 (2.9)	RHOA (2.6)	DIP2B (2.5)	ABO (2.1)	STIM2 (2.1)	CAMTA1 (2.1)	PPP3R1 (1.9)	GLIS2 (1.8)	C3orf62 (1.8)	ENSG00000259134 (1.7)
REACTOME_CELL_DEATH_SIGNALLING_VIA_NRAGE_NRIF_AND_NADE	REACTOME_CELL_DEATH_SIGNALLING_VIA_NRAGE_NRIF_AND_NADE	0.01	>=0.20	PPP3R1 (3.4)	ARHGAP27 (3.1)	DIP2C (3.0)	SLC45A4 (2.9)	NOTCH1 (2.9)	DIP2B (2.9)	ZNF827 (2.6)	ARID1B (2.5)	SULT1A2 (2.5)	CAMTA1 (2.4)
MP:0004200	decreased fetal size	0.01	>=0.20	KLF5 (3.7)	SOX7 (3.2)	LGR4 (2.8)	GNAS (2.7)	KCNJ12 (2.6)	PIEZO1 (2.4)	ADM (2.3)	ZNF320 (2.2)	PTPRD (2.1)	DAG1 (2.1)
ENSG00000196628	TCF4 PPI subnetwork	0.01	>=0.20	PTPRD (3.2)	UNC5B (3.0)	TMTC2 (3.0)	NET1 (2.8)	CNRIP1 (2.7)	ENSG00000224514 (2.6)	EBF1 (2.3)	ENSG00000253230 (2.2)	EBF3 (2.0)	TEK (2.0)
ENSG00000110395	CBL PPI subnetwork	0.01	>=0.20	HDAC7 (3.9)	CARD11 (3.1)	CBLB (3.0)	PTPRJ (2.9)	PDGFB (2.8)	NFATC1 (2.6)	APOBR (2.4)	TBC1D1 (2.1)	ARHGAP27 (2.1)	GPR116 (2.0)
MP:0001711	abnormal placenta morphology	0.01	>=0.20	ADM (4.1)	SBF2 (3.6)	DAG1 (3.4)	ERRFI1 (3.1)	LGR4 (2.5)	UBE2H (2.3)	ITPRIPL1 (2.1)	TMEM129 (2.1)	PIEZO1 (2.0)	ARID5B (1.9)
ENSG00000177606	JUN PPI subnetwork	0.01	>=0.20	PER3 (3.9)	DUSP2 (3.3)	DUSP8 (3.2)	ARID5B (3.1)	NFATC1 (2.8)	ARID1B (2.5)	DIP2B (2.3)	ATF1 (2.1)	SOX7 (2.0)	IL27 (2.0)
REACTOME_NOTCH:HLH_TRANSCRIPTION_PATHWAY	REACTOME_NOTCH:HLH_TRANSCRIPTION_PATHWAY	0.01	>=0.20	NOTCH1 (4.6)	GPR116 (3.4)	DAG1 (3.3)	SH2B1 (3.3)	SVIL (2.6)	GLIS2 (2.5)	C6orf204 (2.4)	STIM2 (2.3)	REST (2.3)	MDFIC (2.2)
REACTOME_NICD_TRAFFICS_TO_NUCLEUS	REACTOME_NICD_TRAFFICS_TO_NUCLEUS	0.01	>=0.20	NOTCH1 (4.6)	GPR116 (3.4)	DAG1 (3.3)	SH2B1 (3.3)	SVIL (2.6)	GLIS2 (2.5)	C6orf204 (2.4)	STIM2 (2.3)	REST (2.3)	MDFIC (2.2)
ENSG00000148180	GSN PPI subnetwork	0.01	>=0.20	LPP (4.3)	TBC1D1 (3.6)	LIMA1 (3.5)	SVIL (2.9)	CRIM1 (2.7)	PTPRJ (2.6)	ALDH1B1 (2.4)	RHOA (2.3)	MEF2A (2.3)	PPP3R1 (2.3)
GO:0051130	positive regulation of cellular component organization	0.01	>=0.20	PIEZO1 (2.3)	GLIS2 (2.3)	VASN (2.2)	CERS5 (2.1)	PRKAR1B (2.1)	CAMTA1 (2.1)	HOMER2 (2.1)	NFATC2 (2.1)	FBLN7 (1.9)	DUSP8 (1.9)
MP:0005329	abnormal myocardium layer morphology	0.01	>=0.20	PLN (4.3)	GATA6 (3.8)	SORBS2 (3.4)	SBF2 (2.9)	TEK (2.8)	UBE2H (2.3)	HOMER2 (2.3)	C8orf83 (2.3)	SOX7 (2.2)	LPP (2.2)
ENSG00000158092	NCK1 PPI subnetwork	0.01	>=0.20	GPR116 (2.7)	SMARCD1 (2.4)	LIMA1 (2.3)	NOTCH1 (2.2)	ENSG00000220161 (2.0)	PDGFB (2.0)	HDAC7 (1.9)	AGAP3 (1.9)	ARID5B (1.9)	NFATC1 (1.9)
MP:0006126	abnormal outflow tract development	0.01	>=0.20	KLHDC8B (4.1)	GATA6 (4.0)	EBF3 (3.1)	DNAH10 (3.1)	UNC5B (3.1)	SOX7 (2.8)	RSPO3 (2.5)	AMT (2.3)	SORBS2 (2.3)	ADM (2.3)
GO:0003690	double-stranded DNA binding	0.01	>=0.20	FOXP1 (3.8)	PER3 (3.3)	ARID1B (2.9)	CEP63 (2.7)	NET1 (2.6)	LINC00474 (2.4)	GATA6 (2.4)	MDFIC (2.3)	CAMTA1 (2.1)	NCAPH (1.8)
GO:0001569	patterning of blood vessels	0.01	>=0.20	GPR116 (3.4)	ENSG00000250610 (3.4)	EBF1 (3.4)	CCDC36 (3.1)	TEK (3.0)	SOX7 (2.9)	FAM186A (2.7)	TBC1D28 (2.6)	ENSG00000259134 (2.6)	UNC5B (2.4)
ENSG00000100311	PDGFB PPI subnetwork	0.01	>=0.20	GPR116 (3.8)	PDGFB (3.5)	VASN (2.9)	ENSG00000237181 (2.7)	LGR4 (2.6)	COL5A3 (2.5)	MST1R (2.2)	KCNJ2 (2.1)	ANKRD55 (2.1)	KCNJ12 (2.0)
MP:0000106	abnormal basisphenoid bone morphology	0.01	>=0.20	EBF3 (3.6)	NRXN3 (3.2)	UNC5B (2.8)	ENSG00000220161 (2.6)	NOS1 (2.6)	MDFIC (2.5)	RSPO3 (2.3)	STIM2 (2.3)	GLIS2 (2.3)	GNAS-AS1 (2.3)
MP:0002492	decreased IgE level	0.01	>=0.20	TNFRSF9 (5.2)	DUSP2 (3.7)	ARID5B (3.6)	CARD11 (3.2)	NFATC2 (3.1)	NFATC1 (3.0)	CBLB (3.0)	MDFIC (2.8)	ENSG00000231721 (2.7)	CD19 (2.6)
ENSG00000105699	LSR PPI subnetwork	0.01	>=0.20	HOMER2 (3.8)	ADCY9 (3.0)	UBE2H (3.0)	MEF2A (2.9)	LPP (2.6)	SORBS2 (2.6)	SVIL (2.6)	NFATC2 (2.5)	CASZ1 (2.5)	PARD3 (2.3)
MP:0000137	abnormal vertebrae morphology	0.01	>=0.20	UNC5B (3.6)	RSPO3 (3.2)	NFATC1 (3.2)	EBF3 (2.8)	PTPRD (2.8)	VASN (2.7)	GLIS2 (2.6)	REST (2.3)	TLL1 (2.3)	NOTCH1 (1.9)
GO:0090263	positive regulation of canonical Wnt receptor signaling pathway	0.01	>=0.20	TLL1 (3.3)	GLIS2 (2.8)	ENSG00000220161 (2.6)	ENSG00000204685 (2.4)	ENSG00000233973 (2.4)	ENSG00000226386 (2.2)	KLF5 (2.1)	HOMER2 (2.1)	ENSG00000224514 (2.0)	PTPRD (1.9)
GO:0071887	leukocyte apoptotic process	0.01	>=0.20	ENSG00000237181 (3.7)	BDNF-AS1 (3.7)	FBLN7 (3.6)	ENSG00000241956 (3.5)	CD19 (2.5)	ENSG00000253695 (2.5)	LINC00343 (2.4)	ENSG00000255496 (2.3)	ENSG00000228536 (2.3)	C15orf27 (2.2)
MP:0004190	abnormal direction of embryo turning	0.01	>=0.20	IFT74 (4.7)	RSPO3 (2.7)	DIP2C (2.6)	STIM2 (2.6)	GLIS2 (2.6)	ATP10D (2.3)	TMEM129 (2.2)	OR4A1P (1.9)	NOTCH1 (1.9)	TMEM17 (1.7)
GO:0045121	membrane raft	0.01	>=0.20	GPR116 (4.2)	SGMS1 (3.4)	HDAC7 (3.0)	CRIM1 (2.9)	ANKRD50 (2.8)	TEK (2.7)	BNIP2 (2.6)	PRKG1 (2.5)	KCNJ2 (2.3)	CERS5 (2.2)
ENSG00000084676	NCOA1 PPI subnetwork	0.01	>=0.20	A1CF (3.9)	ARID5B (3.3)	CASZ1 (2.8)	FOXP1 (2.8)	LPP (2.6)	ERRFI1 (2.5)	MDFIC (2.4)	ATXN2L (2.3)	PARD3 (2.2)	GATA6 (2.2)
ENSG00000134184	GSTM1 PPI subnetwork	0.01	>=0.20	LIMA1 (4.3)	ATP10D (2.8)	LRRC19 (2.7)	MST1R (2.6)	CRIM1 (2.6)	UBE2H (2.4)	GPR116 (2.2)	LPP (2.2)	ARHGAP27 (2.2)	ENSG00000250610 (2.1)
MP:0004087	abnormal muscle fiber morphology	0.01	>=0.20	ATP2A1 (7.4)	SVIL (3.8)	NOS1 (3.3)	KCNJ12 (3.1)	PRKG1 (2.8)	RNF123 (2.7)	KCNJ2 (2.4)	DIP2C (2.4)	PTPRJ (2.3)	C6orf204 (2.3)
ENSG00000013455	ENSG00000013455 PPI subnetwork	0.01	>=0.20	STIM2 (2.5)	LPP (2.4)	CORO7 (2.3)	C3orf54 (2.2)	DIP2C (2.1)	TPCN2 (2.1)	TBC1D1 (2.0)	FOXP1 (2.0)	PDGFB (1.9)	BRD7P3 (1.9)
ENSG00000160741	CRTC2 PPI subnetwork	0.01	>=0.20	SLC12A2 (3.8)	ARID1B (3.0)	NET1 (2.7)	DIP2B (2.6)	UBE2H (2.4)	ARHGAP27 (2.4)	FOXP1 (2.2)	PPP3R1 (2.2)	PARD3 (2.1)	ERRFI1 (2.0)
ENSG00000182492	BGN PPI subnetwork	0.01	>=0.20	UNC5B (5.2)	VASN (2.8)	A1CF (2.7)	ADRA1D (2.1)	MEF2A (2.1)	SLC12A2 (1.8)	GLIS2 (1.7)	HOMER2 (1.7)	FBLN7 (1.7)	PTPRD (1.7)
GO:0043029	T cell homeostasis	0.01	>=0.20	ENSG00000237181 (5.0)	MDFIC (3.4)	C6orf204 (3.4)	FBLN7 (3.3)	LINC00474 (3.2)	LINC00343 (3.1)	ENSG00000249873 (3.0)	HDAC7 (2.7)	NFATC1 (2.5)	C9orf82 (2.0)
MP:0011290	decreased nephron number	0.01	>=0.20	RSPO3 (4.6)	BDNF (4.4)	LARGE (3.0)	ENSG00000255496 (3.0)	ENSG00000235997 (3.0)	NOS1 (2.9)	BDNF-AS1 (2.6)	GATA6 (2.5)	PRKG1 (2.2)	VASN (2.2)
ENSG00000204361	FAM55B PPI subnetwork	0.01	>=0.20	LIMA1 (4.3)	SLC4A2 (2.9)	LPP (2.7)	KLF5 (2.7)	MST1R (2.5)	CRIM1 (2.3)	LRRC19 (2.1)	CPNE3 (2.1)	VAMP3 (2.0)	ERRFI1 (2.0)
ENSG00000132470	ITGB4 PPI subnetwork	0.01	>=0.20	LPP (3.1)	SBF2 (3.0)	NOTCH1 (2.8)	KLF5 (2.7)	SVIL (2.7)	DAG1 (2.5)	UBE2H (2.5)	REST (2.3)	PTPRJ (2.3)	CRIM1 (2.3)
ENSG00000087303	NID2 PPI subnetwork	0.01	>=0.20	COL5A3 (3.6)	GLIS2 (3.5)	LINC00475 (3.1)	TEK (3.0)	ENSG00000250610 (2.7)	UNC5B (2.5)	SORBS2 (2.5)	GPR116 (2.4)	DAG1 (2.2)	ADRA1D (2.1)
GO:0048185	activin binding	0.01	>=0.20	TEK (3.7)	ANKRD50 (3.6)	GATA6 (3.2)	ADCY9 (3.0)	CRIM1 (2.9)	CERS5 (2.5)	UNC5B (2.5)	SOX7 (2.4)	VASN (2.3)	PDGFB (2.2)
ENSG00000077782	FGFR1 PPI subnetwork	0.01	>=0.20	ENSG00000235997 (2.4)	ADRA2B (2.2)	NOS1 (2.1)	REST (1.9)	KCNJ2 (1.9)	ENSG00000249873 (1.9)	ABO (1.9)	AMT (1.8)	ENSG00000232310 (1.7)	ANKRD50 (1.7)
GO:0001725	stress fiber	0.01	>=0.20	LPP (4.8)	PLN (4.7)	SVIL (4.1)	LIMA1 (3.9)	APOBR (3.5)	PDGFB (3.3)	ALDH1B1 (3.2)	ATP2A1 (3.2)	ENSG00000250610 (2.5)	PIEZO1 (2.1)
ENSG00000081019	RSBN1 PPI subnetwork	0.01	>=0.20	ATXN2L (2.9)	FAM186A (2.7)	STARD7 (2.6)	ADCY9 (2.5)	PARD3 (2.3)	CLN3 (2.1)	UBA7 (2.1)	HOMER2 (1.9)	TUFM (1.9)	SH2B1 (1.9)
GO:0018105	peptidyl-serine phosphorylation	0.01	>=0.20	ENSG00000233723 (3.9)	ENSG00000255496 (3.6)	BDNF-AS1 (3.5)	BRD7P3 (2.9)	ENSG00000234015 (2.9)	ENSG00000253230 (2.7)	BDNF (2.7)	FNIP1 (2.6)	ENSG00000249873 (2.5)	SH2B1 (2.4)
GO:0042641	actomyosin	0.01	>=0.20	LPP (4.8)	PLN (4.7)	SVIL (4.4)	LIMA1 (3.7)	ATP2A1 (3.4)	PDGFB (3.1)	ALDH1B1 (2.9)	APOBR (2.8)	TBC1D1 (2.2)	SORBS2 (2.1)
GO:0016055	Wnt receptor signaling pathway	0.01	>=0.20	PARD3 (3.3)	HOMER2 (2.9)	UNC5B (2.6)	ENSG00000226386 (2.5)	ANKRD50 (2.4)	KCNJ2 (2.1)	GLIS2 (2.0)	RSPO3 (2.0)	OCA2 (2.0)	UBE2H (2.0)
MP:0003120	abnormal tracheal cartilage morphology	0.01	>=0.20	SLC12A2 (3.7)	RSPO3 (3.2)	GLIS2 (3.1)	UNC5B (2.7)	ZNF827 (2.7)	NET1 (2.7)	FBLN7 (2.6)	NUPR1 (2.4)	PTPRD (2.4)	KLF5 (2.3)
ENSG00000079102	RUNX1T1 PPI subnetwork	0.01	>=0.20	ARID1B (3.2)	FOXP1 (2.2)	ATXN2L (2.2)	SMARCD1 (2.1)	UNC5B (2.1)	ATF1 (2.1)	HDAC7 (2.0)	C3orf27 (2.0)	NFATC1 (1.9)	CBLB (1.9)
ENSG00000140262	TCF12 PPI subnetwork	0.01	>=0.20	EBF3 (3.1)	UNC5B (3.0)	NOTCH1 (2.8)	TEK (2.6)	TMTC2 (2.1)	REST (2.0)	C6orf204 (1.9)	ANKRD50 (1.9)	A1CF (1.9)	LINC00475 (1.8)
ENSG00000166582	CENPV PPI subnetwork	0.01	>=0.20	FAM186A (2.7)	ATXN2L (2.6)	ENSG00000204685 (2.5)	ARID1B (2.4)	KCNJ2 (2.2)	SH2B1 (2.1)	PARD3 (2.0)	UBA7 (1.9)	ADRA2B (1.9)	CLN3 (1.9)
MP:0001178	pulmonary hypoplasia	0.01	>=0.20	GATA6 (3.7)	GLIS2 (3.2)	RSPO3 (2.7)	PTPRD (2.5)	VASN (2.4)	ERRFI1 (2.4)	ENSG00000235997 (2.2)	KLF5 (2.0)	SLC45A4 (1.9)	LARGE (1.9)
ENSG00000128052	KDR PPI subnetwork	0.01	>=0.20	GPR116 (6.9)	TEK (5.1)	PDGFB (3.4)	SOX7 (3.4)	ANKRD50 (3.1)	TBC1D1 (2.5)	UNC5B (2.5)	UTS2 (2.3)	PTPRJ (2.3)	COL5A3 (2.3)
ENSG00000068615	REEP1 PPI subnetwork	0.01	>=0.20	HOMER2 (3.8)	ADCY9 (2.8)	UBE2H (2.8)	MEF2A (2.7)	LPP (2.6)	SORBS2 (2.6)	SVIL (2.5)	NFATC2 (2.5)	CASZ1 (2.4)	C15orf27 (2.3)
MP:0002085	abnormal embryonic tissue morphology	0.01	>=0.20	GATA6 (3.8)	NCAPH (3.0)	TACC3 (3.0)	REST (2.8)	PARD3 (2.8)	TRAIP (2.7)	LPP (2.7)	KLHDC8B (2.3)	RSPO3 (2.3)	SOX7 (2.2)
GO:0043534	blood vessel endothelial cell migration	0.01	>=0.20	SOX7 (3.3)	C3orf54 (3.0)	C3orf27 (2.8)	GPR116 (2.8)	TEK (2.7)	ENSG00000241956 (2.7)	VASN (2.6)	ADM (2.6)	PDGFB (2.6)	BSN-AS2 (2.5)
MP:0000702	enlarged lymph nodes	0.01	>=0.20	DUSP2 (5.2)	NFATC1 (4.9)	TNFRSF9 (4.7)	CARD11 (3.4)	NFATC2 (3.4)	CBLB (2.8)	AMPD3 (2.6)	C6orf204 (2.5)	MDFIC (2.5)	PTPRJ (2.2)
MP:0005602	decreased angiogenesis	0.01	>=0.20	SOX7 (5.6)	GPR116 (5.0)	TEK (4.2)	PDGFB (4.0)	COL5A3 (3.7)	NUPR1 (3.0)	NOTCH1 (2.8)	ADM (2.8)	HDAC7 (2.7)	UNC5B (2.6)
MP:0003091	abnormal cell migration	0.01	>=0.20	LPP (3.6)	TBC1D1 (3.5)	DAG1 (3.5)	ADM (3.5)	CRIM1 (3.1)	SBF2 (3.0)	COL5A3 (3.0)	PTPRJ (2.8)	PDGFB (2.8)	MEF2A (2.5)
ENSG00000197122	SRC PPI subnetwork	0.01	>=0.20	APOBR (3.0)	ANKRD50 (2.8)	ARHGAP27 (2.8)	DAG1 (2.7)	LIMA1 (2.7)	PTPRJ (2.6)	GPR116 (2.5)	PDGFB (2.5)	MEF2A (2.5)	LPP (2.4)
MP:0000266	abnormal heart morphology	0.01	>=0.20	GATA6 (4.7)	PLN (4.5)	REST (3.0)	UNC5B (2.9)	ADM (2.8)	SOX7 (2.8)	DAG1 (2.7)	GLIS2 (2.5)	KLHDC8B (2.2)	UBE2H (2.0)
MP:0000042	abnormal organ of Corti morphology	0.01	>=0.20	ENSG00000228536 (3.2)	SLC45A4 (3.1)	OCA2 (2.7)	GLIS2 (2.7)	SLC12A2 (2.7)	TLL1 (2.5)	PRKG1 (2.4)	ENSG00000237181 (2.3)	UNC5B (2.3)	SORBS2 (2.2)
MP:0001790	abnormal immune system physiology	0.01	>=0.20	CD19 (5.3)	TNFRSF9 (5.0)	DUSP2 (3.7)	CARD11 (3.6)	NFATC1 (3.0)	CBLB (3.0)	NFATC2 (2.8)	ARID5B (2.7)	PTPRJ (2.5)	ENSG00000237181 (2.5)
MP:0004374	bowed radius	0.01	>=0.20	EBF3 (3.9)	GLIS2 (3.3)	ANKRD55 (2.9)	CRIM1 (2.8)	BDNF (2.6)	ARHGEF26 (2.3)	VASN (1.9)	SLC12A2 (1.9)	UNC5B (1.9)	ENSG00000235997 (1.9)
ENSG00000105329	TGFB1 PPI subnetwork	0.01	>=0.20	VASN (4.3)	FBLN7 (4.2)	GLIS2 (4.1)	UNC5B (3.6)	CRIM1 (3.4)	NUPR1 (3.1)	ERRFI1 (2.5)	NFATC1 (2.3)	RSPO3 (2.2)	TEK (2.1)
GO:0001655	urogenital system development	0.01	>=0.20	ENSG00000259134 (3.6)	EBF3 (2.4)	EBF1 (2.4)	RSPO3 (2.4)	PARD3 (2.3)	FAM186A (2.1)	VASN (2.1)	METTL7A (2.0)	PTPRD (2.0)	GLIS2 (1.9)
GO:0001501	skeletal system development	0.01	>=0.20	FBLN7 (3.6)	EBF3 (3.2)	GLIS2 (2.7)	RSPO3 (2.7)	VASN (2.6)	UNC5B (2.4)	EBF1 (2.2)	PTPRD (2.2)	TLL1 (2.0)	C15orf27 (1.8)
ENSG00000113658	SMAD5 PPI subnetwork	0.01	>=0.20	UNC5B (3.5)	ANKRD50 (3.2)	MEF2A (2.7)	CRIM1 (2.4)	BNIP2 (2.4)	TEK (2.4)	GATA6 (2.4)	CCDC92 (2.4)	PTPRD (2.4)	ZNF664 (2.3)
GO:0007183	SMAD protein complex assembly	0.01	>=0.20	ENSG00000234015 (3.3)	ANKRD50 (2.9)	ZNF664 (2.8)	ENSG00000231721 (2.7)	ARID1B (2.2)	LINC00343 (2.1)	TCEA2 (2.1)	LINC00474 (2.0)	ENSG00000228536 (2.0)	LARGE (1.9)
ENSG00000140575	IQGAP1 PPI subnetwork	0.01	>=0.20	RHOA (3.8)	PPP3R1 (3.6)	PTPRJ (3.2)	PDGFB (3.1)	MEF2A (2.8)	CPNE3 (2.6)	VAMP3 (2.6)	APOBR (2.2)	BRD7P3 (2.1)	TEK (2.0)
ENSG00000158186	MRAS PPI subnetwork	0.01	>=0.20	STIM2 (3.0)	MEF2A (3.0)	ENSG00000241956 (3.0)	RAPGEF6 (2.9)	AGGF1 (2.8)	RHOA (2.8)	DIP2B (2.8)	SBF2 (2.8)	SLC12A2 (2.4)	SOX7 (2.4)
MP:0001680	abnormal mesoderm development	0.01	>=0.20	UNC5B (3.3)	GATA6 (3.1)	REST (2.9)	LPP (2.9)	STIM2 (2.8)	RSPO3 (2.6)	SLC4A2 (2.5)	ADRA2B (2.3)	KLF5 (2.3)	TLL1 (2.2)
ENSG00000174197	MGA PPI subnetwork	0.01	>=0.20	SMARCD1 (3.4)	C9orf82 (3.3)	ATXN2L (2.8)	ARID1B (2.5)	REST (2.4)	ATF1 (2.4)	CCDC101 (2.1)	FOXP1 (2.1)	ANKRD50 (1.9)	MOB2 (1.8)
ENSG00000125952	MAX PPI subnetwork	0.01	>=0.20	ATF1 (3.8)	CCDC101 (3.2)	NFATC1 (2.7)	TCEA2 (2.6)	ARID1B (2.6)	OR4A1P (2.6)	C9orf82 (2.4)	RABEP2 (2.3)	FNIP1 (2.1)	REST (2.0)
REACTOME_MYOGENESIS	REACTOME_MYOGENESIS	0.01	>=0.20	ATP2A1 (4.0)	TMTC2 (3.6)	PTPRD (3.4)	C15orf27 (2.8)	KCNJ12 (2.5)	GNAS (2.5)	HOMER2 (2.3)	PARD3 (2.1)	SLC12A2 (2.0)	NOS1 (2.0)
REACTOME_CDO_IN_MYOGENESIS	REACTOME_CDO_IN_MYOGENESIS	0.01	>=0.20	ATP2A1 (4.0)	TMTC2 (3.6)	PTPRD (3.4)	C15orf27 (2.8)	KCNJ12 (2.5)	GNAS (2.5)	HOMER2 (2.3)	PARD3 (2.1)	SLC12A2 (2.0)	NOS1 (2.0)
ENSG00000037965	HOXC8 PPI subnetwork	0.01	>=0.20	UNC5B (3.4)	TMTC2 (3.2)	DUSP2 (3.2)	TLL1 (2.6)	ADM (2.5)	SGMS1 (2.5)	ZNF827 (2.4)	ANKRD50 (2.4)	CCDC92 (2.3)	ZNF320 (2.2)
REACTOME_SMOOTH_MUSCLE_CONTRACTION	REACTOME_SMOOTH_MUSCLE_CONTRACTION	0.01	>=0.20	LPP (7.5)	PLN (7.0)	ALDH1B1 (4.7)	SVIL (4.0)	PRKG1 (3.2)	SORBS2 (3.1)	TBC1D1 (2.8)	NRXN3 (2.5)	CRIM1 (2.4)	PDGFB (2.1)
ENSG00000029363	BCLAF1 PPI subnetwork	0.01	>=0.20	ARID5B (3.2)	PPP3R1 (3.0)	BNIP2 (2.8)	SNRNP200 (2.3)	RHOA (2.2)	SVIL (2.2)	LPP (2.0)	CRIM1 (2.0)	UBE2H (1.9)	PLN (1.9)
GO:0001067	regulatory region nucleic acid binding	0.01	>=0.20	NOTCH1 (4.0)	CASZ1 (3.9)	EBF3 (3.7)	REST (3.5)	GATA6 (3.3)	EBF1 (2.8)	ARID5B (2.8)	NFATC1 (2.8)	UNC5B (2.6)	ARID1B (2.5)
GO:0000975	regulatory region DNA binding	0.01	>=0.20	NOTCH1 (4.0)	CASZ1 (3.9)	EBF3 (3.7)	REST (3.5)	GATA6 (3.3)	EBF1 (2.8)	ARID5B (2.8)	NFATC1 (2.8)	UNC5B (2.6)	ARID1B (2.5)
GO:0070838	divalent metal ion transport	0.01	>=0.20	MACROD2 (2.8)	CERS5 (2.6)	NOS1 (2.4)	C3orf27 (2.3)	ENSG00000250610 (2.2)	ADCY9 (2.2)	ABO (2.1)	TUBAL3 (2.1)	DNAH10 (2.1)	ADRA1D (2.0)
GO:0014902	myotube differentiation	0.01	>=0.20	C3orf27 (3.5)	PALM2 (2.8)	ENSG00000232310 (2.7)	KCNJ12 (2.7)	CASZ1 (2.5)	ALDH1B1 (2.5)	PRKG1 (2.2)	ENSG00000224514 (2.2)	SVIL (2.2)	ENSG00000241956 (2.1)
MP:0005508	abnormal skeleton morphology	0.01	>=0.20	VASN (3.8)	NFATC1 (3.5)	ERRFI1 (3.2)	RSPO3 (3.2)	FBLN7 (2.9)	GLIS2 (2.7)	NFATC2 (2.6)	UNC5B (2.4)	MEF2A (2.1)	BDNF-AS1 (1.9)
ENSG00000010671	BTK PPI subnetwork	0.01	>=0.20	CARD11 (3.5)	NFATC1 (3.0)	CD19 (2.9)	TBC1D1 (2.3)	C6orf204 (2.3)	HDAC7 (2.3)	PTPRJ (2.2)	FOXP1 (2.2)	RAPGEF6 (2.0)	APOBR (1.9)
ENSG00000187391	MAGI2 PPI subnetwork	0.01	>=0.20	CAMKV (4.7)	BSN (3.7)	DUSP8 (3.6)	AGAP3 (3.3)	ENSG00000253230 (2.5)	BRSK2 (2.4)	STIM2 (2.3)	SORBS2 (2.3)	SMARCD1 (2.1)	LARGE (2.1)
ENSG00000141551	CSNK1D PPI subnetwork	0.01	>=0.20	PNO1 (3.8)	PINX1 (3.6)	ZC3H8 (2.8)	MON1A (2.7)	TUFM (2.5)	LARP4 (2.5)	PER3 (2.4)	C4orf14 (2.4)	SNRNP200 (2.4)	DDX1 (2.2)
ENSG00000044524	EPHA3 PPI subnetwork	0.01	>=0.20	SLBP (2.7)	RAPGEF6 (2.4)	ZNF664 (2.3)	TLL1 (2.2)	ITPRIPL1 (2.1)	ENSG00000234015 (2.0)	ENSG00000250610 (1.9)	TMTC2 (1.9)	GNAS (1.8)	C3orf54 (1.8)
ENSG00000078061	ARAF PPI subnetwork	0.01	>=0.20	MST1R (3.5)	KLF5 (3.0)	CRIM1 (2.8)	MEF2A (2.6)	DUSP8 (2.4)	TPCN2 (2.3)	PARD3 (2.3)	ENSG00000231721 (2.2)	LPP (2.0)	ENSG00000241956 (1.9)
ENSG00000166888	STAT6 PPI subnetwork	0.02	>=0.20	NFATC1 (4.3)	PTPRJ (3.8)	HDAC7 (3.5)	ARID1B (3.4)	TNFRSF9 (3.1)	ARID5B (2.8)	LPP (2.7)	PDGFB (2.6)	MDFIC (2.5)	FOXP1 (2.4)
GO:0032432	actin filament bundle	0.02	>=0.20	PLN (4.9)	LPP (4.5)	SVIL (3.8)	LIMA1 (3.7)	ATP2A1 (3.3)	PDGFB (3.3)	APOBR (3.2)	ALDH1B1 (3.2)	ENSG00000250610 (2.6)	PIEZO1 (2.6)
GO:0030036	actin cytoskeleton organization	0.02	>=0.20	LIMA1 (3.4)	TBC1D1 (2.8)	ENSG00000250610 (2.7)	DIP2B (2.7)	LPP (2.7)	SORBS2 (2.7)	PLN (2.4)	ENSG00000234015 (2.2)	SLC4A2 (2.2)	GLIS2 (2.2)
GO:0044212	transcription regulatory region DNA binding	0.02	>=0.20	EBF3 (3.8)	NOTCH1 (3.8)	CASZ1 (3.7)	REST (3.7)	GATA6 (3.2)	ARID5B (2.8)	UNC5B (2.8)	NFATC1 (2.6)	EBF1 (2.6)	ARID1B (2.4)
ENSG00000005884	ITGA3 PPI subnetwork	0.02	>=0.20	MOB2 (3.1)	CRIM1 (3.1)	DAG1 (2.7)	CERS5 (2.6)	PIEZO1 (2.6)	ADM (2.1)	BNIP2 (2.0)	C3orf62 (1.9)	TMEM127 (1.9)	TPCN2 (1.8)
GO:0060349	bone morphogenesis	0.02	>=0.20	FBLN7 (3.4)	BRD7P3 (2.5)	MEF2A (2.4)	RSPO3 (2.3)	VASN (2.2)	GLIS2 (2.2)	PTPRD (2.2)	TMPRSS12 (2.1)	UNC5B (2.1)	ENSG00000228536 (2.1)
MP:0011101	partial prenatal lethality	0.02	>=0.20	DAG1 (3.0)	REST (2.9)	GLIS2 (2.7)	UNC5B (2.5)	SLC4A2 (2.4)	RSPO3 (2.3)	PTPRJ (2.3)	ATF1 (2.2)	SVIL (2.1)	NOTCH1 (2.1)
MP:0011092	complete embryonic lethality	0.02	>=0.20	GATA6 (3.8)	REST (3.4)	SVIL (3.2)	ANKRD50 (2.9)	SLC4A2 (2.7)	DAG1 (2.6)	KLF5 (2.6)	ARID1B (2.3)	GPR116 (2.1)	C15orf39 (2.1)
MP:0003723	abnormal long bone morphology	0.02	>=0.20	VASN (4.1)	FBLN7 (3.1)	COL5A3 (3.0)	UNC5B (2.7)	TPCN2 (2.6)	ENSG00000220161 (2.5)	EBF3 (2.5)	PTPRD (2.3)	ERRFI1 (2.2)	PIEZO1 (2.0)
ENSG00000179776	CDH5 PPI subnetwork	0.02	>=0.20	TEK (5.1)	GPR116 (4.7)	PDGFB (3.3)	MST1R (2.9)	SOX7 (2.8)	ARHGAP27 (2.6)	UNC5B (2.5)	BNIP2 (2.4)	NOTCH1 (2.3)	SVIL (2.3)
GO:0032970	regulation of actin filament-based process	0.02	>=0.20	PRKG1 (2.9)	RHOA (2.5)	DIP2B (2.4)	ABO (2.3)	STIM2 (2.0)	CAMTA1 (1.9)	ENSG00000259134 (1.9)	PPP3R1 (1.8)	GLIS2 (1.8)	C3orf62 (1.8)
REACTOME_PI3KAKT_ACTIVATION	REACTOME_PI3KAKT_ACTIVATION	0.02	>=0.20	LINC00475 (3.1)	FASTK (2.9)	EBF1 (2.7)	ADCY9 (2.6)	RNF123 (2.6)	ENSG00000225399 (2.4)	USP4 (2.3)	FOXP1 (2.2)	AGAP3 (2.1)	UBE2H (2.0)
MP:0000088	short mandible	0.02	>=0.20	UNC5B (3.6)	TLL1 (3.1)	NFATC1 (3.1)	PTPRD (3.0)	VASN (3.0)	GLIS2 (2.5)	EBF3 (2.4)	RSPO3 (2.2)	FBLN7 (2.1)	BDNF-AS1 (2.1)
ENSG00000165702	GFI1B PPI subnetwork	0.02	>=0.20	GLIS2 (3.4)	AGAP3 (3.3)	SH2B1 (3.2)	PRKAR1B (2.5)	PDGFB (2.5)	CCDC101 (2.1)	SORBS2 (2.0)	FASTK (2.0)	CAMTA1 (2.0)	SLC4A2 (1.9)
ENSG00000117450	PRDX1 PPI subnetwork	0.02	>=0.20	PPP3R1 (3.0)	RHOA (2.9)	LPP (2.8)	ENSG00000225399 (2.8)	GNAS (2.6)	ENSG00000226101 (2.5)	ALDH1B1 (2.5)	APEH (2.2)	FOXP1 (2.2)	ARID5B (1.9)
MP:0002446	abnormal macrophage morphology	0.02	>=0.20	ENSG00000232310 (2.5)	TBC1D28 (2.1)	AMPD3 (2.0)	TNFRSF9 (1.9)	FNIP1 (1.8)	OCA2 (1.7)	NICN1 (1.6)	CLN3 (1.6)	NUPR1 (1.6)	CNRIP1 (1.5)
ENSG00000178363	CALML3 PPI subnetwork	0.02	>=0.20	ATP2A1 (5.0)	SVIL (3.2)	TMPRSS12 (3.0)	PLN (2.9)	BSN (2.6)	DIP2C (2.5)	PRKG1 (2.4)	KCNJ12 (2.4)	LPP (2.3)	ARHGEF26-AS1 (2.3)
ENSG00000196961	AP2A1 PPI subnetwork	0.02	>=0.20	PRKAR1B (2.7)	PLEKHM1 (2.6)	REST (2.6)	LPP (2.5)	PPP3R1 (2.4)	PTPRJ (2.2)	SGMS1 (2.1)	LIMA1 (1.9)	C3orf62 (1.8)	TBC1D1 (1.8)
ENSG00000138293	NCOA4 PPI subnetwork	0.02	>=0.20	UBE2H (3.9)	A1CF (3.4)	GPD1 (3.3)	RNF123 (2.7)	MDFIC (2.7)	PARD3 (2.5)	ADCY9 (2.3)	ATF1 (2.1)	ZNF827 (1.9)	EBF3 (1.9)
ENSG00000152518	ZFP36L2 PPI subnetwork	0.02	>=0.20	HOMER2 (4.0)	ADCY9 (3.5)	MEF2A (3.1)	LPP (2.8)	NFATC2 (2.6)	SLC45A4 (2.5)	PARD3 (2.5)	SVIL (2.5)	SORBS2 (2.4)	ENSG00000226386 (2.3)
ENSG00000099942	CRKL PPI subnetwork	0.02	>=0.20	HDAC7 (3.1)	TBC1D1 (3.0)	UBA7 (2.9)	MEF2A (2.4)	CARD11 (2.4)	C3orf54 (2.3)	SGMS1 (2.3)	SLC45A4 (2.2)	SLC12A2 (2.2)	ENSG00000220161 (2.2)
REACTOME_PI3K_EVENTS_IN_ERBB4_SIGNALING	REACTOME_PI3K_EVENTS_IN_ERBB4_SIGNALING	0.02	>=0.20	LINC00475 (3.5)	FASTK (2.9)	DUSP8 (2.5)	ARID1B (2.4)	ERRFI1 (2.4)	UBE2H (2.2)	TMTC2 (2.1)	EBF1 (2.1)	FOXP1 (2.1)	SH2B1 (2.0)
ENSG00000033800	PIAS1 PPI subnetwork	0.02	>=0.20	NFATC1 (2.9)	ARID1B (2.8)	BDNF (2.7)	REST (2.5)	OR4A1P (2.1)	ATF1 (2.1)	GNAS-AS1 (2.1)	CASZ1 (2.0)	MEF2A (1.8)	GLIS2 (1.7)
MP:0002128	abnormal blood circulation	0.02	>=0.20	GATA6 (5.1)	ADM (3.4)	UNC5B (3.3)	PDGFB (2.8)	VASN (2.8)	TEK (2.8)	GPR116 (2.8)	SOX7 (2.7)	PLN (2.7)	SLC4A2 (2.6)
ENSG00000129473	BCL2L2 PPI subnetwork	0.02	>=0.20	TMEM129 (2.8)	NUPR1 (2.6)	ZNF827 (2.4)	COL5A3 (2.3)	SULT1A2 (2.3)	STARD7 (2.1)	MDFIC (2.1)	PPP3R1 (2.0)	VASN (1.9)	FOXP1 (1.9)
ENSG00000077549	CAPZB PPI subnetwork	0.02	>=0.20	RHOA (3.9)	C3orf54 (2.3)	LIMA1 (2.2)	DDX1 (2.1)	PLN (2.1)	PARK7 (2.0)	ENSG00000231721 (1.8)	PTPRJ (1.8)	ATP2A1 (1.8)	HDAC7 (1.7)
ENSG00000105048	TNNT1 PPI subnetwork	0.02	>=0.20	ATP2A1 (7.0)	PLN (2.9)	ZNF827 (2.6)	RSPO3 (2.6)	PARD3 (2.0)	TRIML1 (1.8)	LARGE (1.7)	AGAP3 (1.7)	RABEP2 (1.7)	TUBAL3 (1.6)
MP:0000267	abnormal heart development	0.02	>=0.20	GATA6 (7.3)	UNC5B (4.5)	SOX7 (4.1)	RSPO3 (3.6)	TEK (3.6)	PLN (3.0)	GPR116 (3.0)	CBLB (3.0)	PARD3 (2.7)	KLHDC8B (2.6)
GO:0005518	collagen binding	0.02	>=0.20	FBLN7 (5.5)	COL5A3 (4.3)	VASN (3.6)	TEK (3.4)	GLIS2 (3.2)	EBF1 (3.2)	PRKG1 (2.7)	ENSG00000250610 (2.5)	GPR116 (2.3)	UNC5B (2.1)
MP:0000493	rectal prolapse	0.02	>=0.20	LRRC19 (5.2)	MST1R (3.1)	TUBAL3 (3.0)	NFATC1 (2.2)	GLIS2 (2.2)	BDNF-AS1 (2.0)	GNAS-AS1 (2.0)	SULT1A2 (2.0)	TNFRSF9 (1.9)	C6orf204 (1.9)
ENSG00000108854	SMURF2 PPI subnetwork	0.02	>=0.20	ATP2A1 (6.0)	ZNF827 (3.5)	PARD3 (2.7)	PDGFB (2.6)	FOXP1 (2.5)	UBE2H (2.5)	ANKRD50 (2.4)	GATA6 (2.4)	MST1R (2.1)	PLN (2.1)
ENSG00000178409	BEND3 PPI subnetwork	0.02	>=0.20	ADCY9 (2.6)	TUFM (2.6)	FAM186A (2.4)	CLN3 (2.2)	ENSG00000226101 (2.1)	ARID1B (2.0)	KCNJ2 (1.9)	PIEZO1 (1.8)	SH2B1 (1.8)	APEH (1.8)
KEGG_FOCAL_ADHESION	KEGG_FOCAL_ADHESION	0.02	>=0.20	COL5A3 (5.2)	GPR116 (4.1)	SVIL (3.6)	LPP (3.6)	PDGFB (3.1)	DAG1 (3.1)	TBC1D1 (3.0)	GLIS2 (2.9)	FBLN7 (2.3)	LGR4 (2.3)
MP:0000690	absent spleen	0.02	>=0.20	GATA6 (3.3)	ANKRD50 (3.3)	RSPO3 (2.9)	TUBAL3 (2.7)	STIM2 (2.3)	ACCN2 (1.9)	PLN (1.9)	LINC00475 (1.7)	REST (1.7)	NOS1 (1.7)
MP:0004471	short nasal bone	0.02	>=0.20	UNC5B (3.6)	KLF5 (2.9)	MEF2A (2.7)	NFATC1 (2.6)	VASN (2.3)	ENSG00000237181 (2.3)	RSPO3 (2.2)	ENSG00000220161 (2.2)	REST (2.1)	HOMER2 (2.0)
MP:0004566	myocardial fiber degeneration	0.02	>=0.20	PLN (4.2)	ATP2A1 (2.5)	ALDH1B1 (2.5)	LPP (2.4)	PRKG1 (2.1)	MOB2 (2.0)	ENSG00000233723 (1.9)	COL5A3 (1.9)	GNAS (1.9)	DIP2C (1.8)
GO:0031519	PcG protein complex	0.02	>=0.20	REST (2.8)	STARD7 (2.8)	ATF1 (2.5)	SH2B1 (2.4)	SLBP (2.2)	TBC1D1 (2.2)	ZNF664 (2.2)	MACROD2 (2.1)	ATXN2L (2.0)	KLHDC8B (1.9)
MP:0001730	embryonic growth arrest	0.02	>=0.20	TEK (3.5)	GATA6 (2.8)	SBF2 (2.6)	REST (2.6)	SLBP (2.5)	ARID1B (2.4)	TACC3 (2.4)	SLC4A2 (2.3)	NCAPH (2.2)	SNRNP200 (2.2)
ENSG00000134954	ETS1 PPI subnetwork	0.02	>=0.20	ATF1 (3.1)	PTPRJ (2.6)	MDFIC (2.5)	ARID1B (2.5)	CCDC101 (2.4)	NFATC1 (2.4)	CORO7 (2.3)	A1CF (2.2)	ADCY9 (2.1)	ARID5B (2.1)
ENSG00000187079	TEAD1 PPI subnetwork	0.02	>=0.20	ATP2A1 (2.9)	ARID5B (2.6)	GATA6 (2.5)	TMPRSS12 (2.4)	ARID1B (2.4)	PPP3R1 (2.4)	DAG1 (2.3)	ADCY9 (2.1)	PARD3 (2.1)	FNIP1 (2.1)
MP:0004418	small parietal bone	0.02	>=0.20	UNC5B (3.6)	KLF5 (3.2)	RSPO3 (3.0)	VASN (2.6)	PTPRD (2.4)	BDNF (2.3)	TMTC2 (2.2)	ARID5B (2.1)	MEF2A (2.1)	CRIM1 (2.0)
REACTOME_SIGNALING_BY_NODAL	REACTOME_SIGNALING_BY_NODAL	0.02	>=0.20	GATA6 (3.1)	PARD3 (2.2)	LGR4 (2.1)	DAG1 (2.0)	SLC4A2 (2.0)	ARID1B (1.9)	LPP (1.9)	HOMER2 (1.8)	C15orf39 (1.7)	ADRA2B (1.7)
ENSG00000120708	TGFBI PPI subnetwork	0.02	>=0.20	GPR116 (4.8)	COL5A3 (4.0)	ENSG00000250610 (3.7)	VASN (3.3)	PALM2 (2.3)	NRXN3 (2.2)	DAG1 (2.2)	NUPR1 (2.0)	PRKG1 (1.9)	SVIL (1.8)
ENSG00000124782	RREB1 PPI subnetwork	0.02	>=0.20	ATXN2L (2.6)	SH2B1 (2.5)	CCDC101 (2.3)	ADCY9 (2.2)	CLN3 (2.2)	HOMER2 (2.2)	FAM186A (2.0)	TUFM (2.0)	STARD7 (2.0)	UBA7 (1.8)
MP:0000536	hydroureter	0.02	>=0.20	SLC12A2 (3.3)	RSPO3 (2.9)	GLIS2 (2.7)	ZNF827 (2.6)	UNC5B (2.4)	VASN (2.4)	ENSG00000245937 (2.4)	PTPRD (2.2)	ENSG00000259134 (2.2)	KLF5 (2.1)
GO:0051056	regulation of small GTPase mediated signal transduction	0.02	>=0.20	DIP2B (4.2)	SBF2 (3.7)	ARHGAP27 (3.6)	RAPGEF6 (3.5)	STIM2 (3.0)	ANKRD50 (2.9)	SLC45A4 (2.6)	CORO7 (2.4)	PLEKHM1 (2.4)	NFATC2 (2.0)
GO:0003682	chromatin binding	0.02	>=0.20	SMARCD1 (3.7)	REST (3.4)	ARID1B (3.3)	EBF3 (3.2)	EBF1 (3.2)	NOTCH1 (2.9)	C15orf39 (2.6)	PARD3 (2.6)	ATXN2L (2.3)	FOXP1 (2.3)
GO:0060795	cell fate commitment involved in formation of primary germ layer	0.02	>=0.20	ZNF320 (3.7)	TBC1D28 (3.5)	ENSG00000226386 (2.9)	BDNF-AS1 (2.7)	LINC00343 (2.6)	TLL1 (2.5)	ENSG00000226101 (2.5)	FAM186A (2.5)	ENSG00000234015 (2.4)	NET1 (2.3)
ENSG00000112249	ASCC3 PPI subnetwork	0.02	>=0.20	C15orf39 (2.9)	PLEKHM1 (2.6)	BNIP2 (2.3)	BSN-AS2 (2.3)	LINC00475 (2.2)	USP4 (2.1)	ENSG00000231721 (1.9)	ENSG00000233723 (1.9)	C8orf83 (1.9)	SLC4A2 (1.9)
ENSG00000137171	KLC4 PPI subnetwork	0.02	>=0.20	HOMER2 (3.8)	ADCY9 (2.9)	UBE2H (2.9)	LPP (2.8)	PARD3 (2.6)	SORBS2 (2.6)	MEF2A (2.5)	NFATC2 (2.5)	CPNE3 (2.5)	CASZ1 (2.3)
GO:0030695	GTPase regulator activity	0.02	>=0.20	CORO7 (4.7)	SBF2 (3.6)	APOBR (3.3)	GPR116 (3.3)	MEF2A (3.0)	ARHGAP27 (3.0)	ANKRD50 (2.7)	RAPGEF6 (2.6)	DIP2B (2.5)	HDAC7 (2.3)
GO:0008064	regulation of actin polymerization or depolymerization	0.02	>=0.20	RHOA (3.0)	RAPGEF6 (2.9)	DIP2B (2.6)	TCTA (2.6)	STIM2 (2.5)	AGGF1 (2.2)	MST1R (2.2)	ABO (2.1)	C3orf62 (2.0)	ENSG00000241956 (2.0)
ENSG00000135341	MAP3K7 PPI subnetwork	0.02	>=0.20	ERRFI1 (3.0)	PPP3R1 (2.9)	SULT1A2 (2.9)	UBA7 (2.9)	HOMER2 (2.5)	ARID5B (2.4)	SGMS1 (2.2)	UNC5B (2.1)	ARID1B (2.1)	METTL7A (2.1)
ENSG00000166908	PIP4K2C PPI subnetwork	0.02	>=0.20	FOXP1 (3.5)	LIMA1 (3.2)	SLC4A2 (2.6)	PLEKHM1 (2.5)	ALDH1B1 (2.4)	RNF123 (2.2)	HDAC7 (2.2)	LARP4 (2.2)	LPP (2.1)	TMEM127 (2.1)
ENSG00000108773	KAT2A PPI subnetwork	0.02	>=0.20	SLBP (2.9)	SNRNP200 (2.7)	CCDC101 (2.6)	ATF1 (2.6)	ARID1B (2.6)	DIP2B (2.4)	CORO7 (2.1)	LINC00474 (1.9)	C4orf14 (1.9)	TMEM129 (1.8)
MP:0004249	abnormal crista ampullaris morphology	0.02	>=0.20	ENSG00000255496 (4.9)	BDNF-AS1 (4.5)	EBF3 (4.2)	EBF1 (2.7)	ENSG00000232310 (2.6)	TLL1 (2.4)	TEK (2.2)	ENSG00000220161 (2.2)	KCNJ12 (2.1)	ENSG00000245937 (2.0)
ENSG00000072803	FBXW11 PPI subnetwork	0.02	>=0.20	ARID1B (3.0)	STIM2 (3.0)	PER3 (2.7)	NFATC1 (2.7)	FNIP1 (2.6)	ATP10D (2.4)	MDFIC (2.3)	PIEZO1 (2.2)	PPP3R1 (2.1)	LINC00474 (2.0)
GO:0002573	myeloid leukocyte differentiation	0.02	>=0.20	ENSG00000249873 (3.3)	ENSG00000237181 (3.3)	PDGFB (3.0)	LINC00475 (2.5)	ITPRIPL1 (2.2)	NFATC2 (2.1)	APOBR (2.0)	EBF1 (2.0)	RAPGEF6 (2.0)	NFATC1 (1.7)
ENSG00000160200	CBS PPI subnetwork	0.02	>=0.20	PLAA (3.6)	CIAO1 (2.9)	PNO1 (2.8)	C4orf14 (2.8)	ZC3H8 (2.8)	PINX1 (2.7)	LARP4 (2.7)	ARHGEF26-AS1 (2.1)	POLR2B (2.0)	ENSG00000249873 (2.0)
MP:0004502	decreased incidence of chemically-induced tumors	0.02	>=0.20	AMPD3 (4.2)	IL27 (3.4)	ADM (2.7)	PTPRJ (2.6)	DUSP2 (2.6)	ARID5B (2.3)	MDFIC (2.0)	FOXP1 (1.9)	KCNJ2 (1.9)	PDGFB (1.8)
GO:0048729	tissue morphogenesis	0.02	>=0.20	SOX7 (2.8)	ANKRD50 (2.8)	BDNF (2.7)	GLIS2 (2.7)	LPP (2.4)	CASZ1 (2.4)	KCNJ2 (2.3)	ADRA2B (2.3)	UNC5B (2.3)	ENSG00000255496 (2.2)
ENSG00000206489	PPP1R10 PPI subnetwork	0.02	>=0.20	CCDC101 (2.8)	CLN3 (2.7)	ADCY9 (2.6)	FAM186A (2.5)	ENSG00000225399 (2.5)	SH2B1 (2.3)	ENSG00000226101 (2.2)	STARD7 (2.1)	UBA7 (1.9)	HOMER2 (1.9)
ENSG00000204569	PPP1R10 PPI subnetwork	0.02	>=0.20	CCDC101 (2.8)	CLN3 (2.7)	ADCY9 (2.6)	FAM186A (2.5)	ENSG00000225399 (2.5)	SH2B1 (2.3)	ENSG00000226101 (2.2)	STARD7 (2.1)	UBA7 (1.9)	HOMER2 (1.9)
ENSG00000206407	ENSG00000206407 PPI subnetwork	0.02	>=0.20	CCDC101 (2.8)	CLN3 (2.7)	ADCY9 (2.6)	FAM186A (2.5)	ENSG00000225399 (2.5)	SH2B1 (2.3)	ENSG00000226101 (2.2)	STARD7 (2.1)	UBA7 (1.9)	HOMER2 (1.9)
GO:0042805	actinin binding	0.02	>=0.20	PRKG1 (5.2)	SORBS2 (4.1)	PLN (4.0)	ATP2A1 (4.0)	ALDH1B1 (4.0)	ENSG00000250610 (3.8)	SVIL (3.4)	LPP (3.0)	CASZ1 (2.8)	VAMP3 (2.7)
ENSG00000106571	GLI3 PPI subnetwork	0.02	>=0.20	MEF2A (3.1)	CBLB (2.6)	ARID1B (2.4)	PARD3 (2.3)	BNIP2 (2.2)	SMARCD1 (2.2)	ANKRD50 (2.1)	ENSG00000241956 (2.1)	EBF3 (2.0)	ZNF827 (1.9)
GO:0010770	positive regulation of cell morphogenesis involved in differentiation	0.02	>=0.20	ENSG00000228536 (3.4)	VASN (3.0)	NFATC2 (2.9)	C15orf39 (2.6)	BDNF (2.5)	GLIS2 (2.3)	C3orf54 (2.3)	ABO (2.2)	ENSG00000255496 (2.2)	SVIL (2.1)
ENSG00000198668	CALM1 PPI subnetwork	0.02	>=0.20	ATP2A1 (3.5)	CAMKV (3.4)	BSN (2.6)	RNF123 (2.4)	MEF2A (2.3)	SLC12A2 (2.2)	NRXN3 (2.2)	DUSP8 (2.2)	PTPRJ (2.1)	PIEZO1 (2.1)
ENSG00000143933	CALM2 PPI subnetwork	0.02	>=0.20	ATP2A1 (3.5)	CAMKV (3.4)	BSN (2.6)	RNF123 (2.4)	MEF2A (2.3)	SLC12A2 (2.2)	NRXN3 (2.2)	DUSP8 (2.2)	PTPRJ (2.1)	PIEZO1 (2.1)
ENSG00000160014	CALM3 PPI subnetwork	0.02	>=0.20	ATP2A1 (3.5)	CAMKV (3.4)	BSN (2.6)	RNF123 (2.4)	MEF2A (2.3)	SLC12A2 (2.2)	NRXN3 (2.2)	DUSP8 (2.2)	PTPRJ (2.1)	PIEZO1 (2.1)
ENSG00000160712	IL6R PPI subnetwork	0.02	>=0.20	TNFRSF9 (6.2)	IL27 (4.6)	DUSP2 (3.1)	ENSG00000237181 (2.8)	AMPD3 (2.5)	TLL1 (2.2)	ARID5B (2.2)	FBLN7 (1.9)	KCNJ2 (1.8)	ERRFI1 (1.8)
MP:0000708	thymus hyperplasia	0.02	>=0.20	PER3 (3.2)	TNFRSF9 (2.5)	ENSG00000237181 (2.3)	FBLN7 (2.2)	ATF1 (2.0)	TACC3 (1.9)	ACCN2 (1.9)	HOMER2 (1.8)	UBA7 (1.8)	RABEP2 (1.7)
GO:0008138	protein tyrosine/serine/threonine phosphatase activity	0.02	>=0.20	ERRFI1 (3.5)	KCNJ12 (2.7)	FASTK (2.5)	VAMP3 (2.2)	MDFIC (2.1)	C15orf39 (1.9)	ENSG00000249873 (1.9)	DUSP2 (1.8)	ENSG00000231721 (1.7)	DUSP8 (1.7)
GO:0060348	bone development	0.02	>=0.20	FBLN7 (3.6)	MEF2A (2.6)	PTPRD (2.6)	LINC00474 (2.4)	GLIS2 (2.2)	RSPO3 (2.2)	TMTC2 (2.2)	TLL1 (2.2)	ENSG00000228536 (2.1)	BRD7P3 (2.0)
MP:0009657	failure of chorioallantoic fusion	0.02	>=0.20	PARD3 (3.5)	SGMS1 (3.4)	REST (3.0)	ERRFI1 (2.4)	NET1 (2.3)	KLHDC8B (2.2)	ENSG00000226386 (2.1)	ENSG00000235997 (2.1)	ATXN2L (2.1)	LARGE (2.0)
GO:0005247	voltage-gated chloride channel activity	0.02	>=0.20	ATP10D (3.3)	LRRC19 (3.3)	ADCY9 (2.8)	SLC4A2 (2.5)	VASN (2.4)	GLIS2 (2.4)	ENSG00000234015 (2.3)	DNAH10 (2.0)	ENSG00000231721 (1.9)	GPR116 (1.8)
GO:0007369	gastrulation	0.02	>=0.20	BRD7P3 (3.6)	RSPO3 (3.2)	ABO (2.8)	ADRA2B (2.5)	ANKRD50 (2.4)	GATA6 (2.3)	BDNF (2.3)	ENSG00000255496 (2.2)	ENSG00000226386 (2.2)	BDNF-AS1 (2.2)
MP:0002258	abnormal cricoid cartilage morphology	0.02	>=0.20	RSPO3 (4.3)	BDNF-AS1 (3.6)	TLL1 (3.0)	CASZ1 (2.9)	C15orf27 (2.7)	GLIS2 (2.5)	ENSG00000255496 (2.4)	NFATC1 (2.3)	EBF3 (2.3)	GATA6 (2.1)
KEGG_PANCREATIC_CANCER	KEGG_PANCREATIC_CANCER	0.02	>=0.20	ATP10D (2.8)	PDGFB (2.6)	GLIS2 (2.4)	MEF2A (2.4)	VAMP3 (2.2)	UBE2H (2.2)	PER3 (2.0)	TBC1D1 (2.0)	SBF2 (1.9)	BNIP2 (1.8)
GO:0034504	protein localization to nucleus	0.02	>=0.20	FOXP1 (2.7)	PRKG1 (2.2)	BRD7P3 (2.1)	ARID1B (2.0)	LINC00475 (2.0)	SVIL (1.6)	UBE2H (1.5)	CAMTA1 (1.5)	KCNJ12 (1.4)	DUSP8 (1.4)
ENSG00000179222	MAGED1 PPI subnetwork	0.02	>=0.20	TUFM (3.2)	PAM16 (3.1)	TLL1 (3.0)	SNRNP200 (2.8)	APEH (2.4)	UNC5B (2.3)	ARID1B (2.2)	CORO7 (2.0)	DDX1 (2.0)	ENSG00000205014 (1.8)
ENSG00000107758	PPP3CB PPI subnetwork	0.02	>=0.20	SGMS1 (2.7)	NOS1 (2.7)	NFATC1 (2.6)	ADRA1D (2.5)	BSN (2.4)	MEF2A (2.4)	LPP (2.2)	DUSP8 (2.1)	STIM2 (2.1)	NRXN3 (2.1)
GO:0060589	nucleoside-triphosphatase regulator activity	0.02	>=0.20	CORO7 (4.5)	SBF2 (3.5)	GPR116 (3.4)	APOBR (3.3)	MEF2A (3.2)	ARHGAP27 (2.9)	ANKRD50 (2.7)	RAPGEF6 (2.5)	TEK (2.5)	DIP2B (2.4)
REACTOME_SEMA4D_IN_SEMAPHORIN_SIGNALING	REACTOME_SEMA4D_IN_SEMAPHORIN_SIGNALING	0.02	>=0.20	LPP (4.9)	TCTA (3.4)	DAG1 (2.9)	GLIS2 (2.7)	PLN (2.5)	USP4 (2.5)	RHOA (2.4)	VAMP3 (2.3)	PDGFB (2.3)	CD19 (2.2)
GO:0003705	RNA polymerase II distal enhancer sequence-specific DNA binding transcription factor activity	0.02	>=0.20	GATA6 (5.3)	FOXP1 (4.1)	ARID1B (3.3)	MDFIC (2.8)	SOX7 (2.6)	CASZ1 (2.5)	ADCY9 (2.4)	KLF5 (2.4)	OCA2 (2.3)	ARID5B (2.2)
ENSG00000187266	EPOR PPI subnetwork	0.02	>=0.20	TNFRSF9 (5.6)	IL27 (4.5)	DUSP2 (3.3)	AMPD3 (2.9)	ENSG00000237181 (2.5)	KCNJ2 (2.4)	HDAC7 (1.9)	NFATC1 (1.9)	TLL1 (1.8)	NFATC2 (1.7)
ENSG00000138594	TMOD3 PPI subnetwork	0.02	>=0.20	RHOA (3.7)	LPP (3.2)	PLN (2.8)	SVIL (2.8)	ARID1B (2.4)	PIEZO1 (2.2)	CPNE3 (2.0)	CCDC92 (1.9)	PPP3R1 (1.8)	CRIM1 (1.8)
GO:0030099	myeloid cell differentiation	0.02	>=0.20	ENSG00000249873 (2.9)	ENSG00000237181 (2.3)	AMPD3 (2.3)	HDAC7 (2.3)	PDGFB (2.2)	CNRIP1 (2.1)	APOBR (2.1)	EBF1 (2.1)	PIEZO1 (1.9)	ARID1B (1.9)
GO:0032535	regulation of cellular component size	0.02	>=0.20	ENSG00000233723 (3.0)	DIP2B (2.6)	C3orf62 (2.6)	RHOA (2.5)	RAPGEF6 (2.5)	ABO (2.4)	ANKRD55 (2.2)	USP4 (2.1)	TBC1D28 (2.0)	CCDC92 (2.0)
MP:0001921	reduced fertility	0.02	>=0.20	PDGFB (2.8)	PALM2 (2.4)	OCA2 (2.2)	MDFIC (2.1)	ENSG00000234015 (2.0)	DIP2C (1.9)	PIEZO1 (1.8)	ENSG00000259134 (1.7)	ENSG00000250610 (1.7)	EBF1 (1.7)
GO:0048011	nerve growth factor receptor signaling pathway	0.02	>=0.20	PPP3R1 (3.0)	MON1A (2.7)	C3orf54 (2.6)	AGAP3 (2.4)	C3orf62 (2.4)	DIP2B (2.4)	CORO7 (2.3)	STIM2 (2.2)	ARHGAP27 (2.2)	SBF2 (2.2)
ENSG00000126767	ELK1 PPI subnetwork	0.02	>=0.20	PPP3R1 (3.8)	NFATC1 (2.7)	ENSG00000234015 (2.7)	REST (2.4)	PDGFB (2.3)	UNC5B (2.0)	DNAH10 (2.0)	BNIP2 (2.0)	MEF2A (1.9)	DUSP2 (1.8)
MP:0003453	abnormal keratinocyte physiology	0.02	>=0.20	KLF5 (2.8)	DAG1 (2.6)	CASZ1 (2.5)	LINC00475 (2.5)	TBC1D28 (2.4)	MST1R (2.3)	MOB2 (2.2)	ARID5B (2.1)	GLIS2 (2.1)	ADCY9 (2.0)
MP:0003644	thymus atrophy	0.02	>=0.20	TNFRSF9 (3.4)	MDFIC (3.0)	DUSP2 (2.7)	ENSG00000233973 (2.5)	NFATC1 (2.4)	VASN (2.4)	ARID5B (2.4)	DUSP8 (2.4)	GNAS-AS1 (2.3)	PDGFB (1.8)
MP:0001005	abnormal retinal rod cell morphology	0.02	>=0.20	ADRA1D (2.9)	ENSG00000233723 (2.8)	APEH (2.8)	IFT74 (2.7)	AMT (2.6)	ENSG00000250610 (2.6)	RNF123 (2.5)	TCTA (2.3)	CNRIP1 (2.2)	CCDC36 (2.1)
GO:0016529	sarcoplasmic reticulum	0.02	>=0.20	ATP2A1 (8.2)	SVIL (4.2)	PLN (3.2)	PRKG1 (3.2)	NOS1 (3.1)	KCNJ12 (2.9)	TUBAL3 (1.8)	ARHGEF26-AS1 (1.7)	AMT (1.6)	CERS5 (1.6)
GO:0010741	negative regulation of intracellular protein kinase cascade	0.02	>=0.20	ERRFI1 (2.8)	C6orf204 (2.4)	AMT (2.4)	CNGB3 (2.3)	FASTK (2.2)	BRD7P3 (2.2)	PLEKHM1 (2.1)	SH2B1 (2.1)	ANKRD50 (2.0)	HDAC7 (2.0)
GO:0032403	protein complex binding	0.02	>=0.20	BNIP2 (3.6)	COL5A3 (3.4)	DAG1 (3.4)	PDGFB (3.2)	VASN (2.5)	RSPO3 (2.3)	TEK (2.2)	GPR116 (2.0)	MEF2A (1.9)	LPP (1.8)
ENSG00000163346	PBXIP1 PPI subnetwork	0.02	>=0.20	LINC00474 (3.0)	ZNF664 (2.9)	ARID1B (2.6)	PLEKHM1 (2.5)	C15orf39 (2.4)	MACROD2 (2.2)	LINC00475 (2.2)	BSN-AS2 (1.9)	C8orf83 (1.8)	CEP63 (1.8)
MP:0005269	abnormal occipital bone morphology	0.02	>=0.20	KLF5 (3.5)	VASN (3.1)	UNC5B (2.9)	GLIS2 (2.7)	ENSG00000226386 (2.6)	EBF1 (2.6)	ATP2A1 (2.4)	C9orf82 (2.4)	ENSG00000220161 (2.4)	MEF2A (2.3)
GO:0035924	cellular response to vascular endothelial growth factor stimulus	0.02	>=0.20	TEK (3.7)	ENSG00000224514 (3.7)	SOX7 (3.4)	GPR116 (3.2)	EBF1 (3.1)	C3orf54 (3.0)	TLL1 (2.9)	LARGE (2.5)	HDAC7 (2.4)	PDGFB (2.3)
ENSG00000138795	LEF1 PPI subnetwork	0.02	>=0.20	ARID1B (4.0)	PARD3 (3.5)	REST (2.9)	PTPRD (2.8)	NFATC1 (2.3)	ZNF827 (2.2)	ANKRD50 (2.0)	NET1 (1.9)	RAPGEF6 (1.8)	MEF2A (1.8)
REACTOME_RHO_GTPASE_CYCLE	REACTOME_RHO_GTPASE_CYCLE	0.02	>=0.20	TBC1D1 (3.0)	C3orf54 (3.0)	ARHGAP27 (3.0)	RAPGEF6 (2.9)	DIP2B (2.9)	CORO7 (2.9)	APOBR (2.5)	GPR116 (2.5)	ADCY9 (2.4)	CARD11 (2.4)
REACTOME_SIGNALING_BY_RHO_GTPASES	REACTOME_SIGNALING_BY_RHO_GTPASES	0.02	>=0.20	TBC1D1 (3.0)	C3orf54 (3.0)	ARHGAP27 (3.0)	RAPGEF6 (2.9)	DIP2B (2.9)	CORO7 (2.9)	APOBR (2.5)	GPR116 (2.5)	ADCY9 (2.4)	CARD11 (2.4)
ENSG00000114315	HES1 PPI subnetwork	0.02	>=0.20	NOTCH1 (4.2)	LGR4 (3.5)	BDNF (2.5)	PARD3 (2.3)	ERRFI1 (2.3)	METTL7A (2.3)	NET1 (2.2)	ENSG00000250610 (2.1)	PER3 (2.1)	TMTC2 (2.0)
ENSG00000072135	PTPN18 PPI subnetwork	0.02	>=0.20	ZNF827 (3.2)	LIMA1 (2.7)	AGAP3 (2.3)	LGR4 (2.2)	APOBR (2.1)	ADCY9 (2.1)	NFATC1 (2.1)	RNF123 (2.1)	NOTCH1 (2.0)	FOXP1 (1.9)
MP:0000759	abnormal skeletal muscle morphology	0.02	>=0.20	ATP2A1 (7.6)	EBF3 (4.2)	KCNJ12 (3.5)	COL5A3 (3.2)	NOS1 (2.9)	PRKG1 (2.7)	SVIL (2.5)	GPD1 (2.4)	CASZ1 (2.3)	DAG1 (2.0)
GO:0016538	cyclin-dependent protein kinase regulator activity	0.02	>=0.20	ADM (3.7)	SLBP (3.2)	DAG1 (2.9)	C15orf39 (2.4)	KLHDC8B (2.3)	SULT1A2 (2.2)	PIEZO1 (2.1)	VAMP3 (2.1)	LINC00474 (2.1)	UBE2H (2.0)
MP:0008476	increased spleen red pulp amount	0.02	>=0.20	TNFRSF9 (5.3)	C6orf204 (3.2)	NFATC1 (3.1)	HDAC7 (2.8)	FNIP1 (2.3)	PTPRJ (2.3)	USP4 (2.2)	FBLN7 (2.1)	TBC1D1 (1.9)	TBC1D28 (1.8)
GO:0035914	skeletal muscle cell differentiation	0.02	>=0.20	C3orf27 (3.6)	KCNJ12 (2.9)	ENSG00000232310 (2.7)	PALM2 (2.6)	CASZ1 (2.6)	ALDH1B1 (2.4)	PRKG1 (2.2)	ENSG00000224514 (2.2)	SVIL (2.2)	BDNF-AS1 (2.0)
MP:0004255	abnormal spongiotrophoblast layer morphology	0.02	>=0.20	ADM (3.7)	TRIML1 (3.5)	ARHGAP27 (2.4)	DAG1 (2.4)	KLF5 (2.3)	UBE2H (2.3)	SLC4A2 (2.2)	SVIL (1.9)	DIP2B (1.9)	CRIM1 (1.9)
ENSG00000008710	PKD1 PPI subnetwork	0.02	>=0.20	SVIL (3.8)	LPP (3.7)	TBC1D1 (3.0)	ALDH1B1 (2.9)	GLIS2 (2.8)	PDGFB (2.6)	SLC12A2 (2.6)	ATP10D (2.6)	NET1 (2.5)	SORBS2 (2.5)
MP:0001923	reduced female fertility	0.02	>=0.20	PER3 (3.7)	OCA2 (3.0)	ARID5B (2.8)	SGMS1 (2.7)	KCNJ2 (2.6)	ADCY9 (2.6)	KLF5 (2.5)	A1CF (2.2)	GATA6 (2.2)	ERRFI1 (2.2)
GO:0007517	muscle organ development	0.02	>=0.20	ATP2A1 (3.8)	PRKG1 (3.3)	EBF3 (2.9)	SVIL (2.8)	PALM2 (2.6)	CASZ1 (2.5)	PLN (2.3)	DAG1 (2.3)	LARGE (2.3)	HOMER2 (2.3)
MP:0008827	abnormal thymus cell ratio	0.02	>=0.20	TNFRSF9 (4.6)	HDAC7 (3.4)	DUSP2 (3.1)	NFATC1 (3.1)	UBA7 (3.0)	CBLB (2.7)	C6orf204 (2.4)	RABEP2 (2.0)	RAPGEF6 (1.9)	PALM2 (1.8)
ENSG00000122756	CNTFR PPI subnetwork	0.02	>=0.20	TNFRSF9 (5.9)	IL27 (4.7)	DUSP2 (3.4)	TLL1 (2.4)	AMPD3 (2.2)	KCNJ2 (2.2)	SGMS1 (2.1)	ENSG00000237181 (2.1)	ARID5B (2.0)	CBLB (2.0)
MP:0002722	abnormal immune system organ morphology	0.02	>=0.20	TNFRSF9 (4.4)	HDAC7 (3.9)	ARID5B (3.4)	NFATC1 (3.3)	FBLN7 (3.0)	RAPGEF6 (3.0)	CARD11 (2.6)	DUSP2 (2.5)	NFATC2 (2.2)	CBLB (2.1)
GO:0051052	regulation of DNA metabolic process	0.02	>=0.20	ENSG00000245937 (4.0)	AGGF1 (3.8)	RAPGEF6 (2.9)	SLBP (2.8)	IFT74 (2.3)	TRIML1 (2.2)	ENSG00000226386 (1.9)	RABEP2 (1.9)	CEP63 (1.9)	ITPRIPL1 (1.8)
REACTOME_DEVELOPMENTAL_BIOLOGY	REACTOME_DEVELOPMENTAL_BIOLOGY	0.02	>=0.20	NOTCH1 (3.2)	PARD3 (2.9)	DAG1 (2.9)	GLIS2 (2.7)	SVIL (2.7)	MEF2A (2.6)	PTPRD (2.6)	DIP2C (2.6)	COL5A3 (2.6)	SBF2 (2.5)
ENSG00000065882	TBC1D1 PPI subnetwork	0.02	>=0.20	HOMER2 (4.0)	ADCY9 (3.2)	UBE2H (3.1)	MEF2A (2.7)	PARD3 (2.7)	CASZ1 (2.7)	SORBS2 (2.6)	LPP (2.6)	SVIL (2.6)	NFATC2 (2.3)
MP:0008151	increased diameter of long bones	0.02	>=0.20	NFATC1 (3.3)	TPCN2 (3.0)	VASN (2.9)	PTPRD (2.8)	TLL1 (2.7)	BSN-AS2 (2.5)	LPP (2.5)	NUPR1 (2.2)	TMTC2 (2.1)	PIEZO1 (2.1)
GO:0030374	ligand-dependent nuclear receptor transcription coactivator activity	0.02	>=0.20	SMARCD1 (3.6)	SH2B1 (3.0)	RNF123 (2.9)	ZNF827 (2.2)	ENSG00000234015 (2.1)	MEF2A (2.1)	NFATC2 (2.0)	ATXN2L (2.0)	CARD11 (1.9)	PLEKHM1 (1.9)
ENSG00000168530	MYL1 PPI subnetwork	0.02	>=0.20	PLN (5.4)	ATP2A1 (4.9)	LPP (4.5)	SVIL (3.6)	TMPRSS12 (3.6)	ENSG00000225399 (3.4)	ALDH1B1 (3.4)	C6orf204 (2.9)	SORBS2 (2.4)	CCDC36 (2.3)
ENSG00000072518	MARK2 PPI subnetwork	0.02	>=0.20	CAMKV (2.7)	PPP3R1 (2.5)	NFATC2 (2.5)	MEF2A (2.4)	ABO (1.9)	SH2B1 (1.9)	STIM2 (1.9)	BRD7P3 (1.8)	UBE2H (1.8)	AGAP3 (1.7)
ENSG00000077238	IL4R PPI subnetwork	0.02	>=0.20	TNFRSF9 (6.3)	IL27 (4.8)	DUSP2 (3.6)	ENSG00000237181 (2.7)	AMPD3 (2.6)	KCNJ2 (1.9)	NFATC2 (1.8)	NFATC1 (1.7)	ERRFI1 (1.7)	TLL1 (1.6)
GO:0008154	actin polymerization or depolymerization	0.02	>=0.20	STIM2 (3.6)	RAPGEF6 (2.8)	ENSG00000241956 (2.8)	RHOA (2.5)	DIP2B (2.4)	TBC1D1 (2.3)	TCTA (2.2)	ENSG00000225399 (2.1)	BRD7P3 (2.0)	ABO (2.0)
GO:0016638	oxidoreductase activity, acting on the CH-NH2 group of donors	0.02	>=0.20	ALDH1B1 (3.6)	LRRC19 (3.1)	GPD1 (3.0)	A1CF (2.7)	NFATC2 (2.5)	UNC5B (2.4)	ARHGEF26 (2.0)	EBF1 (2.0)	METTL7A (2.0)	COL5A3 (1.9)
MP:0008271	abnormal bone ossification	0.02	>=0.20	VASN (4.2)	UNC5B (3.3)	ERRFI1 (2.9)	PTPRD (2.9)	LRRC19 (2.8)	LGR4 (2.7)	FBLN7 (2.7)	LPP (2.6)	EBF3 (2.6)	HOMER2 (2.2)
ENSG00000010278	CD9 PPI subnetwork	0.02	>=0.20	DAG1 (2.9)	MST1R (2.9)	NOTCH1 (2.8)	COL5A3 (2.7)	CRIM1 (2.4)	SLC12A2 (2.4)	LGR4 (2.2)	SOX7 (2.0)	SBF2 (1.9)	ZNF320 (1.9)
ENSG00000155926	SLA PPI subnetwork	0.02	>=0.20	CARD11 (4.3)	DUSP2 (3.1)	MST1R (2.9)	HDAC7 (2.8)	TPCN2 (2.4)	CCDC36 (2.3)	VASN (2.3)	ITPRIPL1 (2.3)	CLN3 (2.2)	ENSG00000235997 (2.0)
MP:0000364	abnormal vascular regression	0.02	>=0.20	GPR116 (6.4)	SOX7 (5.8)	TEK (4.5)	PLN (3.4)	ADM (3.3)	PDGFB (3.2)	LPP (2.7)	NOTCH1 (2.7)	MEF2A (2.6)	UNC5B (2.5)
GO:0034968	histone lysine methylation	0.02	>=0.20	SH2B1 (2.4)	CCDC101 (2.1)	ATXN2L (2.0)	MACROD2 (1.9)	CNGB3 (1.7)	CORO7 (1.7)	REST (1.7)	TUBAL3 (1.6)	TRIML1 (1.6)	HDAC7 (1.6)
ENSG00000014216	CAPN1 PPI subnetwork	0.02	>=0.20	PLN (5.1)	SVIL (3.2)	GATA6 (3.0)	ENSG00000259134 (2.6)	KLF5 (2.6)	SORBS2 (2.2)	ENSG00000232310 (2.2)	ATP2A1 (2.2)	DAG1 (2.1)	NUPR1 (1.8)
MP:0001182	lung hemorrhage	0.02	>=0.20	SOX7 (4.2)	BDNF (4.0)	GPR116 (3.3)	ENSG00000237181 (3.3)	KCNJ2 (3.3)	COL5A3 (3.3)	CNRIP1 (3.1)	VASN (3.0)	PDGFB (2.8)	PRKG1 (2.5)
ENSG00000167657	DAPK3 PPI subnetwork	0.02	>=0.20	ATP10D (3.7)	GPR116 (3.1)	CRIM1 (2.8)	ENSG00000250610 (2.4)	PARD3 (2.3)	LPP (2.2)	LIMA1 (2.2)	UBE2H (2.1)	BDNF (2.1)	MACROD2 (2.0)
MP:0004592	small mandible	0.02	>=0.20	TRIML1 (2.2)	NRXN3 (2.1)	GNAS-AS1 (2.0)	ENSG00000245857 (2.0)	TLL1 (2.0)	NOS1 (2.0)	FOXP1 (1.9)	UNC5B (1.9)	ENSG00000224514 (1.9)	ZNF320 (1.9)
GO:0010463	mesenchymal cell proliferation	0.02	>=0.20	STIM2 (3.4)	ZNF827 (2.8)	BDNF-AS1 (2.7)	ENSG00000245857 (2.6)	SLC12A2 (2.6)	PRKG1 (2.4)	TCEA2 (2.3)	TBC1D28 (2.2)	EBF3 (2.2)	ENSG00000231721 (2.1)
GO:0090183	regulation of kidney development	0.02	>=0.20	BDNF-AS1 (3.1)	ENSG00000259134 (2.5)	FAM186A (2.5)	LINC00475 (2.2)	EBF3 (2.2)	RSPO3 (2.1)	ACCN2 (2.1)	C15orf27 (2.0)	DNAH10 (2.0)	ENSG00000224514 (1.9)
GO:0005667	transcription factor complex	0.02	>=0.20	ARID1B (3.6)	FOXP1 (3.5)	REST (3.0)	KLF5 (2.8)	BDNF (2.7)	PARD3 (2.7)	GATA6 (2.6)	ATXN2L (2.5)	NFATC1 (2.4)	SMARCD1 (2.3)
ENSG00000164867	NOS3 PPI subnetwork	0.02	>=0.20	PLN (3.8)	TEK (3.6)	SOX7 (3.2)	PRKG1 (2.9)	AMPD3 (2.7)	RSPO3 (2.6)	KLHDC8B (2.6)	MOB2 (2.5)	ADM (2.3)	TBC1D28 (2.2)
MP:0001245	thick dermal layer	0.02	>=0.20	DUSP2 (3.6)	COL5A3 (3.4)	EBF1 (3.0)	TNFRSF9 (2.9)	HDAC7 (2.7)	OCA2 (2.3)	KLHDC8B (2.2)	FOXP1 (2.1)	CASZ1 (2.0)	ENSG00000237181 (1.9)
MP:0004157	interrupted aortic arch	0.02	>=0.20	EBF3 (3.2)	TLL1 (2.8)	LGR4 (2.8)	CRIM1 (2.8)	BDNF (2.7)	GLIS2 (2.6)	ERRFI1 (2.5)	SOX7 (2.5)	ARID5B (2.5)	FOXP1 (2.3)
ENSG00000109320	NFKB1 PPI subnetwork	0.02	>=0.20	DUSP2 (3.6)	TNFRSF9 (3.2)	PTPRJ (3.2)	ARID5B (2.8)	AMPD3 (2.6)	NFATC1 (2.0)	ATXN2L (1.9)	FOXP1 (1.9)	RHOA (1.9)	PEPD (1.8)
MP:0005093	decreased B cell proliferation	0.02	>=0.20	CD19 (9.5)	CARD11 (5.2)	NFATC1 (4.4)	EBF1 (4.2)	RABEP2 (3.6)	DUSP2 (3.6)	TBC1D1 (3.1)	PTPRJ (2.9)	FOXP1 (2.7)	ATP10D (2.6)
GO:0035272	exocrine system development	0.02	>=0.20	GLIS2 (2.7)	LINC00475 (2.5)	ZNF320 (2.4)	LGR4 (2.4)	ENSG00000233930 (2.3)	ACCN2 (2.0)	STIM2 (2.0)	TCEA2 (1.9)	VASN (1.9)	BDNF (1.9)
MP:0000471	abnormal stomach epithelium morphology	0.02	>=0.20	FASTK (2.3)	AGAP3 (2.3)	IL27 (2.3)	BRD7P3 (2.1)	ENSG00000224514 (2.1)	KLF5 (1.9)	C15orf39 (1.9)	ENSG00000234015 (1.9)	ENSG00000232310 (1.9)	NOS1 (1.8)
GO:0016528	sarcoplasm	0.02	>=0.20	ATP2A1 (8.0)	SVIL (4.1)	PLN (3.5)	PRKG1 (3.1)	NOS1 (3.0)	KCNJ12 (2.9)	TUBAL3 (1.6)	ENSG00000231721 (1.6)	ARHGEF26-AS1 (1.6)	AMT (1.5)
GO:0010464	regulation of mesenchymal cell proliferation	0.02	>=0.20	STIM2 (3.5)	ZNF827 (3.3)	SLC12A2 (2.9)	PALM2 (2.4)	TCEA2 (2.3)	C15orf27 (2.3)	ENSG00000226101 (2.2)	KCNJ2 (2.2)	PARD3 (2.2)	BDNF-AS1 (2.1)
MP:0003231	abnormal placenta vasculature	0.02	>=0.20	VASN (3.3)	DAG1 (3.0)	HDAC7 (2.6)	COL5A3 (2.4)	REST (2.4)	ENSG00000205014 (2.4)	GLIS2 (2.4)	ADM (2.3)	GPR116 (2.2)	SBF2 (2.2)
ENSG00000133818	RRAS2 PPI subnetwork	0.02	>=0.20	RAPGEF6 (3.0)	SLC12A2 (2.8)	AGGF1 (2.5)	SBF2 (2.5)	STIM2 (2.5)	PLEKHM1 (2.4)	ARHGAP27 (2.4)	MEF2A (2.3)	ENSG00000241956 (2.3)	DIP2B (1.9)
GO:0008276	protein methyltransferase activity	0.02	>=0.20	ZC3H8 (2.6)	CCDC101 (2.6)	ZNF664 (2.5)	SH2B1 (2.4)	TRIML1 (2.1)	C3orf27 (2.1)	STARD7 (2.0)	MOB2 (1.9)	MON1A (1.9)	ATXN2L (1.8)
ENSG00000140379	BCL2A1 PPI subnetwork	0.02	>=0.20	TBC1D1 (3.2)	NFATC1 (2.9)	PPP3R1 (2.8)	DUSP2 (2.3)	RABEP2 (2.3)	C15orf39 (2.3)	LINC00475 (2.3)	FOXP1 (2.2)	TMEM127 (2.1)	ACCN2 (1.9)
ENSG00000166716	ZNF592 PPI subnetwork	0.02	>=0.20	FAM186A (2.5)	ADCY9 (2.3)	ATXN2L (2.2)	TUFM (2.2)	SH2B1 (2.1)	LINC00474 (2.1)	CLN3 (2.1)	ARID1B (2.0)	PAM16 (1.9)	HOMER2 (1.9)
ENSG00000136352	NKX2-1 PPI subnetwork	0.02	>=0.20	SGMS1 (3.7)	PTPRJ (2.7)	GLIS2 (2.5)	REST (2.5)	TBC1D1 (2.4)	NOTCH1 (2.2)	UBE2H (2.2)	C6orf204 (2.1)	PLEKHM1 (2.0)	ENSG00000226101 (2.0)
ENSG00000122180	MYOG PPI subnetwork	0.02	>=0.20	UNC5B (3.5)	BRD7P3 (2.7)	CCDC92 (2.6)	GNAS (2.5)	TMTC2 (2.4)	ZNF827 (2.3)	ATP2A1 (2.1)	NET1 (2.1)	LIMA1 (2.1)	CASZ1 (2.0)
ENSG00000157764	BRAF PPI subnetwork	0.02	>=0.20	HOMER2 (3.1)	STIM2 (2.8)	DUSP8 (2.8)	MEF2A (2.7)	KLF5 (2.7)	SBF2 (2.6)	ANKRD50 (2.4)	CPNE3 (2.3)	LPP (2.2)	ARHGAP27 (2.2)
ENSG00000170027	YWHAG PPI subnetwork	0.02	>=0.20	RHOA (3.0)	DIP2C (2.9)	SNRNP200 (2.7)	PARD3 (2.4)	SBF2 (2.2)	ENSG00000226386 (2.2)	BNIP2 (2.2)	POLR2B (2.1)	UBE2H (2.1)	NET1 (2.1)
MP:0005030	absent amnion	0.02	>=0.20	LRRC19 (3.4)	PEPD (3.0)	ADRA2B (2.7)	A1CF (2.5)	ATF1 (2.4)	TBC1D28 (2.4)	TRIML1 (2.0)	LGR4 (1.9)	MDFIC (1.6)	ENSG00000254588 (1.5)
GO:0001726	ruffle	0.02	>=0.20	PDGFB (4.5)	TBC1D1 (3.4)	PIEZO1 (3.0)	DAG1 (2.7)	GLIS2 (2.5)	VAMP3 (2.4)	REST (2.3)	APOBR (2.3)	BNIP2 (2.2)	TCTA (2.2)
ENSG00000179364	PACS2 PPI subnetwork	0.02	>=0.20	MST1R (4.4)	PARD3 (3.8)	DIP2C (3.6)	ARHGAP27 (3.0)	NET1 (2.7)	PALM2 (2.5)	KLF5 (2.4)	LARGE (2.3)	ERRFI1 (2.2)	LIMA1 (2.1)
GO:0030890	positive regulation of B cell proliferation	0.02	>=0.20	ENSG00000233973 (3.3)	ATP10D (2.8)	NFATC1 (2.7)	ENSG00000226386 (2.7)	NFATC2 (2.5)	RABEP2 (2.4)	ENSG00000249873 (2.3)	MDFIC (2.3)	FBLN7 (2.2)	C6orf204 (2.1)
ENSG00000163362	C1orf106 PPI subnetwork	0.02	>=0.20	MST1R (3.9)	DIP2C (3.8)	PARD3 (3.4)	ARHGAP27 (2.7)	PALM2 (2.6)	UBE2H (2.6)	LARGE (2.5)	CRIM1 (2.4)	NET1 (2.2)	DIP2B (2.1)
ENSG00000102882	MAPK3 PPI subnetwork	0.02	>=0.20	DUSP8 (2.8)	ERRFI1 (2.8)	PRKAR1B (2.4)	AGAP3 (2.3)	NFATC1 (2.2)	AMPD3 (2.1)	DAG1 (2.1)	SOX7 (2.1)	BRSK2 (2.0)	HDAC7 (2.0)
MP:0000120	malocclusion	0.02	>=0.20	UNC5B (3.9)	GLIS2 (3.4)	GATA6 (2.4)	NFATC1 (2.4)	PALM2 (2.3)	VASN (2.3)	AGAP3 (2.3)	EBF3 (2.3)	GNAS-AS1 (2.1)	SLC4A2 (2.1)
MP:0002059	abnormal seminal vesicle morphology	0.02	>=0.20	EBF3 (5.0)	EBF1 (2.9)	C3orf54 (2.7)	UNC5B (2.6)	PTPRD (2.4)	ADRA1D (2.3)	LINC00474 (2.1)	GNAS (2.1)	IL27 (2.0)	AGAP3 (1.9)
GO:0042100	B cell proliferation	0.02	>=0.20	CD19 (4.0)	ENSG00000233973 (3.1)	C6orf204 (3.0)	FBLN7 (3.0)	RABEP2 (2.7)	ARID5B (2.6)	NFATC1 (2.3)	MDFIC (2.3)	ATP10D (2.0)	ITPRIPL1 (2.0)
ENSG00000198467	TPM2 PPI subnetwork	0.02	>=0.20	UNC5B (2.8)	LIMA1 (2.5)	VASN (2.5)	PLN (2.4)	ZNF664 (2.4)	GLIS2 (2.3)	UBE2H (2.2)	PDGFB (2.2)	VAMP3 (2.1)	IFT74 (2.1)
ENSG00000164924	YWHAZ PPI subnetwork	0.02	>=0.20	SNRNP200 (3.3)	RHOA (3.2)	PIEZO1 (3.2)	DDX1 (2.9)	SLC4A2 (2.5)	POLR2B (2.4)	ARID5B (2.3)	KLF5 (2.3)	TUFM (2.2)	STARD7 (2.2)
ENSG00000092820	EZR PPI subnetwork	0.02	>=0.20	KLF5 (3.7)	TCTA (3.4)	MST1R (2.5)	TBC1D1 (2.5)	TEK (2.4)	LIMA1 (2.3)	FOXP1 (2.3)	RHOA (2.3)	NICN1 (2.3)	DUSP2 (2.2)
ENSG00000163513	TGFBR2 PPI subnetwork	0.02	>=0.20	ANKRD50 (3.3)	TEK (3.2)	CRIM1 (3.0)	GLIS2 (3.0)	SOX7 (2.8)	MEF2A (2.7)	VASN (2.6)	VAMP3 (2.4)	GATA6 (2.3)	FOXP1 (2.2)
MP:0011427	mesangial cell hyperplasia	0.02	>=0.20	ENSG00000259134 (4.3)	LINC00475 (3.5)	VASN (3.1)	NUPR1 (2.8)	ENSG00000204685 (2.7)	ENSG00000250610 (2.6)	ENSG00000233973 (2.6)	SULT1A2 (2.6)	SGMS1 (2.4)	ATXN2L (2.2)
GO:0030832	regulation of actin filament length	0.02	>=0.20	RHOA (2.9)	RAPGEF6 (2.8)	DIP2B (2.8)	TCTA (2.5)	STIM2 (2.3)	AGGF1 (2.3)	MST1R (2.1)	ABO (2.0)	USP4 (2.0)	OCA2 (1.9)
MP:0001823	thymus hypoplasia	0.02	>=0.20	HDAC7 (3.6)	DUSP2 (3.5)	NFATC1 (3.2)	REST (2.9)	RAPGEF6 (2.9)	CARD11 (2.7)	CD19 (2.7)	ITPRIPL1 (2.4)	C6orf204 (2.4)	NOTCH1 (2.2)
MP:0009703	decreased birth body size	0.02	>=0.20	PTPRD (3.9)	REST (3.8)	UNC5B (2.9)	EBF3 (2.4)	BDNF (2.4)	ATXN2L (2.3)	SLC45A4 (2.2)	LGR4 (2.2)	EBF1 (2.1)	PARD3 (2.1)
GO:0051216	cartilage development	0.02	>=0.20	FBLN7 (3.9)	RSPO3 (3.1)	EBF3 (2.6)	C3orf27 (2.4)	GLIS2 (2.3)	ENSG00000249873 (2.3)	PTPRD (2.3)	ZNF827 (2.1)	ENSG00000220161 (2.1)	LINC00475 (2.1)
GO:0007178	transmembrane receptor protein serine/threonine kinase signaling pathway	0.02	>=0.20	RSPO3 (2.9)	VASN (2.8)	LARGE (2.8)	ANKRD50 (2.7)	GLIS2 (2.6)	GATA6 (2.5)	LPP (2.4)	KLHDC8B (2.3)	PRKG1 (2.3)	LINC00474 (2.0)
ENSG00000183943	PRKX PPI subnetwork	0.02	>=0.20	SVIL (4.0)	KCNJ12 (3.7)	BSN (3.5)	ENSG00000253230 (3.1)	CAMKV (3.1)	ATP2A1 (3.0)	PLN (2.6)	MST1R (2.3)	PALM2 (2.2)	NOS1 (2.1)
GO:0048754	branching morphogenesis of a tube	0.02	>=0.20	ENSG00000224514 (3.6)	STIM2 (2.6)	RSPO3 (2.4)	LPP (2.3)	SOX7 (2.2)	ADRA2B (2.0)	BDNF-AS1 (2.0)	UNC5B (1.9)	PARD3 (1.8)	LARGE (1.8)
REACTOME_P75NTR_SIGNALS_VIA_NF:KB	REACTOME_P75NTR_SIGNALS_VIA_NF:KB	0.02	>=0.20	AMPD3 (3.4)	ARID5B (2.5)	PDGFB (2.4)	NUPR1 (2.2)	BDNF (2.1)	ENSG00000259134 (2.0)	CLN3 (2.0)	TNFRSF9 (2.0)	DUSP8 (1.9)	NFATC1 (1.8)
ENSG00000175197	DDIT3 PPI subnetwork	0.02	>=0.20	PER3 (7.1)	DUSP8 (4.5)	AGAP3 (2.7)	NUPR1 (2.6)	ERRFI1 (2.5)	KLHDC8B (2.2)	MACROD2 (2.2)	C15orf27 (2.1)	DUSP2 (2.1)	TMTC2 (2.0)
MP:0000079	abnormal basioccipital bone morphology	0.02	>=0.20	GLIS2 (4.0)	NFATC1 (3.1)	EBF3 (3.1)	UNC5B (2.5)	CCDC36 (2.5)	NFATC2 (2.2)	NRXN3 (2.2)	BRD7P3 (2.1)	C15orf27 (2.1)	PER3 (2.0)
ENSG00000124151	NCOA3 PPI subnetwork	0.02	>=0.20	ARID1B (2.8)	PARD3 (2.7)	ATXN2L (2.4)	LINC00475 (2.3)	GLIS2 (2.2)	ANKRD50 (2.0)	NFATC2 (2.0)	NFATC1 (1.8)	UBE2H (1.8)	LARGE (1.8)
ENSG00000123268	ATF1 PPI subnetwork	0.02	>=0.20	ARID5B (2.9)	MEF2A (2.6)	ATXN2L (2.5)	CCDC101 (2.5)	PARD3 (2.5)	REST (2.4)	ENSG00000254588 (2.3)	APOBR (2.3)	DUSP8 (2.1)	MON1A (2.0)
MP:0000109	abnormal parietal bone morphology	0.02	>=0.20	VASN (3.2)	MEF2A (3.1)	CRIM1 (2.8)	ENSG00000224514 (2.3)	TRIML1 (2.2)	UNC5B (2.2)	BDNF-AS1 (2.0)	C15orf39 (1.9)	ZNF320 (1.9)	KCNJ2 (1.9)
MP:0001695	abnormal gastrulation	0.02	>=0.20	SNRNP200 (3.0)	LIN7C (2.5)	PLAA (2.4)	LGR4 (2.4)	ATXN2L (2.4)	REST (2.2)	ARID1B (2.1)	CAMTA1 (2.1)	SLC4A2 (2.1)	BDNF-AS1 (2.1)
GO:0004713	protein tyrosine kinase activity	0.02	>=0.20	STIM2 (3.4)	ARHGAP27 (2.9)	AGAP3 (2.7)	MEF2A (2.6)	FOXP1 (2.5)	PLEKHM1 (2.4)	UBE2H (2.3)	PTPRJ (2.3)	PDGFB (2.3)	USP4 (2.3)
GO:0061138	morphogenesis of a branching epithelium	0.02	>=0.20	BDNF-AS1 (2.9)	ENSG00000224514 (2.7)	ADRA2B (2.6)	STIM2 (2.6)	LPP (2.3)	SOX7 (2.2)	LINC00475 (2.2)	BDNF (2.1)	RSPO3 (2.0)	ENSG00000234015 (2.0)
GO:0030177	positive regulation of Wnt receptor signaling pathway	0.02	>=0.20	PTPRD (3.0)	ENSG00000220161 (2.4)	GLIS2 (2.4)	MOB2 (2.4)	ENSG00000224514 (2.3)	TLL1 (2.3)	ENSG00000226386 (2.3)	PARD3 (2.1)	LINC00343 (1.9)	ENSG00000233973 (1.9)
ENSG00000185736	ADARB2 PPI subnetwork	0.02	>=0.20	FAM186A (2.6)	ATXN2L (2.3)	TUFM (2.3)	ADCY9 (2.1)	SH2B1 (2.1)	ARID1B (2.0)	STARD7 (2.0)	CCDC101 (2.0)	UBA7 (1.9)	MST1R (1.9)
GO:0072001	renal system development	0.02	>=0.20	ENSG00000259134 (4.7)	C15orf27 (2.4)	PARD3 (2.3)	VASN (2.2)	EBF3 (2.2)	EBF1 (2.2)	GLIS2 (2.1)	RSPO3 (2.1)	LRRC19 (2.0)	NOS1 (2.0)
MP:0002831	absent Peyer's patches	0.02	>=0.20	CD19 (6.6)	RABEP2 (3.9)	EBF1 (2.7)	ENSG00000241956 (2.2)	TNFRSF9 (2.1)	HDAC7 (2.1)	DUSP2 (2.0)	ARHGAP27 (1.8)	ENSG00000224514 (1.8)	CARD11 (1.7)
ENSG00000140464	PML PPI subnetwork	0.02	>=0.20	C15orf39 (3.9)	ATF1 (3.2)	ARID1B (2.7)	LINC00475 (2.6)	DIP2B (2.6)	NFATC1 (2.3)	PLEKHM1 (2.3)	REST (2.3)	NOTCH1 (2.1)	PIEZO1 (1.9)
ENSG00000130803	ZNF317 PPI subnetwork	0.02	>=0.20	FAM186A (2.6)	ATXN2L (2.6)	ADCY9 (2.2)	ARID1B (2.1)	TUFM (2.1)	CLN3 (2.1)	SH2B1 (2.0)	KCNJ2 (1.9)	CCDC101 (1.9)	MST1R (1.9)
ENSG00000206206	DAXX PPI subnetwork	0.02	>=0.20	ARID1B (4.4)	ARID5B (3.5)	UBA7 (3.4)	PTPRJ (3.4)	C6orf204 (3.3)	MDFIC (2.9)	SVIL (2.8)	TBC1D1 (2.7)	NFATC1 (2.5)	EBF3 (2.4)
ENSG00000204209	DAXX PPI subnetwork	0.02	>=0.20	ARID1B (4.4)	ARID5B (3.5)	UBA7 (3.4)	PTPRJ (3.4)	C6orf204 (3.3)	MDFIC (2.9)	SVIL (2.8)	TBC1D1 (2.7)	NFATC1 (2.5)	EBF3 (2.4)
ENSG00000206279	DAXX PPI subnetwork	0.02	>=0.20	ARID1B (4.4)	ARID5B (3.5)	UBA7 (3.4)	PTPRJ (3.4)	C6orf204 (3.3)	MDFIC (2.9)	SVIL (2.8)	TBC1D1 (2.7)	NFATC1 (2.5)	EBF3 (2.4)
MP:0005325	abnormal renal glomerulus morphology	0.02	>=0.20	VASN (4.6)	GPR116 (3.7)	ENSG00000259134 (3.6)	PDGFB (3.4)	ERRFI1 (3.1)	TEK (3.0)	ENSG00000250610 (3.0)	ADM (2.9)	DAG1 (2.7)	PIEZO1 (2.7)
ENSG00000173039	RELA PPI subnetwork	0.02	>=0.20	DUSP2 (3.6)	ATXN2L (3.0)	ARID5B (3.0)	FOXP1 (2.5)	ERRFI1 (2.3)	NFATC1 (2.1)	C9orf82 (2.0)	RABEP2 (1.9)	AGGF1 (1.9)	PTPRJ (1.8)
ENSG00000147099	HDAC8 PPI subnetwork	0.03	>=0.20	ATXN2L (3.2)	PARD3 (2.5)	SVIL (2.4)	ADCY9 (2.3)	HDAC7 (2.2)	ARID1B (2.2)	EBF3 (2.0)	ADM (1.8)	PPP3R1 (1.7)	ENSG00000233930 (1.7)
GO:0001945	lymph vessel development	0.03	>=0.20	TEK (4.4)	GPR116 (4.2)	TLL1 (3.9)	ENSG00000259134 (3.9)	SOX7 (3.6)	ENSG00000250610 (3.1)	ANKRD55 (2.7)	EBF1 (2.3)	LINC00343 (2.2)	CRIM1 (2.1)
MP:0008497	decreased IgG2b level	0.03	>=0.20	CD19 (9.6)	DUSP2 (4.6)	CARD11 (4.1)	EBF1 (3.8)	NFATC1 (3.7)	TNFRSF9 (3.4)	RABEP2 (3.1)	CBLB (2.7)	RAPGEF6 (2.3)	ARID5B (2.3)
ENSG00000188130	MAPK12 PPI subnetwork	0.03	>=0.20	ERRFI1 (3.9)	DUSP8 (3.8)	DUSP2 (3.6)	KCNJ12 (3.5)	PLEKHM1 (2.9)	C15orf39 (2.2)	ENSG00000204685 (2.0)	UNC5B (2.0)	PARD3 (2.0)	CORO7 (1.9)
GO:0002260	lymphocyte homeostasis	0.03	>=0.20	MDFIC (3.7)	FBLN7 (3.3)	ENSG00000237181 (3.2)	NFATC1 (2.8)	LINC00343 (2.6)	ENSG00000249873 (2.6)	NFATC2 (2.3)	HDAC7 (2.2)	CARD11 (2.2)	C6orf204 (2.2)
REACTOME_NRAGE_SIGNALS_DEATH_THROUGH_JNK	REACTOME_NRAGE_SIGNALS_DEATH_THROUGH_JNK	0.03	>=0.20	DIP2C (3.6)	ARHGAP27 (3.3)	NOTCH1 (3.0)	DIP2B (3.0)	MEF2A (2.8)	CAMTA1 (2.6)	SLC45A4 (2.6)	TBC1D1 (2.6)	C3orf54 (2.5)	STIM2 (2.5)
ENSG00000124181	PLCG1 PPI subnetwork	0.03	>=0.20	TBC1D1 (3.4)	APOBR (3.3)	PRKAR1B (2.6)	CD19 (2.4)	USP4 (2.4)	ENSG00000255496 (2.4)	C3orf54 (2.3)	NFATC1 (2.3)	BDNF (2.2)	HDAC7 (2.2)
GO:0043547	positive regulation of GTPase activity	0.03	>=0.20	RAPGEF6 (3.9)	ANKRD50 (3.1)	ENSG00000241956 (2.9)	ARHGAP27 (2.6)	APOBR (2.6)	DIP2B (2.3)	SBF2 (2.2)	CORO7 (2.2)	CNRIP1 (2.1)	ARHGEF26 (2.1)
ENSG00000185883	ATP6V0C PPI subnetwork	0.03	>=0.20	PLEKHM1 (3.4)	TPCN2 (3.3)	SLC4A2 (2.9)	PAM16 (2.6)	BRSK2 (2.4)	MON1A (2.0)	ENSG00000249873 (2.0)	FNIP1 (1.9)	TCTA (1.8)	ENSG00000225399 (1.8)
GO:0030029	actin filament-based process	0.03	>=0.20	ATP2A1 (4.2)	LIMA1 (3.0)	PLN (2.9)	DIP2B (2.2)	SORBS2 (2.2)	ENSG00000250610 (2.1)	SVIL (2.0)	ENSG00000234015 (1.9)	LPP (1.9)	TBC1D1 (1.9)
GO:0001776	leukocyte homeostasis	0.03	>=0.20	MDFIC (3.5)	ENSG00000237181 (3.2)	FBLN7 (3.0)	LINC00343 (2.9)	NFATC1 (2.9)	NFATC2 (2.3)	HDAC7 (2.2)	CARD11 (2.2)	ENSG00000249873 (2.0)	ENSG00000226386 (1.9)
ENSG00000130702	LAMA5 PPI subnetwork	0.03	>=0.20	SLC12A2 (4.2)	DAG1 (4.0)	KLF5 (3.5)	COL5A3 (3.4)	LGR4 (3.2)	GLIS2 (2.9)	CRIM1 (2.9)	MST1R (2.7)	ENSG00000225399 (2.5)	LPP (2.5)
MP:0002114	abnormal axial skeleton morphology	0.03	>=0.20	NFATC1 (3.8)	UNC5B (2.8)	EBF3 (2.5)	PTPRD (2.5)	NOS1 (2.2)	NOTCH1 (2.1)	RSPO3 (2.1)	ERRFI1 (2.1)	VASN (1.9)	KCNJ12 (1.8)
ENSG00000129347	KRI1 PPI subnetwork	0.03	>=0.20	PNO1 (5.0)	PINX1 (4.4)	ZC3H8 (4.0)	LARP4 (3.4)	SNRNP200 (3.2)	C4orf14 (2.9)	DDX1 (2.8)	POLR2B (2.8)	TUFM (2.7)	PLAA (2.1)
MP:0002113	abnormal skeleton development	0.03	>=0.20	PTPRD (4.0)	VASN (3.7)	NFATC1 (3.2)	RSPO3 (2.6)	PIEZO1 (2.5)	DAG1 (2.3)	FBLN7 (2.0)	ATP10D (2.0)	GPD1 (1.9)	GLIS2 (1.8)
ENSG00000076604	TRAF4 PPI subnetwork	0.03	>=0.20	SVIL (3.8)	LARGE (2.5)	PARD3 (2.3)	ANKRD50 (2.3)	NOTCH1 (2.2)	ZNF827 (2.0)	CEP63 (2.0)	ENSG00000226386 (2.0)	C15orf39 (1.9)	CLN3 (1.9)
ENSG00000067191	CACNB1 PPI subnetwork	0.03	>=0.20	DIP2C (3.6)	ENSG00000226386 (3.0)	SVIL (2.8)	GNAS (2.7)	TCEA2 (2.4)	ACCN2 (2.3)	PLN (2.2)	ENSG00000237181 (2.2)	PRKAR1B (2.0)	LINC00342 (1.8)
ENSG00000117676	RPS6KA1 PPI subnetwork	0.03	>=0.20	DUSP2 (4.2)	KCNJ12 (3.5)	ERRFI1 (3.4)	DUSP8 (2.8)	ENSG00000226101 (2.6)	ADCY9 (2.2)	NFATC1 (2.1)	PER3 (2.0)	PRKG1 (2.0)	ARID1B (1.9)
MP:0000150	abnormal rib morphology	0.03	>=0.20	EBF3 (4.4)	PTPRD (4.3)	UNC5B (4.0)	NFATC1 (3.0)	GLIS2 (2.5)	KLF5 (2.5)	RSPO3 (2.4)	EBF1 (2.2)	BRD7P3 (2.2)	ATP2A1 (2.1)
MP:0000428	abnormal craniofacial morphology	0.03	>=0.20	REST (3.0)	VASN (2.7)	RSPO3 (2.4)	NFATC1 (2.4)	GNAS-AS1 (2.1)	GLIS2 (2.0)	GNAS (2.0)	KLHDC8B (1.9)	CNGB3 (1.9)	AMT (1.8)
ENSG00000143375	CGN PPI subnetwork	0.03	>=0.20	KLF5 (3.3)	MST1R (3.2)	PARD3 (3.1)	ARHGAP27 (2.7)	LPP (2.7)	SVIL (2.7)	DIP2C (2.5)	UBE2H (2.2)	NOTCH1 (2.2)	GATA6 (2.1)
GO:0001763	morphogenesis of a branching structure	0.03	>=0.20	STIM2 (2.9)	ENSG00000224514 (2.7)	KCNJ2 (2.4)	BDNF-AS1 (2.4)	ADRA2B (2.3)	SOX7 (2.2)	LPP (2.1)	RSPO3 (2.1)	LINC00475 (2.1)	ANKRD50 (2.0)
ENSG00000115953	ENSG00000115953 PPI subnetwork	0.03	>=0.20	NFATC2 (3.2)	STIM2 (2.8)	LPP (2.6)	FOXP1 (2.5)	NRXN3 (2.2)	ENSG00000233930 (2.2)	KCNJ12 (2.2)	MACROD2 (2.2)	MEF2A (2.1)	NFATC1 (2.1)
MP:0000063	decreased bone mineral density	0.03	>=0.20	VASN (3.9)	ERRFI1 (3.4)	LRRC19 (3.3)	NFATC1 (2.7)	UNC5B (2.6)	NUPR1 (2.5)	LGR4 (2.3)	CRIM1 (2.3)	EBF3 (2.2)	TEK (2.2)
KEGG_PHOSPHATIDYLINOSITOL_SIGNALING_SYSTEM	KEGG_PHOSPHATIDYLINOSITOL_SIGNALING_SYSTEM	0.03	>=0.20	TPCN2 (3.6)	TBC1D1 (3.6)	STIM2 (2.7)	SLC12A2 (2.6)	ADCY9 (2.2)	LARGE (2.0)	LIMA1 (2.0)	NOS1 (2.0)	CORO7 (2.0)	TMEM127 (1.9)
GO:0051924	regulation of calcium ion transport	0.03	>=0.20	MACROD2 (3.8)	C3orf27 (3.8)	ENSG00000250610 (2.9)	ABO (2.4)	SVIL (2.3)	ADCY9 (2.3)	PRKG1 (2.2)	ADRA1D (2.1)	PPP3R1 (2.1)	ENSG00000235997 (2.0)
ENSG00000135100	HNF1A PPI subnetwork	0.03	>=0.20	MEF2A (2.7)	PARD3 (2.6)	ARID5B (2.5)	ARHGEF26 (2.4)	ATXN2L (2.3)	CASZ1 (2.1)	KCNJ2 (2.1)	ACCN2 (2.0)	NUPR1 (1.9)	SLC4A2 (1.9)
ENSG00000134352	IL6ST PPI subnetwork	0.03	>=0.20	TNFRSF9 (5.7)	IL27 (4.5)	DUSP2 (3.0)	AMPD3 (2.9)	ARID5B (2.4)	ENSG00000237181 (2.4)	ERRFI1 (2.2)	TLL1 (2.1)	BDNF (1.7)	FOXP1 (1.7)
ENSG00000165458	INPPL1 PPI subnetwork	0.03	>=0.20	LARP4 (3.2)	SH2B1 (3.1)	ZNF827 (3.1)	UNC5B (3.1)	ATP10D (2.9)	ALDH1B1 (2.7)	NFATC1 (2.6)	ARHGAP27 (2.5)	PLEKHM1 (2.4)	NFATC2 (2.2)
MP:0000706	small thymus	0.03	>=0.20	NOTCH1 (3.7)	NFATC1 (3.0)	HDAC7 (2.8)	ARHGAP27 (2.7)	CD19 (2.6)	EBF1 (2.4)	CARD11 (2.2)	DUSP2 (2.2)	PTPRD (2.1)	RAPGEF6 (2.1)
MP:0008024	absent lymph nodes	0.03	>=0.20	NFATC1 (4.1)	TNFRSF9 (3.2)	RABEP2 (2.5)	C15orf27 (2.5)	ENSG00000224514 (2.3)	ENSG00000231721 (2.3)	ARHGAP27 (2.2)	PTPRJ (2.2)	ITPRIPL1 (2.1)	OCA2 (1.9)
ENSG00000184083	FAM120C PPI subnetwork	0.03	>=0.20	FAM186A (2.7)	ATXN2L (2.3)	KCNJ2 (2.1)	TUFM (2.1)	CLN3 (2.1)	ARID1B (2.0)	MST1R (1.9)	UBA7 (1.9)	ADCY9 (1.9)	PAM16 (1.8)
MP:0008078	increased CD8-positive T cell number	0.03	>=0.20	TNFRSF9 (6.2)	CBLB (4.4)	CARD11 (3.8)	DUSP2 (3.3)	HDAC7 (3.3)	NFATC1 (2.5)	NOTCH1 (2.5)	NFATC2 (2.4)	MDFIC (2.3)	CD19 (1.8)
GO:0090100	positive regulation of transmembrane receptor protein serine/threonine kinase signaling pathway	0.03	>=0.20	KLHDC8B (3.5)	MOB2 (3.4)	PRKG1 (2.4)	SGMS1 (2.2)	LPP (2.1)	ENSG00000205014 (2.1)	SH2B1 (2.1)	TRIML1 (2.0)	LINC00343 (2.0)	CLN3 (2.0)
GO:0045815	positive regulation of gene expression, epigenetic	0.03	>=0.20	ATXN2L (3.7)	ZNF827 (3.6)	C3orf27 (2.8)	TMPRSS12 (2.6)	C6orf204 (2.4)	ATF1 (2.2)	ENSG00000233973 (2.0)	EBF1 (2.0)	DIP2B (1.9)	PER3 (1.8)
ENSG00000165516	KLHDC2 PPI subnetwork	0.03	>=0.20	MST1R (4.6)	PARD3 (3.1)	NOTCH1 (2.6)	DIP2B (2.1)	ARHGAP27 (2.1)	KLF5 (2.1)	ANKRD50 (2.0)	LPP (2.0)	DIP2C (1.9)	RAPGEF6 (1.8)
ENSG00000154727	GABPA PPI subnetwork	0.03	>=0.20	ATF1 (3.5)	ARID1B (3.5)	REST (3.5)	ACCN2 (3.1)	LARP4 (2.6)	ENSG00000220161 (2.4)	CCDC101 (2.0)	NFATC2 (2.0)	RHOA (2.0)	PPP3R1 (2.0)
ENSG00000067560	RHOA PPI subnetwork	0.03	>=0.20	CORO7 (3.4)	LPP (3.1)	ARHGAP27 (3.0)	PTPRJ (2.8)	MST1R (2.6)	LIMA1 (2.4)	VAMP3 (2.3)	DIP2B (2.3)	TBC1D1 (2.2)	SVIL (2.2)
ENSG00000185291	IL3RA PPI subnetwork	0.03	>=0.20	TNFRSF9 (5.6)	IL27 (4.2)	DUSP2 (3.2)	AMPD3 (2.6)	ENSG00000237181 (2.5)	KCNJ2 (2.5)	TLL1 (2.3)	NFATC2 (2.0)	HDAC7 (1.9)	CBLB (1.7)
MP:0002332	abnormal exercise endurance	0.03	>=0.20	ATP2A1 (5.0)	SOX7 (4.2)	NOS1 (3.7)	GPR116 (3.3)	AMPD3 (2.6)	RNF123 (2.6)	DUSP2 (2.5)	ADRA1D (2.3)	KCNJ12 (2.1)	PTPRJ (2.0)
MP:0002631	abnormal epididymis morphology	0.03	>=0.20	LINC00474 (3.5)	EBF3 (3.3)	CLN3 (3.2)	CRIM1 (2.7)	EBF1 (2.6)	TBC1D1 (2.3)	ENSG00000250610 (2.0)	PALM2 (1.9)	MACROD2 (1.8)	ENSG00000249873 (1.7)
ENSG00000102010	BMX PPI subnetwork	0.03	>=0.20	GPR116 (3.1)	PLN (3.0)	ADM (2.6)	HDAC7 (2.5)	KLHDC8B (2.3)	TEK (2.3)	MDFIC (2.2)	RSPO3 (2.2)	ENSG00000235997 (2.1)	ANKRD50 (2.0)
MP:0002989	small kidney	0.03	>=0.20	RSPO3 (4.4)	VASN (3.7)	ENSG00000259134 (3.3)	NOS1 (3.2)	BDNF (3.1)	UNC5B (2.9)	KCNJ12 (2.7)	GLIS2 (2.6)	SLC12A2 (2.6)	PRKG1 (2.6)
MP:0008770	decreased survivor rate	0.03	>=0.20	TEK (3.5)	KCNJ2 (2.8)	OCA2 (2.5)	DAG1 (2.4)	PRKG1 (2.4)	NOS1 (2.1)	NFATC1 (2.1)	RNF123 (2.1)	PIEZO1 (2.0)	C15orf39 (1.9)
MP:0003634	abnormal glial cell morphology	0.03	>=0.20	ARHGEF26 (3.8)	BRD7P3 (3.1)	NFATC2 (3.0)	SLC12A2 (2.8)	COL5A3 (2.7)	TMTC2 (2.7)	EBF3 (2.6)	LIMA1 (2.6)	SOX7 (2.5)	IFT74 (2.1)
GO:0034405	response to fluid shear stress	0.03	>=0.20	PIEZO1 (3.1)	ENSG00000204685 (2.8)	ENSG00000241956 (2.8)	ENSG00000253695 (2.7)	SGMS1 (2.5)	DUSP8 (2.3)	ATP10D (2.2)	ARID5B (2.0)	VASN (1.9)	TUBAL3 (1.9)
GO:0042058	regulation of epidermal growth factor receptor signaling pathway	0.03	>=0.20	SBF2 (3.5)	ENSG00000231721 (3.4)	ANKRD50 (2.7)	C15orf27 (2.5)	METTL7A (2.4)	MST1R (2.3)	ENSG00000245857 (2.2)	ENSG00000226101 (2.1)	SLC45A4 (2.1)	DIP2C (2.0)
ENSG00000143632	ACTA1 PPI subnetwork	0.03	>=0.20	ATP2A1 (3.9)	LIMA1 (3.6)	SLC12A2 (3.5)	LPP (3.4)	PLN (3.1)	SVIL (3.1)	PRKG1 (2.9)	SGMS1 (2.6)	SORBS2 (2.4)	RHOA (2.2)
ENSG00000107779	BMPR1A PPI subnetwork	0.03	>=0.20	UNC5B (4.9)	ABO (3.0)	ZNF827 (2.8)	C3orf27 (2.8)	RSPO3 (2.5)	PARD3 (2.4)	REST (2.3)	NFATC1 (2.3)	FNIP1 (2.2)	SGMS1 (2.1)
MP:0000519	hydronephrosis	0.03	>=0.20	LRRC19 (3.7)	LPP (2.9)	NOS1 (2.8)	METTL7A (2.7)	PRKG1 (2.4)	TEK (2.1)	C15orf27 (2.1)	ENSG00000259134 (2.0)	ENSG00000233973 (2.0)	PEPD (2.0)
ENSG00000109906	ZBTB16 PPI subnetwork	0.03	>=0.20	TMTC2 (3.0)	ATF1 (2.7)	ARID1B (2.7)	C3orf54 (2.6)	ARID5B (2.5)	GNAS-AS1 (2.3)	PALM2 (2.1)	MOB2 (2.0)	AMPD3 (1.9)	C15orf39 (1.8)
ENSG00000090863	GLG1 PPI subnetwork	0.03	>=0.20	DUSP2 (4.0)	TNFRSF9 (3.9)	DUSP8 (2.8)	PDGFB (2.7)	ARID5B (2.3)	SOX7 (2.2)	ATXN2L (2.2)	NFATC1 (2.1)	RABEP2 (2.0)	KCNJ2 (1.9)
ENSG00000196924	FLNA PPI subnetwork	0.03	>=0.20	RHOA (3.3)	SVIL (3.1)	CPNE3 (3.1)	PPP3R1 (3.0)	LIMA1 (2.6)	USP4 (2.4)	LPP (2.4)	FOXP1 (2.3)	C15orf39 (2.2)	APOBR (2.1)
MP:0005438	abnormal glycogen homeostasis	0.03	>=0.20	NOS1 (4.0)	PRKG1 (3.6)	KCNJ12 (2.9)	FASTK (2.6)	ENSG00000226101 (2.5)	FAM186A (2.5)	SH2B1 (2.5)	LPP (2.3)	ZNF320 (2.2)	C6orf204 (2.1)
MP:0002357	abnormal spleen white pulp morphology	0.03	>=0.20	SLC45A4 (3.8)	GNAS (3.3)	TNFRSF9 (3.2)	CD19 (3.0)	DUSP2 (2.6)	OCA2 (2.6)	CBLB (2.6)	NFATC1 (2.5)	RSPO3 (2.2)	TCEA2 (2.0)
ENSG00000134460	IL2RA PPI subnetwork	0.03	>=0.20	TNFRSF9 (7.0)	IL27 (4.6)	DUSP2 (3.4)	ENSG00000237181 (3.1)	AMPD3 (2.5)	NFATC2 (2.3)	ARID5B (2.2)	TLL1 (2.0)	MDFIC (2.0)	KCNJ2 (1.9)
ENSG00000185436	IL28RA PPI subnetwork	0.03	>=0.20	TNFRSF9 (6.2)	IL27 (4.6)	DUSP2 (3.4)	ENSG00000237181 (2.7)	AMPD3 (2.5)	TLL1 (2.1)	KCNJ2 (1.8)	ARID5B (1.8)	FBLN7 (1.6)	NFATC2 (1.6)
ENSG00000173156	RHOD PPI subnetwork	0.03	>=0.20	ANKRD50 (3.3)	VAMP3 (3.0)	SBF2 (2.5)	TEK (2.2)	CASZ1 (2.2)	LIN7C (2.1)	MDFIC (2.1)	GPR116 (2.1)	ARHGAP27 (2.1)	CPNE3 (1.9)
MP:0000715	decreased thymocyte number	0.03	>=0.20	NOTCH1 (4.3)	HDAC7 (4.3)	DUSP2 (3.5)	NFATC1 (3.1)	RAPGEF6 (2.6)	CORO7 (2.6)	MDFIC (2.3)	TNFRSF9 (2.0)	REST (1.9)	ITPRIPL1 (1.8)
ENSG00000162772	ATF3 PPI subnetwork	0.03	>=0.20	DUSP8 (3.6)	NUPR1 (2.9)	ENSG00000204685 (2.8)	ARID5B (2.8)	ATF1 (2.6)	PDGFB (2.6)	PIEZO1 (2.1)	ATP10D (2.1)	UBE2H (2.1)	UNC5B (2.1)
MP:0008470	abnormal spleen B cell follicle morphology	0.03	>=0.20	CD19 (4.5)	TNFRSF9 (3.3)	CARD11 (2.9)	PTPRJ (2.9)	NFATC1 (2.6)	CPNE3 (2.5)	ENSG00000249873 (2.1)	GNAS (2.0)	RABEP2 (1.9)	CBLB (1.9)
ENSG00000180138	CSNK1A1L PPI subnetwork	0.03	>=0.20	PER3 (3.5)	FNIP1 (3.0)	ENSG00000245937 (2.7)	LGR4 (2.5)	SLC12A2 (2.4)	SMARCD1 (2.2)	ZNF827 (2.2)	REST (2.1)	ENSG00000250610 (1.9)	ENSG00000220161 (1.9)
MP:0001633	poor circulation	0.03	>=0.20	GATA6 (3.5)	TEK (2.8)	UBE2H (2.6)	CASZ1 (2.6)	PLN (2.3)	C3orf54 (2.3)	ARHGEF26 (2.3)	ENSG00000231721 (2.1)	KLHDC8B (2.0)	SORBS2 (2.0)
ENSG00000140564	FURIN PPI subnetwork	0.03	>=0.20	REST (3.3)	COL5A3 (2.7)	BRD7P3 (2.5)	PIEZO1 (2.4)	UNC5B (2.1)	ENSG00000228536 (2.0)	PRKAR1B (2.0)	BNIP2 (2.0)	FBLN7 (1.9)	LINC00474 (1.9)
MP:0000026	abnormal inner ear morphology	0.03	>=0.20	EBF3 (3.3)	OCA2 (3.3)	CASZ1 (2.8)	KCNJ2 (1.9)	ADCY9 (1.8)	NFATC1 (1.8)	ADRA2B (1.7)	NOS1 (1.7)	LIMA1 (1.6)	KCNJ12 (1.6)
GO:0001837	epithelial to mesenchymal transition	0.03	>=0.20	ABO (3.0)	UNC5B (2.8)	VASN (2.8)	LINC00475 (2.8)	ANKRD50 (2.5)	ENSG00000255496 (2.2)	C3orf54 (2.2)	BDNF (2.2)	FBLN7 (2.2)	TLL1 (2.2)
ENSG00000113594	LIFR PPI subnetwork	0.03	>=0.20	TNFRSF9 (6.2)	IL27 (4.8)	DUSP2 (3.4)	ENSG00000237181 (2.8)	AMPD3 (2.6)	ARID5B (2.0)	TLL1 (2.0)	KCNJ2 (1.8)	ERRFI1 (1.6)	SGMS1 (1.5)
GO:0050871	positive regulation of B cell activation	0.03	>=0.20	NFATC2 (3.3)	ENSG00000249873 (3.1)	NFATC1 (3.0)	CBLB (3.0)	MDFIC (2.6)	IL27 (2.4)	ENSG00000231721 (2.4)	RABEP2 (2.4)	ZNF320 (2.3)	C6orf204 (2.1)
ENSG00000136738	STAM PPI subnetwork	0.03	>=0.20	ATXN2L (2.5)	SLC45A4 (2.5)	HDAC7 (2.4)	CPNE3 (2.3)	AGGF1 (2.3)	ATP10D (2.2)	CBLB (2.0)	CORO7 (2.0)	GPR116 (2.0)	PTPRJ (1.9)
REACTOME_SIGNALLING_BY_NGF	REACTOME_SIGNALLING_BY_NGF	0.03	>=0.20	PPP3R1 (3.3)	FOXP1 (2.9)	AGAP3 (2.9)	CORO7 (2.5)	ARHGAP27 (2.3)	SBF2 (2.3)	C3orf54 (2.2)	PDGFB (2.2)	NFATC1 (2.2)	MEF2A (2.1)
MP:0004130	abnormal muscle cell glucose uptake	0.03	>=0.20	PRKG1 (4.7)	GPD1 (4.6)	CBLB (2.7)	ADRA1D (2.4)	RNF123 (2.3)	ENSG00000226101 (2.2)	EBF3 (2.2)	MDFIC (2.2)	NOS1 (2.2)	ATP2A1 (2.1)
GO:0016323	basolateral plasma membrane	0.03	>=0.20	KLF5 (3.8)	PDGFB (3.8)	TBC1D1 (3.4)	LGR4 (3.4)	GLIS2 (2.8)	LPP (2.7)	GPR116 (2.7)	DAG1 (2.7)	TEK (2.6)	SVIL (2.4)
GO:0003007	heart morphogenesis	0.03	>=0.20	GATA6 (4.0)	UNC5B (3.4)	KLHDC8B (2.9)	SOX7 (2.8)	ZNF320 (2.6)	TEK (2.5)	PLN (2.4)	EBF3 (2.4)	CASZ1 (2.2)	LARGE (2.2)
ENSG00000152137	HSPB8 PPI subnetwork	0.03	>=0.20	PLN (4.0)	ATP2A1 (3.5)	PRKG1 (2.9)	ALDH1B1 (2.8)	GNAS-AS1 (2.5)	KLHDC8B (2.4)	VASN (2.2)	ADM (1.8)	ARID5B (1.8)	C3orf27 (1.7)
GO:0033619	membrane protein proteolysis	0.03	>=0.20	PTPRJ (2.9)	CLN3 (2.8)	LINC00343 (2.8)	LINC00475 (2.6)	ENSG00000231721 (2.5)	KCNJ12 (2.3)	ENSG00000259134 (2.2)	BNIP2 (2.0)	UTS2 (2.0)	DAG1 (1.9)
ENSG00000061273	HDAC7 PPI subnetwork	0.03	>=0.20	HOMER2 (3.4)	NFATC2 (3.1)	SVIL (2.8)	LPP (2.6)	MEF2A (2.6)	TBC1D1 (2.4)	ARHGEF26 (2.3)	PTPRJ (2.0)	PLEKHM1 (2.0)	STIM2 (1.9)
MP:0011501	increased glomerular capsule space	0.03	>=0.20	VASN (4.1)	GLIS2 (2.8)	SLC45A4 (2.4)	COL5A3 (2.4)	ENSG00000259134 (2.3)	LRRC19 (2.2)	HDAC7 (2.1)	PRKG1 (1.9)	PDGFB (1.9)	ENSG00000235997 (1.8)
KEGG_T_CELL_RECEPTOR_SIGNALING_PATHWAY	KEGG_T_CELL_RECEPTOR_SIGNALING_PATHWAY	0.03	>=0.20	DUSP2 (5.5)	TNFRSF9 (4.7)	NFATC1 (3.9)	NFATC2 (3.6)	HDAC7 (3.6)	CBLB (3.3)	RAPGEF6 (3.0)	C6orf204 (2.5)	MDFIC (2.4)	ANKRD50 (2.3)
ENSG00000113712	CSNK1A1 PPI subnetwork	0.03	>=0.20	HOMER2 (3.1)	SLC12A2 (2.5)	C15orf39 (2.4)	SLC4A2 (2.2)	ARHGEF26 (2.1)	ENSG00000245937 (2.1)	ARID1B (2.0)	SH2B1 (1.9)	AGGF1 (1.8)	ENSG00000250610 (1.8)
ENSG00000077942	FBLN1 PPI subnetwork	0.03	>=0.20	COL5A3 (4.6)	GLIS2 (3.3)	FBLN7 (3.3)	MEF2A (2.4)	RSPO3 (2.4)	DAG1 (2.1)	NUPR1 (2.1)	C15orf39 (2.0)	VASN (1.9)	UTS2 (1.9)
ENSG00000197321	SVIL PPI subnetwork	0.03	>=0.20	A1CF (3.3)	LRRC19 (2.8)	VAMP3 (2.7)	MDFIC (2.3)	ENSG00000235997 (2.2)	ZNF664 (2.2)	UBE2H (2.2)	GPD1 (2.2)	TPCN2 (2.2)	BSN-AS2 (2.2)
MP:0006055	abnormal vascular endothelial cell morphology	0.03	>=0.20	GPR116 (6.1)	TEK (5.4)	SOX7 (5.1)	COL5A3 (3.6)	SBF2 (2.8)	VAMP3 (2.7)	NOTCH1 (2.5)	KCNJ2 (2.1)	ENSG00000220161 (2.1)	C3orf54 (2.0)
ENSG00000197063	MAFG PPI subnetwork	0.03	>=0.20	ARID5B (3.1)	ENSG00000237181 (3.0)	ATXN2L (2.7)	MDFIC (2.6)	ATF1 (2.4)	PLEKHM1 (2.4)	DUSP8 (2.2)	DIP2B (2.1)	C12orf62 (2.1)	RAPGEF6 (2.1)
MP:0000716	abnormal immune system cell morphology	0.03	>=0.20	CD19 (5.7)	C15orf39 (3.1)	APOBR (2.9)	UBA7 (2.8)	DUSP2 (2.5)	CARD11 (2.5)	CORO7 (2.4)	PTPRD (2.2)	EBF1 (2.2)	FNIP1 (2.2)
ENSG00000137574	TGS1 PPI subnetwork	0.03	>=0.20	STARD7 (3.3)	PRKG1 (3.1)	SNRNP200 (2.8)	ARID1B (2.6)	ATF1 (2.4)	ZC3H8 (2.3)	SH2B1 (2.1)	SOX7 (2.0)	ADCY9 (2.0)	PARD3 (1.7)
ENSG00000135144	DTX1 PPI subnetwork	0.03	>=0.20	UBE2H (2.8)	REST (2.6)	SH2B1 (2.3)	ENSG00000234015 (2.1)	KLHDC8B (2.1)	ACCN2 (2.0)	NOTCH1 (2.0)	ABO (2.0)	DIP2C (1.9)	LPP (1.8)
REACTOME_SEMA4D_INDUCED_CELL_MIGRATION_AND_GROWTH:CONE_COLLAPSE	REACTOME_SEMA4D_INDUCED_CELL_MIGRATION_AND_GROWTH:CONE_COLLAPSE	0.03	>=0.20	LPP (4.4)	TCTA (3.5)	PLN (3.0)	DAG1 (2.8)	USP4 (2.4)	PDGFB (2.4)	VAMP3 (2.4)	RHOA (2.3)	TBC1D28 (2.3)	AMT (2.2)
ENSG00000121274	PAPD5 PPI subnetwork	0.03	>=0.20	PINX1 (3.1)	IFT74 (3.1)	ZC3H8 (2.4)	PER3 (2.2)	TUFM (2.1)	DDX1 (2.1)	SNRNP200 (2.1)	PLAA (2.0)	ENSG00000249873 (2.0)	LARP4 (1.8)
GO:0051090	regulation of sequence-specific DNA binding transcription factor activity	0.03	>=0.20	FOXP1 (2.7)	ARID1B (2.4)	LINC00343 (2.1)	NUPR1 (1.9)	DUSP8 (1.9)	ZNF827 (1.9)	ATXN2L (1.8)	PIEZO1 (1.8)	TLL1 (1.8)	MOB2 (1.7)
MP:0002833	increased heart weight	0.03	>=0.20	PLN (8.4)	SORBS2 (4.3)	GATA6 (4.1)	SVIL (4.0)	PRKG1 (2.7)	KLHDC8B (2.6)	ENSG00000259134 (2.5)	PALM2 (2.3)	RSPO3 (2.2)	SLC4A2 (2.2)
ENSG00000113140	SPARC PPI subnetwork	0.03	>=0.20	COL5A3 (5.2)	VASN (4.5)	UNC5B (3.5)	GPR116 (3.2)	GLIS2 (2.7)	ERRFI1 (2.5)	PDGFB (2.4)	ENSG00000237181 (2.3)	FBLN7 (2.2)	PIEZO1 (2.1)
ENSG00000100368	CSF2RB PPI subnetwork	0.03	>=0.20	TNFRSF9 (5.6)	IL27 (3.9)	DUSP2 (3.0)	AMPD3 (2.7)	ENSG00000237181 (2.3)	KCNJ2 (2.2)	CBLB (2.0)	TLL1 (2.0)	HDAC7 (1.9)	NFATC2 (1.7)
GO:0016641	oxidoreductase activity, acting on the CH-NH2 group of donors, oxygen as acceptor	0.03	>=0.20	GPD1 (4.0)	UNC5B (3.2)	LRRC19 (2.8)	CEP63 (2.8)	COL5A3 (2.4)	EBF1 (2.2)	ALDH1B1 (2.1)	TUBAL3 (2.0)	C15orf27 (2.0)	SULT1A2 (1.9)
MP:0004448	abnormal presphenoid bone morphology	0.03	>=0.20	UNC5B (3.4)	VASN (2.6)	ERRFI1 (2.5)	NFATC1 (2.5)	KLF5 (2.4)	EBF3 (2.3)	MEF2A (2.2)	HOMER2 (2.1)	GNAS-AS1 (2.0)	TLL1 (2.0)
MP:0005331	insulin resistance	0.03	>=0.20	GPD1 (8.5)	NET1 (2.5)	MDFIC (2.4)	SVIL (2.3)	EBF1 (2.2)	UBE2H (2.1)	NOS1 (2.0)	GNAS-AS1 (1.8)	GPR116 (1.6)	RNF123 (1.5)
MP:0011108	partial embryonic lethality during organogenesis	0.03	>=0.20	GATA6 (4.9)	LPP (2.8)	SOX7 (2.8)	ARID5B (2.7)	ADM (2.7)	UNC5B (2.7)	KLF5 (2.6)	DAG1 (2.5)	REST (2.4)	TEK (2.3)
GO:0042800	histone methyltransferase activity (H3-K4 specific)	0.03	>=0.20	SH2B1 (3.0)	ATXN2L (2.9)	C3orf27 (2.8)	USP4 (1.9)	DAG1 (1.9)	ANKRD50 (1.7)	FNIP1 (1.7)	ENSG00000205014 (1.7)	MOB2 (1.6)	SNRNP200 (1.6)
MP:0005089	decreased double-negative T cell number	0.03	>=0.20	DUSP2 (3.5)	HDAC7 (3.2)	TNFRSF9 (2.7)	NOTCH1 (2.6)	C6orf204 (2.4)	NFATC1 (2.4)	BRD7P3 (2.3)	PDGFB (2.2)	APOBR (2.2)	C3orf62 (2.0)
GO:0001783	B cell apoptotic process	0.03	>=0.20	C6orf204 (2.6)	ENSG00000226386 (2.2)	ENSG00000249873 (2.1)	FBLN7 (2.1)	ENSG00000237181 (2.1)	NFATC1 (2.0)	TPCN2 (1.9)	PPP3R1 (1.9)	CARD11 (1.8)	ENSG00000233973 (1.7)
ENSG00000100385	IL2RB PPI subnetwork	0.03	>=0.20	TNFRSF9 (6.7)	IL27 (4.6)	DUSP2 (3.4)	ENSG00000237181 (3.1)	AMPD3 (2.3)	ARID5B (2.1)	KCNJ2 (2.0)	MDFIC (2.0)	UBA7 (1.9)	NFATC1 (1.7)
ENSG00000126934	MAP2K2 PPI subnetwork	0.03	>=0.20	A1CF (2.5)	SH2B1 (2.4)	CRIM1 (2.3)	PPP3R1 (2.3)	ARHGAP27 (2.2)	NICN1 (2.1)	MEF2A (2.1)	C15orf39 (2.1)	APOBR (2.0)	PIEZO1 (2.0)
ENSG00000138696	BMPR1B PPI subnetwork	0.03	>=0.20	UNC5B (3.8)	PARD3 (3.3)	ANKRD50 (3.1)	SGMS1 (3.0)	GATA6 (2.8)	HOMER2 (2.5)	ABO (2.2)	KLF5 (2.0)	MST1R (1.9)	ZNF827 (1.9)
MP:0005168	abnormal female meiosis	0.03	>=0.20	CCDC36 (4.6)	TMPRSS12 (4.3)	ENSG00000225399 (4.2)	TACC3 (2.3)	GNAS-AS1 (2.3)	TCEA2 (2.3)	NCAPH (2.3)	LINC00343 (2.1)	GATA6 (2.0)	ENSG00000253695 (1.9)
ENSG00000173163	COMMD1 PPI subnetwork	0.03	>=0.20	TNFRSF9 (3.3)	ATP10D (2.8)	NFATC1 (2.7)	GTF2A2 (2.4)	MDFIC (2.2)	DUSP2 (2.2)	PNO1 (2.2)	AGGF1 (2.1)	ARID5B (2.0)	RABEP2 (1.9)
GO:0055117	regulation of cardiac muscle contraction	0.03	>=0.20	SORBS2 (3.4)	TUBAL3 (3.1)	LINC00475 (2.4)	UTS2 (2.3)	ENSG00000204685 (2.3)	ENSG00000232310 (2.1)	LARGE (2.1)	ENSG00000235997 (2.0)	ENSG00000233723 (1.9)	PTPRD (1.9)
GO:0050864	regulation of B cell activation	0.03	>=0.20	MDFIC (3.5)	NFATC2 (3.4)	CBLB (3.3)	C6orf204 (3.1)	NFATC1 (3.0)	CARD11 (2.8)	FBLN7 (2.7)	ENSG00000237181 (2.5)	LINC00475 (2.5)	ARID5B (2.4)
ENSG00000100697	DICER1 PPI subnetwork	0.03	>=0.20	DIP2B (2.6)	GNAS-AS1 (2.5)	C3orf62 (2.4)	ENSG00000225399 (2.4)	CEP63 (2.3)	ENSG00000232310 (2.3)	LARP4 (2.0)	SLC45A4 (2.0)	PLN (1.9)	VAMP3 (1.8)
GO:0017124	SH3 domain binding	0.03	>=0.20	CORO7 (3.4)	PTPRJ (2.6)	NFATC2 (2.5)	LPP (2.5)	C6orf204 (2.5)	SLC45A4 (2.5)	SBF2 (2.4)	SVIL (2.4)	APOBR (2.3)	ITPRIPL1 (2.2)
ENSG00000007866	TEAD3 PPI subnetwork	0.03	>=0.20	GATA6 (3.4)	NFATC2 (3.3)	ADCY9 (3.1)	HOMER2 (3.0)	SORBS2 (2.6)	DAG1 (2.6)	ZNF664 (2.6)	LPP (2.5)	SVIL (2.3)	PARD3 (2.3)
ENSG00000107882	SUFU PPI subnetwork	0.03	>=0.20	CBLB (3.5)	C8orf83 (3.0)	FNIP1 (2.3)	SLC45A4 (2.3)	CLN3 (2.2)	PAM16 (2.2)	GNAS-AS1 (2.1)	ATXN2L (2.1)	SH2B1 (1.9)	OR4A1P (1.9)
MP:0002953	thick ventricular wall	0.03	>=0.20	PLN (7.0)	SVIL (2.9)	SORBS2 (2.7)	SBF2 (2.2)	DAG1 (2.1)	AMT (1.8)	ENSG00000233723 (1.8)	MOB2 (1.8)	ENSG00000235997 (1.8)	CASZ1 (1.7)
MP:0008074	increased CD4-positive T cell number	0.03	>=0.20	TNFRSF9 (5.9)	DUSP2 (4.3)	CBLB (4.2)	NFATC1 (3.6)	CARD11 (3.5)	FBLN7 (3.1)	HDAC7 (3.1)	MDFIC (2.4)	CD19 (2.3)	PER3 (2.3)
GO:0050679	positive regulation of epithelial cell proliferation	0.03	>=0.20	SOX7 (3.2)	RSPO3 (3.0)	OR4A1P (2.9)	ENSG00000245937 (2.6)	DNAH10 (2.6)	ZNF320 (2.5)	ENSG00000250610 (2.3)	PARD3 (2.3)	TEK (2.2)	TRIML1 (2.2)
GO:0005921	gap junction	0.03	>=0.20	SOX7 (3.6)	KLF5 (2.9)	NUPR1 (2.7)	UNC5B (2.5)	ENSG00000232310 (2.5)	KCNJ12 (2.5)	TRIML1 (2.4)	GPR116 (2.1)	MST1R (1.9)	BDNF-AS1 (1.9)
ENSG00000186340	THBS2 PPI subnetwork	0.03	>=0.20	PRKG1 (3.5)	PIEZO1 (3.4)	VASN (3.2)	COL5A3 (3.0)	NUPR1 (2.9)	ARHGEF26-AS1 (2.7)	ENSG00000237181 (2.6)	LARGE (2.6)	SLC4A2 (2.5)	PTPRJ (2.4)
ENSG00000112033	PPARD PPI subnetwork	0.03	>=0.20	ARID5B (3.1)	ADM (2.5)	ENSG00000255496 (2.5)	CCDC92 (2.5)	LPP (2.3)	CASZ1 (2.3)	LINC00475 (2.2)	C8orf83 (2.2)	ATXN2L (2.1)	SLC45A4 (1.9)
GO:0001558	regulation of cell growth	0.03	>=0.20	RSPO3 (2.7)	CRIM1 (2.6)	CERS5 (2.5)	VASN (2.5)	NUPR1 (2.0)	SH2B1 (2.0)	TBC1D1 (2.0)	GLIS2 (2.0)	MOB2 (2.0)	OR4A1P (1.9)
MP:0001606	impaired hematopoiesis	0.03	>=0.20	C3orf54 (4.7)	TEK (3.5)	PDGFB (3.1)	CNRIP1 (2.9)	PIEZO1 (2.6)	SGMS1 (2.6)	UBA7 (2.2)	SOX7 (2.1)	AMPD3 (2.0)	RSPO3 (2.0)
GO:0051119	sugar transmembrane transporter activity	0.03	>=0.20	ENSG00000204685 (3.2)	CLN3 (3.1)	LRRC19 (2.6)	LARGE (2.5)	ENSG00000205014 (2.2)	CERS5 (2.2)	TCTA (2.1)	PDGFB (2.0)	PEPD (2.0)	ADM (1.9)
ENSG00000146950	SHROOM2 PPI subnetwork	0.03	>=0.20	HOMER2 (3.2)	ADCY9 (2.8)	MEF2A (2.7)	UBE2H (2.7)	ENSG00000226386 (2.5)	ZNF664 (2.5)	GATA6 (2.4)	LPP (2.4)	SORBS2 (2.3)	AGAP3 (2.2)
ENSG00000123562	MORF4L2 PPI subnetwork	0.03	>=0.20	ATF1 (3.7)	CCDC101 (2.8)	RABEP2 (2.3)	SLBP (2.2)	SMARCD1 (2.1)	TRIML1 (2.0)	GTF2A2 (2.0)	PARK7 (2.0)	ENSG00000225399 (1.9)	USP4 (1.8)
ENSG00000150907	FOXO1 PPI subnetwork	0.03	>=0.20	ARID1B (4.2)	PPP3R1 (3.9)	TBC1D1 (3.3)	BDNF (3.1)	ERRFI1 (3.0)	FNIP1 (3.0)	ANKRD50 (2.8)	UBE2H (2.4)	CBLB (2.3)	ZNF827 (2.2)
MP:0000559	abnormal femur morphology	0.03	>=0.20	VASN (3.8)	PTPRD (3.0)	FBLN7 (2.9)	SORBS2 (2.7)	CRIM1 (2.5)	COL5A3 (2.4)	NUPR1 (2.4)	NFATC1 (2.3)	GLIS2 (2.3)	ADCY9 (2.2)
ENSG00000158691	ZSCAN12 PPI subnetwork	0.03	>=0.20	ATXN2L (2.6)	FAM186A (2.6)	ARID1B (2.5)	SH2B1 (2.3)	ADCY9 (2.3)	TUFM (2.3)	CLN3 (2.2)	KCNJ2 (2.1)	CCDC101 (2.1)	PARD3 (2.0)
GO:0035258	steroid hormone receptor binding	0.03	>=0.20	C15orf39 (3.2)	ARID1B (3.0)	TBC1D1 (2.7)	ENSG00000235997 (2.5)	FNIP1 (2.3)	MEF2A (2.1)	ENSG00000225399 (2.1)	DIP2C (2.1)	SVIL (2.1)	ARID5B (2.1)
MP:0003659	abnormal lymph circulation	0.03	>=0.20	TEK (8.7)	GPR116 (6.8)	SOX7 (5.5)	GATA6 (4.2)	CNRIP1 (3.6)	ENSG00000250610 (2.6)	CRIM1 (2.5)	GNAS-AS1 (2.4)	SORBS2 (2.1)	TLL1 (2.1)
ENSG00000164220	F2RL2 PPI subnetwork	0.03	>=0.20	ANKRD50 (3.3)	ENSG00000231721 (2.7)	PARD3 (2.3)	STIM2 (2.1)	UNC5B (1.7)	BNIP2 (1.7)	ENSG00000232310 (1.6)	TEK (1.6)	ENSG00000205014 (1.6)	ENSG00000253695 (1.6)
MP:0000808	abnormal hippocampus development	0.03	>=0.20	PER3 (3.1)	EBF3 (2.8)	ENSG00000253230 (2.8)	METTL7A (2.6)	LINC00474 (2.6)	BRSK2 (2.4)	NOTCH1 (2.3)	LGR4 (2.3)	SORBS2 (2.1)	BDNF (2.1)
MP:0000240	extramedullary hematopoiesis	0.03	>=0.20	NFATC1 (3.4)	TNFRSF9 (3.1)	HDAC7 (2.9)	AMPD3 (2.9)	UBA7 (2.8)	NFATC2 (2.5)	PTPRJ (2.5)	APOBR (2.4)	DUSP2 (2.4)	RABEP2 (2.2)
ENSG00000148175	STOM PPI subnetwork	0.03	>=0.20	CLN3 (2.6)	TUFM (2.3)	DIP2C (2.0)	ADCY9 (1.9)	REST (1.8)	ENSG00000226386 (1.8)	LINC00475 (1.7)	SLC4A2 (1.7)	ANKRD50 (1.6)	FAM186A (1.6)
ENSG00000082781	ITGB5 PPI subnetwork	0.03	>=0.20	ERRFI1 (4.2)	LPP (3.6)	VASN (3.5)	SBF2 (3.1)	PIEZO1 (2.9)	PTPRJ (2.9)	BDNF (2.7)	SLC4A2 (2.5)	GLIS2 (2.5)	PDGFB (2.4)
MP:0010090	increased circulating creatine kinase level	0.03	>=0.20	PLN (3.3)	DIP2C (3.3)	DAG1 (3.0)	COL5A3 (2.9)	RNF123 (2.7)	ALDH1B1 (2.6)	MOB2 (2.5)	CCDC36 (2.4)	ATP2A1 (2.4)	LGR4 (2.3)
GO:0007015	actin filament organization	0.03	>=0.20	LIMA1 (3.0)	TBC1D1 (2.9)	LPP (2.9)	RHOA (2.4)	STIM2 (2.4)	DIP2B (2.3)	SORBS2 (2.0)	ABO (2.0)	GLIS2 (1.9)	ENSG00000250610 (1.9)
GO:0005089	Rho guanyl-nucleotide exchange factor activity	0.03	>=0.20	ARHGAP27 (3.5)	DIP2C (3.3)	DIP2B (3.1)	NOTCH1 (2.7)	MST1R (2.6)	PDGFB (2.5)	GPR116 (2.5)	TEK (2.5)	TBC1D1 (2.5)	LIMA1 (2.4)
GO:0014706	striated muscle tissue development	0.03	>=0.20	PRKG1 (3.0)	SVIL (2.9)	ATP2A1 (2.8)	MEF2A (2.7)	PALM2 (2.6)	PLN (2.6)	CASZ1 (2.5)	C3orf27 (2.5)	EBF3 (2.4)	DAG1 (2.4)
REACTOME_IRAK2_MEDIATED_ACTIVATION_OF_TAK1_COMPLEX_UPON_TLR78_OR_9_STIMULATION	REACTOME_IRAK2_MEDIATED_ACTIVATION_OF_TAK1_COMPLEX_UPON_TLR78_OR_9_STIMULATION	0.03	>=0.20	TMEM127 (2.7)	PDGFB (2.5)	ADRA2B (2.3)	VAMP3 (2.0)	PLEKHM1 (1.9)	ZNF827 (1.9)	LINC00343 (1.9)	KCNJ2 (1.8)	C15orf27 (1.8)	UBA7 (1.8)
GO:0030032	lamellipodium assembly	0.03	>=0.20	ENSG00000204685 (3.9)	TBC1D1 (3.3)	STIM2 (2.8)	USP4 (2.4)	CAMTA1 (2.4)	SBF2 (2.3)	NICN1 (2.2)	SLC45A4 (2.1)	VAMP3 (2.1)	ARHGAP27 (2.1)
GO:0005070	SH3/SH2 adaptor activity	0.03	>=0.20	CARD11 (5.5)	ARHGAP27 (4.1)	PLEKHM1 (2.7)	CD19 (2.7)	TBC1D1 (2.6)	RABEP2 (2.1)	NFATC1 (2.1)	HDAC7 (2.1)	UBE2H (1.8)	C3orf62 (1.7)
GO:0001570	vasculogenesis	0.03	>=0.20	SOX7 (4.0)	ENSG00000235997 (3.5)	GATA6 (3.3)	TEK (3.2)	C6orf204 (2.6)	GPR116 (2.5)	VASN (2.2)	ANAPC13 (2.0)	UNC5B (2.0)	PDGFB (2.0)
GO:0060363	cranial suture morphogenesis	0.03	>=0.20	ENSG00000228536 (3.3)	ITPRIPL1 (3.0)	TLL1 (2.9)	TRIML1 (2.8)	ENSG00000245857 (2.5)	ENSG00000245937 (2.4)	ENSG00000237181 (2.4)	C8orf83 (2.2)	SLC12A2 (2.2)	ENSG00000253695 (2.1)
GO:0097094	craniofacial suture morphogenesis	0.03	>=0.20	ENSG00000228536 (3.3)	ITPRIPL1 (3.0)	TLL1 (2.9)	TRIML1 (2.8)	ENSG00000245857 (2.5)	ENSG00000245937 (2.4)	ENSG00000237181 (2.4)	C8orf83 (2.2)	SLC12A2 (2.2)	ENSG00000253695 (2.1)
GO:0032270	positive regulation of cellular protein metabolic process	0.03	>=0.20	PLAA (2.4)	USP4 (2.2)	ENSG00000228536 (2.0)	SGMS1 (2.0)	PARK7 (1.9)	ENSG00000249873 (1.9)	KLHDC8B (1.8)	PIEZO1 (1.8)	C15orf39 (1.8)	ANKRD50 (1.8)
MP:0001853	heart inflammation	0.03	>=0.20	CBLB (4.7)	ENSG00000237181 (4.0)	DUSP2 (3.7)	TNFRSF9 (3.4)	NFATC1 (3.4)	FAM186A (2.5)	FOXP1 (2.0)	HDAC7 (2.0)	PER3 (2.0)	ADRA1D (2.0)
ENSG00000129250	KIF1C PPI subnetwork	0.03	>=0.20	HOMER2 (3.6)	CPNE3 (2.9)	NFATC2 (2.9)	GATA6 (2.8)	MEF2A (2.8)	ENSG00000226386 (2.7)	ZNF664 (2.5)	SORBS2 (2.3)	LPP (2.3)	ADCY9 (2.3)
GO:0002521	leukocyte differentiation	0.03	>=0.20	ENSG00000241956 (3.3)	CD19 (3.2)	NFATC1 (2.9)	NFATC2 (2.8)	CBLB (2.7)	CARD11 (2.6)	HDAC7 (2.6)	DUSP2 (2.5)	ENSG00000237181 (2.5)	RAPGEF6 (2.3)
ENSG00000109458	GAB1 PPI subnetwork	0.03	>=0.20	UBE2H (3.4)	GPR116 (2.3)	ABO (2.3)	C3orf54 (2.2)	EBF1 (2.2)	LGR4 (2.2)	ADCY9 (2.2)	GLIS2 (2.1)	TBC1D1 (2.0)	LINC00342 (1.9)
ENSG00000163554	SPTA1 PPI subnetwork	0.03	>=0.20	ATP2A1 (2.9)	TUBAL3 (2.6)	LIMA1 (2.6)	CASZ1 (2.5)	ENSG00000234015 (2.5)	LRRC19 (2.4)	SVIL (2.3)	SH2B1 (1.9)	CERS5 (1.8)	HOMER2 (1.8)
ENSG00000159128	IFNGR2 PPI subnetwork	0.03	>=0.20	TNFRSF9 (6.2)	IL27 (4.6)	DUSP2 (3.2)	ENSG00000237181 (2.8)	AMPD3 (2.7)	TLL1 (2.1)	KCNJ2 (2.0)	ARID5B (1.9)	MDFIC (1.8)	SGMS1 (1.7)
MP:0000260	abnormal angiogenesis	0.03	>=0.20	GPR116 (6.5)	SOX7 (5.8)	TEK (5.1)	PDGFB (3.9)	BNIP2 (3.4)	COL5A3 (3.3)	UNC5B (2.8)	HDAC7 (2.8)	RHOA (2.6)	CRIM1 (2.6)
MP:0003179	decreased platelet cell number	0.03	>=0.20	C3orf54 (5.6)	UBA7 (3.7)	TEK (3.1)	PER3 (2.1)	APEH (2.1)	DUSP2 (2.1)	FNIP1 (1.8)	ENSG00000249873 (1.8)	NOTCH1 (1.7)	ANKRD55 (1.7)
GO:0005096	GTPase activator activity	0.03	>=0.20	APOBR (4.0)	CORO7 (3.8)	SBF2 (3.3)	ANKRD50 (2.9)	RAPGEF6 (2.8)	MEF2A (2.6)	GPR116 (2.5)	HDAC7 (2.2)	AMPD3 (2.2)	TEK (2.1)
ENSG00000100345	MYH9 PPI subnetwork	0.03	>=0.20	PLN (4.7)	LPP (3.5)	SVIL (3.4)	ATP2A1 (2.7)	CPNE3 (2.7)	FOXP1 (2.4)	SLC4A2 (2.1)	APEH (2.1)	LIMA1 (2.0)	SNRNP200 (1.9)
ENSG00000119699	TGFB3 PPI subnetwork	0.03	>=0.20	FBLN7 (4.4)	NUPR1 (3.7)	GLIS2 (3.5)	CRIM1 (3.1)	VASN (2.8)	PRKG1 (2.4)	ERRFI1 (2.3)	FAM186A (2.2)	ATF1 (2.2)	ENSG00000250610 (2.2)
ENSG00000156711	MAPK13 PPI subnetwork	0.03	>=0.20	ERRFI1 (3.9)	DUSP8 (3.9)	DUSP2 (3.8)	KCNJ12 (2.9)	PLEKHM1 (2.8)	C15orf39 (2.7)	AGAP3 (2.2)	ENSG00000204685 (2.1)	ADM (1.8)	ATXN2L (1.7)
MP:0000130	abnormal trabecular bone morphology	0.03	>=0.20	VASN (4.3)	FBLN7 (3.8)	ERRFI1 (3.7)	PTPRD (3.4)	COL5A3 (3.3)	EBF3 (3.1)	NUPR1 (3.0)	UNC5B (2.9)	EBF1 (2.5)	GLIS2 (2.2)
MP:0000097	short maxilla	0.03	>=0.20	EBF3 (2.9)	MDFIC (2.9)	UNC5B (2.8)	VASN (2.8)	BDNF (2.5)	NFATC1 (2.5)	ARID1B (2.5)	PTPRD (2.4)	ZNF827 (2.1)	GLIS2 (2.0)
ENSG00000143537	ADAM15 PPI subnetwork	0.03	>=0.20	ANKRD50 (2.6)	ERRFI1 (2.5)	NFATC1 (2.5)	SBF2 (2.3)	TBC1D1 (2.3)	LPP (2.3)	SVIL (2.3)	PDGFB (2.2)	TLL1 (2.2)	NOTCH1 (2.1)
MP:0001201	translucent skin	0.03	>=0.20	KLF5 (3.8)	CASZ1 (3.6)	ATP2A1 (3.0)	PARD3 (2.9)	NOTCH1 (2.8)	CRIM1 (2.6)	ENSG00000237181 (2.5)	PER3 (2.3)	ARID5B (2.2)	SGMS1 (2.2)
ENSG00000169047	IRS1 PPI subnetwork	0.03	>=0.20	LPP (3.0)	NET1 (3.0)	CAMTA1 (2.8)	FOXP1 (2.5)	DIP2B (2.3)	MST1R (2.1)	RAPGEF6 (2.1)	CARD11 (2.1)	NOTCH1 (2.0)	ANKRD50 (2.0)
GO:0090092	regulation of transmembrane receptor protein serine/threonine kinase signaling pathway	0.03	>=0.20	LPP (2.9)	VASN (2.8)	ANKRD50 (2.8)	RSPO3 (2.7)	LARGE (2.7)	PRKG1 (2.6)	MOB2 (2.6)	CRIM1 (2.6)	GATA6 (2.4)	GLIS2 (2.3)
KEGG_AXON_GUIDANCE	KEGG_AXON_GUIDANCE	0.03	>=0.20	MST1R (3.6)	PDGFB (3.4)	PTPRD (3.3)	NOTCH1 (3.2)	ANKRD50 (2.9)	CBLB (2.9)	GLIS2 (2.9)	ADRA1D (2.8)	TMTC2 (2.7)	PARD3 (2.6)
ENSG00000100815	TRIP11 PPI subnetwork	0.03	>=0.20	HOMER2 (3.5)	ADCY9 (2.6)	MEF2A (2.6)	NFATC2 (2.6)	GATA6 (2.5)	LPP (2.5)	SORBS2 (2.5)	DAG1 (2.4)	C6orf204 (2.4)	SLC45A4 (2.2)
ENSG00000120071	KIAA1267 PPI subnetwork	0.03	>=0.20	TBC1D1 (3.9)	C9orf82 (2.7)	TRIML1 (2.4)	CCDC101 (2.1)	SH2B1 (2.0)	ENSG00000233723 (1.9)	REST (1.9)	CERS5 (1.9)	SVIL (1.8)	CEP63 (1.8)
MP:0002835	abnormal cranial suture morphology	0.03	>=0.20	PTPRD (3.3)	UNC5B (3.1)	VASN (2.9)	ENSG00000224514 (2.4)	RSPO3 (2.4)	CCDC36 (2.3)	TMTC2 (2.2)	GLIS2 (2.2)	MEF2A (2.0)	MST1R (1.9)
GO:0030308	negative regulation of cell growth	0.03	>=0.20	OR4A1P (2.6)	ENSG00000232310 (2.6)	TLL1 (2.5)	ACCN2 (2.3)	LINC00343 (2.2)	RSPO3 (2.2)	ENSG00000237181 (2.1)	CRIM1 (2.0)	BDNF-AS1 (2.0)	SH2B1 (2.0)
ENSG00000174485	DENND4A PPI subnetwork	0.03	>=0.20	HOMER2 (4.0)	NFATC2 (3.0)	CPNE3 (2.8)	LPP (2.7)	GATA6 (2.5)	ZNF664 (2.5)	CASZ1 (2.3)	ENSG00000226386 (2.3)	SVIL (2.3)	SORBS2 (2.2)
ENSG00000081985	IL12RB2 PPI subnetwork	0.03	>=0.20	TNFRSF9 (6.6)	IL27 (4.8)	DUSP2 (3.3)	ENSG00000237181 (2.6)	AMPD3 (2.3)	TLL1 (2.0)	NFATC2 (1.9)	CBLB (1.9)	KCNJ2 (1.8)	MDFIC (1.7)
MP:0010392	prolonged QRS complex duration	0.03	>=0.20	GATA6 (4.0)	PLN (3.6)	CASZ1 (3.5)	SORBS2 (3.1)	DNAH10 (3.0)	KLHDC8B (2.9)	ADRA1D (2.8)	PRKG1 (2.6)	PALM2 (2.4)	ENSG00000235997 (2.2)
ENSG00000096996	IL12RB1 PPI subnetwork	0.03	>=0.20	TNFRSF9 (6.5)	IL27 (4.4)	DUSP2 (3.0)	ENSG00000237181 (2.6)	MDFIC (2.4)	AMPD3 (2.2)	FBLN7 (2.2)	ZNF827 (2.1)	COL5A3 (2.0)	ERRFI1 (1.9)
ENSG00000104067	TJP1 PPI subnetwork	0.03	>=0.20	CAMKV (3.2)	ADRA1D (3.0)	LPP (2.6)	KLF5 (2.6)	RHOA (2.3)	PDGFB (2.3)	SVIL (2.2)	CRIM1 (2.2)	PARD3 (2.0)	ZNF664 (1.9)
GO:0030018	Z disc	0.03	>=0.20	PLN (7.6)	ATP2A1 (7.1)	SVIL (4.1)	ALDH1B1 (2.9)	PRKG1 (2.6)	SORBS2 (2.4)	FOXP1 (1.9)	GATA6 (1.8)	ENSG00000250610 (1.7)	LARGE (1.7)
REACTOME_INTERLEUKIN:2_SIGNALING	REACTOME_INTERLEUKIN:2_SIGNALING	0.03	>=0.20	TNFRSF9 (5.1)	HDAC7 (3.5)	NFATC2 (3.2)	NFATC1 (3.1)	CARD11 (2.6)	APOBR (2.4)	USP4 (2.3)	CBLB (1.9)	PTPRJ (1.8)	ENSG00000232310 (1.7)
MP:0000751	myopathy	0.03	>=0.20	ATP2A1 (6.4)	COL5A3 (5.3)	SVIL (3.3)	DAG1 (2.9)	PLN (2.7)	PRKG1 (2.6)	DIP2C (2.3)	CASZ1 (2.2)	GLIS2 (2.1)	LINC00475 (2.1)
ENSG00000115145	STAM2 PPI subnetwork	0.03	>=0.20	ATXN2L (3.3)	PLEKHM1 (3.0)	SBF2 (3.0)	C9orf82 (2.4)	ATP10D (2.3)	AGGF1 (2.2)	HDAC7 (2.0)	MEF2A (2.0)	IFT74 (1.9)	PTPRJ (1.9)
GO:0030864	cortical actin cytoskeleton	0.03	>=0.20	SORBS2 (3.4)	PDGFB (2.8)	LIMA1 (2.7)	PALM2 (2.6)	ALDH1B1 (2.5)	GLIS2 (2.4)	A1CF (2.4)	APOBR (2.3)	RABEP2 (2.2)	ENSG00000235997 (2.2)
ENSG00000015171	ZMYND11 PPI subnetwork	0.03	>=0.20	ADCY9 (2.7)	CLN3 (2.5)	HOMER2 (2.0)	LGR4 (1.9)	CCDC101 (1.9)	ATXN2L (1.9)	MST1R (1.9)	C3orf27 (1.8)	KCNJ2 (1.8)	ARID1B (1.7)
ENSG00000039560	RAI14 PPI subnetwork	0.03	>=0.20	ATP10D (3.1)	CPNE3 (3.0)	LIMA1 (2.6)	GPR116 (2.6)	CCDC92 (2.2)	TEK (2.2)	VAMP3 (2.2)	TCTA (2.2)	CRIM1 (2.1)	LRRC19 (1.9)
GO:0001974	blood vessel remodeling	0.03	>=0.20	ENSG00000250610 (3.4)	ENSG00000233973 (2.6)	ENSG00000255496 (2.6)	LINC00475 (2.3)	ENSG00000224514 (2.3)	ENSG00000253695 (2.2)	SOX7 (2.2)	EBF1 (2.1)	TMPRSS12 (2.0)	ATP10D (1.9)
MP:0008082	increased single-positive T cell number	0.03	>=0.20	TNFRSF9 (4.6)	NFATC1 (3.2)	DUSP2 (3.1)	FOXP1 (2.6)	HDAC7 (2.6)	VASN (2.4)	CBLB (2.4)	CRIM1 (2.3)	FBLN7 (2.3)	REST (2.3)
GO:0050678	regulation of epithelial cell proliferation	0.03	>=0.20	SOX7 (3.3)	RSPO3 (2.4)	TEK (2.2)	TLL1 (2.2)	ATP10D (2.1)	FBLN7 (2.1)	EBF1 (2.1)	CRIM1 (2.1)	ENSG00000250610 (2.0)	LARGE (1.9)
ENSG00000145623	OSMR PPI subnetwork	0.03	>=0.20	TNFRSF9 (6.2)	IL27 (4.6)	DUSP2 (3.4)	ENSG00000237181 (2.7)	AMPD3 (2.5)	TLL1 (2.1)	KCNJ2 (2.0)	ARID5B (1.9)	FBLN7 (1.7)	ERRFI1 (1.6)
ENSG00000137070	IL11RA PPI subnetwork	0.03	>=0.20	TNFRSF9 (6.2)	IL27 (4.6)	DUSP2 (3.4)	ENSG00000237181 (2.7)	AMPD3 (2.5)	TLL1 (2.1)	KCNJ2 (2.0)	ARID5B (1.9)	FBLN7 (1.7)	ERRFI1 (1.6)
GO:0007179	transforming growth factor beta receptor signaling pathway	0.03	>=0.20	ZNF827 (3.9)	ANKRD50 (3.4)	LINC00474 (2.9)	GLIS2 (2.8)	VASN (2.7)	KLHDC8B (2.7)	SGMS1 (2.6)	ENSG00000235997 (2.5)	MEF2A (2.2)	C15orf39 (2.1)
MP:0001858	intestinal inflammation	0.03	>=0.20	NFATC2 (3.0)	TNFRSF9 (2.9)	LPP (2.8)	DUSP2 (2.7)	NFATC1 (2.5)	TRIML1 (2.4)	RABEP2 (2.3)	ENSG00000237181 (2.0)	ENSG00000228536 (1.9)	SVIL (1.9)
ENSG00000065361	ERBB3 PPI subnetwork	0.03	>=0.20	ERRFI1 (3.3)	UBE2H (2.9)	NOTCH1 (2.7)	DUSP2 (2.6)	HDAC7 (2.4)	STIM2 (2.4)	ANKRD50 (2.2)	METTL7A (2.1)	SLC12A2 (2.1)	ATP10D (2.0)
MP:0000692	small spleen	0.03	>=0.20	PIEZO1 (3.5)	NFATC1 (3.0)	CRIM1 (2.9)	ADCY9 (2.5)	PTPRD (2.5)	ARID1B (2.2)	MDFIC (2.1)	EBF1 (2.1)	APEH (2.0)	TRIML1 (2.0)
GO:0003713	transcription coactivator activity	0.03	>=0.20	ARID1B (3.3)	CCDC101 (3.2)	SMARCD1 (3.1)	ATXN2L (2.8)	ARID5B (2.3)	DUSP8 (2.3)	CBLB (2.2)	C15orf39 (2.2)	ATF1 (2.2)	REST (2.0)
REACTOME_SIGNALING_BY_VEGF	REACTOME_SIGNALING_BY_VEGF	0.03	>=0.20	GPR116 (8.5)	TEK (5.5)	UNC5B (4.2)	SOX7 (4.0)	PDGFB (3.5)	C3orf54 (2.6)	ADM (2.5)	CNRIP1 (2.1)	RSPO3 (2.0)	GATA6 (2.0)
REACTOME_VEGF_LIGAND:RECEPTOR_INTERACTIONS	REACTOME_VEGF_LIGAND:RECEPTOR_INTERACTIONS	0.03	>=0.20	GPR116 (8.5)	TEK (5.5)	UNC5B (4.2)	SOX7 (4.0)	PDGFB (3.5)	C3orf54 (2.6)	ADM (2.5)	CNRIP1 (2.1)	RSPO3 (2.0)	GATA6 (2.0)
ENSG00000082175	PGR PPI subnetwork	0.03	>=0.20	TBC1D1 (3.6)	TRIML1 (3.0)	NFATC1 (2.5)	ARHGEF26 (2.5)	TACC3 (2.5)	ERRFI1 (2.2)	SMARCD1 (2.1)	ATF1 (2.0)	ENSG00000226101 (1.8)	STIM2 (1.8)
ENSG00000111961	SASH1 PPI subnetwork	0.03	>=0.20	MST1R (4.8)	NET1 (3.4)	PARD3 (3.3)	DIP2C (3.2)	ARHGAP27 (2.8)	KLF5 (2.6)	NOTCH1 (2.3)	UBE2H (2.1)	ERRFI1 (2.0)	PALM2 (2.0)
ENSG00000064393	HIPK2 PPI subnetwork	0.03	>=0.20	ARID1B (2.9)	PLEKHM1 (2.7)	SVIL (2.5)	ATXN2L (2.5)	ATF1 (2.4)	REST (2.4)	ARID5B (2.3)	PARD3 (2.3)	NOTCH1 (2.3)	NFATC1 (2.3)
ENSG00000160094	ZNF362 PPI subnetwork	0.03	>=0.20	FAM186A (2.5)	ADCY9 (2.2)	TUFM (2.1)	HOMER2 (2.1)	ARID1B (2.1)	KCNJ2 (2.1)	ATXN2L (2.1)	PARD3 (2.0)	PAM16 (2.0)	MST1R (2.0)
ENSG00000121879	PIK3CA PPI subnetwork	0.03	>=0.20	GPR116 (3.9)	SBF2 (3.7)	HDAC7 (3.3)	APOBR (2.7)	PIEZO1 (2.7)	PDGFB (2.7)	UBA7 (2.6)	TBC1D1 (2.5)	LIMA1 (2.4)	MEF2A (2.3)
ENSG00000143373	ZNF687 PPI subnetwork	0.03	>=0.20	FAM186A (2.7)	ARID1B (2.5)	CLN3 (2.4)	TUFM (2.2)	ADCY9 (2.2)	KCNJ2 (2.1)	CCDC101 (2.1)	PAM16 (2.1)	HOMER2 (2.0)	UBA7 (2.0)
GO:0043209	myelin sheath	0.03	>=0.20	VAMP3 (3.7)	SLC12A2 (2.9)	KLF5 (2.8)	ENSG00000245857 (2.5)	DIP2B (2.4)	UTS2 (2.4)	SGMS1 (2.4)	KCNJ12 (2.4)	SLC4A2 (2.3)	CCDC92 (2.2)
MP:0002633	persistent truncus arteriosis	0.03	>=0.20	LPP (3.8)	NOS1 (3.2)	LGR4 (2.8)	GATA6 (2.6)	PRKG1 (2.5)	NET1 (2.4)	TLL1 (2.2)	ADRA2B (2.1)	PIEZO1 (2.0)	ERRFI1 (2.0)
GO:0045596	negative regulation of cell differentiation	0.03	>=0.20	NOTCH1 (3.4)	SOX7 (2.6)	REST (2.4)	GLIS2 (2.4)	EBF3 (2.2)	ZNF320 (2.1)	TRIML1 (2.0)	TLL1 (2.0)	ENSG00000245857 (2.0)	ZNF827 (1.9)
ENSG00000099725	ENSG00000099725 PPI subnetwork	0.03	>=0.20	BSN (3.8)	SVIL (3.8)	ENSG00000253230 (3.4)	CAMKV (3.1)	KCNJ12 (3.0)	PLN (2.6)	PALM2 (2.5)	ATP2A1 (2.4)	NOS1 (2.3)	MST1R (2.3)
GO:0010959	regulation of metal ion transport	0.03	>=0.20	ENSG00000250610 (3.3)	C3orf27 (3.0)	MACROD2 (2.7)	ENSG00000235997 (2.4)	PRKG1 (2.3)	PPP3R1 (2.2)	ADCY9 (2.2)	SVIL (2.1)	ADRA1D (2.0)	ABO (2.0)
GO:0042826	histone deacetylase binding	0.03	>=0.20	ARHGAP27 (3.6)	C15orf39 (3.1)	SMARCD1 (2.8)	C3orf54 (2.4)	RNF123 (2.4)	SOX7 (2.3)	PLEKHM1 (2.2)	ARID1B (2.1)	HDAC7 (2.1)	ATF1 (2.1)
MP:0000711	thymus cortex hypoplasia	0.03	>=0.20	HDAC7 (4.1)	C6orf204 (2.5)	ZNF320 (2.4)	NFATC1 (2.4)	NFATC2 (2.3)	CBLB (2.1)	ITPRIPL1 (2.1)	TNFRSF9 (2.1)	UNC5B (2.0)	C15orf27 (2.0)
ENSG00000141027	NCOR1 PPI subnetwork	0.03	>=0.20	PER3 (3.6)	ARID1B (3.5)	ATF1 (2.8)	NET1 (2.6)	ATXN2L (2.5)	ARID5B (2.3)	SNRNP200 (2.3)	REST (2.3)	PARD3 (2.2)	FNIP1 (2.2)
MP:0008826	abnormal splenic cell ratio	0.03	>=0.20	CD19 (4.2)	DUSP2 (3.7)	CARD11 (3.2)	NFATC1 (3.1)	CBLB (2.9)	HDAC7 (2.9)	TNFRSF9 (2.7)	C6orf204 (2.6)	RABEP2 (2.4)	MDFIC (2.3)
MP:0000689	abnormal spleen morphology	0.03	>=0.20	TNFRSF9 (4.5)	NFATC1 (3.9)	HDAC7 (3.5)	FBLN7 (3.1)	DUSP2 (2.9)	TLL1 (2.6)	FOXP1 (2.3)	CBLB (2.2)	C6orf204 (2.2)	MDFIC (2.1)
ENSG00000058272	PPP1R12A PPI subnetwork	0.03	>=0.20	PLN (3.5)	RHOA (3.1)	SVIL (2.9)	ATP2A1 (2.8)	LPP (2.4)	PPP3R1 (2.0)	UBE2H (2.0)	BNIP2 (1.9)	LARGE (1.9)	NICN1 (1.9)
KEGG_VEGF_SIGNALING_PATHWAY	KEGG_VEGF_SIGNALING_PATHWAY	0.04	>=0.20	AGAP3 (3.0)	TBC1D1 (2.7)	GPR116 (2.5)	MON1A (2.3)	CCDC92 (2.2)	STIM2 (2.1)	VASN (2.1)	AMPD3 (2.0)	HDAC7 (2.0)	MST1R (2.0)
MP:0001807	decreased IgA level	0.04	>=0.20	CD19 (7.8)	DUSP2 (4.8)	TNFRSF9 (4.0)	EBF1 (3.8)	CARD11 (3.1)	NFATC1 (3.0)	FOXP1 (2.7)	ARID5B (2.6)	ARHGAP27 (2.4)	HDAC7 (2.3)
GO:0048534	hemopoietic or lymphoid organ development	0.04	>=0.20	HDAC7 (3.0)	NFATC1 (3.0)	CD19 (2.9)	CBLB (2.9)	CARD11 (2.7)	ENSG00000241956 (2.4)	DUSP2 (2.4)	EBF1 (2.3)	ENSG00000228536 (2.3)	ENSG00000237181 (2.3)
MP:0001286	abnormal eye development	0.04	>=0.20	CNGB3 (2.9)	HOMER2 (2.7)	OCA2 (2.4)	BDNF (2.3)	NFATC1 (2.2)	CRIM1 (2.1)	LGR4 (2.1)	DIP2C (2.0)	MDFIC (2.0)	KLF5 (1.8)
ENSG00000119535	CSF3R PPI subnetwork	0.04	>=0.20	TNFRSF9 (5.9)	IL27 (4.2)	DUSP2 (3.5)	AMPD3 (3.0)	ENSG00000237181 (2.8)	KCNJ2 (2.2)	ARID5B (1.9)	TLL1 (1.8)	ENSG00000235997 (1.7)	NFATC1 (1.5)
ENSG00000091436	ENSG00000091436 PPI subnetwork	0.04	>=0.20	ACCN2 (2.5)	FOXP1 (2.4)	PLEKHM1 (2.3)	ADCY9 (2.3)	NFATC2 (2.2)	ZNF827 (2.2)	PTPRJ (2.2)	LIMA1 (2.1)	NFATC1 (2.1)	UNC5B (2.1)
ENSG00000175029	CTBP2 PPI subnetwork	0.04	>=0.20	ATF1 (3.1)	DUSP8 (2.9)	ENSG00000250610 (2.6)	C15orf39 (2.4)	GLIS2 (2.3)	SMARCD1 (2.3)	ARID1B (2.2)	GATA6 (2.0)	TBC1D1 (2.0)	SH2B1 (1.9)
ENSG00000112851	ERBB2IP PPI subnetwork	0.04	>=0.20	ANKRD50 (3.9)	PARD3 (3.2)	LGR4 (3.2)	ZNF827 (3.1)	UNC5B (2.6)	KLF5 (2.6)	ENSG00000254588 (2.5)	DIP2B (2.4)	MEF2A (2.3)	BDNF (2.2)
ENSG00000196455	PIK3R4 PPI subnetwork	0.04	>=0.20	HDAC7 (3.1)	GPR116 (3.1)	SBF2 (2.9)	RAPGEF6 (2.7)	ATP10D (2.5)	CD19 (2.4)	ENSG00000250610 (2.4)	TBC1D28 (2.4)	APOBR (2.1)	BDNF (2.0)
ENSG00000140443	IGF1R PPI subnetwork	0.04	>=0.20	UBE2H (3.5)	CPNE3 (2.7)	ERRFI1 (2.6)	USP4 (2.4)	EBF1 (2.4)	HDAC7 (2.3)	LPP (2.2)	SBF2 (2.2)	C3orf54 (2.1)	GPR116 (2.1)
ENSG00000173575	CHD2 PPI subnetwork	0.04	>=0.20	ARID1B (2.6)	ATXN2L (2.6)	FAM186A (2.5)	ENSG00000233930 (1.9)	STARD7 (1.9)	CLN3 (1.9)	ADCY9 (1.8)	PARD3 (1.8)	CCDC101 (1.8)	ENSG00000204685 (1.8)
GO:0031674	I band	0.04	>=0.20	ATP2A1 (8.7)	PLN (6.3)	SVIL (3.7)	ALDH1B1 (2.2)	PRKG1 (2.1)	SORBS2 (1.9)	HOMER2 (1.5)	ENSG00000250610 (1.5)	PALM2 (1.5)	LARGE (1.4)
ENSG00000110324	IL10RA PPI subnetwork	0.04	>=0.20	TNFRSF9 (6.2)	IL27 (4.7)	DUSP2 (3.4)	ENSG00000237181 (2.8)	AMPD3 (2.5)	TLL1 (2.1)	ARID5B (2.0)	KCNJ2 (1.9)	ERRFI1 (1.6)	NFATC2 (1.6)
GO:0005912	adherens junction	0.04	>=0.20	SORBS2 (4.6)	LPP (4.1)	PDGFB (3.9)	PARD3 (3.4)	SVIL (3.2)	DAG1 (3.1)	PLN (3.1)	CRIM1 (3.0)	GLIS2 (3.0)	KLF5 (2.9)
ENSG00000069399	BCL3 PPI subnetwork	0.04	>=0.20	ANKRD50 (3.0)	DUSP2 (2.5)	TBC1D1 (2.5)	CPNE3 (2.4)	ARID5B (2.3)	ATXN2L (2.2)	ARID1B (2.1)	GTF2A2 (1.9)	SBF2 (1.8)	ADM (1.8)
MP:0000691	enlarged spleen	0.04	>=0.20	NFATC1 (4.3)	TNFRSF9 (3.6)	DUSP2 (3.6)	CARD11 (3.0)	PTPRJ (2.9)	ARHGAP27 (2.8)	NFATC2 (2.8)	UBA7 (2.7)	APOBR (2.5)	C15orf39 (2.3)
GO:0005796	Golgi lumen	0.04	>=0.20	ABO (3.9)	A1CF (3.0)	ENSG00000250610 (3.0)	ENSG00000259134 (2.7)	SORBS2 (2.6)	GPR116 (2.4)	SOX7 (2.2)	TMEM127 (2.1)	UNC5B (2.0)	DAG1 (2.0)
ENSG00000124334	IL9R PPI subnetwork	0.04	>=0.20	TNFRSF9 (6.2)	IL27 (4.7)	DUSP2 (3.5)	ENSG00000237181 (2.9)	AMPD3 (2.4)	TLL1 (2.0)	KCNJ2 (1.9)	ARID5B (1.7)	NFATC2 (1.6)	ERRFI1 (1.5)
ENSG00000151067	CACNA1C PPI subnetwork	0.04	>=0.20	DUSP8 (3.5)	BSN (3.4)	PRKAR1B (2.8)	DIP2C (2.7)	MEF2A (2.6)	BRSK2 (2.6)	CCDC92 (2.5)	ENSG00000254588 (2.4)	STIM2 (2.4)	ENSG00000253230 (2.3)
MP:0010551	abnormal coronary vessel morphology	0.04	>=0.20	UNC5B (4.0)	GATA6 (3.9)	VASN (3.4)	ADRA2B (2.4)	BDNF (2.3)	ADM (2.2)	FAM186A (2.2)	ENSG00000234015 (2.1)	KCNJ12 (2.1)	PIEZO1 (1.9)
ENSG00000164171	ITGA2 PPI subnetwork	0.04	>=0.20	COL5A3 (3.1)	SVIL (3.0)	SORBS2 (2.9)	DAG1 (2.6)	ZNF320 (2.5)	LINC00475 (2.5)	CRIM1 (2.5)	NUPR1 (2.3)	ENSG00000259134 (2.0)	C15orf39 (1.9)
ENSG00000137672	TRPC6 PPI subnetwork	0.04	>=0.20	TLL1 (3.7)	LARGE (3.1)	UBA7 (3.1)	PRKG1 (3.0)	MACROD2 (2.9)	C3orf54 (2.5)	TBC1D1 (2.5)	APOBR (2.3)	ADRA1D (2.2)	CARD11 (2.2)
ENSG00000144668	ITGA9 PPI subnetwork	0.04	>=0.20	ENSG00000233930 (3.4)	ERRFI1 (3.1)	LPP (2.7)	ENSG00000228536 (2.7)	TBC1D1 (2.4)	PTPRJ (2.4)	SBF2 (2.4)	SVIL (2.2)	TEK (2.2)	TMPRSS12 (2.2)
MP:0004830	short incisors	0.04	>=0.20	UNC5B (4.0)	COL5A3 (2.7)	LINC00343 (2.5)	ENSG00000254588 (2.3)	DIP2C (2.2)	KLF5 (2.1)	ZNF320 (2.0)	ENSG00000241956 (2.0)	FBLN7 (2.0)	MST1R (1.9)
MP:0001828	abnormal T cell activation	0.04	>=0.20	TNFRSF9 (5.8)	CARD11 (4.3)	DUSP2 (4.3)	CBLB (4.0)	HDAC7 (3.7)	NFATC1 (3.7)	RAPGEF6 (2.9)	MDFIC (2.7)	NFATC2 (2.5)	APOBR (2.2)
ENSG00000174791	RIN1 PPI subnetwork	0.04	>=0.20	SBF2 (3.2)	CPNE3 (3.0)	ENSG00000231721 (3.0)	KLF5 (2.9)	CRIM1 (2.7)	SLC12A2 (2.7)	ANKRD50 (2.0)	DIP2B (2.0)	HOMER2 (2.0)	DUSP8 (2.0)
MP:0000929	open neural tube	0.04	>=0.20	SMARCD1 (3.0)	ARID1B (2.8)	REST (2.5)	LGR4 (2.5)	IFT74 (2.3)	PARD3 (2.3)	DIP2B (2.2)	SBF2 (2.1)	UNC5B (2.1)	NOTCH1 (2.0)
GO:0046982	protein heterodimerization activity	0.04	>=0.20	MDFIC (2.9)	FOXP1 (2.6)	GNAS (2.5)	MEF2A (2.5)	PRKG1 (2.5)	UNC5B (2.5)	KLHDC8B (2.5)	PER3 (2.4)	GNAS-AS1 (2.4)	BNIP2 (2.3)
GO:0001822	kidney development	0.04	>=0.20	ENSG00000259134 (4.9)	C15orf27 (2.5)	EBF3 (2.4)	PARD3 (2.2)	EBF1 (2.2)	GLIS2 (2.2)	VASN (2.2)	SLC45A4 (2.1)	MEF2A (1.9)	ENSG00000250610 (1.8)
MP:0011089	complete perinatal lethality	0.04	>=0.20	NOTCH1 (4.3)	EBF3 (3.3)	SOX7 (3.2)	KLF5 (3.2)	OCA2 (2.6)	PTPRD (2.6)	ANKRD50 (2.6)	DAG1 (2.6)	SLC12A2 (2.5)	LGR4 (2.4)
ENSG00000100181	ENSG00000100181 PPI subnetwork	0.04	>=0.20	PINX1 (3.9)	PNO1 (3.8)	TUFM (2.9)	C15orf39 (2.8)	ZC3H8 (2.7)	MON1A (2.5)	C4orf14 (2.5)	SNRNP200 (2.4)	LARP4 (2.4)	PAM16 (2.0)
ENSG00000016402	IL20RA PPI subnetwork	0.04	>=0.20	TNFRSF9 (6.1)	IL27 (4.7)	DUSP2 (3.4)	ENSG00000237181 (2.7)	AMPD3 (2.5)	TLL1 (2.0)	KCNJ2 (2.0)	ARID5B (1.8)	ERRFI1 (1.6)	NFATC2 (1.6)
ENSG00000030110	BAK1 PPI subnetwork	0.04	>=0.20	PPP3R1 (3.6)	ATXN2L (3.0)	DUSP2 (2.4)	ENSG00000233723 (2.3)	C15orf39 (2.2)	KCNJ2 (2.0)	LINC00342 (2.0)	ARID5B (2.0)	LARGE (2.0)	FOXP1 (1.9)
ENSG00000196586	MYO6 PPI subnetwork	0.04	>=0.20	PDGFB (2.6)	LIMA1 (2.5)	PLEKHM1 (2.5)	GPR116 (2.5)	ATP2A1 (2.4)	SOX7 (2.3)	TEK (2.3)	ENSG00000235997 (2.0)	TCTA (2.0)	C3orf54 (1.9)
MP:0001194	dermatitis	0.04	>=0.20	DUSP2 (4.0)	HDAC7 (3.6)	TNFRSF9 (3.2)	ARHGAP27 (2.9)	NFATC1 (2.4)	APOBR (2.2)	ENSG00000228536 (2.2)	PPP3R1 (1.9)	SLC45A4 (1.9)	ARHGEF26-AS1 (1.8)
GO:0007229	integrin-mediated signaling pathway	0.04	>=0.20	ENSG00000226386 (3.6)	CCDC36 (3.2)	ENSG00000226101 (3.2)	APOBR (3.0)	BNIP2 (2.6)	BSN-AS2 (2.5)	AMT (2.4)	SLC12A2 (2.4)	ENSG00000235997 (2.2)	ENSG00000250610 (2.0)
ENSG00000103152	MPG PPI subnetwork	0.04	>=0.20	ANAPC13 (3.0)	PNO1 (2.2)	UBE2H (2.2)	PARK7 (2.2)	GTF2A2 (2.0)	PIEZO1 (2.0)	ARHGEF26 (2.0)	ENSG00000226386 (1.9)	HOMER2 (1.8)	LINC00474 (1.8)
ENSG00000094631	HDAC6 PPI subnetwork	0.04	>=0.20	ARID1B (4.0)	HDAC7 (2.9)	ENSG00000233930 (2.7)	SNRNP200 (2.5)	C9orf82 (2.1)	SVIL (2.1)	IFT74 (2.0)	ENSG00000231721 (1.9)	ATXN2L (1.9)	ZNF664 (1.8)
MP:0001634	internal hemorrhage	0.04	>=0.20	TEK (4.4)	BNIP2 (2.8)	C3orf54 (2.7)	SOX7 (2.7)	SVIL (2.5)	VASN (2.3)	MEF2A (2.1)	CLN3 (2.0)	PAM16 (1.9)	GPR116 (1.8)
ENSG00000197943	PLCG2 PPI subnetwork	0.04	>=0.20	CD19 (4.7)	EBF1 (3.7)	CARD11 (3.1)	TBC1D1 (3.1)	C3orf54 (3.0)	CBLB (2.8)	HDAC7 (2.5)	USP4 (2.5)	PLEKHM1 (2.3)	KCNJ2 (2.2)
MP:0003797	abnormal compact bone morphology	0.04	>=0.20	VASN (4.8)	NUPR1 (3.8)	COL5A3 (2.9)	UNC5B (2.6)	PTPRD (2.2)	PLEKHM1 (2.0)	ADM (1.9)	EBF1 (1.8)	RSPO3 (1.7)	ADRA1D (1.6)
GO:0045639	positive regulation of myeloid cell differentiation	0.04	>=0.20	ENSG00000249873 (5.1)	C3orf27 (2.5)	NFATC2 (2.4)	C6orf204 (2.2)	IL27 (2.1)	DUSP2 (2.0)	FBLN7 (2.0)	APOBR (2.0)	PDGFB (2.0)	AMPD3 (1.9)
ENSG00000168522	FNTA PPI subnetwork	0.04	>=0.20	CPNE3 (2.7)	MEF2A (2.7)	MOB2 (2.6)	LIN7C (2.5)	PIEZO1 (2.3)	CARD11 (2.3)	ENSG00000254588 (2.2)	STIM2 (2.2)	VAMP3 (2.2)	CNRIP1 (2.2)
MP:0000039	abnormal otic capsule morphology	0.04	>=0.20	TLL1 (3.2)	ERRFI1 (2.7)	ZNF320 (2.5)	ENSG00000255496 (2.5)	PTPRD (2.4)	NOS1 (2.4)	ENSG00000234015 (2.2)	UNC5B (2.2)	RSPO3 (2.1)	NRXN3 (2.0)
MP:0003662	abnormal long bone epiphyseal plate proliferative zone	0.04	>=0.20	FBLN7 (4.0)	GLIS2 (3.7)	PTPRD (3.7)	CRIM1 (3.0)	VASN (2.9)	NUPR1 (2.5)	COL5A3 (2.5)	MDFIC (2.4)	METTL7A (2.3)	PIEZO1 (2.3)
ENSG00000133026	MYH10 PPI subnetwork	0.04	>=0.20	RHOA (3.2)	SVIL (3.1)	LPP (2.9)	FOXP1 (2.7)	PTPRJ (2.6)	TBC1D1 (2.6)	PLN (2.6)	CPNE3 (2.5)	UBE2H (2.1)	USP4 (1.9)
ENSG00000136068	FLNB PPI subnetwork	0.04	>=0.20	PDGFB (3.6)	TBC1D1 (3.1)	VAMP3 (3.0)	LIMA1 (2.7)	CRIM1 (2.7)	TPCN2 (2.4)	BRD7P3 (2.4)	ENSG00000235997 (2.3)	PIEZO1 (2.1)	PPP3R1 (2.1)
MP:0001306	small lens	0.04	>=0.20	CNGB3 (3.1)	CRIM1 (3.1)	ENSG00000205014 (2.2)	LGR4 (1.9)	ENSG00000224514 (1.9)	KCNJ12 (1.9)	TMTC2 (1.8)	LIMA1 (1.8)	GLIS2 (1.7)	OCA2 (1.7)
GO:0006469	negative regulation of protein kinase activity	0.04	>=0.20	MOB2 (2.9)	ANKRD50 (2.8)	ADM (2.5)	ERRFI1 (2.4)	FASTK (2.2)	ENSG00000233973 (2.2)	CNRIP1 (2.1)	AGGF1 (2.0)	ARID5B (2.0)	FOXP1 (1.8)
MP:0011348	abnormal renal glomerulus basement membrane morphology	0.04	>=0.20	DAG1 (3.0)	C6orf204 (2.9)	GLIS2 (2.8)	SULT1A2 (2.7)	BNIP2 (2.5)	ENSG00000259134 (2.5)	VASN (2.5)	SGMS1 (2.4)	UTS2 (2.2)	ZNF664 (2.1)
MP:0005298	abnormal clavicle morphology	0.04	>=0.20	BDNF (2.9)	BDNF-AS1 (2.8)	PTPRD (2.8)	SLC12A2 (2.7)	ABO (2.7)	VASN (2.5)	RSPO3 (2.3)	LIMA1 (2.2)	C3orf27 (2.1)	EBF3 (2.0)
GO:0043269	regulation of ion transport	0.04	>=0.20	ENSG00000250610 (2.7)	C3orf27 (2.6)	ENSG00000235997 (2.3)	MACROD2 (2.2)	ADRA1D (2.2)	ENSG00000226386 (2.2)	KCNJ12 (2.0)	ENSG00000233930 (1.9)	ADCY9 (1.8)	SVIL (1.7)
MP:0002842	increased systemic arterial blood pressure	0.04	>=0.20	GPR116 (4.6)	TEK (4.5)	PDGFB (3.4)	SOX7 (3.3)	GATA6 (3.0)	RSPO3 (3.0)	KLHDC8B (3.0)	MOB2 (2.6)	BDNF (2.4)	SLC12A2 (2.4)
ENSG00000004975	DVL2 PPI subnetwork	0.04	>=0.20	REST (3.6)	ATXN2L (3.4)	SMARCD1 (3.3)	TBC1D1 (2.7)	DAG1 (2.7)	PARD3 (2.4)	NET1 (2.3)	GLIS2 (2.3)	SLC4A2 (2.2)	C15orf39 (2.0)
ENSG00000103522	IL21R PPI subnetwork	0.04	>=0.20	TNFRSF9 (6.2)	IL27 (4.7)	DUSP2 (3.4)	ENSG00000237181 (2.7)	AMPD3 (2.5)	TLL1 (2.1)	KCNJ2 (1.9)	ARID5B (1.7)	NFATC2 (1.6)	FBLN7 (1.6)
ENSG00000164485	IL22RA2 PPI subnetwork	0.04	>=0.20	TNFRSF9 (6.2)	IL27 (4.7)	DUSP2 (3.4)	ENSG00000237181 (2.7)	AMPD3 (2.5)	TLL1 (2.1)	KCNJ2 (1.9)	ARID5B (1.7)	NFATC2 (1.6)	FBLN7 (1.6)
ENSG00000123496	IL13RA2 PPI subnetwork	0.04	>=0.20	TNFRSF9 (6.2)	IL27 (4.7)	DUSP2 (3.4)	ENSG00000237181 (2.7)	AMPD3 (2.5)	TLL1 (2.1)	KCNJ2 (1.9)	ARID5B (1.7)	NFATC2 (1.6)	FBLN7 (1.6)
MP:0004272	abnormal basement membrane morphology	0.04	>=0.20	COL5A3 (5.5)	DAG1 (4.2)	SOX7 (4.2)	GPR116 (4.1)	SVIL (3.4)	TEK (3.3)	NOTCH1 (3.0)	ENSG00000250610 (3.0)	LPP (2.6)	UNC5B (2.5)
ENSG00000166167	BTRC PPI subnetwork	0.04	>=0.20	ARID1B (4.5)	PER3 (3.2)	DUSP8 (3.2)	NFATC1 (2.9)	ENSG00000233930 (2.8)	STIM2 (2.7)	SLC12A2 (2.5)	FNIP1 (2.4)	TBC1D1 (2.2)	PLAA (2.1)
ENSG00000102755	FLT1 PPI subnetwork	0.04	>=0.20	GPR116 (5.6)	TEK (3.5)	UBE2H (2.9)	TBC1D1 (2.4)	C3orf54 (2.3)	SBF2 (2.3)	PLEKHM1 (2.2)	LIMA1 (2.2)	STIM2 (2.0)	ANKRD50 (1.9)
ENSG00000100079	LGALS2 PPI subnetwork	0.04	>=0.20	MST1R (2.5)	SLC4A2 (2.4)	VAMP3 (2.4)	RHOA (2.3)	KLF5 (2.1)	ENSG00000231721 (2.0)	CCDC92 (1.9)	PEPD (1.9)	TMPRSS12 (1.8)	TUBAL3 (1.6)
ENSG00000148143	ZNF462 PPI subnetwork	0.04	>=0.20	ATXN2L (2.5)	FAM186A (2.4)	TUFM (2.2)	CLN3 (2.2)	ADCY9 (2.1)	SH2B1 (2.1)	ARID1B (2.1)	CCDC101 (2.1)	MST1R (2.0)	PAM16 (2.0)
ENSG00000174292	TNK1 PPI subnetwork	0.04	>=0.20	ERRFI1 (3.1)	UNC5B (3.0)	LIMA1 (2.5)	ARHGAP27 (2.4)	TBC1D1 (2.4)	UBE2H (2.3)	ANKRD50 (2.1)	MST1R (2.1)	CLN3 (2.0)	GPR116 (2.0)
ENSG00000162594	IL23R PPI subnetwork	0.04	>=0.20	TNFRSF9 (6.3)	IL27 (4.7)	DUSP2 (3.3)	ENSG00000237181 (2.8)	AMPD3 (2.4)	TLL1 (2.1)	ARID5B (2.0)	KCNJ2 (1.9)	NFATC2 (1.7)	ERRFI1 (1.6)
ENSG00000051382	PIK3CB PPI subnetwork	0.04	>=0.20	GPR116 (3.8)	SBF2 (3.1)	HDAC7 (3.1)	APOBR (2.6)	PIEZO1 (2.5)	CASZ1 (2.2)	BDNF (2.1)	TBC1D28 (2.1)	ANKRD55 (2.0)	UBA7 (1.9)
ENSG00000084207	GSTP1 PPI subnetwork	0.04	>=0.20	GPR116 (3.1)	TEK (2.9)	LIMA1 (2.5)	TBC1D1 (2.3)	ATP10D (2.3)	ENSG00000250610 (2.2)	VAMP3 (2.1)	TPCN2 (2.0)	MOB2 (1.8)	BDNF-AS1 (1.8)
ENSG00000047936	ROS1 PPI subnetwork	0.04	>=0.20	CBLB (4.2)	SLC12A2 (3.1)	KLF5 (2.8)	STIM2 (2.7)	ATP10D (2.6)	ARID5B (2.6)	LGR4 (2.6)	ENSG00000226386 (2.5)	REST (2.4)	LINC00474 (2.3)
ENSG00000196700	ZNF512B PPI subnetwork	0.04	>=0.20	PARD3 (3.0)	SNRNP200 (2.4)	AMT (2.2)	DIP2C (2.1)	PIEZO1 (2.0)	SORBS2 (1.9)	ANKRD50 (1.9)	ZNF664 (1.9)	GPR116 (1.9)	TEK (1.8)
ENSG00000125378	BMP4 PPI subnetwork	0.04	>=0.20	RSPO3 (5.3)	CRIM1 (3.7)	GLIS2 (2.9)	LARGE (2.9)	NOS1 (2.5)	FBLN7 (2.4)	SOX7 (2.2)	C15orf27 (2.1)	OR4A1P (2.1)	ADRA1D (2.0)
ENSG00000153162	BMP6 PPI subnetwork	0.04	>=0.20	RSPO3 (3.8)	SGMS1 (3.5)	MDFIC (3.0)	LPP (2.9)	STIM2 (2.8)	PARD3 (2.6)	TMEM17 (2.5)	ENSG00000226386 (2.3)	NOS1 (2.1)	LGR4 (2.1)
MP:0002672	abnormal branchial arch artery morphology	0.04	>=0.20	GATA6 (4.0)	UNC5B (3.8)	GPR116 (3.7)	SOX7 (3.4)	TEK (3.4)	FOXP1 (3.0)	ADM (3.0)	NOTCH1 (2.7)	KLHDC8B (2.7)	KCNJ2 (2.6)
ENSG00000142875	PRKACB PPI subnetwork	0.04	>=0.20	SVIL (3.7)	BSN (3.1)	KCNJ12 (2.9)	CCDC92 (2.5)	NOS1 (2.3)	ENSG00000253230 (2.3)	CAMKV (2.2)	PRKAR1B (2.2)	PLN (2.1)	CASZ1 (2.1)
GO:0055002	striated muscle cell development	0.04	>=0.20	PLN (3.8)	SVIL (3.4)	PALM2 (3.3)	ATP2A1 (3.1)	ZNF827 (3.1)	CASZ1 (2.6)	ENSG00000234015 (2.6)	ENSG00000205014 (2.4)	MEF2A (2.2)	PRKG1 (2.1)
MP:0008182	decreased marginal zone B cell number	0.04	>=0.20	CD19 (8.1)	CARD11 (5.1)	EBF1 (3.6)	CBLB (3.0)	HDAC7 (2.9)	PTPRJ (2.8)	TBC1D1 (2.7)	RABEP2 (2.7)	NFATC1 (2.6)	FOXP1 (2.4)
GO:0030509	BMP signaling pathway	0.04	>=0.20	RSPO3 (3.3)	LARGE (2.8)	UNC5B (2.5)	ANKRD50 (2.5)	VASN (2.1)	CRIM1 (2.1)	C15orf27 (2.0)	GATA6 (2.0)	ZNF320 (1.9)	ENSG00000255496 (1.9)
ENSG00000146587	RBAK PPI subnetwork	0.04	>=0.20	ATXN2L (2.6)	CCDC101 (2.4)	SH2B1 (2.3)	ADCY9 (2.2)	FAM186A (2.2)	ARID1B (2.2)	CLN3 (2.1)	PARD3 (2.1)	HOMER2 (2.1)	KCNJ2 (2.0)
ENSG00000136731	UGGT1 PPI subnetwork	0.04	>=0.20	UBA7 (3.1)	ATP10D (2.5)	MST1R (2.5)	UNC5B (2.2)	ENSG00000226101 (2.2)	ENSG00000235997 (2.0)	ENSG00000233930 (1.8)	UTS2 (1.8)	CAMTA1 (1.8)	OR4A1P (1.8)
ENSG00000141582	CBX4 PPI subnetwork	0.04	>=0.20	ZNF664 (4.0)	ATF1 (3.5)	GLIS2 (2.9)	REST (2.6)	ARID1B (2.6)	C9orf82 (2.6)	OR4A1P (2.5)	FOXP1 (2.3)	MOB2 (2.2)	CASZ1 (2.2)
ENSG00000132780	NASP PPI subnetwork	0.04	>=0.20	ENSG00000232310 (2.8)	ENSG00000234015 (2.6)	MDFIC (2.0)	SOX7 (1.9)	OCA2 (1.9)	ADM (1.9)	EBF1 (1.7)	ABO (1.7)	TPCN2 (1.7)	ADCY9 (1.6)
ENSG00000101096	NFATC2 PPI subnetwork	0.04	>=0.20	DUSP2 (3.5)	MDFIC (3.2)	RHOA (2.3)	RAPGEF6 (2.2)	FOXP1 (2.2)	USP4 (2.2)	DUSP8 (2.0)	ENSG00000237181 (2.0)	GNAS (2.0)	ZNF827 (2.0)
ENSG00000131724	IL13RA1 PPI subnetwork	0.04	>=0.20	TNFRSF9 (6.2)	IL27 (4.5)	DUSP2 (3.4)	ENSG00000237181 (2.7)	AMPD3 (2.6)	TLL1 (2.0)	KCNJ2 (1.8)	ARID5B (1.8)	ERRFI1 (1.7)	FBLN7 (1.6)
GO:0045620	negative regulation of lymphocyte differentiation	0.04	>=0.20	DNAH10 (4.0)	C15orf27 (4.0)	IL27 (2.9)	BDNF-AS1 (2.2)	ENSG00000254588 (2.0)	ENSG00000237181 (2.0)	FAM186A (1.9)	TCEA2 (1.8)	OR4A1P (1.7)	MON1A (1.5)
MP:0006020	decreased tympanic ring size	0.04	>=0.20	EBF3 (3.8)	TLL1 (3.4)	NOS1 (2.3)	ENSG00000245857 (2.3)	ZNF320 (2.2)	ENSG00000224514 (2.2)	ENSG00000220161 (2.0)	UNC5B (1.9)	ADM (1.9)	PTPRD (1.9)
ENSG00000099917	MED15 PPI subnetwork	0.04	>=0.20	ARID1B (2.4)	TMEM129 (2.4)	ENSG00000226101 (2.3)	ATF1 (2.2)	REST (2.2)	SBF2 (2.0)	PARD3 (1.9)	NOTCH1 (1.9)	ARHGAP27 (1.9)	SH2B1 (1.9)
ENSG00000100294	MCAT PPI subnetwork	0.04	>=0.20	ARID1B (3.1)	C15orf39 (2.8)	PLEKHM1 (2.7)	LINC00474 (2.6)	ZNF664 (2.2)	LINC00475 (2.2)	PIEZO1 (2.0)	STIM2 (1.9)	BSN-AS2 (1.9)	SLC4A2 (1.9)
ENSG00000109846	CRYAB PPI subnetwork	0.04	>=0.20	PLN (3.8)	ATP2A1 (3.0)	CCDC92 (2.1)	TBC1D28 (2.0)	SVIL (1.8)	UTS2 (1.7)	AMPD3 (1.7)	MDFIC (1.7)	ENSG00000254588 (1.7)	NFATC1 (1.7)
ENSG00000140285	FGF7 PPI subnetwork	0.04	>=0.20	COL5A3 (4.4)	VASN (4.4)	UNC5B (2.7)	DAG1 (2.6)	SLC12A2 (2.4)	GPR116 (2.1)	FBLN7 (1.9)	ZNF320 (1.9)	GATA6 (1.8)	CCDC36 (1.7)
KEGG_JAK_STAT_SIGNALING_PATHWAY	KEGG_JAK_STAT_SIGNALING_PATHWAY	0.04	>=0.20	TNFRSF9 (6.3)	IL27 (3.9)	ENSG00000237181 (3.2)	ARID5B (2.8)	CBLB (2.6)	KCNJ2 (2.5)	HDAC7 (2.5)	DUSP2 (2.4)	AMPD3 (2.4)	PTPRJ (2.0)
ENSG00000138592	USP8 PPI subnetwork	0.04	>=0.20	PARD3 (3.0)	ARHGAP27 (2.4)	MST1R (2.4)	KLF5 (2.3)	NOTCH1 (2.1)	NFATC2 (2.1)	STARD7 (2.0)	DAG1 (1.9)	SGMS1 (1.9)	TPCN2 (1.9)
ENSG00000138814	PPP3CA PPI subnetwork	0.04	>=0.20	CAMKV (4.0)	BSN (3.5)	SORBS2 (2.7)	ENSG00000233930 (2.7)	BRSK2 (2.6)	PRKAR1B (2.5)	FOXP1 (2.5)	MEF2A (2.4)	LARGE (2.3)	DUSP8 (2.3)
ENSG00000215021	PHB2 PPI subnetwork	0.04	>=0.20	RNF123 (3.3)	SLC4A2 (3.2)	GNAS (2.8)	TUFM (2.8)	APEH (2.6)	FNIP1 (2.6)	ANKRD50 (2.5)	SNRNP200 (2.3)	RHOA (2.0)	SLC12A2 (1.8)
GO:0035591	signaling adaptor activity	0.04	>=0.20	CARD11 (3.9)	ARHGAP27 (3.4)	PLEKHM1 (2.8)	CD19 (2.3)	UBE2H (2.3)	HDAC7 (2.1)	APOBR (2.1)	RABEP2 (2.0)	CORO7 (1.9)	NFATC1 (1.9)
MP:0003233	prolonged QT interval	0.04	>=0.20	PLN (4.6)	DNAH10 (3.9)	ENSG00000235997 (3.3)	GPR116 (3.2)	SORBS2 (3.1)	KLHDC8B (2.8)	CASZ1 (2.6)	TEK (2.5)	GATA6 (2.4)	ENSG00000233723 (2.0)
ENSG00000157388	CACNA1D PPI subnetwork	0.04	>=0.20	BSN (3.2)	DIP2C (3.1)	CAMKV (3.0)	MEF2A (2.7)	STIM2 (2.5)	PRKAR1B (2.5)	DUSP8 (2.4)	FOXP1 (2.4)	ENSG00000254588 (2.2)	TBC1D1 (2.2)
GO:2000106	regulation of leukocyte apoptotic process	0.04	>=0.20	BDNF-AS1 (4.2)	C15orf27 (3.6)	FBLN7 (3.5)	LINC00343 (3.1)	CD19 (2.9)	ENSG00000255496 (2.7)	ENSG00000241956 (2.7)	ENSG00000237181 (2.7)	IL27 (2.7)	ENSG00000249873 (2.5)
GO:0060537	muscle tissue development	0.04	>=0.20	SVIL (3.2)	MEF2A (2.9)	PRKG1 (2.9)	ATP2A1 (2.7)	PLN (2.6)	CASZ1 (2.5)	PALM2 (2.5)	LARGE (2.3)	EBF3 (2.3)	DAG1 (2.3)
REACTOME_AXON_GUIDANCE	REACTOME_AXON_GUIDANCE	0.04	>=0.20	DIP2C (2.8)	COL5A3 (2.8)	NRXN3 (2.7)	DAG1 (2.6)	PTPRD (2.6)	SVIL (2.5)	BRSK2 (2.5)	GLIS2 (2.5)	CCDC92 (2.5)	AGAP3 (2.4)
ENSG00000198618	ENSG00000198618 PPI subnetwork	0.04	>=0.20	RHOA (2.9)	KLF5 (2.5)	LPP (2.3)	PTPRJ (2.3)	SLC4A2 (2.0)	PPP3R1 (1.9)	CRIM1 (1.9)	ENSG00000233930 (1.8)	LGR4 (1.8)	SVIL (1.7)
ENSG00000196262	PPIA PPI subnetwork	0.04	>=0.20	RHOA (2.9)	KLF5 (2.5)	LPP (2.3)	PTPRJ (2.3)	SLC4A2 (2.0)	PPP3R1 (1.9)	CRIM1 (1.9)	ENSG00000233930 (1.8)	LGR4 (1.8)	SVIL (1.7)
ENSG00000110448	CD5 PPI subnetwork	0.04	>=0.20	CD19 (7.3)	CARD11 (5.4)	DUSP2 (4.2)	CBLB (3.1)	NFATC1 (2.9)	RAPGEF6 (2.7)	C6orf204 (1.9)	NFATC2 (1.9)	MACROD2 (1.9)	TNFRSF9 (1.9)
GO:0002053	positive regulation of mesenchymal cell proliferation	0.04	>=0.20	PALM2 (2.8)	STIM2 (2.8)	ENSG00000226101 (2.7)	TBC1D28 (2.7)	ZNF827 (2.3)	SLC12A2 (2.2)	KCNJ2 (2.1)	ENSG00000231721 (2.1)	ENSG00000254588 (2.1)	PARD3 (2.0)
ENSG00000172757	CFL1 PPI subnetwork	0.04	>=0.20	RHOA (3.8)	LPP (3.6)	LIMA1 (3.6)	ALDH1B1 (3.0)	KLF5 (2.2)	PLN (2.2)	PNO1 (2.1)	SVIL (1.9)	ARID5B (1.8)	ATP2A1 (1.8)
ENSG00000171862	PTEN PPI subnetwork	0.04	>=0.20	FASTK (3.5)	HDAC7 (3.1)	SBF2 (2.7)	TBC1D1 (2.6)	CPNE3 (2.4)	FOXP1 (2.1)	COL5A3 (2.1)	ARHGEF26 (2.1)	ADCY9 (2.1)	RNF123 (2.0)
MP:0000218	increased leukocyte cell number	0.04	>=0.20	APOBR (3.7)	TNFRSF9 (3.2)	ARHGAP27 (3.2)	DUSP2 (2.8)	PTPRJ (2.8)	CORO7 (2.5)	HDAC7 (2.5)	CARD11 (2.2)	UBA7 (2.2)	CPNE3 (2.1)
ENSG00000143622	RIT1 PPI subnetwork	0.04	>=0.20	ENSG00000255496 (3.3)	SBF2 (2.6)	ENSG00000231721 (2.5)	ARID5B (2.4)	BDNF-AS1 (2.4)	PLEKHM1 (2.4)	VASN (2.4)	UBE2H (2.2)	KCNJ2 (2.2)	ABO (2.0)
GO:0043566	structure-specific DNA binding	0.04	>=0.20	PER3 (3.1)	FOXP1 (2.9)	SLBP (2.7)	CEP63 (2.5)	ARID1B (2.4)	MDFIC (2.4)	TRAIP (2.4)	ATF1 (2.3)	NCAPH (2.3)	C15orf39 (2.1)
ENSG00000165476	REEP3 PPI subnetwork	0.04	>=0.20	MST1R (4.7)	PARD3 (3.4)	DIP2C (3.3)	ARHGAP27 (2.9)	PALM2 (2.7)	NET1 (2.7)	KLF5 (2.3)	UBE2H (2.3)	LARGE (2.2)	LIMA1 (2.2)
MP:0002490	abnormal immunoglobulin level	0.04	>=0.20	CD19 (5.4)	TNFRSF9 (5.4)	DUSP2 (4.3)	CARD11 (3.3)	NFATC1 (2.9)	UBA7 (2.6)	KCNJ2 (2.5)	HDAC7 (2.3)	CBLB (2.2)	ENSG00000237181 (2.2)
GO:0009898	internal side of plasma membrane	0.04	>=0.20	VAMP3 (2.9)	ENSG00000241956 (2.7)	PER3 (2.3)	CNGB3 (2.2)	LIN7C (2.2)	NRXN3 (2.1)	KLHDC8B (2.0)	AMPD3 (2.0)	ANKRD50 (1.9)	KLF5 (1.9)
ENSG00000125084	WNT1 PPI subnetwork	0.04	>=0.20	DAG1 (3.2)	CASZ1 (2.7)	LGR4 (2.7)	NET1 (2.7)	GLIS2 (2.5)	RSPO3 (2.5)	UNC5B (2.1)	ENSG00000245857 (2.1)	KLF5 (2.1)	SLC4A2 (2.0)
ENSG00000169957	ZNF768 PPI subnetwork	0.04	>=0.20	FAM186A (3.1)	ARID1B (2.5)	ATXN2L (2.1)	PARD3 (2.1)	UBA7 (2.0)	HOMER2 (2.0)	MST1R (2.0)	KCNJ2 (1.9)	ANKRD50 (1.8)	DIP2C (1.7)
GO:0001667	ameboidal cell migration	0.04	>=0.20	ANKRD50 (3.7)	ABO (2.5)	DIP2C (2.3)	TMEM17 (2.1)	NOS1 (2.0)	LINC00343 (1.9)	BDNF-AS1 (1.9)	RSPO3 (1.9)	ARHGEF26 (1.8)	SLC12A2 (1.8)
GO:0046578	regulation of Ras protein signal transduction	0.04	>=0.20	DIP2B (4.2)	ARHGAP27 (3.6)	SBF2 (3.1)	STIM2 (3.1)	RAPGEF6 (3.0)	SLC45A4 (2.5)	LARGE (2.4)	ANKRD50 (2.3)	TMTC2 (2.2)	LIMA1 (2.1)
ENSG00000101333	PLCB4 PPI subnetwork	0.04	>=0.20	STIM2 (4.1)	BSN (3.2)	ADCY9 (3.0)	FOXP1 (2.9)	CAMKV (2.8)	TCEA2 (2.7)	LINC00343 (2.7)	DUSP8 (2.5)	NOS1 (2.4)	BRSK2 (2.3)
MP:0002098	abnormal vibrissa morphology	0.04	>=0.20	SOX7 (2.6)	KLF5 (2.2)	UNC5B (2.2)	ABO (2.1)	STIM2 (2.0)	ENSG00000253695 (1.9)	ADCY9 (1.9)	LIMA1 (1.8)	ZNF320 (1.8)	LGR4 (1.8)
ENSG00000070808	CAMK2A PPI subnetwork	0.04	>=0.20	BSN (5.3)	CAMKV (4.6)	ENSG00000253230 (3.2)	DUSP8 (3.1)	BRSK2 (3.0)	PRKAR1B (3.0)	AGAP3 (2.9)	NRXN3 (2.4)	FOXP1 (2.3)	ADCY9 (2.3)
MP:0005608	cardiac interstitial fibrosis	0.04	>=0.20	PLN (8.8)	TEK (3.9)	ENSG00000235997 (3.4)	SORBS2 (3.1)	SVIL (3.1)	PRKG1 (3.0)	GATA6 (2.9)	ENSG00000231721 (2.6)	LRRC19 (2.4)	ENSG00000259134 (2.4)
ENSG00000117266	CDK18 PPI subnetwork	0.04	>=0.20	HOMER2 (3.9)	CPNE3 (2.9)	NFATC2 (2.8)	SVIL (2.8)	GATA6 (2.8)	LPP (2.7)	MEF2A (2.5)	ADCY9 (2.4)	ENSG00000226386 (2.4)	FAM186A (2.3)
ENSG00000100485	SOS2 PPI subnetwork	0.04	>=0.20	GLIS2 (2.5)	STIM2 (2.5)	VASN (2.2)	GNAS (2.2)	CARD11 (2.2)	PARD3 (2.1)	ABO (2.1)	TRIML1 (2.1)	ARHGEF26 (2.1)	LIN7C (2.1)
ENSG00000132155	RAF1 PPI subnetwork	0.04	>=0.20	RHOA (2.8)	MEF2A (2.7)	PARD3 (2.7)	CRIM1 (2.6)	SORBS2 (2.5)	GNAS (2.5)	STIM2 (2.4)	CAMKV (2.1)	CCDC92 (2.1)	CPNE3 (2.0)
MP:0002088	abnormal embryonic growth/weight/body size	0.04	>=0.20	C6orf204 (3.7)	C3orf27 (2.8)	ENSG00000249873 (2.7)	ANKRD55 (2.7)	VASN (2.5)	DAG1 (2.5)	BRD7P3 (2.4)	ADCY9 (2.3)	ARID5B (2.2)	RSPO3 (2.2)
GO:0016849	phosphorus-oxygen lyase activity	0.04	>=0.20	GPR116 (3.4)	TEK (2.9)	ENSG00000259134 (2.8)	GNAS-AS1 (2.6)	C3orf54 (2.5)	ENSG00000250610 (2.5)	CNRIP1 (2.4)	ENSG00000231721 (2.4)	ENSG00000226101 (2.3)	UBA7 (2.1)
GO:0060429	epithelium development	0.04	>=0.20	KLF5 (3.0)	SOX7 (3.0)	TLL1 (2.6)	CASZ1 (2.5)	ANKRD50 (2.4)	ADRA2B (2.4)	ENSG00000255496 (2.4)	GLIS2 (2.3)	BDNF (2.3)	CRIM1 (2.1)
ENSG00000132170	PPARG PPI subnetwork	0.04	>=0.20	ARID1B (3.4)	ARID5B (2.5)	ADCY9 (2.4)	A1CF (2.3)	PARD3 (2.2)	LINC00475 (2.1)	SVIL (2.0)	NOTCH1 (1.9)	ENSG00000255496 (1.9)	ATF1 (1.9)
ENSG00000154556	SORBS2 PPI subnetwork	0.04	>=0.20	SMARCD1 (2.8)	ARHGAP27 (2.8)	CORO7 (2.7)	ATXN2L (2.6)	NOTCH1 (2.5)	ENSG00000233930 (2.2)	LPP (2.2)	MEF2A (2.2)	LIMA1 (2.1)	BSN (2.0)
MP:0004139	abnormal gastric parietal cell morphology	0.04	>=0.20	SLC4A2 (3.0)	ENSG00000224514 (2.3)	ABO (2.2)	MST1R (2.0)	C15orf27 (2.0)	LINC00342 (1.9)	GATA6 (1.8)	CLN3 (1.7)	ZNF827 (1.6)	CASZ1 (1.6)
ENSG00000074319	TSG101 PPI subnetwork	0.04	>=0.20	PLEKHM1 (3.2)	CLN3 (2.4)	KLF5 (2.2)	USP4 (2.1)	PARD3 (2.1)	AGGF1 (2.0)	BNIP2 (2.0)	LINC00475 (1.9)	APOBR (1.9)	RHOA (1.9)
MP:0001683	absent mesoderm	0.04	>=0.20	PARD3 (3.2)	ARID1B (2.6)	GATA6 (2.5)	ARID5B (2.3)	ENSG00000254588 (2.1)	LGR4 (2.0)	BDNF (2.0)	NFATC1 (2.0)	UNC5B (2.0)	ENSG00000228536 (1.9)
ENSG00000155966	AFF2 PPI subnetwork	0.04	>=0.20	ANKRD50 (3.9)	PPP3R1 (3.2)	NET1 (3.2)	OCA2 (2.7)	TPCN2 (2.7)	UBE2H (2.6)	LIN7C (2.4)	UTS2 (2.2)	BSN-AS2 (2.0)	MEF2A (2.0)
ENSG00000131746	TNS4 PPI subnetwork	0.04	>=0.20	MST1R (4.7)	PARD3 (3.8)	KLF5 (3.2)	DIP2C (3.0)	UBE2H (3.0)	ARHGAP27 (2.9)	NOTCH1 (2.4)	NET1 (2.2)	ADCY9 (2.0)	PALM2 (2.0)
ENSG00000197694	SPTAN1 PPI subnetwork	0.04	>=0.20	PPP3R1 (3.2)	UBE2H (2.9)	LPP (2.8)	SVIL (2.6)	RHOA (2.5)	DUSP8 (2.3)	RNF123 (2.3)	CCDC92 (2.3)	ALDH1B1 (2.2)	LIMA1 (2.2)
ENSG00000196092	PAX5 PPI subnetwork	0.04	>=0.20	CD19 (4.0)	EBF3 (3.6)	MACROD2 (3.0)	ARID1B (3.0)	FOXP1 (2.8)	CBLB (2.7)	RABEP2 (2.3)	EBF1 (2.2)	NOTCH1 (2.1)	DUSP2 (2.1)
GO:0002761	regulation of myeloid leukocyte differentiation	0.04	>=0.20	ENSG00000249873 (4.9)	ENSG00000237181 (2.7)	ITPRIPL1 (2.6)	ZNF827 (2.4)	LINC00475 (2.1)	PDGFB (2.1)	NFATC2 (2.1)	DUSP2 (1.9)	RAPGEF6 (1.9)	UTS2 (1.9)
ENSG00000155229	MMS19 PPI subnetwork	0.04	>=0.20	PLAA (3.0)	DDX1 (2.9)	POLR2B (2.4)	STARD7 (2.4)	PARK7 (2.4)	ENSG00000245937 (2.2)	C15orf39 (2.2)	LARP4 (2.1)	APEH (2.1)	IL27 (2.0)
GO:0033673	negative regulation of kinase activity	0.04	>=0.20	MOB2 (3.2)	ANKRD50 (2.8)	ADM (2.6)	ERRFI1 (2.4)	FASTK (2.1)	ARID5B (2.0)	FOXP1 (2.0)	AGGF1 (1.9)	CNRIP1 (1.9)	ENSG00000233973 (1.9)
ENSG00000137801	THBS1 PPI subnetwork	0.04	>=0.20	COL5A3 (5.4)	VASN (2.8)	PIEZO1 (2.7)	PTPRJ (2.4)	NUPR1 (2.3)	TLL1 (2.1)	PALM2 (2.1)	DAG1 (2.1)	ERRFI1 (2.0)	UTS2 (1.8)
GO:0030888	regulation of B cell proliferation	0.04	>=0.20	MDFIC (3.0)	C6orf204 (3.0)	ARID5B (2.9)	FBLN7 (2.9)	ATP10D (2.9)	NFATC1 (2.8)	NFATC2 (2.6)	CBLB (2.5)	ENSG00000233973 (2.5)	RABEP2 (2.4)
MP:0000159	abnormal xiphoid process morphology	0.04	>=0.20	EBF3 (3.5)	VASN (3.4)	UNC5B (2.9)	GLIS2 (2.5)	NET1 (2.4)	EBF1 (2.2)	ARHGEF26 (2.2)	NFATC1 (2.1)	SLC12A2 (2.1)	REST (2.0)
GO:0008047	enzyme activator activity	0.04	>=0.20	APOBR (3.5)	SBF2 (3.0)	CORO7 (2.9)	MEF2A (2.8)	PARD3 (2.6)	ATP10D (2.4)	ANKRD50 (2.4)	COL5A3 (2.1)	GPR116 (2.1)	C8orf83 (2.0)
ENSG00000107643	MAPK8 PPI subnetwork	0.04	>=0.20	DUSP2 (4.4)	ERRFI1 (4.3)	C15orf39 (3.1)	ADM (2.9)	DUSP8 (2.8)	NFATC1 (2.7)	MDFIC (2.6)	PDGFB (2.2)	NET1 (2.1)	VAMP3 (2.0)
MP:0008553	increased circulating tumor necrosis factor level	0.04	>=0.20	DUSP2 (4.8)	AMPD3 (3.5)	CARD11 (3.1)	ARID5B (3.1)	PTPRJ (3.0)	TNFRSF9 (2.9)	ADM (2.6)	ENSG00000250610 (2.5)	ERRFI1 (2.4)	APOBR (2.4)
MP:0004704	short vertebral column	0.04	>=0.20	TPCN2 (3.0)	RSPO3 (2.7)	FBLN7 (2.5)	NFATC1 (2.4)	TLL1 (2.2)	ACCN2 (2.1)	ARHGEF26 (2.1)	BDNF-AS1 (2.0)	VASN (1.9)	OCA2 (1.9)
MP:0008127	decreased dendritic cell number	0.04	>=0.20	TNFRSF9 (4.1)	PTPRJ (3.2)	CD19 (3.0)	HDAC7 (2.6)	CARD11 (2.2)	TBC1D1 (2.2)	ENSG00000241956 (2.1)	KCNJ2 (2.0)	ENSG00000233973 (1.8)	IL27 (1.8)
ENSG00000107242	PIP5K1B PPI subnetwork	0.04	>=0.20	LARP4 (3.3)	LPP (3.1)	SORBS2 (3.0)	ATF1 (2.6)	PLN (2.5)	CD19 (2.4)	LIMA1 (2.3)	SVIL (2.3)	SLC4A2 (2.2)	ADRA1D (2.1)
GO:0007044	cell-substrate junction assembly	0.04	>=0.20	MST1R (3.7)	TLL1 (2.8)	SVIL (2.5)	ENSG00000234015 (2.4)	KLF5 (2.1)	UBE2H (1.9)	SLC12A2 (1.8)	ENSG00000254588 (1.8)	LPP (1.8)	ZNF664 (1.7)
MP:0001870	salivary gland inflammation	0.04	>=0.20	TNFRSF9 (6.1)	FBLN7 (3.0)	NFATC1 (2.7)	CARD11 (2.6)	CBLB (2.5)	RAPGEF6 (2.4)	NOTCH1 (1.9)	TBC1D1 (1.9)	ARID5B (1.9)	CD19 (1.8)
ENSG00000099204	ABLIM1 PPI subnetwork	0.04	>=0.20	LINC00342 (3.6)	KLF5 (3.0)	RHOA (2.7)	TPCN2 (2.4)	NICN1 (2.3)	LPP (2.2)	SLC12A2 (1.8)	PER3 (1.8)	PDGFB (1.8)	RABEP2 (1.7)
GO:0035239	tube morphogenesis	0.04	>=0.20	SOX7 (2.8)	REST (2.3)	ANKRD50 (2.3)	RSPO3 (2.2)	STIM2 (2.1)	PARD3 (2.1)	LPP (2.0)	UNC5B (1.9)	LGR4 (1.9)	GATA6 (1.8)
ENSG00000166501	PRKCB PPI subnetwork	0.04	>=0.20	CAMKV (3.3)	BSN (3.1)	MEF2A (3.0)	CCDC92 (2.9)	DUSP8 (2.8)	FOXP1 (2.5)	PPP3R1 (2.4)	LARGE (2.4)	BRSK2 (2.3)	ARHGAP27 (2.2)
MP:0010724	thick interventricular septum	0.04	>=0.20	PLN (3.9)	GATA6 (2.6)	DAG1 (2.4)	ZNF827 (2.3)	SH2B1 (2.2)	ADM (2.2)	OCA2 (2.2)	C3orf54 (2.1)	GPD1 (2.1)	SVIL (2.0)
ENSG00000159110	IFNAR2 PPI subnetwork	0.04	>=0.20	TNFRSF9 (5.8)	IL27 (4.8)	DUSP2 (3.0)	ENSG00000237181 (2.5)	AMPD3 (2.4)	UBA7 (2.3)	ARID5B (2.2)	KCNJ2 (1.9)	TLL1 (1.8)	MDFIC (1.6)
MP:0008782	increased B cell apoptosis	0.04	>=0.20	CD19 (8.7)	EBF1 (5.0)	DUSP2 (3.4)	CARD11 (3.4)	TBC1D1 (3.0)	RABEP2 (2.7)	PDGFB (2.6)	UNC5B (2.5)	SOX7 (2.4)	C3orf54 (2.3)
MP:0008700	decreased interleukin-4 secretion	0.04	>=0.20	TNFRSF9 (5.5)	NFATC1 (3.5)	DUSP2 (3.4)	NFATC2 (3.3)	MDFIC (3.1)	FBLN7 (2.9)	AMPD3 (2.7)	ARID5B (2.5)	CARD11 (2.5)	ENSG00000231721 (2.2)
ENSG00000109814	UGDH PPI subnetwork	0.04	>=0.20	GPR116 (2.9)	VAMP3 (2.8)	CCDC92 (2.7)	LIMA1 (2.3)	CRIM1 (2.3)	SLC4A2 (2.3)	TEK (2.2)	ENSG00000245857 (2.2)	ZNF664 (2.0)	LPP (1.9)
ENSG00000165288	BRWD3 PPI subnetwork	0.04	>=0.20	STARD7 (3.3)	UBE2H (3.0)	SNRNP200 (2.9)	POLR2B (2.9)	RNF123 (2.4)	AGGF1 (2.2)	PPP3R1 (2.1)	SGMS1 (2.0)	C15orf27 (1.9)	ARID5B (1.8)
ENSG00000120156	TEK PPI subnetwork	0.05	>=0.20	GPR116 (6.0)	SOX7 (3.2)	TEK (3.2)	NET1 (2.4)	ENSG00000250610 (2.2)	AGGF1 (2.1)	TUBAL3 (1.9)	ENSG00000259134 (1.8)	ENSG00000232310 (1.8)	HDAC7 (1.7)
ENSG00000133056	PIK3C2B PPI subnetwork	0.05	>=0.20	MST1R (4.1)	ARHGAP27 (2.9)	LPP (2.4)	NOTCH1 (2.4)	HOMER2 (2.4)	PARD3 (2.2)	TBC1D28 (2.1)	CASZ1 (2.0)	TMTC2 (1.8)	NET1 (1.8)
ENSG00000138771	SHROOM3 PPI subnetwork	0.05	>=0.20	MST1R (4.5)	ARHGAP27 (3.5)	PARD3 (2.7)	NOTCH1 (2.7)	NET1 (2.7)	DIP2C (2.2)	LIMA1 (1.7)	SLC12A2 (1.6)	C15orf39 (1.6)	KLF5 (1.6)
MP:0005466	abnormal T-helper 2 physiology	0.05	>=0.20	TNFRSF9 (4.5)	ARID5B (4.2)	DUSP2 (4.1)	ENSG00000231721 (3.2)	FBLN7 (3.1)	MDFIC (2.9)	NFATC2 (2.8)	NFATC1 (2.7)	CBLB (2.7)	C6orf204 (2.6)
MP:0003235	abnormal alisphenoid bone morphology	0.05	>=0.20	UNC5B (3.2)	EBF3 (3.1)	ENSG00000220161 (2.5)	TLL1 (2.1)	OCA2 (2.1)	NRXN3 (2.0)	NFATC1 (1.9)	GLIS2 (1.9)	HOMER2 (1.9)	BDNF (1.8)
GO:0030684	preribosome	0.05	>=0.20	PINX1 (5.2)	PNO1 (3.6)	PAM16 (3.0)	C4orf14 (2.9)	DDX1 (2.5)	LARP4 (2.3)	POLR2B (2.1)	C6orf204 (2.0)	ZC3H8 (1.9)	SNRNP200 (1.7)
MP:0004607	abnormal cervical atlas morphology	0.05	>=0.20	RSPO3 (3.6)	VASN (2.7)	IFT74 (2.6)	NFATC1 (2.5)	EBF1 (2.3)	REST (2.2)	EBF3 (2.1)	C9orf82 (2.0)	FOXP1 (2.0)	TLL1 (2.0)
GO:0030155	regulation of cell adhesion	0.05	>=0.20	TLL1 (4.0)	UTS2 (3.3)	PDGFB (3.1)	CRIM1 (3.0)	SOX7 (2.6)	ENSG00000233930 (2.5)	TEK (2.5)	C3orf27 (2.4)	ZNF664 (2.4)	ENSG00000255496 (2.4)
MP:0000352	decreased cell proliferation	0.05	>=0.20	REST (3.2)	NCAPH (2.7)	TRAIP (2.7)	SBF2 (2.5)	MEF2A (2.4)	SLBP (2.3)	PARD3 (2.2)	COL5A3 (2.2)	SMARCD1 (2.2)	TACC3 (2.1)
KEGG_LONG_TERM_POTENTIATION	KEGG_LONG_TERM_POTENTIATION	0.05	>=0.20	CAMKV (3.7)	FOXP1 (3.4)	MEF2A (3.3)	BSN (3.0)	STIM2 (3.0)	SGMS1 (2.9)	LPP (2.6)	SBF2 (2.3)	NRXN3 (2.2)	NOS1 (2.2)
ENSG00000178913	TAF7 PPI subnetwork	0.05	>=0.20	C9orf82 (4.3)	ATF1 (2.5)	REST (2.5)	PPP3R1 (2.3)	ARID1B (2.0)	RAPGEF6 (2.0)	DIP2B (2.0)	CERS5 (1.9)	ATXN2L (1.9)	SVIL (1.8)
MP:0002279	abnormal diaphragm morphology	0.05	>=0.20	ATP2A1 (4.3)	PRKG1 (3.9)	OCA2 (3.0)	SVIL (2.9)	COL5A3 (2.7)	DIP2C (2.3)	ENSG00000241956 (2.2)	PIEZO1 (2.2)	EBF3 (2.2)	KLF5 (2.1)
GO:0001657	ureteric bud development	0.05	>=0.20	ZNF827 (2.9)	BDNF-AS1 (2.7)	ANKRD50 (2.7)	ENSG00000259134 (2.6)	C15orf27 (2.6)	ENSG00000226386 (2.6)	KCNJ12 (2.6)	STIM2 (2.5)	ENSG00000255496 (2.4)	VASN (2.4)
ENSG00000091409	ITGA6 PPI subnetwork	0.05	>=0.20	DAG1 (3.7)	ENSG00000225399 (2.7)	PIEZO1 (2.4)	ENSG00000228536 (2.4)	CERS5 (2.4)	PTPRJ (2.2)	GLIS2 (2.0)	SVIL (2.0)	SULT1A2 (2.0)	TRIML1 (2.0)
GO:0033121	regulation of purine nucleotide catabolic process	0.05	>=0.20	RAPGEF6 (3.4)	DIP2B (2.7)	SBF2 (2.5)	C8orf83 (2.5)	ENSG00000225399 (2.3)	MEF2A (2.2)	LARGE (2.2)	ENSG00000241956 (2.1)	ATP10D (2.0)	ANKRD50 (1.9)
GO:0030811	regulation of nucleotide catabolic process	0.05	>=0.20	RAPGEF6 (3.4)	DIP2B (2.7)	SBF2 (2.5)	C8orf83 (2.5)	ENSG00000225399 (2.3)	MEF2A (2.2)	LARGE (2.2)	ENSG00000241956 (2.1)	ATP10D (2.0)	ANKRD50 (1.9)
ENSG00000174547	MRPL11 PPI subnetwork	0.05	>=0.20	C12orf62 (3.8)	PAM16 (3.6)	ANAPC13 (3.0)	FASTK (2.3)	TUFM (2.2)	ENSG00000237181 (1.9)	OR4A1P (1.9)	LARP4 (1.9)	PINX1 (1.7)	PARK7 (1.6)
GO:0048741	skeletal muscle fiber development	0.05	>=0.20	ZNF827 (3.3)	PALM2 (2.9)	SVIL (2.7)	MEF2A (2.6)	ARHGEF26 (2.5)	KCNJ12 (2.4)	SLC12A2 (2.2)	C3orf27 (2.2)	DIP2C (2.1)	ENSG00000255496 (2.1)
GO:0030510	regulation of BMP signaling pathway	0.05	>=0.20	RSPO3 (2.6)	TLL1 (2.5)	LARGE (2.5)	CRIM1 (2.4)	VASN (2.4)	UNC5B (2.3)	ENSG00000233930 (2.2)	C15orf27 (2.1)	BDNF (2.0)	TMEM129 (2.0)
ENSG00000092969	TGFB2 PPI subnetwork	0.05	>=0.20	CRIM1 (4.4)	FBLN7 (3.7)	NUPR1 (3.6)	GLIS2 (3.4)	VASN (3.0)	UNC5B (2.8)	ENSG00000250610 (2.7)	ERRFI1 (2.7)	ENSG00000241956 (2.2)	FOXP1 (2.2)
ENSG00000168685	IL7R PPI subnetwork	0.05	>=0.20	TNFRSF9 (6.5)	IL27 (4.7)	DUSP2 (3.7)	ENSG00000237181 (2.9)	AMPD3 (2.5)	TLL1 (2.1)	ARID5B (2.0)	CBLB (1.9)	KCNJ2 (1.8)	NFATC2 (1.7)
GO:0043543	protein acylation	0.05	>=0.20	BRD7P3 (3.8)	ATF1 (3.3)	AGGF1 (3.1)	ARID1B (3.0)	CCDC101 (2.9)	CEP63 (2.2)	SH2B1 (2.2)	MON1A (2.2)	GNAS-AS1 (2.2)	RABEP2 (2.0)
GO:0048747	muscle fiber development	0.05	>=0.20	ZNF827 (3.3)	SVIL (3.1)	PALM2 (2.9)	ENSG00000234015 (2.5)	PLN (2.4)	ATP2A1 (2.4)	ARHGEF26 (2.4)	CASZ1 (2.3)	KCNJ12 (2.2)	ENSG00000249873 (2.2)
GO:0004861	cyclin-dependent protein kinase inhibitor activity	0.05	>=0.20	ADM (3.8)	KLHDC8B (2.7)	DAG1 (2.6)	SULT1A2 (2.4)	C15orf39 (2.2)	ACCN2 (2.1)	ATF1 (2.0)	LINC00474 (2.0)	RABEP2 (2.0)	SLBP (1.9)
ENSG00000188976	NOC2L PPI subnetwork	0.05	>=0.20	PNO1 (5.5)	PINX1 (5.2)	ZC3H8 (4.0)	LARP4 (3.7)	C4orf14 (3.6)	DDX1 (3.4)	CIAO1 (3.1)	PLAA (2.4)	SNRNP200 (2.3)	POLR2B (2.0)
MP:0003446	renal hypoplasia	0.05	>=0.20	RSPO3 (4.5)	NOS1 (3.3)	KCNJ12 (3.0)	REST (2.8)	BDNF (2.6)	UNC5B (2.5)	ENSG00000255496 (2.5)	BDNF-AS1 (2.5)	PRKG1 (2.4)	GLIS2 (2.3)
ENSG00000160087	UBE2J2 PPI subnetwork	0.05	>=0.20	PLAA (3.8)	LARP4 (3.1)	SLC4A2 (2.8)	DDX1 (2.7)	PIEZO1 (2.5)	PNO1 (2.5)	GNAS (2.4)	ENSG00000224514 (2.3)	DIP2B (2.1)	POLR2B (2.1)
MP:0000272	abnormal aorta morphology	0.05	>=0.20	CRIM1 (4.2)	BDNF (4.0)	GATA6 (3.7)	TEK (3.7)	VASN (3.6)	KLHDC8B (3.4)	SLC12A2 (2.9)	UNC5B (2.7)	GLIS2 (2.5)	PRKG1 (2.3)
ENSG00000081248	CACNA1S PPI subnetwork	0.05	>=0.20	DIP2C (3.4)	NOS1 (3.3)	STIM2 (3.1)	ATP2A1 (3.0)	DUSP8 (3.0)	ENSG00000255496 (2.8)	CAMKV (2.7)	BSN (2.5)	BDNF (2.4)	FOXP1 (2.4)
ENSG00000117400	MPL PPI subnetwork	0.05	>=0.20	TNFRSF9 (6.2)	IL27 (4.6)	DUSP2 (3.3)	ENSG00000237181 (2.7)	AMPD3 (2.5)	TLL1 (2.1)	KCNJ2 (1.9)	ARID5B (1.7)	ERRFI1 (1.7)	FBLN7 (1.6)
ENSG00000076928	ARHGEF1 PPI subnetwork	0.05	>=0.20	SBF2 (3.2)	ARHGAP27 (2.9)	PDGFB (2.8)	USP4 (2.8)	MEF2A (2.8)	ARHGEF26-AS1 (2.5)	VAMP3 (2.4)	MOB2 (2.4)	CASZ1 (2.4)	PTPRJ (2.3)
GO:0042693	muscle cell fate commitment	0.05	>=0.20	ATP2A1 (3.4)	TMTC2 (2.8)	PRKG1 (2.5)	C3orf54 (2.4)	PTPRD (2.4)	ENSG00000226101 (2.2)	NOS1 (2.1)	ENSG00000253695 (2.0)	EBF3 (1.9)	RABEP2 (1.9)
ENSG00000142677	IL22RA1 PPI subnetwork	0.05	>=0.20	TNFRSF9 (6.2)	IL27 (4.6)	DUSP2 (3.4)	ENSG00000237181 (2.8)	AMPD3 (2.5)	TLL1 (2.1)	KCNJ2 (1.9)	ARID5B (1.7)	NFATC2 (1.6)	FBLN7 (1.5)
GO:0048010	vascular endothelial growth factor receptor signaling pathway	0.05	>=0.20	TEK (3.8)	ENSG00000224514 (3.6)	GPR116 (3.3)	SOX7 (3.2)	C3orf54 (3.1)	EBF1 (3.1)	TLL1 (2.9)	HDAC7 (2.2)	PDGFB (2.2)	CNGB3 (2.2)
GO:0030097	hemopoiesis	0.05	>=0.20	CBLB (3.1)	HDAC7 (3.0)	NFATC1 (2.7)	CD19 (2.6)	ENSG00000241956 (2.6)	EBF1 (2.5)	CARD11 (2.5)	ENSG00000237181 (2.4)	DUSP2 (2.3)	NFATC2 (2.2)
ENSG00000004660	CAMKK1 PPI subnetwork	0.05	>=0.20	LINC00342 (3.0)	PPP3R1 (2.7)	KCNJ12 (2.6)	PRKG1 (2.3)	GNAS-AS1 (2.0)	HOMER2 (2.0)	NET1 (2.0)	ALDH1B1 (2.0)	SULT1A2 (1.9)	SLC4A2 (1.8)
GO:0010810	regulation of cell-substrate adhesion	0.05	>=0.20	TLL1 (4.2)	PRKG1 (3.5)	CRIM1 (2.7)	FNIP1 (2.5)	LPP (2.4)	CEP63 (2.3)	OR4A1P (2.2)	PTPRD (2.1)	DAG1 (2.1)	GPR116 (2.0)
MP:0000752	dystrophic muscle	0.05	>=0.20	ATP2A1 (4.0)	PRKG1 (3.8)	DAG1 (3.5)	DIP2C (3.3)	PLN (3.0)	LARGE (2.9)	ALDH1B1 (2.5)	COL5A3 (2.1)	ADCY9 (2.1)	TCTA (2.1)
ENSG00000162704	ARPC5 PPI subnetwork	0.05	>=0.20	PPP3R1 (3.4)	PIEZO1 (2.6)	BNIP2 (2.6)	RHOA (2.5)	C3orf54 (2.4)	ARID1B (2.3)	PTPRJ (2.3)	LPP (2.3)	FOXP1 (2.2)	ADM (2.1)
MP:0002998	abnormal bone remodeling	0.05	>=0.20	VASN (4.4)	PTPRD (3.6)	CNRIP1 (3.5)	NUPR1 (2.8)	APOBR (2.6)	EBF1 (2.6)	ENSG00000226386 (2.2)	ENSG00000245857 (2.0)	KCNJ2 (2.0)	ENSG00000254588 (1.9)
REACTOME_CALCITONIN:LIKE_LIGAND_RECEPTORS	REACTOME_CALCITONIN:LIKE_LIGAND_RECEPTORS	0.05	>=0.20	GPR116 (4.7)	TEK (4.2)	SBF2 (3.5)	SOX7 (3.3)	UTS2 (3.0)	ABO (2.6)	AMPD3 (2.3)	ENSG00000250610 (2.1)	TMPRSS12 (2.1)	TLL1 (2.0)
ENSG00000035403	VCL PPI subnetwork	0.05	>=0.20	RHOA (3.4)	PLN (2.7)	ATP2A1 (2.6)	SVIL (2.5)	SLC4A2 (2.3)	CPNE3 (2.1)	SORBS2 (2.1)	ATXN2L (2.1)	LIMA1 (2.1)	GNAS (2.0)
GO:0008287	protein serine/threonine phosphatase complex	0.05	>=0.20	FOXP1 (2.9)	RNF123 (2.8)	SGMS1 (2.6)	ZNF664 (2.6)	PPP3R1 (2.4)	APEH (2.3)	HOMER2 (2.3)	CAMKV (2.3)	SORBS2 (2.2)	USP4 (2.2)
ENSG00000134215	VAV3 PPI subnetwork	0.05	>=0.20	GPR116 (2.9)	ARHGEF26 (2.9)	LIMA1 (2.8)	UBE2H (2.6)	ENSG00000259134 (2.6)	TBC1D1 (2.6)	TPCN2 (2.5)	LPP (2.2)	SBF2 (2.2)	C3orf54 (2.2)
ENSG00000179151	EDC3 PPI subnetwork	0.05	>=0.20	MST1R (4.3)	ARHGAP27 (3.2)	PARD3 (3.1)	NOTCH1 (2.9)	KLF5 (2.3)	LPP (2.3)	NET1 (1.9)	DIP2C (1.9)	SLC12A2 (1.8)	ERRFI1 (1.7)
KEGG_NON_SMALL_CELL_LUNG_CANCER	KEGG_NON_SMALL_CELL_LUNG_CANCER	0.05	>=0.20	ANKRD50 (2.8)	RNF123 (2.6)	HOMER2 (2.4)	UBE2H (2.3)	PTPRJ (2.3)	SH2B1 (2.3)	AMPD3 (2.1)	FOXP1 (2.1)	AGAP3 (1.9)	SBF2 (1.9)
GO:0060393	regulation of pathway-restricted SMAD protein phosphorylation	0.05	>=0.20	ANKRD50 (3.2)	DNAH10 (3.0)	GNAS-AS1 (2.8)	TEK (2.6)	UNC5B (2.4)	SGMS1 (2.4)	ENSG00000233973 (2.3)	GATA6 (2.3)	RSPO3 (2.1)	LINC00343 (2.0)
ENSG00000092841	MYL6 PPI subnetwork	0.05	>=0.20	RHOA (4.7)	LPP (2.9)	SVIL (2.8)	PPP3R1 (2.7)	TCTA (2.6)	PIEZO1 (2.3)	MEF2A (2.2)	PLN (2.2)	C3orf62 (2.1)	RABEP2 (2.1)
GO:0002064	epithelial cell development	0.05	>=0.20	ENSG00000253695 (3.3)	ENSG00000234015 (3.1)	ADRA2B (2.3)	NOS1 (2.2)	TLL1 (2.1)	RSPO3 (1.9)	ENSG00000224514 (1.9)	FBLN7 (1.8)	C3orf27 (1.8)	ADCY9 (1.8)
MP:0008474	absent spleen germinal center	0.05	>=0.20	CD19 (3.9)	TNFRSF9 (3.5)	RABEP2 (3.5)	DUSP2 (3.2)	NFATC1 (2.9)	HDAC7 (2.9)	EBF1 (2.6)	ARID5B (2.1)	CARD11 (2.0)	MDFIC (2.0)
GO:0032331	negative regulation of chondrocyte differentiation	0.05	>=0.20	ZNF827 (2.9)	BDNF-AS1 (2.7)	SLC12A2 (2.3)	ENSG00000220161 (2.3)	PER3 (2.3)	GLIS2 (2.3)	C15orf27 (2.2)	ENSG00000245857 (2.0)	MST1R (1.9)	TMEM17 (1.8)
GO:0003012	muscle system process	0.05	>=0.20	ATP2A1 (5.7)	PLN (5.4)	PRKG1 (4.6)	SVIL (4.1)	ALDH1B1 (3.5)	C3orf27 (2.0)	ENSG00000231721 (1.9)	PALM2 (1.9)	LPP (1.7)	LARGE (1.7)
ENSG00000135269	TES PPI subnetwork	0.05	>=0.20	LPP (4.2)	SLC4A2 (3.2)	APOBR (3.2)	SVIL (2.7)	ATXN2L (2.7)	LIMA1 (2.7)	PLN (2.6)	ALDH1B1 (2.5)	HDAC7 (2.3)	ATP2A1 (2.3)
MP:0000445	short snout	0.05	>=0.20	UNC5B (3.7)	VASN (3.7)	TMTC2 (2.9)	NFATC1 (2.9)	PTPRD (2.8)	LPP (2.5)	LRRC19 (2.5)	TPCN2 (2.4)	FBLN7 (2.2)	ZNF320 (2.1)
ENSG00000127314	RAP1B PPI subnetwork	0.05	>=0.20	NFATC2 (3.6)	ARHGAP27 (3.1)	ENSG00000231721 (2.9)	BDNF-AS1 (2.7)	PDGFB (2.5)	STARD7 (2.4)	GLIS2 (2.2)	ENSG00000255496 (2.2)	ENSG00000245857 (2.1)	FOXP1 (2.0)
ENSG00000051128	HOMER3 PPI subnetwork	0.05	>=0.20	DIP2C (3.5)	LARGE (2.8)	MACROD2 (2.8)	PTPRD (2.6)	TBC1D1 (2.4)	TBC1D28 (2.3)	ADRA2B (2.3)	LIN7C (2.3)	ATP2A1 (2.3)	ENSG00000253230 (2.2)
ENSG00000126458	RRAS PPI subnetwork	0.05	>=0.20	RAPGEF6 (4.3)	DIP2B (3.3)	AGGF1 (3.1)	PLEKHM1 (2.9)	STIM2 (2.7)	ANKRD50 (2.6)	SBF2 (2.5)	SOX7 (2.4)	ENSG00000241956 (2.4)	GPR116 (2.1)
ENSG00000170759	KIF5B PPI subnetwork	0.05	>=0.20	MST1R (3.3)	NET1 (2.6)	PARD3 (2.6)	MEF2A (2.5)	ARHGAP27 (2.4)	TPCN2 (2.4)	KLF5 (2.3)	HOMER2 (2.3)	UNC5B (2.2)	SLC45A4 (2.0)
MP:0004204	absent stapes	0.05	>=0.20	EBF3 (4.2)	TLL1 (3.6)	KCNJ2 (2.5)	EBF1 (2.4)	NOS1 (2.4)	BDNF (2.3)	SOX7 (2.0)	FOXP1 (2.0)	KCNJ12 (1.9)	SVIL (1.9)
ENSG00000169031	COL4A3 PPI subnetwork	0.05	>=0.20	COL5A3 (4.7)	DAG1 (3.3)	VASN (2.7)	SVIL (2.5)	FBLN7 (2.5)	MDFIC (2.4)	CRIM1 (2.3)	NUPR1 (2.3)	ERRFI1 (2.3)	ZNF827 (2.0)
ENSG00000159166	LAD1 PPI subnetwork	0.05	>=0.20	MST1R (4.6)	PARD3 (3.7)	DIP2C (3.2)	ARHGAP27 (2.7)	NET1 (2.5)	LIMA1 (2.5)	PALM2 (2.4)	KLF5 (2.4)	NOTCH1 (2.4)	UBE2H (2.3)
GO:0043034	costamere	0.05	>=0.20	PLN (5.7)	LPP (4.1)	ALDH1B1 (3.2)	ATP2A1 (3.1)	AMT (3.1)	SVIL (3.1)	LARGE (3.0)	NRXN3 (2.9)	PRKG1 (2.8)	APEH (2.6)
ENSG00000141736	ERBB2 PPI subnetwork	0.05	>=0.20	HDAC7 (3.2)	MEF2A (2.8)	APOBR (2.6)	CARD11 (2.6)	LIMA1 (2.5)	ANKRD50 (2.5)	TBC1D1 (2.5)	PTPRJ (2.4)	UBE2H (2.4)	PLEKHM1 (2.4)
ENSG00000167193	CRK PPI subnetwork	0.05	>=0.20	LPP (2.5)	AGAP3 (2.5)	HDAC7 (2.3)	DIP2C (2.2)	ANKRD50 (2.2)	MEF2A (2.1)	UNC5B (2.1)	EBF1 (2.1)	ABO (2.1)	C3orf27 (2.0)
MP:0002416	abnormal proerythroblast morphology	0.05	>=0.20	PDGFB (3.1)	AMPD3 (2.9)	SOX7 (2.8)	TEK (2.6)	FNIP1 (2.4)	C3orf54 (2.2)	ATXN2L (2.1)	NFATC1 (2.0)	RNF123 (1.8)	HDAC7 (1.8)
MP:0001783	decreased white adipose tissue amount	0.05	>=0.20	GPD1 (8.4)	PPP3R1 (2.9)	MDFIC (2.5)	ADM (2.5)	TPCN2 (2.4)	ITPRIPL1 (2.3)	PEPD (2.3)	GNAS (2.2)	NUPR1 (2.0)	SBF2 (2.0)
ENSG00000143398	PIP5K1A PPI subnetwork	0.05	>=0.20	RNF123 (2.5)	ZNF320 (2.3)	PPP3R1 (2.1)	MOB2 (2.1)	SVIL (2.1)	LPP (2.0)	UBE2H (1.8)	ERRFI1 (1.7)	TPCN2 (1.7)	CAMTA1 (1.7)
MP:0008528	polycystic kidney	0.05	>=0.20	GLIS2 (3.3)	RSPO3 (3.3)	SBF2 (3.1)	IFT74 (2.9)	SGMS1 (2.4)	PTPRD (2.4)	DIP2C (2.3)	MACROD2 (2.2)	TMEM17 (2.2)	ATP10D (2.1)
MP:0008498	decreased IgG3 level	0.05	>=0.20	CD19 (10.5)	CARD11 (4.8)	EBF1 (4.2)	DUSP2 (4.1)	RABEP2 (3.8)	NFATC1 (3.7)	CBLB (2.8)	NFATC2 (2.3)	TBC1D1 (2.1)	FOXP1 (2.1)
ENSG00000143119	CD53 PPI subnetwork	0.05	>=0.20	NFATC1 (3.7)	CD19 (3.5)	TNFRSF9 (3.3)	DUSP2 (2.7)	FBLN7 (2.6)	NFATC2 (2.6)	AMPD3 (2.1)	CARD11 (2.0)	CRIM1 (2.0)	CBLB (1.8)
GO:0045190	isotype switching	0.05	>=0.20	CBLB (3.5)	MDFIC (3.5)	ENSG00000226386 (3.4)	C6orf204 (3.4)	NFATC1 (3.0)	AGGF1 (2.7)	HDAC7 (2.5)	NFATC2 (2.4)	ENSG00000233973 (2.2)	IL27 (1.9)
GO:0002204	somatic recombination of immunoglobulin genes involved in immune response	0.05	>=0.20	CBLB (3.5)	MDFIC (3.5)	ENSG00000226386 (3.4)	C6orf204 (3.4)	NFATC1 (3.0)	AGGF1 (2.7)	HDAC7 (2.5)	NFATC2 (2.4)	ENSG00000233973 (2.2)	IL27 (1.9)
GO:0002208	somatic diversification of immunoglobulins involved in immune response	0.05	>=0.20	CBLB (3.5)	MDFIC (3.5)	ENSG00000226386 (3.4)	C6orf204 (3.4)	NFATC1 (3.0)	AGGF1 (2.7)	HDAC7 (2.5)	NFATC2 (2.4)	ENSG00000233973 (2.2)	IL27 (1.9)
GO:0060090	binding, bridging	0.05	>=0.20	PLEKHM1 (2.7)	SGMS1 (2.1)	SVIL (2.0)	GLIS2 (1.9)	BRSK2 (1.8)	NFATC1 (1.8)	ARHGAP27 (1.8)	C8orf83 (1.7)	CCDC92 (1.7)	LPP (1.7)
GO:0051427	hormone receptor binding	0.05	>=0.20	SBF2 (2.6)	ARID1B (2.6)	PALM2 (2.3)	TBC1D1 (2.1)	SVIL (2.1)	CARD11 (2.0)	ARID5B (2.0)	ENSG00000225399 (2.0)	PLEKHM1 (2.0)	GATA6 (1.9)
MP:0010810	increased type II pneumocyte number	0.05	>=0.20	BDNF (3.8)	ENSG00000255496 (3.0)	RSPO3 (2.9)	GATA6 (2.9)	BDNF-AS1 (2.5)	SULT1A2 (2.3)	SOX7 (2.2)	CNRIP1 (2.2)	PTPRD (2.1)	GPD1 (2.1)
ENSG00000185658	BRWD1 PPI subnetwork	0.05	>=0.20	POLR2B (3.5)	PLAA (3.0)	UBE2H (3.0)	SNRNP200 (3.0)	RNF123 (2.7)	GNAS-AS1 (2.2)	ARID5B (2.2)	BNIP2 (2.0)	CPNE3 (1.8)	STARD7 (1.7)
GO:0005262	calcium channel activity	0.05	>=0.20	NOS1 (3.3)	TLL1 (3.1)	KCNJ12 (3.1)	ADCY9 (3.0)	TPCN2 (2.9)	OCA2 (2.7)	BSN (2.7)	PRKG1 (2.7)	MACROD2 (2.5)	BRSK2 (2.5)
ENSG00000110330	BIRC2 PPI subnetwork	0.05	>=0.20	TNFRSF9 (2.5)	ARID5B (2.4)	PIEZO1 (2.3)	VAMP3 (2.0)	RAPGEF6 (1.9)	MDFIC (1.8)	POLR2B (1.8)	TPCN2 (1.8)	PDGFB (1.7)	ZNF827 (1.6)
MP:0002339	abnormal lymph node morphology	0.05	>=0.20	TNFRSF9 (4.2)	PTPRJ (3.8)	HDAC7 (3.1)	ITPRIPL1 (2.8)	NFATC1 (2.7)	SLC45A4 (2.5)	TBC1D1 (2.5)	DUSP2 (2.4)	ENSG00000241956 (2.3)	PDGFB (2.2)
ENSG00000129514	FOXA1 PPI subnetwork	0.05	>=0.20	CCDC36 (3.3)	PTPRD (3.1)	SH2B1 (2.9)	ZNF827 (2.7)	ENSG00000253695 (2.4)	MST1R (2.4)	ARID1B (2.3)	CASZ1 (2.3)	TBC1D28 (2.3)	METTL7A (2.3)
ENSG00000136603	SKIL PPI subnetwork	0.05	>=0.20	COL5A3 (4.3)	GLIS2 (3.1)	VASN (3.0)	EBF1 (2.7)	C15orf39 (2.7)	SBF2 (2.4)	ADRA1D (2.2)	PARD3 (2.1)	TEK (2.1)	ARID1B (2.0)
MP:0004180	failure of initiation of embryo turning	0.05	>=0.20	GATA6 (3.4)	TEK (2.6)	AGGF1 (2.5)	UBE2H (2.1)	GTF2A2 (2.1)	DNAH10 (2.0)	KLF5 (2.0)	SOX7 (2.0)	LRRC19 (1.8)	GPR116 (1.7)
ENSG00000139436	GIT2 PPI subnetwork	0.05	>=0.20	CORO7 (3.8)	PLEKHM1 (3.1)	USP4 (2.8)	ATXN2L (2.6)	AGAP3 (2.5)	NFATC2 (2.4)	APOBR (2.4)	SMARCD1 (2.3)	ENSG00000241956 (2.3)	TBC1D1 (2.3)
ENSG00000161270	NPHS1 PPI subnetwork	0.05	>=0.20	PRKG1 (3.3)	ENSG00000259134 (2.6)	ANKRD50 (2.4)	SBF2 (2.2)	ADRA1D (2.1)	LINC00475 (2.0)	ATXN2L (2.0)	PARD3 (1.9)	ENSG00000228536 (1.9)	CCDC101 (1.8)
KEGG_CIRCADIAN_RHYTHM_MAMMAL	KEGG_CIRCADIAN_RHYTHM_MAMMAL	0.05	>=0.20	ERRFI1 (4.4)	PER3 (4.1)	DUSP8 (3.8)	FNIP1 (2.7)	ZNF827 (2.7)	STIM2 (2.6)	SBF2 (2.5)	NET1 (2.4)	ATF1 (2.3)	DIP2C (2.2)
ENSG00000037280	FLT4 PPI subnetwork	0.05	>=0.20	TEK (5.4)	GPR116 (5.4)	SOX7 (2.9)	ENSG00000235997 (2.8)	TBC1D1 (2.8)	ENSG00000220161 (2.4)	RSPO3 (2.3)	PRKG1 (2.2)	C3orf54 (2.0)	HDAC7 (2.0)
GO:0008301	DNA binding, bending	0.05	>=0.20	FOXP1 (5.1)	GATA6 (3.8)	ARID1B (3.1)	BDNF (2.5)	NET1 (2.5)	REST (2.0)	BRD7P3 (1.9)	KLF5 (1.9)	C3orf27 (1.8)	NOS1 (1.7)
ENSG00000136997	MYC PPI subnetwork	0.05	>=0.20	ARID1B (3.2)	USP4 (3.1)	SNRNP200 (3.0)	DIP2B (2.9)	CCDC101 (2.4)	ATF1 (2.4)	NFATC1 (2.1)	C15orf39 (2.1)	GNAS-AS1 (2.0)	ENSG00000231721 (2.0)
GO:0017002	activin-activated receptor activity	0.05	>=0.20	PARD3 (3.6)	TEK (3.3)	ADCY9 (3.1)	LGR4 (2.6)	STIM2 (2.5)	PTPRD (2.4)	TMEM17 (2.4)	SGMS1 (2.2)	UNC5B (2.2)	RSPO3 (2.2)
MP:0002177	abnormal outer ear morphology	0.05	>=0.20	KCNJ2 (3.3)	NOS1 (3.2)	KLF5 (2.7)	FBLN7 (2.5)	ENSG00000220161 (2.5)	CASZ1 (2.3)	HOMER2 (2.1)	EBF3 (2.1)	PTPRD (1.9)	LGR4 (1.9)
ENSG00000113494	PRLR PPI subnetwork	0.05	>=0.20	TNFRSF9 (6.2)	IL27 (4.6)	DUSP2 (3.4)	ENSG00000237181 (3.3)	AMPD3 (2.3)	KCNJ2 (1.9)	ARID5B (1.7)	TLL1 (1.7)	ENSG00000228536 (1.6)	NFATC2 (1.6)
ENSG00000182533	CAV3 PPI subnetwork	0.05	>=0.20	PLN (3.7)	PIEZO1 (2.8)	SVIL (2.7)	MEF2A (2.5)	ENSG00000231721 (2.5)	PDGFB (2.4)	SORBS2 (2.4)	UBE2H (2.3)	LGR4 (2.1)	AMPD3 (2.1)
ENSG00000075618	FSCN1 PPI subnetwork	0.05	>=0.20	TCTA (4.2)	LIMA1 (2.8)	RHOA (2.7)	ATP2A1 (2.7)	ZNF664 (2.7)	ENSG00000259134 (2.3)	LIN7C (2.2)	MACROD2 (2.2)	ADM (2.2)	PDGFB (2.1)
KEGG_REGULATION_OF_ACTIN_CYTOSKELETON	KEGG_REGULATION_OF_ACTIN_CYTOSKELETON	0.05	>=0.20	MEF2A (2.9)	PTPRJ (2.9)	APOBR (2.9)	TBC1D1 (2.8)	LPP (2.7)	LIMA1 (2.6)	GLIS2 (2.5)	SVIL (2.3)	DAG1 (2.2)	PDGFB (2.1)
ENSG00000150760	DOCK1 PPI subnetwork	0.05	>=0.20	PDGFB (2.7)	UNC5B (2.6)	STARD7 (2.4)	TBC1D1 (2.4)	MOB2 (2.4)	SBF2 (2.4)	GPR116 (2.3)	ADRA2B (2.1)	PLEKHM1 (2.1)	LIN7C (2.0)
ENSG00000172175	MALT1 PPI subnetwork	0.05	>=0.20	MOB2 (2.6)	DUSP8 (2.4)	NFATC1 (2.2)	CLN3 (2.0)	AMPD3 (2.0)	C6orf204 (2.0)	TMEM127 (1.9)	BSN-AS2 (1.9)	TNFRSF9 (1.9)	ENSG00000226101 (1.7)
ENSG00000188404	SELL PPI subnetwork	0.05	>=0.20	TEK (6.8)	GPR116 (4.5)	SOX7 (4.5)	SLC12A2 (4.4)	C6orf204 (3.9)	HOMER2 (3.7)	PDGFB (2.4)	GLIS2 (2.3)	ACCN2 (2.2)	HDAC7 (2.1)
ENSG00000198909	MAP3K3 PPI subnetwork	0.05	>=0.20	RHOA (3.5)	DDX1 (3.0)	LARP4 (2.4)	PIEZO1 (2.4)	PPP3R1 (2.3)	PARK7 (2.2)	PEPD (2.1)	SNRNP200 (1.9)	USP4 (1.9)	ARID1B (1.8)
MP:0001314	corneal opacity	0.05	>=0.20	SBF2 (3.1)	SGMS1 (2.7)	ADM (2.5)	UNC5B (2.1)	VASN (1.9)	PTPRJ (1.9)	HOMER2 (1.9)	DIP2C (1.9)	ZNF320 (1.7)	ENSG00000237181 (1.7)
MP:0001282	short vibrissae	0.05	>=0.20	UNC5B (3.2)	TEK (2.5)	MOB2 (2.4)	NOTCH1 (2.3)	ENSG00000253695 (2.1)	DAG1 (2.0)	ABO (2.0)	TRIML1 (2.0)	CASZ1 (1.9)	NFATC1 (1.9)
ENSG00000162889	MAPKAPK2 PPI subnetwork	0.05	>=0.20	PLN (4.2)	ADM (2.5)	AMPD3 (2.5)	SVIL (2.4)	BNIP2 (2.2)	GNAS (2.0)	ARHGAP27 (2.0)	ATP2A1 (1.9)	KLHDC8B (1.9)	DUSP2 (1.9)
MP:0003932	abnormal molar crown morphology	0.05	>=0.20	KLF5 (3.0)	TUBAL3 (2.6)	UNC5B (2.5)	STIM2 (2.4)	LGR4 (2.4)	TMTC2 (2.2)	KCNJ2 (2.1)	NRXN3 (2.1)	PER3 (1.9)	NOTCH1 (1.9)
MP:0001297	microphthalmia	0.05	>=0.20	CRIM1 (3.9)	DAG1 (3.7)	ENSG00000205014 (2.4)	EBF3 (2.3)	GLIS2 (2.2)	SBF2 (2.0)	HOMER2 (1.9)	IL27 (1.9)	LPP (1.9)	ERRFI1 (1.8)
MP:0000164	abnormal cartilage development	0.05	>=0.20	FBLN7 (4.2)	UNC5B (3.5)	PTPRD (3.2)	VASN (3.2)	SLC12A2 (2.9)	SORBS2 (2.9)	RSPO3 (2.7)	ERRFI1 (2.6)	NFATC1 (2.3)	BDNF-AS1 (2.3)
GO:0060350	endochondral bone morphogenesis	0.05	>=0.20	FBLN7 (3.1)	PTPRD (2.7)	MEF2A (2.5)	HOMER2 (2.4)	ENSG00000220161 (2.2)	NFATC1 (2.1)	ENSG00000249873 (2.1)	ENSG00000224514 (2.1)	RSPO3 (2.0)	UNC5B (2.0)
MP:0004215	abnormal myocardial fiber physiology	0.05	>=0.20	PLN (7.4)	SORBS2 (3.5)	GPR116 (3.3)	GATA6 (3.0)	SOX7 (2.9)	COL5A3 (2.8)	TEK (2.7)	ENSG00000235997 (2.7)	KLHDC8B (2.6)	ALDH1B1 (2.3)
ENSG00000131788	PIAS3 PPI subnetwork	0.05	>=0.20	ARID1B (4.9)	NFATC1 (3.9)	MDFIC (2.8)	REST (2.5)	FOXP1 (2.5)	MEF2A (2.5)	ATF1 (2.4)	BDNF (2.4)	PTPRJ (2.4)	UBA7 (2.2)
ENSG00000146963	LUC7L2 PPI subnetwork	0.05	>=0.20	LINC00342 (2.9)	TBC1D1 (2.5)	LPP (2.5)	CNRIP1 (2.3)	ZNF664 (2.1)	ZC3H8 (2.1)	PLN (2.0)	SH2B1 (2.0)	BNIP2 (1.8)	RABEP2 (1.8)
ENSG00000153879	CEBPG PPI subnetwork	0.05	>=0.20	PER3 (7.0)	NUPR1 (4.2)	DUSP8 (3.8)	HOMER2 (2.4)	DNAH10 (2.4)	ATF1 (2.2)	LIMA1 (2.2)	ARID5B (2.1)	CASZ1 (2.0)	ENSG00000237181 (2.0)
ENSG00000125686	MED1 PPI subnetwork	0.05	>=0.20	C15orf39 (2.8)	NOTCH1 (2.5)	REST (2.5)	ATXN2L (2.5)	ARID1B (2.2)	ENSG00000226101 (2.2)	SNRNP200 (2.1)	LINC00475 (1.9)	SMARCD1 (1.8)	ZNF827 (1.7)
ENSG00000198223	CSF2RA PPI subnetwork	0.05	>=0.20	TNFRSF9 (6.5)	IL27 (4.6)	DUSP2 (3.3)	ENSG00000237181 (2.7)	AMPD3 (2.7)	TLL1 (2.1)	KCNJ2 (2.0)	FBLN7 (1.9)	NFATC2 (1.6)	ADRA1D (1.5)
ENSG00000145715	RASA1 PPI subnetwork	0.05	>=0.20	CARD11 (3.8)	NOTCH1 (3.1)	LPP (2.6)	PIEZO1 (2.5)	REST (2.4)	RAPGEF6 (2.4)	ANKRD50 (2.2)	APOBR (2.2)	DAG1 (2.2)	C3orf27 (2.1)
MP:0000029	abnormal malleus morphology	0.05	>=0.20	TLL1 (5.0)	EBF3 (4.0)	UNC5B (2.7)	RSPO3 (2.5)	KCNJ12 (2.4)	BDNF (2.2)	EBF1 (2.1)	PTPRD (2.1)	MEF2A (2.1)	HOMER2 (2.0)
MP:0000102	abnormal nasal bone morphology	0.05	>=0.20	PTPRD (4.2)	ENSG00000205014 (2.8)	UNC5B (2.3)	EBF3 (2.3)	EBF1 (2.0)	ENSG00000254588 (1.9)	ZNF320 (1.9)	TMTC2 (1.9)	MEF2A (1.7)	ALDH1B1 (1.7)
MP:0000703	abnormal thymus morphology	0.05	>=0.20	RAPGEF6 (3.5)	NOTCH1 (3.3)	HDAC7 (3.1)	REST (2.7)	NFATC1 (2.6)	SLC45A4 (2.6)	TNFRSF9 (2.5)	CORO7 (2.4)	ANKRD55 (2.3)	PIEZO1 (2.2)
GO:0051054	positive regulation of DNA metabolic process	0.05	>=0.20	ENSG00000245937 (4.5)	CBLB (2.7)	TRIML1 (2.3)	TCEA2 (2.1)	ENSG00000228536 (2.0)	FNIP1 (1.9)	ENSG00000249873 (1.8)	ENSG00000245857 (1.8)	OR4A1P (1.8)	ENSG00000231721 (1.8)
MP:0004947	skin inflammation	0.05	>=0.20	UBA7 (3.3)	TNFRSF9 (3.0)	PTPRJ (2.8)	APOBR (2.6)	KCNJ2 (2.5)	PPP3R1 (2.5)	AMPD3 (2.3)	NFATC1 (2.2)	RABEP2 (2.1)	DUSP2 (2.1)
ENSG00000049246	PER3 PPI subnetwork	0.05	>=0.20	ERRFI1 (4.5)	DUSP8 (4.0)	LIN7C (2.9)	CAMTA1 (2.7)	ENSG00000233930 (2.6)	ATF1 (2.6)	FAM186A (2.3)	STIM2 (2.1)	SBF2 (2.1)	SULT1A2 (2.0)
MP:0002702	decreased circulating free fatty acid level	0.05	>=0.20	GPD1 (8.3)	A1CF (2.9)	ERRFI1 (2.3)	SULT1A2 (2.3)	ADM (2.2)	NUPR1 (2.1)	MOB2 (1.9)	PEPD (1.9)	CASZ1 (1.9)	CCDC101 (1.8)
GO:0072273	metanephric nephron morphogenesis	0.05	>=0.20	ENSG00000224514 (3.7)	RSPO3 (3.1)	ZNF827 (3.0)	BDNF-AS1 (2.7)	NOS1 (2.3)	LINC00343 (2.2)	ADRA2B (2.0)	C15orf27 (1.8)	ENSG00000249873 (1.8)	FBLN7 (1.8)
ENSG00000198373	WWP2 PPI subnetwork	0.05	>=0.20	ATXN2L (3.1)	CASZ1 (2.8)	ENSG00000231721 (2.4)	STIM2 (2.3)	NICN1 (2.2)	C15orf27 (2.1)	MEF2A (2.1)	KCNJ12 (1.9)	METTL7A (1.7)	UBE2H (1.7)
ENSG00000099250	NRP1 PPI subnetwork	0.05	>=0.20	GPR116 (5.1)	BDNF-AS1 (4.4)	TEK (3.2)	PDGFB (3.1)	UNC5B (2.9)	BDNF (2.9)	GLIS2 (2.8)	PRKG1 (2.7)	ENSG00000255496 (2.7)	TLL1 (2.6)
GO:0019955	cytokine binding	0.05	>=0.20	TNFRSF9 (3.1)	GPR116 (3.0)	CRIM1 (2.8)	MDFIC (2.7)	TEK (2.4)	OCA2 (2.2)	PDGFB (2.2)	NFATC2 (2.2)	PTPRJ (2.2)	ANKRD55 (2.1)
ENSG00000070759	TESK2 PPI subnetwork	0.05	>=0.20	LIMA1 (3.5)	PLEKHM1 (2.7)	TMEM127 (2.6)	PTPRJ (2.6)	GPR116 (2.3)	ACCN2 (2.3)	UNC5B (2.1)	AGAP3 (1.9)	ADCY9 (1.9)	ZNF827 (1.8)
MP:0005205	abnormal eye anterior chamber morphology	0.05	>=0.20	CRIM1 (3.6)	SORBS2 (2.4)	SLC12A2 (2.3)	ENSG00000232310 (2.1)	HOMER2 (2.0)	UNC5B (2.0)	TBC1D28 (2.0)	EBF3 (2.0)	VAMP3 (1.9)	GLIS2 (1.9)
ENSG00000183072	NKX2-5 PPI subnetwork	0.05	>=0.20	AMT (4.4)	GATA6 (4.2)	ENSG00000235997 (3.7)	CASZ1 (2.8)	C8orf83 (2.5)	ENSG00000249873 (2.5)	UNC5B (2.4)	PPP3R1 (2.2)	AGAP3 (2.0)	PLN (1.9)
GO:0051928	positive regulation of calcium ion transport	0.05	>=0.20	ABO (3.3)	ENSG00000250610 (2.5)	ENSG00000235997 (2.3)	COL5A3 (2.2)	ENSG00000232310 (2.2)	TBC1D28 (2.1)	C3orf27 (2.1)	SLC45A4 (2.1)	ADCY9 (2.0)	ENSG00000220161 (1.9)
GO:0002381	immunoglobulin production involved in immunoglobulin mediated immune response	0.05	>=0.20	MDFIC (3.5)	CBLB (3.4)	C6orf204 (3.2)	ENSG00000226386 (3.1)	NFATC1 (2.9)	ENSG00000233973 (2.6)	CARD11 (2.4)	AGGF1 (2.4)	HDAC7 (2.3)	NFATC2 (2.3)
MP:0004599	abnormal vertebral arch morphology	0.05	>=0.20	EBF3 (4.3)	TLL1 (4.3)	RSPO3 (3.3)	ADRA1D (3.2)	FOXP1 (3.1)	NFATC1 (2.9)	EBF1 (2.8)	NET1 (1.9)	PARD3 (1.7)	BRD7P3 (1.7)
ENSG00000096433	ITPR3 PPI subnetwork	0.05	>=0.20	BDNF (4.0)	ENSG00000255496 (3.7)	BDNF-AS1 (3.5)	TBC1D1 (3.1)	TLL1 (3.0)	FOXP1 (2.9)	C3orf54 (2.8)	DIP2C (2.8)	BSN (2.8)	STIM2 (2.6)
ENSG00000065135	GNAI3 PPI subnetwork	0.05	>=0.20	MOB2 (3.2)	CNRIP1 (2.6)	GPR116 (2.4)	ENSG00000233973 (2.4)	ANKRD50 (2.3)	RAPGEF6 (2.3)	GNAS (2.2)	MEF2A (2.2)	ENSG00000241956 (2.1)	AGAP3 (2.0)
GO:0016569	covalent chromatin modification	0.05	>=0.20	ARID1B (2.9)	ATF1 (2.9)	USP4 (2.6)	SH2B1 (2.6)	ATXN2L (2.5)	SMARCD1 (2.4)	CCDC101 (2.2)	DIP2B (2.1)	REST (2.1)	BRD7P3 (2.1)
ENSG00000099308	MAST3 PPI subnetwork	0.05	>=0.20	HOMER2 (3.7)	ADCY9 (3.2)	LPP (3.2)	C6orf204 (2.6)	CASZ1 (2.6)	NET1 (2.6)	SVIL (2.5)	ENSG00000226386 (2.5)	C15orf27 (2.5)	MEF2A (2.4)
ENSG00000119401	TRIM32 PPI subnetwork	0.05	>=0.20	NOTCH1 (2.9)	ARHGAP27 (2.8)	PALM2 (2.6)	SLC12A2 (2.2)	PARD3 (2.1)	ARID1B (1.9)	MST1R (1.8)	DIP2C (1.8)	NET1 (1.8)	UBE2H (1.7)
MP:0008725	enlarged heart atrium	0.05	>=0.20	GATA6 (4.4)	ENSG00000235997 (3.6)	PLN (3.2)	ENSG00000226386 (3.1)	KCNJ12 (2.8)	DIP2C (2.7)	ADM (2.4)	SOX7 (2.3)	ANKRD50 (2.3)	AGAP3 (2.2)
ENSG00000186951	PPARA PPI subnetwork	0.05	>=0.20	RNF123 (3.0)	ARID5B (2.7)	SVIL (2.5)	A1CF (2.5)	GPD1 (2.4)	SBF2 (2.3)	SGMS1 (2.2)	ENSG00000241956 (2.0)	C3orf27 (1.9)	TUBAL3 (1.9)
MP:0006301	abnormal mesenchyme morphology	0.05	>=0.20	ZNF827 (2.9)	ANKRD50 (2.9)	LPP (2.4)	VASN (2.1)	ARID5B (2.0)	COL5A3 (1.8)	ENSG00000228536 (1.8)	SVIL (1.8)	ENSG00000225399 (1.8)	ENSG00000241956 (1.8)
GO:0051348	negative regulation of transferase activity	0.05	>=0.20	MOB2 (3.3)	ADM (2.6)	ANKRD50 (2.6)	ERRFI1 (2.4)	FASTK (2.0)	ARID5B (1.8)	ENSG00000233973 (1.8)	EBF1 (1.8)	ENSG00000255496 (1.8)	CNRIP1 (1.8)
GO:0060541	respiratory system development	0.05	>=0.20	ENSG00000255496 (3.4)	ENSG00000235997 (3.3)	BDNF-AS1 (3.1)	GATA6 (3.0)	BDNF (2.4)	GLIS2 (2.4)	ARHGEF26 (2.3)	ENSG00000224514 (2.1)	KLF5 (2.0)	VASN (2.0)
MP:0004946	abnormal regulatory T cell physiology	0.05	>=0.20	TNFRSF9 (6.5)	FBLN7 (4.1)	DUSP2 (3.8)	ENSG00000237181 (3.7)	IL27 (3.7)	NFATC1 (3.5)	CBLB (3.1)	NFATC2 (2.8)	NOTCH1 (2.8)	C6orf204 (2.7)
MP:0002273	abnormal pulmonary alveolus epithelial cell morphology	0.05	>=0.20	SOX7 (2.5)	GPR116 (2.5)	MDFIC (2.5)	ZNF827 (2.4)	ENSG00000235997 (2.3)	ENSG00000233930 (2.3)	ADM (2.2)	ERRFI1 (2.1)	KCNJ2 (2.0)	PER3 (1.7)
ENSG00000177426	TGIF1 PPI subnetwork	0.05	>=0.20	C9orf82 (2.5)	REST (2.3)	PDGFB (2.1)	ENSG00000226386 (2.1)	C15orf39 (2.1)	STIM2 (2.1)	ARID1B (2.0)	RSPO3 (1.9)	POLR2B (1.9)	PARD3 (1.9)
ENSG00000136653	RASSF5 PPI subnetwork	0.05	>=0.20	MOB2 (3.2)	APOBR (3.2)	CPNE3 (3.0)	TCTA (3.0)	RHOA (3.0)	CARD11 (2.6)	MDFIC (2.6)	MEF2A (2.3)	BSN-AS2 (2.3)	PIEZO1 (2.2)

## Sheet: TE_1e-5
Table S9b. Results of DEPICT analysis for SNPs with P < 5e-08. Tissue/cell type enrichment analysis.
Terms with Nominal P > 0.05 were omitted.
						Top 10 genes in reconstituted set
MeSH term	Name	MeSH first level term	MeSH second level term	Nominal P	FDR	Tissue-specific expression Z score gene 1	Tissue-specific expression Z score gene 2	Tissue-specific expression Z score gene 3	Tissue-specific expression Z score gene 4	Tissue-specific expression Z score gene 5	Tissue-specific expression Z score gene 6	Tissue-specific expression Z score gene 7	Tissue-specific expression Z score gene 8	Tissue-specific expression Z score gene 9	Tissue-specific expression Z score gene 10
A10.690	Muscles	Tissues	Muscles	0.00532	>=0.20	ATP2A1 (5.1)	RNF123 (4.0)	NOS1 (3.7)	PLN (3.2)	PRKG1 (2.9)	FASTK (2.9)	ADCY9 (2.9)	KCNJ12 (2.8)	SVIL (2.7)	C12orf62 (2.4)
A05.360.319.679.690	Myometrium	Urogenital System	Genitalia	0.00638	>=0.20	RSPO3 (3.8)	TBC1D1 (3.5)	LPP (3.5)	PLN (3.1)	ENSG00000250610 (3.0)	SVIL (2.5)	ALDH1B1 (2.1)	MOB2 (1.9)	PRKG1 (1.8)	EBF1 (1.7)
A10.615.789	Serous Membrane	Tissues	Membranes	0.00673	>=0.20	ENSG00000249873 (2.3)	GPR116 (1.4)	TBC1D28 (1.2)	RSPO3 (1.2)	UBA7 (1.1)	SULT1A2 (1.0)	GLIS2 (1.0)	GATA6 (1.0)	NUPR1 (0.9)	SLC45A4 (0.9)
A09.371	Eye	Sense Organs	Eye	0.01	>=0.20	OCA2 (5.2)	ENSG00000241956 (4.9)	TPCN2 (2.9)	ENSG00000220161 (2.4)	ARID1B (2.1)	TMEM17 (1.6)	DIP2B (1.5)	SLC45A4 (1.4)	KLHDC8B (1.4)	ZNF827 (1.3)
A10.690.552.500	Muscle Skeletal	Tissues	Muscles	0.01	>=0.20	ATP2A1 (7.2)	RNF123 (5.6)	NOS1 (5.4)	KCNJ12 (4.2)	PLN (4.0)	FASTK (3.8)	ADCY9 (3.6)	PRKG1 (3.4)	GPD1 (3.3)	SVIL (3.3)
A10.690.552	Muscle Striated	Tissues	Muscles	0.01	>=0.20	ATP2A1 (7.2)	RNF123 (5.6)	NOS1 (5.4)	KCNJ12 (4.2)	PLN (4.0)	FASTK (3.8)	ADCY9 (3.6)	PRKG1 (3.4)	GPD1 (3.3)	SVIL (3.3)
A02.633.567.850	Quadriceps Muscle	Musculoskeletal System	Muscles	0.01	>=0.20	ATP2A1 (7.3)	RNF123 (5.8)	NOS1 (5.5)	KCNJ12 (4.2)	FASTK (4.1)	PLN (4.0)	ADCY9 (3.6)	GPD1 (3.5)	C12orf62 (3.3)	SVIL (3.3)
A07.231.114	Arteries	Cardiovascular System	Blood Vessels	0.02	>=0.20	LPP (1.9)	SMARCD1 (1.8)	SLC4A2 (1.7)	FOXP1 (1.7)	SVIL (1.6)	GATA6 (1.6)	PLN (1.5)	ENSG00000250610 (1.5)	MOB2 (1.5)	CRIM1 (1.4)
A10.165.114	Adipose Tissue	Tissues	Connective Tissue	0.02	>=0.20	GPD1 (4.5)	EBF3 (3.3)	EBF1 (3.1)	COL5A3 (3.0)	GPR116 (2.7)	ENSG00000225399 (2.6)	RSPO3 (2.3)	ENSG00000228536 (2.1)	PER3 (2.0)	ENSG00000259134 (2.0)
A03.556.500.760	Salivary Glands	Digestive System	Gastrointestinal Tract	0.02	>=0.20	LINC00475 (3.3)	TMEM129 (3.1)	RABEP2 (2.9)	CORO7 (2.7)	SH2B1 (2.7)	ZNF827 (2.6)	FAM186A (2.6)	CASZ1 (2.5)	TBC1D28 (2.4)	ENSG00000245857 (2.1)
A03.556.500.760.464	Parotid Gland	Digestive System	Gastrointestinal Tract	0.02	>=0.20	LINC00475 (3.5)	TMEM129 (3.0)	FAM186A (2.9)	RABEP2 (2.9)	CORO7 (2.9)	TBC1D28 (2.7)	SH2B1 (2.5)	ZNF827 (2.5)	ADRA1D (2.4)	ENSG00000245857 (2.3)
A10.165.114.830.750	Subcutaneous Fat	Tissues	Connective Tissue	0.02	>=0.20	GPD1 (4.9)	EBF3 (3.6)	EBF1 (3.3)	COL5A3 (3.2)	GPR116 (2.9)	ENSG00000225399 (2.7)	PER3 (2.5)	RSPO3 (2.3)	ENSG00000228536 (2.2)	ENSG00000259134 (2.2)
A10.165.114.830	Adipose Tissue White	Tissues	Connective Tissue	0.02	>=0.20	GPD1 (4.9)	EBF3 (3.6)	EBF1 (3.3)	COL5A3 (3.2)	GPR116 (2.9)	ENSG00000225399 (2.7)	PER3 (2.5)	RSPO3 (2.3)	ENSG00000228536 (2.2)	ENSG00000259134 (2.2)
A11.329.629	Osteoblasts	Cells	Connective Tissue Cells	0.02	>=0.20	UNC5B (4.8)	TMEM17 (3.3)	ENSG00000225399 (3.1)	LIN7C (2.9)	EBF3 (2.6)	ENSG00000204685 (2.4)	GLIS2 (2.4)	BDNF (2.4)	RSPO3 (2.3)	FBLN7 (2.3)
A02.835.583.443	Joint Capsule	Musculoskeletal System	Skeleton	0.03	>=0.20	EBF3 (2.9)	RSPO3 (2.7)	VASN (2.2)	ARID5B (2.2)	FBLN7 (2.1)	NUPR1 (1.9)	LARGE (1.8)	SBF2 (1.8)	ADM (1.7)	VAMP3 (1.7)
A02.835.583.443.800	Synovial Membrane	Musculoskeletal System	Skeleton	0.03	>=0.20	EBF3 (2.9)	RSPO3 (2.7)	VASN (2.2)	ARID5B (2.2)	FBLN7 (2.1)	NUPR1 (1.9)	LARGE (1.8)	SBF2 (1.8)	ADM (1.7)	VAMP3 (1.7)
A02.835.583	Joints	Musculoskeletal System	Skeleton	0.03	>=0.20	EBF3 (2.9)	RSPO3 (2.7)	VASN (2.2)	ARID5B (2.2)	FBLN7 (2.1)	NUPR1 (1.9)	LARGE (1.8)	SBF2 (1.8)	ADM (1.7)	VAMP3 (1.7)
A07.541	Heart	Cardiovascular System	Heart	0.03	>=0.20	ENSG00000235997 (7.3)	PLN (4.4)	CNGB3 (3.4)	LARGE (3.3)	MEF2A (3.1)	TEK (2.6)	C12orf62 (2.6)	GPR116 (2.5)	ENSG00000259134 (2.5)	PRKG1 (2.5)
A02.165	Cartilage	Musculoskeletal System	Cartilage	0.03	>=0.20	ENSG00000228536 (5.3)	FBLN7 (4.5)	LPP (3.2)	AMPD3 (3.1)	VASN (2.9)	COL5A3 (2.7)	TBC1D28 (2.7)	SBF2 (2.5)	NFATC2 (2.4)	PINX1 (2.2)
A10.165.114.830.500	Abdominal Fat	Tissues	Connective Tissue	0.03	>=0.20	GPD1 (5.3)	COL5A3 (3.7)	EBF3 (3.4)	EBF1 (3.3)	GPR116 (2.9)	ENSG00000225399 (2.5)	PER3 (2.5)	ENSG00000228536 (2.4)	ENSG00000259134 (2.4)	RSPO3 (2.4)
A10.165.114.830.500.750	Subcutaneous Fat Abdominal	Tissues	Connective Tissue	0.03	>=0.20	GPD1 (5.3)	COL5A3 (3.7)	EBF3 (3.4)	EBF1 (3.3)	GPR116 (2.9)	ENSG00000225399 (2.5)	PER3 (2.5)	ENSG00000228536 (2.4)	ENSG00000259134 (2.4)	RSPO3 (2.4)
A07.541.358.100	Atrial Appendage	Cardiovascular System	Heart	0.03	>=0.20	ENSG00000232310 (7.6)	PLN (4.6)	ENSG00000259134 (3.6)	MEF2A (3.2)	CAMTA1 (3.0)	PRKG1 (2.9)	PARK7 (2.8)	ANAPC13 (2.8)	LARGE (2.6)	C3orf27 (2.5)
A07.541.560	Heart Ventricles	Cardiovascular System	Heart	0.03	>=0.20	ENSG00000235997 (8.4)	PLN (4.7)	CNGB3 (3.9)	LARGE (3.7)	MEF2A (3.2)	C12orf62 (3.0)	TEK (2.8)	GPR116 (2.7)	ADCY9 (2.6)	ENSG00000259134 (2.6)
A11.329.830	Stromal Cells	Cells	Connective Tissue Cells	0.04	>=0.20	ENSG00000255496 (5.5)	BDNF-AS1 (4.6)	ENSG00000204685 (3.7)	BDNF (3.3)	ENSG00000245857 (2.9)	ALDH1B1 (2.6)	ADRA1D (2.6)	VASN (2.6)	CBLB (2.0)	PLAA (1.9)
A07.541.358	Heart Atria	Cardiovascular System	Heart	0.04	>=0.20	ENSG00000232310 (7.4)	PLN (4.6)	ENSG00000259134 (3.4)	MEF2A (3.1)	CAMTA1 (2.9)	PRKG1 (2.8)	ANAPC13 (2.6)	PARK7 (2.5)	LARGE (2.5)	SVIL (2.4)
A11.872.580	Mesenchymal Stem Cells	Cells	Stem Cells	0.04	>=0.20	ENSG00000225399 (3.5)	EBF3 (3.0)	BDNF (2.7)	VASN (2.5)	ENSG00000204685 (2.5)	ENSG00000241956 (2.3)	CBLB (2.3)	ANAPC13 (2.1)	GNAS-AS1 (1.9)	GLIS2 (1.9)
A11.329.114	Adipocytes	Cells	Connective Tissue Cells	0.05	>=0.20	ENSG00000228536 (4.4)	ENSG00000225399 (3.3)	EBF3 (3.2)	GPD1 (3.2)	MDFIC (2.7)	EBF1 (2.6)	COL5A3 (2.5)	ENSG00000204685 (2.3)	ENSG00000245937 (2.2)	KLHDC8B (2.1)
A07.231	Blood Vessels	Cardiovascular System	Blood Vessels	0.05	>=0.20	PDGFB (2.6)	TEK (2.4)	ANKRD50 (2.0)	SMARCD1 (1.8)	SLC4A2 (1.7)	CRIM1 (1.6)	ANKRD55 (1.6)	VAMP3 (1.6)	PIEZO1 (1.5)	SOX7 (1.5)

## Sheet: Gene prioritiation_1e-5
TableS9c. Results of DEPICT analysis for SNPs with P < 1e-05. Gene prioritization.
Red color depicts genes prioritized with FDR < 0.05.
SNP	Chromosome and position	Number of genes in a locus	GWAS P	Gene symbol	Ensembl gene ID	Gene closest to lead SNP, yes/no	Nominal P	FDR
rs10256948	chr7:150754297-150841523	3	8.37e-06	SLC4A2	ENSG00000164889	no	4.55e-05	<=0.01
rs10761604	chr10:63661059-63856703	1	1.04e-06	ARID5B	ENSG00000150347	yes	5.06e-05	<=0.01
rs11121615	chr1:10696661-10856707	1	2.95e-76	CASZ1	ENSG00000130940	yes	2.74e-05	<=0.01
rs117803933	chr9:139388896-139440314	1	3.48e-06	NOTCH1	ENSG00000148400	yes	7.37e-05	<=0.01
rs11923661	chr3:71003844-71633140	1	3.54e-06	FOXP1	ENSG00000114861	no	0.000929	<=0.01
rs12614374	chr2:36583069-36778278	1	1.41e-07	CRIM1	ENSG00000150938	yes	0.00082	<=0.01
rs13076750	chr3:187871072-188608460	1	7.87e-06	LPP	ENSG00000145012	yes	2.56e-05	<=0.01
rs143382777	chr6:118781935-119031238	3	7.29e-07	BRD7P3	ENSG00000169075	no	4.28e-05	<=0.01
rs145875564	chr18:77155772-77289325	1	4.93e-06	NFATC1	ENSG00000131196	yes	0.000549	<=0.01
rs148383796	chr3:49209044-49967606	20	2.12e-06	DAG1	ENSG00000173402	no	6.51e-06	<=0.01
rs148383796	chr3:49209044-49967606	20	2.12e-06	C3orf54	ENSG00000185614	yes	0.000116	<=0.01
rs1608165	chr4:57774042-57931769	4	3.08e-06	REST	ENSG00000084093	no	0.000396	<=0.01
rs17338413	chr15:75491233-75504510	1	3.01e-06	C15orf39	ENSG00000167173	yes	0.000466	<=0.01
rs17559301	chr7:129470572-129592789	1	2.69e-06	UBE2H	ENSG00000186591	yes	0.00068	<=0.01
rs2911463	chr16:88781746-88851372	1	2.08e-34	PIEZO1	ENSG00000103335	yes	0.000757	<=0.01
rs2989404	chr10:29746267-30025710	1	8.59e-06	SVIL	ENSG00000197321	yes	1.91e-06	<=0.01
rs2995921	chr4:37892708-38140796	1	2.03e-06	TBC1D1	ENSG00000065882	yes	0.000955	<=0.01
rs495664	chr16:4364762-4466639	4	9.59e-06	GLIS2	ENSG00000126603	no	1.24e-05	<=0.01
rs495664	chr16:4364762-4466639	4	9.59e-06	VASN	ENSG00000168140	no	0.000297	<=0.01
rs56389811	chr12:48176505-48226915	1	9.21e-11	HDAC7	ENSG00000061273	yes	0.000253	<=0.01
rs62036658	chr16:28477983-28950667	12	2.65e-08	SH2B1	ENSG00000178188	no	2.86e-05	<=0.01
rs62036658	chr16:28477983-28950667	12	2.65e-08	ATXN2L	ENSG00000168488	no	0.000783	<=0.01
rs6415905	chr10:72972327-73062621	1	1.97e-06	UNC5B	ENSG00000107731	no	0.000528	<=0.01
rs6598252	chr15:100017370-100256671	1	4.98e-06	MEF2A	ENSG00000068305	yes	1.66e-05	<=0.01
rs6993121	chr8:10581278-10704011	3	1.08e-07	SOX7	ENSG00000171056	yes	0.00071	<=0.01
rs73190034	chr3:105374305-105588396	1	4.37e-06	CBLB	ENSG00000114423	yes	0.00039	<=0.01
rs74474878	chr4:125585207-125633887	1	9.58e-07	ANKRD50	ENSG00000151458	yes	8.24e-05	<=0.01
rs7679276	chr4:146678779-146859787	1	2.85e-06	ZNF827	ENSG00000151612	yes	0.000278	<=0.01
rs864899;rs7308356	chr12:50451331-51326300	12	3.2e-08	LIMA1	ENSG00000050405	no	0.000267	<=0.01
rs875309	chr18:19749404-19782491	1	1.37e-06	GATA6	ENSG00000141448	yes	0.000959	<=0.01
rs10827415	chr10:34398488-35105314	2	9.36e-06	PARD3	ENSG00000148498	yes	0.00668	<0.05
rs113965662	chr1:6845384-8086368	7	4.44e-06	ERRFI1	ENSG00000116285	no	0.00192	<0.05
rs114903602	chr17:43471275-43568146	2	5.33e-06	PLEKHM1	ENSG00000225190	no	0.00331	<0.05
rs114903602	chr17:43471275-43568146	2	5.33e-06	ARHGAP27	ENSG00000159314	yes	0.00551	<0.05
rs117694379	chr10:52065346-54058110	3	2.86e-06	SGMS1	ENSG00000198964	yes	0.00533	<0.05
rs143382777	chr6:118781935-119031238	3	7.29e-07	C6orf204	ENSG00000111860	yes	0.00224	<0.05
rs148330780	chr16:4012657-4166186	1	4.51e-06	ADCY9	ENSG00000162104	yes	0.00455	<0.05
rs148383796	chr3:49209044-49967606	20	2.12e-06	KLHDC8B	ENSG00000185909	no	0.00528	<0.05
rs1608165	chr4:57774042-57931769	4	3.08e-06	RP11-738E22.2	ENSG00000250610	yes	0.00437	<0.05
rs2083714;rs11042524	chr11:9800214-10529126	3	3.07e-09	SBF2	ENSG00000133812	yes	0.00191	<0.05
rs28558138	chr4:26859300-27027003	1	3.11e-23	STIM2	ENSG00000109689	yes	0.00467	<0.05
rs41286076	chr13:73629114-73651676	1	9.12e-08	KLF5	ENSG00000102554	yes	0.00862	<0.05
rs4923457	chr11:27387508-27899195	5	6.3e-06	BDNF-AS1	ENSG00000245573	no	0.00258	<0.05
rs62036658	chr16:28477983-28950667	12	2.65e-08	ATP2A1	ENSG00000196296	no	0.00697	<0.05
rs67439980	chr6:157099063-157530401	1	2.44e-07	ARID1B	ENSG00000049618	yes	0.00492	<0.05
rs864899;rs7308356	chr12:50451331-51326300	12	3.2e-08	DIP2B	ENSG00000066084	no	0.00329	<0.05
rs9491696	chr6:127439749-127518910	1	9.34e-08	RSPO3	ENSG00000146374	yes	0.00419	<0.05
rs10827415	chr10:34398488-35105314	2	9.36e-06	PARD3-AS1	ENSG00000226386	no	0.02	<0.20
rs10992252	chr9:94903580-94921890	1	3.46e-06	LINC00475	ENSG00000225511	yes	0.06	<0.20
rs11135046	chr5:158122924-158526788	1	3.06e-19	EBF1	ENSG00000164330	yes	0.02	<0.20
rs117694379	chr10:52065346-54058110	3	2.86e-06	PRKG1	ENSG00000185532	no	0.01	<0.20
rs12310281	chr12:83080659-83528649	1	1.06e-06	TMTC2	ENSG00000179104	yes	0.01	<0.20
rs12625547	chr20:50003494-50179339	1	1.33e-12	NFATC2	ENSG00000101096	yes	0.03	<0.20
rs13058589	chr22:39619364-39640756	1	5.2e-07	PDGFB	ENSG00000100311	yes	0.03	<0.20
rs143382777	chr6:118781935-119031238	3	7.29e-07	PLN	ENSG00000198523	no	0.03	<0.20
rs143656906	chr2:96472866-97039583	10	8.87e-06	TMEM127	ENSG00000135956	no	0.05	<0.20
rs1441249	chr8:87497059-87755903	2	7.72e-08	CPNE3	ENSG00000085719	no	0.02	<0.20
rs148383796	chr3:49209044-49967606	20	2.12e-06	MST1R	ENSG00000164078	no	0.03	<0.20
rs148383796	chr3:49209044-49967606	20	2.12e-06	USP4	ENSG00000114316	no	0.05	<0.20
rs1910030	chr5:130759614-131132756	2	7.28e-06	FNIP1	ENSG00000217128	no	0.02	<0.20
rs236530	chr17:68164814-68176160	1	9.85e-14	KCNJ2	ENSG00000123700	yes	0.02	<0.20
rs251393	chr5:127276118-127525380	2	5.53e-20	SLC12A2	ENSG00000064651	yes	0.05	<0.20
rs4366023	chr7:114562209-114659256	1	1.03e-06	MDFIC	ENSG00000135272	yes	0.03	<0.20
rs4923457	chr11:27387508-27899195	5	6.3e-06	LGR4	ENSG00000205213	no	0.02	<0.20
rs4923457	chr11:27387508-27899195	5	6.3e-06	AC103796.1	ENSG00000255496	no	0.03	<0.20
rs62036658	chr16:28477983-28950667	12	2.65e-08	APOBR	ENSG00000184730	no	0.04	<0.20
rs62401797	chr6:46820249-46922680	1	3.51e-06	GPR116	ENSG00000069122	yes	0.02	<0.20
rs76440533	chr4:166794410-167025047	1	1.13e-07	TLL1	ENSG00000038295	yes	0.05	<0.20
rs7951820	chr11:1411129-1620414	4	1.79e-07	MOB2	ENSG00000182208	no	0.03	<0.20
rs864899;rs7308356	chr12:50451331-51326300	12	3.2e-08	SMARCD1	ENSG00000066117	no	0.02	<0.20
rs10114334	chr9:8314246-10612723	1	9.95e-08	PTPRD	ENSG00000153707	yes	0.31	>0.20
rs10196933	chr2:112895962-113012713	2	6.43e-07	FBLN7	ENSG00000144152	yes	0.07	>0.20
rs10196933	chr2:112895962-113012713	2	6.43e-07	ZC3H8	ENSG00000144161	no	0.91	>0.20
rs10251389	chr7:130626519-130794935	1	1.14e-06	LINC-PINT	ENSG00000231721	no	0.9	>0.20
rs10256948	chr7:150754297-150841523	3	8.37e-06	FASTK	ENSG00000164896	no	0.07	>0.20
rs10256948	chr7:150754297-150841523	3	8.37e-06	AGAP3	ENSG00000133612	yes	0.16	>0.20
rs1137588	chr9:112403068-112713755	1	1.16e-06	PALM2	ENSG00000243444	no	0.26	>0.20
rs113965662	chr1:6845384-8086368	7	4.44e-06	PER3	ENSG00000049246	no	0.07	>0.20
rs113965662	chr1:6845384-8086368	7	4.44e-06	VAMP3	ENSG00000049245	no	0.18	>0.20
rs113965662	chr1:6845384-8086368	7	4.44e-06	CAMTA1	ENSG00000171735	no	0.21	>0.20
rs113965662	chr1:6845384-8086368	7	4.44e-06	TNFRSF9	ENSG00000049249	yes	0.38	>0.20
rs113965662	chr1:6845384-8086368	7	4.44e-06	UTS2	ENSG00000049247	no	0.75	>0.20
rs113965662	chr1:6845384-8086368	7	4.44e-06	PARK7	ENSG00000116288	no	0.95	>0.20
rs114733448	chr4:1694527-1746898	3	1.31e-06	TMEM129	ENSG00000168936	no	0.75	>0.20
rs114733448	chr4:1694527-1746898	3	1.31e-06	SLBP	ENSG00000163950	no	0.82	>0.20
rs114733448	chr4:1694527-1746898	3	1.31e-06	TACC3	ENSG00000013810	yes	0.99	>0.20
rs11634067	chr15:59930261-59981733	2	9.95e-06	BNIP2	ENSG00000140299	no	0.3	>0.20
rs11634067	chr15:59930261-59981733	2	9.95e-06	GTF2A2	ENSG00000140307	yes	0.97	>0.20
rs11728719	chr4:186506598-186877806	1	4.55e-07	SORBS2	ENSG00000154556	yes	0.26	>0.20
rs117694379	chr10:52065346-54058110	3	2.86e-06	A1CF	ENSG00000148584	no	0.68	>0.20
rs12548000	chr8:142217265-142318404	1	1.5e-07	SLC45A4	ENSG00000022567	yes	0.09	>0.20
rs142347217	chr12:127354036-127359236	1	5.8e-06	LINC02372	ENSG00000249873	yes	0.44	>0.20
rs143656906	chr2:96472866-97039583	10	8.87e-06	DUSP2	ENSG00000158050	no	0.07	>0.20
rs143656906	chr2:96472866-97039583	10	8.87e-06	SNRNP200	ENSG00000144028	no	0.37	>0.20
rs143656906	chr2:96472866-97039583	10	8.87e-06	ITPRIPL1	ENSG00000198885	no	0.39	>0.20
rs143656906	chr2:96472866-97039583	10	8.87e-06	ADRA2B	ENSG00000222040	yes	0.67	>0.20
rs143656906	chr2:96472866-97039583	10	8.87e-06	STARD7-AS1	ENSG00000204685	no	0.86	>0.20
rs143656906	chr2:96472866-97039583	10	8.87e-06	STARD7	ENSG00000084090	no	0.91	>0.20
rs143656906	chr2:96472866-97039583	10	8.87e-06	CIAO1	ENSG00000144021	no	0.96	>0.20
rs143656906	chr2:96472866-97039583	10	8.87e-06	NCAPH	ENSG00000121152	no	0.99	>0.20
rs143656906	chr2:96472866-97039583	10	8.87e-06	LINC00342	ENSG00000232931	no	1	>0.20
rs1441249	chr8:87497059-87755903	2	7.72e-08	CNGB3	ENSG00000170289	no	0.83	>0.20
rs144733769	chr12:117636114-117889975	1	1.37e-06	NOS1	ENSG00000089250	yes	0.37	>0.20
rs148383796	chr3:49209044-49967606	20	2.12e-06	UBA7	ENSG00000182179	no	0.16	>0.20
rs148383796	chr3:49209044-49967606	20	2.12e-06	RHOA	ENSG00000067560	no	0.17	>0.20
rs148383796	chr3:49209044-49967606	20	2.12e-06	BSN	ENSG00000164061	no	0.47	>0.20
rs148383796	chr3:49209044-49967606	20	2.12e-06	TCTA	ENSG00000145022	no	0.5	>0.20
rs148383796	chr3:49209044-49967606	20	2.12e-06	AC121247.1	ENSG00000225399	no	0.57	>0.20
rs148383796	chr3:49209044-49967606	20	2.12e-06	CAMKV	ENSG00000164076	no	0.59	>0.20
rs148383796	chr3:49209044-49967606	20	2.12e-06	MON1A	ENSG00000164077	no	0.75	>0.20
rs148383796	chr3:49209044-49967606	20	2.12e-06	RNF123	ENSG00000164068	no	0.79	>0.20
rs148383796	chr3:49209044-49967606	20	2.12e-06	C3orf62	ENSG00000188315	no	0.9	>0.20
rs148383796	chr3:49209044-49967606	20	2.12e-06	CCDC36	ENSG00000173421	no	0.9	>0.20
rs148383796	chr3:49209044-49967606	20	2.12e-06	BSN-AS2	ENSG00000226913	no	0.91	>0.20
rs148383796	chr3:49209044-49967606	20	2.12e-06	AMT	ENSG00000145020	no	0.95	>0.20
rs148383796	chr3:49209044-49967606	20	2.12e-06	NICN1	ENSG00000145029	no	0.96	>0.20
rs148383796	chr3:49209044-49967606	20	2.12e-06	APEH	ENSG00000164062	no	0.97	>0.20
rs148383796	chr3:49209044-49967606	20	2.12e-06	TRAIP	ENSG00000183763	no	0.97	>0.20
rs1549063	chr13:106359218-106414144	1	2.2e-09	LINC00343	ENSG00000226620	yes	0.97	>0.20
rs158669	chr5:55395507-55529186	1	6.14e-06	ANKRD55	ENSG00000164512	yes	0.9	>0.20
rs1608165	chr4:57774042-57931769	4	3.08e-06	C4orf14	ENSG00000084092	no	0.78	>0.20
rs1608165	chr4:57774042-57931769	4	3.08e-06	POLR2B	ENSG00000047315	no	0.96	>0.20
rs184981850	chr11:48002110-49920738	2	1.38e-06	PTPRJ	ENSG00000149177	no	0.08	>0.20
rs184981850	chr11:48002110-49920738	2	1.38e-06	OR4A1P	ENSG00000254408	yes	0.53	>0.20
rs1910030	chr5:130759614-131132756	2	7.28e-06	RAPGEF6	ENSG00000158987	yes	0.22	>0.20
rs2083714;rs11042524	chr11:9800214-10529126	3	3.07e-09	ADM	ENSG00000148926	no	0.34	>0.20
rs2083714;rs11042524	chr11:9800214-10529126	3	3.07e-09	AMPD3	ENSG00000133805	no	0.66	>0.20
rs243247	chr22:33561991-34318829	1	3.8e-06	LARGE	ENSG00000133424	yes	0.17	>0.20
rs247749	chr5:76325076-76361059	1	2.58e-08	AGGF1	ENSG00000164252	yes	0.72	>0.20
rs251393	chr5:127276118-127525380	2	5.53e-20	LINC01184	ENSG00000245937	no	0.87	>0.20
rs2621226	chr15:83509838-83654661	1	4.94e-06	HOMER2	ENSG00000103942	no	0.08	>0.20
rs2820464	chr1:219583023-219585283	1	1.45e-06	AL513283.1	ENSG00000228536	yes	0.67	>0.20
rs28627551	chr16:89284120-89302402	1	2.29e-06	AC009113.8	ENSG00000205014	yes	0.9	>0.20
rs2890817	chr9:38392661-38398658	1	5.63e-06	ALDH1B1	ENSG00000137124	yes	0.94	>0.20
rs3744316	chr17:70068474-70089622	1	1.59e-11	AC007461.1	ENSG00000226101	yes	0.57	>0.20
rs3745596	chr19:10070237-10121147	1	2.39e-06	COL5A3	ENSG00000080573	yes	0.22	>0.20
rs380401	chr3:153742190-153975616	2	4.43e-06	ARHGEF26	ENSG00000114790	no	0.77	>0.20
rs380401	chr3:153742190-153975616	2	4.43e-06	ARHGEF26-AS1	ENSG00000243069	yes	1	>0.20
rs3826904	chr19:33877855-34012799	1	9.31e-07	PEPD	ENSG00000124299	yes	0.99	>0.20
rs4003831	chr17:18314473-18547740	2	5.22e-06	LINC0207	ENSG00000220161	no	0.86	>0.20
rs4003831	chr17:18314473-18547740	2	5.22e-06	TBC1D28	ENSG00000189375	yes	0.98	>0.20
rs4288346	chr8:93895758-94029901	1	1.53e-06	C8orf83	ENSG00000205133	yes	0.67	>0.20
rs4395553	chr4:189060573-189068897	1	2.49e-06	TRIML1	ENSG00000184108	yes	0.6	>0.20
rs441647	chr20:13976015-16033842	1	7.72e-07	MACROD2	ENSG00000172264	no	0.99	>0.20
rs4561414	chr15:95976324-96051076	1	1.54e-06	LINC00924	ENSG00000259134	yes	0.91	>0.20
rs4751154	chr10:131633547-131762538	1	8.17e-06	EBF3	ENSG00000108001	yes	0.09	>0.20
rs4903715	chr14:78708734-80330762	1	9.92e-08	NRXN3	ENSG00000021645	yes	0.47	>0.20
rs4923457	chr11:27387508-27899195	5	6.3e-06	BDNF	ENSG00000176697	yes	0.08	>0.20
rs4923457	chr11:27387508-27899195	5	6.3e-06	LIN7C	ENSG00000148943	no	0.77	>0.20
rs495664	chr16:4364762-4466639	4	9.59e-06	CORO7	ENSG00000103426	no	0.44	>0.20
rs495664	chr16:4364762-4466639	4	9.59e-06	PAM16	ENSG00000217930	yes	0.47	>0.20
rs529565	chr9:136131053-136150617	1	1.67e-06	ABO	ENSG00000175164	yes	0.34	>0.20
rs56763759	chr7:2945775-3083579	1	4.12e-07	CARD11	ENSG00000198286	yes	0.5	>0.20
rs59693338	chr2:30569525-30575297	1	2.33e-09	LINC01936	ENSG00000235997	yes	0.16	>0.20
rs6062619	chr20:62681189-62703700	1	1.68e-11	TCEA2	ENSG00000171703	yes	0.85	>0.20
rs62036658	chr16:28477983-28950667	12	2.65e-08	NUPR1	ENSG00000176046	no	0.11	>0.20
rs62036658	chr16:28477983-28950667	12	2.65e-08	CLN3	ENSG00000188603	no	0.15	>0.20
rs62036658	chr16:28477983-28950667	12	2.65e-08	RABEP2	ENSG00000177548	no	0.53	>0.20
rs62036658	chr16:28477983-28950667	12	2.65e-08	CD19	ENSG00000177455	no	0.59	>0.20
rs62036658	chr16:28477983-28950667	12	2.65e-08	IL27	ENSG00000197272	no	0.62	>0.20
rs62036658	chr16:28477983-28950667	12	2.65e-08	CCDC101	ENSG00000176476	no	0.73	>0.20
rs62036658	chr16:28477983-28950667	12	2.65e-08	TUFM	ENSG00000178952	yes	0.75	>0.20
rs62036658	chr16:28477983-28950667	12	2.65e-08	SULT1A2	ENSG00000197165	no	0.96	>0.20
rs62179411	chr2:62727356-62739029	1	5.94e-07	TMEM17	ENSG00000186889	yes	0.99	>0.20
rs62389997	chr6:12583147-12585636	1	2.42e-06	LINC02530	ENSG00000234015	yes	0.17	>0.20
rs62390292	chr5:163723702-164598649	1	2.49e-06	AC109466.1	ENSG00000241956	yes	0.34	>0.20
rs639826	chr9:26840683-27230173	5	7.7e-06	TEK	ENSG00000120156	yes	0.09	>0.20
rs639826	chr9:26840683-27230173	5	7.7e-06	LRRC19	ENSG00000184434	no	0.16	>0.20
rs639826	chr9:26840683-27230173	5	7.7e-06	PLAA	ENSG00000137055	no	0.86	>0.20
rs639826	chr9:26840683-27230173	5	7.7e-06	C9orf82	ENSG00000120159	no	0.95	>0.20
rs639826	chr9:26840683-27230173	5	7.7e-06	IFT74	ENSG00000096872	no	1	>0.20
rs6424555	chr1:73771853-73820934	1	1.86e-06	LINC01360	ENSG00000233973	yes	0.31	>0.20
rs6546368	chr2:68358370-68547183	3	8.63e-27	PPP3R1	ENSG00000221823	yes	0.42	>0.20
rs6546368	chr2:68358370-68547183	3	8.63e-27	CNRIP1	ENSG00000119865	no	0.71	>0.20
rs6546368	chr2:68358370-68547183	3	8.63e-27	PNO1	ENSG00000115946	no	0.92	>0.20
rs6735541	chr2:15731302-15771225	1	1.31e-07	DDX1	ENSG00000079785	yes	0.95	>0.20
rs67694436	chr8:6693076-6742798	1	4.88e-06	GS1-24F4.2	ENSG00000245857	yes	0.97	>0.20
rs6993121	chr8:10581278-10704011	3	1.08e-07	AC011008.1	ENSG00000253695	no	0.77	>0.20
rs6993121	chr8:10581278-10704011	3	1.08e-07	PINX1	ENSG00000254093	no	0.87	>0.20
rs7094291	chr10:320130-735683	1	6.62e-06	DIP2C	ENSG00000151240	yes	0.36	>0.20
rs7133378	chr12:124247042-124499974	3	7.68e-06	CCDC92	ENSG00000119242	no	0.14	>0.20
rs7133378	chr12:124247042-124499974	3	7.68e-06	ZNF664	ENSG00000179195	yes	0.6	>0.20
rs7133378	chr12:124247042-124499974	3	7.68e-06	DNAH10	ENSG00000197653	no	0.63	>0.20
rs7273371	chr20:4201329-4229721	1	8.43e-07	ADRA1D	ENSG00000171873	yes	0.12	>0.20
rs73237092	chr4:47487305-47595503	1	1.46e-06	ATP10D	ENSG00000145246	yes	0.25	>0.20
rs74475096	chr15:76352178-76521462	1	9.97e-06	C15orf27	ENSG00000169758	yes	0.46	>0.20
rs7469817	chr9:118650448-118687486	1	2.36e-10	LINC00474	ENSG00000204148	yes	0.72	>0.20
rs75522736	chr6:134846463-134980974	1	3.71e-08	AL078590.3	ENSG00000232310	no	0.95	>0.20
rs76602912	chr20:57393974-57486247	2	6.1e-08	GNAS	ENSG00000087460	no	0.15	>0.20
rs76602912	chr20:57393974-57486247	2	6.1e-08	GNAS-AS1	ENSG00000235590	yes	0.82	>0.20
rs79071800	chr15:28000021-28344504	1	7.16e-06	OCA2	ENSG00000104044	yes	0.97	>0.20
rs79284254	chr11:68816350-68858072	1	9.56e-06	TPCN2	ENSG00000162341	yes	0.72	>0.20
rs7951820	chr11:1411129-1620414	4	1.79e-07	DUSP8	ENSG00000184545	no	0.11	>0.20
rs7951820	chr11:1411129-1620414	4	1.79e-07	KRTAP5-AS1	ENSG00000233930	yes	0.31	>0.20
rs7951820	chr11:1411129-1620414	4	1.79e-07	BRSK2	ENSG00000174672	no	0.8	>0.20
rs79831949	chr3:13692196-13788132	1	7.66e-06	LINC00620	ENSG00000224514	yes	0.73	>0.20
rs79945076	chr2:58654934-59290901	1	1.46e-07	LINC01122	ENSG00000233723	yes	0.99	>0.20
rs80135922	chr11:128396037-128400284	1	4.02e-06	AP003397.1	ENSG00000254588	yes	0.91	>0.20
rs8078135	chr17:21279699-21320404	1	5.64e-07	KCNJ12	ENSG00000184185	yes	0.7	>0.20
rs8100166	chr19:53379425-53393592	1	6.87e-06	ZNF320	ENSG00000182986	yes	0.4	>0.20
rs864899;rs7308356	chr12:50451331-51326300	12	3.2e-08	CERS5	ENSG00000139624	yes	0.33	>0.20
rs864899;rs7308356	chr12:50451331-51326300	12	3.2e-08	TMPRSS12	ENSG00000186452	yes	0.34	>0.20
rs864899;rs7308356	chr12:50451331-51326300	12	3.2e-08	ATF1	ENSG00000123268	no	0.45	>0.20
rs864899;rs7308356	chr12:50451331-51326300	12	3.2e-08	FAM186A	ENSG00000185958	no	0.58	>0.20
rs864899;rs7308356	chr12:50451331-51326300	12	3.2e-08	C12orf62	ENSG00000178449	no	0.58	>0.20
rs864899;rs7308356	chr12:50451331-51326300	12	3.2e-08	LARP4	ENSG00000161813	no	0.66	>0.20
rs864899;rs7308356	chr12:50451331-51326300	12	3.2e-08	METTL7A	ENSG00000185432	no	0.71	>0.20
rs864899;rs7308356	chr12:50451331-51326300	12	3.2e-08	GPD1	ENSG00000167588	no	0.87	>0.20
rs864899;rs7308356	chr12:50451331-51326300	12	3.2e-08	ACCN2	ENSG00000110881	no	0.9	>0.20
rs9423433	chr10:5435061-5500426	2	9.93e-06	NET1	ENSG00000173848	no	0.06	>0.20
rs9423433	chr10:5435061-5500426	2	9.93e-06	TUBAL3	ENSG00000178462	no	0.31	>0.20
rs9719461	chr7:588834-767287	2	2.63e-08	AC147651.4	ENSG00000237181	yes	0.35	>0.20
rs9719461	chr7:588834-767287	2	2.63e-08	PRKAR1B	ENSG00000188191	no	0.62	>0.20
rs9842113	chr3:134196548-134293859	2	9.47e-06	ANAPC13	ENSG00000129055	no	0.81	>0.20
rs9842113	chr3:134196548-134293859	2	9.47e-06	CEP63	ENSG00000182923	yes	0.96	>0.20
rs9880192	chr3:128290843-128294929	1	1.76e-12	C3orf27	ENSG00000198685	yes	0.46	>0.20
rs9918917	chr8:9757574-9762876	1	3.4e-06	LINC00599	ENSG00000253230	yes	0.92	>0.20
