# Supplementary material for: Varicose veins of lower extremities: Insights from the first large-scale genetic study
Source: PLoS Genet. 2019 Apr 18;15(4):e1008110. doi: 10.1371/journal.pgen.1008110 (PMC6490943; doi:10.1371/journal.pgen.1008110)
Supplement: S10 Table — (XLS) [file pgen.1008110.s016.xls]

## Sheet: Traits in GWAS-MAP
Table S10. Description of traits included in the GWAS-MAP database.
Description of dataset/source see in Supplemental Methods (Section 6).
Dataset/source	Trait name	Trait id in the GWAS-MAP database	Total sample size	Variance of the trait	Number of unified SNPs	Number of genome-wide significant SNPs
The Neale Lab	Leg fat percentage (left)	23115	331278	0.386667	10355842	22849
The Neale Lab	Trunk fat mass	23128	331093	1.00258	10355842	29974
The Neale Lab	Whole body fat mass	23100	330762	0.939605	10355842	29491
The Neale Lab	Leg fat percentage (right)	23111	331296	0.396681	10355842	23521
The Neale Lab	Body fat percentage	23099	331117	0.580877	10355842	24636
The Neale Lab	Qualifications: College or University degree	6138_1	334070	0.219222	10355842	15015
The Neale Lab	Leg fat mass (left)	23116	331275	0.617735	10355842	30569
The Neale Lab	Arm fat percentage (left)	23123	331198	0.566293	10355842	24590
The Neale Lab	Leg fat mass (right)	23112	331293	0.632342	10355842	30505
The Neale Lab	Arm fat percentage (right)	23119	331249	0.571961	10355842	24042
The Neale Lab	Arm fat mass (left)	23124	331164	0.949777	10355842	28853
Varicose-related traits_our study	Body mass index (the Neale Lab data)	BMI	336107	0.991567	10356134	35086
The Neale Lab	Body mass index (BMI)	21001	336107	0.981797	10355842	35085
The Neale Lab	Arm fat mass (right)	23120	331226	0.949079	10355842	29083
The Neale Lab	Trunk fat percentage	23127	331113	0.835089	10355842	22871
The Neale Lab	Waist circumference	48	336639	0.788383	10355842	20228
The Neale Lab	Weight	21002	336227	0.766319	10355842	44159
The Neale Lab	Overall health rating	2178	336020	0.528989	10355842	4457
The Neale Lab	Impedance of arm (right)	23109	331279	0.489166	10355842	40300
The Neale Lab	Impedance of leg (left)	23108	331296	0.822052	10355842	42585
The Neale Lab	Impedance of leg (right)	23107	331301	0.809659	10355842	42430
CAD_traits	educational attainment	EA	293723	1	7934895	4951
The Neale Lab	Hip circumference	49	336601	0.98504	10355842	30388
The Neale Lab	Impedance of arm (left)	23110	331292	0.493256	10355842	39516
The Neale Lab	Leg predicted mass (left)	23118	331253	0.422879	10355842	50661
The Neale Lab	Basal metabolic rate	23105	331307	0.434901	10355842	56618
The Neale Lab	Arm predicted mass (left)	23126	331146	0.396689	10355842	49792
The Neale Lab	Leg fat-free mass (left)	23117	331258	0.42875	10355842	51063
The Neale Lab	Impedance of whole body	23106	331284	0.574943	10355842	49992
The Neale Lab	Arm fat-free mass (left)	23125	331159	0.39953	10355842	50066
The Neale Lab	Leg fat-free mass (right)	23113	331285	0.428446	10355842	51223
The Neale Lab	Leg predicted mass (right)	23114	331285	0.422958	10355842	51081
The Neale Lab	Arm fat-free mass (right)	23121	331221	0.383787	10355842	51234
The Neale Lab	Whole body water mass	23102	331315	0.396534	10355842	61710
The Neale Lab	Arm predicted mass (right)	23122	331216	0.381058	10355842	51744
The Neale Lab	Whole body fat-free mass	23101	331291	0.395316	10355842	62313
The Neale Lab	Morning/evening person (chronotype)	1180	301143	0.869694	10355842	7925
The Neale Lab	Trunk predicted mass	23130	330995	0.389606	10355842	64679
The Neale Lab	Trunk fat-free mass	23129	331030	0.392041	10355842	64701
The Neale Lab	Qualifications: A levels/AS levels or equivalent	6138_2	334070	0.201365	10355842	3478
The Neale Lab	Usual walking pace	924	335349	0.373687	10355842	1199
The Neale Lab	Qualifications: None of the above	6138_100	334070	0.144077	10355842	4327
The Neale Lab	Hand grip strength (left)	46	335821	0.521254	10355842	9206
The Neale Lab	Forced expiratory volume in 1-second (FEV1)	3063	307638	0.673306	10355842	18877
The Neale Lab	Time spent watching television (TV)	1070	319740	0.565118	10355842	2972
The Neale Lab	Hand grip strength (right)	47	335842	0.523252	10355842	9203
The Neale Lab	Vascular/heart problems diagnosed by doctor: None of the above	6150_100	336683	0.209523	10355842	12928
The Neale Lab	Diastolic blood pressure, automated reading	4079	317756	0.973953	10355842	16683
The Neale Lab	Forced vital capacity (FVC)	3062	307638	0.605076	10355842	26538
The Neale Lab	Vascular/heart problems diagnosed by doctor: High blood pressure	6150_4	336683	0.198701	10355842	14549
The Neale Lab	Past tobacco smoking	1249	310749	1.57605	10355842	3460
The Neale Lab	Number of self-reported non-cancer illnesses	135	337159	0.686522	10355842	2117
The Neale Lab	Non-cancer illness code, self-reported: hypertension	20002_1065	337159	0.193744	10355842	13836
The Neale Lab	Forced vital capacity (FVC), Best measure	20151	255492	0.60571	10355842	22356
The Neale Lab	Forced expiratory volume in 1-second (FEV1), Best measure	20150	255492	0.675737	10355842	16905
The Neale Lab	Mean time to correctly identify matches	20023	335139	0.976723	10355842	1842
The Neale Lab	Number of treatments/medications taken	137	337159	0.647509	10355842	2692
The Neale Lab	Nap during day	1190	337074	0.353519	10355842	4353
The Neale Lab	Time spent using computer	1080	261987	0.612566	10355842	1612
The Neale Lab	Systolic blood pressure, automated reading	4080	317754	0.972401	10355842	14790
The Neale Lab	Ever smoked	20160	336067	0.240386	10355842	3089
The Neale Lab	Sleeplessness / insomnia	1200	336965	0.516739	10355842	1010
The Neale Lab	Comparative height size at age 10	1697	332021	0.461924	10355842	59810
The Neale Lab	Standing height	50	336474	0.507244	10355842	144714
The Neale Lab	Sodium in urine	30530	326831	0.924755	10355842	1491
The Neale Lab	Snoring	1210	314449	0.227667	10355842	983
The Neale Lab	Age at first live birth	2754	123846	0.969948	10355842	508
The Neale Lab	Creatinine (enzymatic) in urine	30510	327525	0.876825	10355842	870
The Neale Lab	Age when periods started (menarche)	2714	176008	0.54609	10355842	11672
CAD_traits	body mass index	BMI	322154	1	2476579	1798
The Neale Lab	Getting up in morning	1170	336501	0.592567	10355842	5682
The Neale Lab	Fluid intelligence score	20016	108818	4.4591	10355842	2776
The Neale Lab	Mood swings	1920	329428	0.250217	10355842	3960
The Neale Lab	Neuroticism score	20127	274108	10.481	10355842	8596
The Neale Lab	Fed-up feelings	1960	330549	0.243525	10355842	4623
The Neale Lab	Long-standing illness, disability or infirmity	2188	329663	0.221355	10355842	2391
The Neale Lab	Alcohol usually taken with meals	1618	172454	0.209669	10355842	534
The Neale Lab	Medication for pain relief, constipation, heartburn: None of the above	6154_100	333581	0.249578	10355842	4914
The Neale Lab	Alcohol intake frequency.	1558	336965	2.15196	10355842	5608
The Neale Lab	Forced expiratory volume in 1-second (FEV1), predicted percentage	20154	110423	1.01194	10355842	8977
The Neale Lab	Peak expiratory flow (PEF)	3064	307638	0.727245	10355842	8894
The Neale Lab	Sitting height	20015	336172	0.599567	10355842	92587
The Neale Lab	Wheeze or whistling in the chest in last year	2316	331257	0.165923	10355842	3372
The Neale Lab	Taking other prescription medications	2492	336330	0.251839	10355842	2671
The Neale Lab	Sleep duration	1160	335410	0.597489	10355842	1670
The Neale Lab	Frequency of tiredness / lethargy in last 2 weeks	2080	327528	0.685012	10355842	977
The Neale Lab	Pain type(s) experienced in last month: None of the above	6159_100	336650	0.243907	10355842	598
The Neale Lab	Hearing difficulty/problems with background noise	2257	330759	0.235065	10355842	859
The Neale Lab	Drive faster than motorway speed limit	1100	306030	0.641086	10355842	784
The Neale Lab	Number of incorrect matches in round	399	336881	0.957823	10355842	1176
The Neale Lab	Current tobacco smoking	1239	337030	0.297644	10355842	585
The Neale Lab	Job involves heavy manual or physical work	816	190643	0.76803	10355842	825
The Neale Lab	Sensitivity / hurt feelings	1950	327832	0.240499	10355842	3582
The Neale Lab	Worrier / anxious feelings	1980	328717	0.241783	10355842	7186
The Neale Lab	Types of physical activity in last 4 weeks: Other exercises (eg: swimming, cycling, keep fit, bowling)	6164_2	335599	0.252697	10355842	811
The Neale Lab	Worry too long after embarrassment	2000	323766	0.247523	10355842	1612
The Neale Lab	Seen doctor (GP) for nerves, anxiety, tension or depression	2090	335108	0.222728	10355842	2125
The Neale Lab	Comparative body size at age 10	1687	331693	0.46385	10355842	16963
The Neale Lab	Risk taking	2040	325821	0.185994	10355842	787
The Neale Lab	Medication for cholesterol, blood pressure or diabetes: Blood pressure medication	6177_2	154702	0.189651	10355842	2412
The Neale Lab	Age completed full time education	845	226899	0.674427	10355842	1735
The Neale Lab	Qualifications: O levels/GCSEs or equivalent	6138_3	334070	0.251081	10355842	574
The Neale Lab	Smoking status: Previous	20116_1	336024	0.229926	10355842	1665
The Neale Lab	Smoking status: Current	20116_2	336024	0.091551	10355842	567
The Neale Lab	Guilty feelings	2030	328769	0.2013	10355842	678
The Neale Lab	Potassium in urine	30520	326816	0.983472	10355842	1362
The Neale Lab	Job involves mainly walking or standing	806	190606	1.24054	10355842	600
The Neale Lab	Mouth/teeth dental problems: None of the above	6149_100	336138	0.24088	10355842	219
The Neale Lab	Medication for pain relief, constipation, heartburn: Paracetamol	6154_3	333581	0.170645	10355842	4580
The Neale Lab	Mouth/teeth dental problems: Dentures	6149_6	336138	0.141707	10355842	3023
The Neale Lab	Relative age of first facial hair	2375	151113	0.192238	10355842	6253
The Neale Lab	Number of days/week walked 10+ minutes	864	331654	3.77103	10355842	170
CAD_traits	waist-hip ratio	WHR	224459	1	2507586	495
The Neale Lab	Pain type(s) experienced in last month: Knee pain	6159_7	336650	0.169497	10355842	415
The Neale Lab	Qualifications: Other professional qualifications eg: nursing, teaching	6138_6	334070	0.209056	10355842	198
The Neale Lab	Nervous feelings	1970	328725	0.181443	10355842	5519
The Neale Lab	Medication for cholesterol, blood pressure or diabetes: None of the above	6177_100	154702	0.225431	10355842	1329
The Neale Lab	Irritability	1940	322668	0.203282	10355842	5210
The Neale Lab	Maternal smoking around birth	1787	289727	0.213117	10355842	197
The Neale Lab	Types of physical activity in last 4 weeks: Walking for pleasure (not as a means of transport)	6164_1	335599	0.202893	10355842	55
The Neale Lab	Tense / 'highly strung'	1990	327232	0.143244	10355842	802
The Neale Lab	Miserableness	1930	331856	0.24335	10355842	4142
The Neale Lab	Hearing difficulty/problems: Yes	2247_1	323978	0.193357	10355842	766
The Neale Lab	Birth weight	20022	193063	0.978492	10355842	4234
The Neale Lab	Daytime dozing / sleeping (narcolepsy)	1220	336082	0.245268	10355842	2454
The Neale Lab	Pain type(s) experienced in last month: Headache	6159_1	336650	0.160057	10355842	3978
The Neale Lab	Types of physical activity in last 4 weeks: Light DIY (eg: pruning, watering the lawn)	6164_4	335599	0.250777	10355842	330
The Neale Lab	Pain type(s) experienced in last month: Back pain	6159_4	336650	0.191511	10355842	227
The Neale Lab	Types of physical activity in last 4 weeks: Heavy DIY (eg: weeding, lawn mowing, carpentry, digging)	6164_5	335599	0.237954	10355842	171
The Neale Lab	Birth weight of first child	2744	145558	1.45731	10355842	1873
The Neale Lab	Number of operations, self-reported	136	337159	0.61818	10355842	137
Varicose-related traits_Gene ATLAS	Neutrophill count	Neu_cou	408455	1.68113	10331768	50790
The Neale Lab	Townsend deprivation index at recruitment	189	336798	0.949857	10355842	32
The Neale Lab	Duration of walks	874	288266	1.00267	10355842	59
The Neale Lab	Pain type(s) experienced in last month: Neck or shoulder pain	6159_3	336650	0.177625	10355842	12
The Neale Lab	Average weekly red wine intake	1568	241008	0.70761	10355842	438
The Neale Lab	Frequency of tenseness / restlessness in last 2 weeks	2070	325169	0.371549	10355842	2562
The Neale Lab	Vitamin and mineral supplements: None of the above	6155_100	335591	0.214995	10355842	189
The Neale Lab	Number of days/week of moderate physical activity 10+ minutes	884	321309	5.49513	10355842	323
The Neale Lab	Frequency of stair climbing in last 4 weeks	943	334169	1.69393	10355842	160
Varicose-related traits_Gene ATLAS	White blood cell leukocyte count	Whi_blo_cel_leu_cou	408455	3.64946	10331905	42642
The Neale Lab	Loneliness, isolation	2020	332263	0.146555	10355842	298
The Neale Lab	Number of days/week of vigorous physical activity 10+ minutes	904	321533	3.78365	10355842	198
The Neale Lab	Medication for cholesterol, blood pressure, diabetes, or take exogenous hormones: Blood pressure medication	6153_2	180203	0.146113	10355842	2897
The Neale Lab	Health satisfaction	4548	110964	0.763284	10355842	1
Varicose-related traits_Gene ATLAS	High light scatter reticulocyte count	Hig_lig_sca_ret_cou	408455	8.37617e-05	10331870	51442
The Neale Lab	Number of live births	2734	180952	1.34846	10355842	36
The Neale Lab	Age at last live birth	2764	123676	0.976516	10355842	290
Varicose-related traits_Gene ATLAS	Haematocrit percentage	Hae_per	408455	6.9617	10331903	49762
The Neale Lab	Pulse rate, automated reading	102	317756	1.00739	10355842	22064
Varicose-related traits_Gene ATLAS	Haemoglobin concentration	Hae_con	408455	0.804416	10331889	55599
The Neale Lab	Falls in the last year	2296	336617	0.323744	10355842	16
The Neale Lab	Blood clot, DVT, bronchitis, emphysema, asthma, rhinitis, eczema, allergy diagnosed by doctor: Hayfever, allergic rhinitis or eczema	6152_9	336782	0.179625	10355842	12941
The Neale Lab	Average weekly beer plus cider intake	1588	241447	0.489337	10355842	417
The Neale Lab	Illness, injury, bereavement, stress in last 2 years: Financial difficulties	6145_6	335219	0.100123	10355842	13
The Neale Lab	Diabetes diagnosed by doctor	2443	336473	0.0461671	10355842	4511
The Neale Lab	Treatment/medication code: paracetamol	20003_2038460150	337159	0.150391	10355842	2812
The Neale Lab	Suffer from 'nerves'	2010	325248	0.16996	10355842	1331
The Neale Lab	Time spent driving	1090	224813	0.543314	10355842	165
The Neale Lab	Frequency of depressed mood in last 2 weeks	2050	323267	0.36652	10355842	232
The Neale Lab	Chest pain or discomfort	2335	334053	0.13276	10355842	13
The Neale Lab	Medication for cholesterol, blood pressure, diabetes, or take exogenous hormones: None of the above	6153_100	180203	0.216965	10355842	822
Varicose-related traits_Gene ATLAS	Red blood cell erythrocyte count	Red_blo_cel_ery_cou	408455	0.0981451	10331815	67878
Varicose-related traits_Gene ATLAS	Lymphocyte count	Lym_cou	408455	1.25767	10331905	16829
The Neale Lab	Alcohol intake versus 10 years previously	1628	313248	0.539453	10355842	683
The Neale Lab	Forced expiratory volume in 1-second (FEV1), predicted	20153	110423	0.414985	10355842	5940
Varicose-related traits_Gene ATLAS	Lymphocyte percentage	Lym_per	408455	44.9257	10331905	44164
The Neale Lab	Frequency of unenthusiasm / disinterest in last 2 weeks	2060	326730	0.353198	10355842	588
Varicose-related traits_Gene ATLAS	Neutrophill percentage	Neu_per	408455	60.2457	10331905	38562
The Neale Lab	Mineral and other dietary supplements: None of the above	6179_100	336314	0.246128	10355842	4
The Neale Lab	Types of transport used (excluding work): Walk	6162_2	335650	0.252644	10355842	61
The Neale Lab	Types of transport used (excluding work): Car/motor vehicle	6162_1	335650	0.160906	10355842	11
The Neale Lab	Blood clot, DVT, bronchitis, emphysema, asthma, rhinitis, eczema, allergy diagnosed by doctor: None of the above	6152_100	336782	0.220491	10355842	15837
The Neale Lab	Pack years adult smoking as proportion of life span exposed to smoking PREVIEW ONLY	20162	101726	0.988793	10355842	1089
The Neale Lab	Seen a psychiatrist for nerves, anxiety, tension or depression	2100	335888	0.101533	10355842	1003
The Neale Lab	Treatment/medication code: simvastatin	20003_1140861958	337159	0.101208	10355842	1457
The Neale Lab	Illnesses of siblings: None of the above (group 1)	20111_100	262734	0.221403	10355842	82
The Neale Lab	Illness, injury, bereavement, stress in last 2 years: None of the above	6145_100	335219	0.248672	10355842	14
The Neale Lab	Non-cancer illness code, self-reported: diabetes	20002_1220	337159	0.0380226	10355842	2901
The Neale Lab	Mineral and other dietary supplements: Fish oil (including cod liver oil)	6179_1	336314	0.219309	10355842	67
The Neale Lab	Other serious medical condition/disability diagnosed by doctor	2473	331274	0.165219	10355842	654
The Neale Lab	Pack years of smoking PREVIEW ONLY	20161	101726	0.98214	10355842	989
The Neale Lab	Illnesses of siblings: High blood pressure	20111_8	262361	0.161141	10355842	458
The Neale Lab	Medication for cholesterol, blood pressure or diabetes: Cholesterol lowering medication	6177_1	154702	0.180387	10355842	2014
The Neale Lab	Types of physical activity in last 4 weeks: None of the above	6164_100	335599	0.0554015	10355842	26
Varicose-related traits_Gene ATLAS	Immature reticulocyte fraction	Imm_ret_fra	408455	0.00301423	10331834	39935
The Neale Lab	Duration of moderate activity	894	251031	0.712165	10355842	2
The Neale Lab	Types of transport used (excluding work): Cycle	6162_4	335650	0.0663204	10355842	83
The Neale Lab	Treatment/medication code: metformin	20003_1140884600	337159	0.0245268	10355842	1032
The Neale Lab	Exposure to tobacco smoke outside home	1279	286550	0.317937	10355842	10
The Neale Lab	Medication for pain relief, constipation, heartburn: Ibuprofen (e.g. Nurofen)	6154_2	333581	0.127121	10355842	67
The Neale Lab	Frequency of walking for pleasure in last 4 weeks	971	240924	2.24892	10355842	15
The Neale Lab	Illnesses of mother: High blood pressure	20110_8	311681	0.210349	10355842	417
Varicose-related traits_Gene ATLAS	Eosinophill count	Eos_cou	408455	0.0157833	10331905	53736
The Neale Lab	Relative age voice broke	2385	144645	0.10236	10355842	2715
Varicose-related traits_our study	Varicose veins (the Gene Atlas data: I83 Varicose veins of lower extremities)	I83_GA	408455	0.0255343	10331907	1129
The Neale Lab	Vitamin and mineral supplements: Multivitamins +/- minerals	6155_7	335591	0.169238	10355842	114
Varicose-related traits_Gene ATLAS	Eosinophill percentage	Eos_per	408455	2.87932	10331905	57781
Varicose-related traits_Gene ATLAS	Reticulocyte count	Ret_cou	408455	0.00132511	10331905	21221
The Neale Lab	Happiness	4526	110935	0.497991	10355842	0
The Neale Lab	Current employment status: Unable to work because of sickness or disability	6142_4	336252	0.0362927	10355842	2
The Neale Lab	Pain type(s) experienced in last month: Hip pain	6159_6	336650	0.100439	10355842	3
The Neale Lab	Types of physical activity in last 4 weeks: Strenuous sports	6164_3	335599	0.0926068	10355842	51
The Neale Lab	Friendships satisfaction	4570	110118	0.547093	10355842	0
Varicose-related traits_Gene ATLAS	Red blood cell erythrocyte distribution width	Red_blo_cel_ery_dis_wid	408455	0.783503	10331900	49614
Varicose-related traits_Gene ATLAS	Mean sphered cell volume	Mea_sph_cel_vol	408455	20.5907	10331719	66698
The Neale Lab	Heel bone mineral density (BMD) T-score, automated	78	194398	0.951652	10355799	38276
CAD_traits	myocardial infarction	MI	184305	1	8130074	1024
Varicose-related traits_Gene ATLAS	Platelet crit	Pla_cri	408455	0.00169116	10331830	71888
Varicose-related traits_Gene ATLAS	Reticulocyte percentage	Ret_per	408455	0.719077	10331905	15517
Varicose-related traits_Gene ATLAS	Platelet distribution width	Pla_dis_wid	408455	0.208704	10331426	76593
The Neale Lab	Pain type(s) experienced in last month: Stomach or abdominal pain	6159_5	336650	0.0773601	10355842	0
The Neale Lab	Ever used hormone-replacement therapy (HRT)	2814	180631	0.242154	10355842	155
The Neale Lab	Illnesses of father: Heart disease	20107_1	298237	0.217432	10355842	522
The Neale Lab	Reason for glasses/contact lenses: For short-sightedness, i.e. only or mainly for distance viewing such as driving, cinema etc (called 'myopia')	6147_1	335700	0.0744876	10355842	412
Varicose-related traits_Gene ATLAS	Mean reticulocyte volume	Mea_ret_vol	408455	47.1874	10331754	65357
The Neale Lab	Ever depressed for a whole week	4598	109229	0.247569	10355842	7
The Neale Lab	Mineral and other dietary supplements: Glucosamine	6179_2	336314	0.158519	10355842	38
The Neale Lab	Non-cancer illness code, self-reported: high cholesterol	20002_1473	337159	0.108097	10355842	5271
The Neale Lab	Pulse rate	4194	110153	1.00274	10355842	4955
The Neale Lab	Blood clot, DVT, bronchitis, emphysema, asthma, rhinitis, eczema, allergy diagnosed by doctor: Asthma	6152_8	336782	0.103164	10355842	13433
The Neale Lab	Treatment/medication code: aspirin	20003_1140868226	337159	0.115244	10355842	218
The Neale Lab	Non-cancer illness code, self-reported: asthma	20002_1111	337159	0.103658	10355842	13198
The Neale Lab	Types of transport used (excluding work): Public transport	6162_3	335650	0.210323	10355842	0
The Neale Lab	Mouth/teeth dental problems: Bleeding gums	6149_3	336138	0.113549	10355842	34
The Neale Lab	Leg pain on walking	4728	110337	0.17301	10355842	0
The Neale Lab	Family relationship satisfaction	4559	110290	0.818149	10355842	0
The Neale Lab	Medication for pain relief, constipation, heartburn: Aspirin	6154_1	333581	0.120309	10355842	249
The Neale Lab	Medication for cholesterol, blood pressure, diabetes, or take exogenous hormones: Cholesterol lowering medication	6153_1	180203	0.111571	10355842	1776
The Neale Lab	Duration of vigorous activity	914	183731	0.997464	10355842	111
The Neale Lab	No-wear time bias adjusted acceleration standard deviation	90088	72615	0.994315	10355842	0
The Neale Lab	Non-cancer illness code, self-reported: angina	20002_1074	337159	0.030684	10355842	541
The Neale Lab	Medication for pain relief, constipation, heartburn: Omeprazole (e.g. Zanprol)	6154_5	333581	0.0572001	10355842	5
The Neale Lab	Noisy workplace	4825	110439	1.00685	10355842	0
The Neale Lab	Age started oral contraceptive pill	2794	144113	0.999379	10355842	30
The Neale Lab	Average weekly champagne plus white wine intake	1578	240864	0.727277	10355842	70
The Neale Lab	Non-cancer illness code, self-reported: heart attack/myocardial infarction	20002_1075	337159	0.0224564	10355842	408
The Neale Lab	Father's age at death	1807	248726	0.994692	10355842	140
The Neale Lab	Treatment/medication code: amlodipine	20003_1140879802	337159	0.0392752	10355842	554
The Neale Lab	Average weekly spirits intake	1598	240658	0.792283	10355842	1
The Neale Lab	Job involves shift work	826	190442	0.690797	10355842	16
The Neale Lab	Prospective memory result	20018	111099	0.262292	10355842	13
The Neale Lab	Duration walking for pleasure	981	240788	2.2019	10355842	70
Varicose-related traits_Gene ATLAS	Mean platelet thrombocyte volume	Mea_pla_thr_vol	408455	0.822638	10330963	114951
The Neale Lab	Vascular/heart problems diagnosed by doctor: Heart attack	6150_1	336683	0.0226409	10355842	427
The Neale Lab	Light smokers, at least 100 smokes in lifetime	2644	90517	0.248905	10355842	320
The Neale Lab	Treatment/medication code: bendroflumethiazide	20003_1141194794	337159	0.0540825	10355842	755
The Neale Lab	Breastfed as a baby	1677	255881	0.206622	10355842	6
The Neale Lab	Vascular/heart problems diagnosed by doctor: Angina	6150_2	336683	0.0307304	10355842	548
The Neale Lab	Non-cancer illness code, self-reported: depression	20002_1286	337159	0.0542038	10355842	3
The Neale Lab	Qualifications: CSEs or equivalent	6138_4	334070	0.116514	10355842	187
The Neale Lab	Illnesses of mother: Diabetes	20110_9	309953	0.0827279	10355842	343
The Neale Lab	Number of full sisters	1883	332255	0.598147	10355842	0
The Neale Lab	Hair/balding pattern: Pattern 4	2395_4	154988	0.151611	10355842	18373
The Neale Lab	Non-cancer illness code, self-reported: osteoarthritis	20002_1465	337159	0.0774527	10355842	47
The Neale Lab	Non-cancer illness code, self-reported: hypothyroidism/myxoedema	20002_1226	337159	0.0458826	10355842	16432
The Neale Lab	Illnesses of father: High blood pressure	20107_8	294950	0.172235	10355842	110
The Neale Lab	Duration of light DIY	1021	168725	2.27002	10355842	20
The Neale Lab	Treatment/medication code: ibuprofen	20003_1140871310	337159	0.109841	10355842	16
Varicose-related traits_Gene ATLAS	Monocyte count	Mon_cou	408455	0.0407985	10331856	34986
The Neale Lab	Pulse wave reflection index	4195	110153	0.920152	10355842	44
The Neale Lab	Number of full brothers	1873	332194	0.608752	10355842	4
The Neale Lab	Heel bone mineral density (BMD) T-score, automated (left)	4106	106254	0.930715	10355839	16366
The Neale Lab	Financial situation satisfaction	4581	110814	0.898929	10355842	2
The Neale Lab	Reason for reducing amount of alcohol drunk: Health precaution	2664_3	124798	0.222655	10355842	7
The Neale Lab	Heel bone mineral density (BMD) T-score, automated (right)	4125	106251	0.91888	10355839	16937
The Neale Lab	Had other major operations	2844	179567	0.223466	10355842	19
The Neale Lab	Treatment/medication code: levothyroxine sodium	20003_1141191044	337159	0.0389716	10355842	12638
The Neale Lab	Wears glasses or contact lenses	2207	336919	0.0961381	10355842	35
The Neale Lab	Transport type for commuting to job workplace: Cycle	6143_4	177550	0.0705045	10355842	1
The Neale Lab	Treatment/medication code: omeprazole	20003_1140865634	337159	0.0556073	10355842	1
The Neale Lab	Tobacco smoking: Ex-smoker	22506_113	83133	0.232353	10355842	218
The Neale Lab	Diagnoses - main ICD10: I83 Varicose veins of lower extremities	41202_I83	337199	0.0204329	10355842	665
The Neale Lab	Non-cancer illness code, self-reported: hayfever/allergic rhinitis	20002_1387	337159	0.0547247	10355842	2113
Varicose-related traits_our study	Varicose veins (the Neale Lab data: Diagnoses - main ICD10: I83 Varicose veins of lower extremities)	I83_NL	337199	0.02042	10356132	665
The Neale Lab	Illnesses of siblings: Diabetes	20111_9	261075	0.0738578	10355842	1309
The Neale Lab	Number of children fathered	2405	154888	0.674665	10355842	430
The Neale Lab	Non-cancer illness code, self-reported: migraine	20002_1265	337159	0.0289784	10355842	451
The Neale Lab	Ever had prostate specific antigen (PSA) test	2365	147970	0.217976	10355842	6
The Neale Lab	Treatment/medication code: ramipril	20003_1140860806	337159	0.0448687	10355842	27
The Neale Lab	Diagnoses - main ICD10: R07 Pain in throat and chest	41202_R07	337199	0.0472122	10355842	2
The Neale Lab	Transport type for commuting to job workplace: Public transport	6143_3	177550	0.162691	10355842	1
The Neale Lab	Shortness of breath walking on level ground	4717	109508	0.0946575	10355842	0
The Neale Lab	Ever highly irritable/argumentative for 2 days	4653	108925	0.147226	10355842	4
The Neale Lab	Fractured/broken bones in last 5 years	2463	335587	0.0878064	10355842	417
The Neale Lab	Ever unenthusiastic/disinterested for a whole week	4631	106868	0.232414	10355842	4
Varicose-related traits_Gene ATLAS	Mean corpuscular haemoglobin concentration	Mea_cor_hae_con	408455	1.00659	10331905	15463
The Neale Lab	Illnesses of mother: None of the above (group 1)	20110_100	311264	0.243946	10355842	57
The Neale Lab	Number of cigarettes previously smoked daily	2887	78291	0.745145	10355842	795
The Neale Lab	Diagnoses - main ICD10: K57 Diverticular disease of intestine	41202_K57	337199	0.0201961	10355842	53
Varicose-related traits_our study	Our discovery cohort (the Neale Lab data for varicose veins adjusted for body mass index and deep venous thrombosis)	I83_adj_BMI_DVT	336107	0.0202645	10331905	629
The Neale Lab	Diagnoses - main ICD10: I25 Chronic ischaemic heart disease	41202_I25	337199	0.0253201	10355842	881
The Neale Lab	Doctor diagnosed hayfever or allergic rhinitis	22126	83529	0.177705	10355842	1506
Varicose-related traits_Gene ATLAS	Monocyte percentage	Mon_per	408455	6.1005	10331850	30035
CAD_traits	Coronary artery disease 2011	CAD_2011	227136	1	2400749	160
The Neale Lab	Alcohol drinker status: Never	20117_0	336965	0.0302095	10355842	4
The Neale Lab	Qualifications: NVQ or HND or HNC or equivalent	6138_5	334070	0.152819	10355842	11
The Neale Lab	Treatment/medication code: atenolol	20003_1140866738	337159	0.0379901	10355842	90
The Neale Lab	Diagnoses - main ICD10: K40 Inguinal hernia	41202_K40	337199	0.0251446	10355842	753
The Neale Lab	Duration of heavy DIY	2634	137364	2.75821	10355842	0
The Neale Lab	Mouth/teeth dental problems: Loose teeth	6149_4	336138	0.0383203	10355842	3
The Neale Lab	Illnesses of mother: Heart disease	20110_1	311606	0.156508	10355842	208
The Neale Lab	Illnesses of father: Diabetes	20107_9	293407	0.0845289	10355842	571
The Neale Lab	Treatment/medication code: ventolin 100micrograms inhaler	20003_1140861998	337159	0.0283468	10355842	2959
The Neale Lab	Illness, injury, bereavement, stress in last 2 years: Serious illness, injury or assault to yourself	6145_1	335219	0.0842599	10355842	0
The Neale Lab	Alcohol drinker status: Previous	20117_1	336965	0.0334448	10355842	0
The Neale Lab	Pulse wave peak to peak time	4196	110099	1.00087	10355842	42
The Neale Lab	Why stopped smoking: Health precaution	6157_3	82082	0.236677	10355842	0
The Neale Lab	Treatment/medication code: lisinopril	20003_1140860696	337159	0.0273921	10355842	9
The Neale Lab	Hair/balding pattern: Pattern 2	2395_2	154988	0.179167	10355842	2891
Varicose-related traits_Gene ATLAS	venous thromboembolic disease	ven_thr_dis	408455	0.0252294	10331905	925
The Neale Lab	Transport type for commuting to job workplace: Car/motor vehicle	6143_1	177550	0.158017	10355842	11
The Neale Lab	Chest pain or discomfort walking normally	3606	51475	0.143392	10355842	0
The Neale Lab	Diagnoses - main ICD10: M17 Gonarthrosis [arthrosis of knee]	41202_M17	337199	0.0193088	10355842	2
The Neale Lab	Non-cancer illness code, self-reported: osteoporosis	20002_1309	337159	0.0154617	10355842	404
The Neale Lab	Illnesses of father: None of the above (group 1)	20107_100	294791	0.234612	10355842	162
The Neale Lab	Cough on most days	22502	83529	0.119559	10355842	1
The Neale Lab	Mouth/teeth dental problems: Mouth ulcers	6149_1	336138	0.0929666	10355842	6241
The Neale Lab	Treatment/medication code: lansoprazole	20003_1140864752	337159	0.0349547	10355842	1
The Neale Lab	Pulse wave Arterial Stiffness index	21021	109813	0.962414	10355842	41
The Neale Lab	Frequency of travelling from home to job workplace	777	190557	0.745098	10355842	1
The Neale Lab	Ever had bowel cancer screening	2345	332011	0.221038	10355842	0
The Neale Lab	Illnesses of father: Chronic bronchitis/emphysema	20107_6	294680	0.0964718	10355842	76
The Neale Lab	Mineral and other dietary supplements: Zinc	6179_4	336314	0.0380281	10355842	2
The Neale Lab	Mineral and other dietary supplements: Calcium	6179_3	336314	0.0605751	10355842	43
The Neale Lab	Illnesses of siblings: Heart disease	20111_1	261582	0.0871051	10355842	76
The Neale Lab	Vitamin and mineral supplements: Vitamin C	6155_3	335591	0.0788057	10355842	1
The Neale Lab	Treatment/medication code: atorvastatin	20003_1141146234	337159	0.0295068	10355842	804
The Neale Lab	Illnesses of siblings: Severe depression	20111_12	260744	0.0632021	10355842	3
The Neale Lab	Non-cancer illness code, self-reported: diverticular disease/diverticulitis	20002_1458	337159	0.0113952	10355842	139
The Neale Lab	Illnesses of father: Lung cancer	20107_3	294142	0.0801469	10355842	331
The Neale Lab	Mother's age at death	3526	199690	1.00417	10355842	6
The Neale Lab	Doctor diagnosed asthma	22127	83529	0.112115	10355842	2934
The Neale Lab	Length of working week for main job	767	188166	0.869802	10355842	0
The Neale Lab	Diagnoses - main ICD10: R10 Abdominal and pelvic pain	41202_R10	337199	0.0407477	10355842	1
The Neale Lab	Frequency of light DIY in last 4 weeks	1011	169623	1.79719	10355842	0
The Neale Lab	Exposure to tobacco smoke at home	1269	305723	0.148095	10355842	3
The Neale Lab	Non-cancer illness code, self-reported: gastro-oesophageal reflux (gord) / gastric reflux	20002_1138	337159	0.0412008	10355842	1
The Neale Lab	Blood clot, DVT, bronchitis, emphysema, asthma, rhinitis, eczema, allergy diagnosed by doctor: Emphysema/chronic bronchitis	6152_6	336782	0.0165547	10355842	2
The Neale Lab	Headaches for 3+ months	3799	65583	0.246512	10355842	13
The Neale Lab	Diagnoses - main ICD10: G56 Mononeuropathies of upper limb	41202_G56	337199	0.0173372	10355842	112
The Neale Lab	Treatment/medication code: co-codamol	20003_1140923346	337159	0.0230495	10355842	2
The Neale Lab	Medication for pain relief, constipation, heartburn: Laxatives (e.g. Dulcolax, Senokot)	6154_6	333582	0.0279992	10355842	0
The Neale Lab	Work/job satisfaction	4537	75840	0.764151	10355842	0
The Neale Lab	Eye problems/disorders: Glaucoma	6148_2	108817	0.0423379	10355842	501
The Neale Lab	Why stopped smoking: None of the above	6157_100	82082	0.162153	10355842	0
The Neale Lab	Treatment/medication code: gliclazide	20003_1140874744	337159	0.00834959	10355842	194
The Neale Lab	Tinnitus: Yes, now most or all of the time	4803_11	109411	0.0620185	10355842	1
The Neale Lab	Back pain for 3+ months	3571	84489	0.217409	10355842	0
The Neale Lab	Number of unsuccessful stop-smoking attempts	2926	75135	0.628234	10355842	3
Varicose-related traits_Gene ATLAS	deep venous thrombosis dvt	dee_ven_thr_dvt	408455	0.0198686	10331905	946
The Neale Lab	Diagnoses - main ICD10: M54 Dorsalgia	41202_M54	337199	0.0167242	10355842	2
The Neale Lab	Had major operations	2415	155045	0.232814	10355842	6
The Neale Lab	Ever taken oral contraceptive pill	2784	180749	0.145353	10355842	0
The Neale Lab	Pain type(s) experienced in last month: Pain all over the body	6159_8	336650	0.0151085	10355842	6
The Neale Lab	Non-cancer illness code, self-reported: glaucoma	20002_1277	337159	0.0105094	10355842	418
The Neale Lab	Illnesses of mother: Chronic bronchitis/emphysema	20110_6	309793	0.0533062	10355842	66
The Neale Lab	Treatment/medication code: seretide 50 evohaler	20003_1141176832	337159	0.0117613	10355842	345
The Neale Lab	Bilateral oophorectomy (both ovaries removed)	2834	178676	0.0765731	10355842	104
The Neale Lab	Reproduciblity of spirometry measurement using ERS/ATS criteria	20152	255492	0.170012	10355842	1
The Neale Lab	Loud music exposure frequency	4836	109889	0.538182	10355842	1
The Neale Lab	Illness, injury, bereavement, stress in last 2 years: Serious illness, injury or assault of a close relative	6145_2	335219	0.102435	10355842	0
The Neale Lab	Hearing aid user	3393	204240	0.0485749	10355842	72
CAD_traits	coronary artery disease 2017	CAD_2017		1	78667	523
The Neale Lab	Other eye problems	2227	336428	0.123617	10355842	170
The Neale Lab	Diagnoses - main ICD10: M20 Acquired deformities of fingers and toes	41202_M20	337199	0.0151266	10355842	3
The Neale Lab	Weight change compared with 1 year ago	2306	331803	0.419443	10355842	23
The Neale Lab	Number of pregnancy terminations	3849	55742	0.450606	10355842	0
The Neale Lab	Treatment/medication code: tramadol	20003_1140864992	337159	0.0110649	10355842	1
The Neale Lab	Ever had hysterectomy (womb removed)	3591	159679	0.0760795	10355842	3
The Neale Lab	Frequency of other exercises in last 4 weeks	3637	161170	1.55789	10355842	41
The Neale Lab	Ever had stillbirth, spontaneous miscarriage or termination	2774	178474	0.21852	10355842	0
The Neale Lab	Non-cancer illness code, self-reported: hiatus hernia	20002_1474	337159	0.0230683	10355842	3
The Neale Lab	Diagnoses - main ICD10: M16 Coxarthrosis [arthrosis of hip]	41202_M16	337199	0.0146094	10355842	13
The Neale Lab	Current employment status: Doing unpaid or voluntary work	6142_6	336252	0.0359094	10355842	3
The Neale Lab	Diagnoses - main ICD10: I21 Acute myocardial infarction	41202_I21	337199	0.011592	10355842	335
The Neale Lab	Diagnoses - main ICD10: M72 Fibroblastic disorders	41202_M72	337199	0.00555202	10355842	1342
The Neale Lab	Duration of other exercises	3647	161301	1.61702	10355842	0
The Neale Lab	Diagnoses - main ICD10: D12 Benign neoplasm of colon, rectum, anus and anal canal	41202_D12	337199	0.0141899	10355842	39
The Neale Lab	Handedness (chirality/laterality): Left-handed	1707_2	337130	0.0879864	10355842	63
The Neale Lab	Former alcohol drinker	3731	21894	0.243185	10355842	1
The Neale Lab	Non-cancer illness code, self-reported: emphysema/chronic bronchitis	20002_1113	337159	0.0135484	10355842	3
The Neale Lab	Non-cancer illness code, self-reported: deep venous thrombosis (dvt)	20002_1094	337159	0.0199196	10355842	848
The Neale Lab	Diagnoses - main ICD10: I48 Atrial fibrillation and flutter	41202_I48	337199	0.0113108	10355842	745
The Neale Lab	Reason for glasses/contact lenses: For 'astigmatism'	6147_4	335700	0.0259857	10355842	6
The Neale Lab	Transport type for commuting to job workplace: Walk	6143_2	177550	0.132827	10355842	0
The Neale Lab	Reason for glasses/contact lenses: For long-sightedness, i.e. for distance and near, but particularly for near tasks like reading (called 'hypermetropia')	6147_2	335700	0.0402021	10355842	4
The Neale Lab	Blood clot, DVT, bronchitis, emphysema, asthma, rhinitis, eczema, allergy diagnosed by doctor: Blood clot in the leg (DVT)	6152_5	336782	0.0203402	10355842	730
Varicose-related traits_our study	Deep venous thrombosis (the Neale Lab data: Non-cancer illness code_ self-reported: deep venous thrombosis (dvt))	DVT	337159	0.0199186	10356132	848
The Neale Lab	Cancer code, self-reported: basal cell carcinoma	20001_1061	337159	0.00939367	10355842	497
The Neale Lab	Frequency of heavy DIY in last 4 weeks	2624	137208	1.42205	10355842	0
The Neale Lab	Medication for cholesterol, blood pressure, diabetes, or take exogenous hormones: Hormone replacement therapy	6153_4	180203	0.0695481	10355842	58
The Neale Lab	Diagnoses - main ICD10: I84 Haemorrhoids	41202_I84	337199	0.0239976	10355842	42
The Neale Lab	Average weekly fortified wine intake	1608	241381	0.229381	10355842	3
The Neale Lab	Eye problems/disorders: None of the above	6148_100	108817	0.174611	10355842	97
The Neale Lab	Treatment/medication code: glucosamine product	20003_1141188442	337159	0.0639583	10355842	2
The Neale Lab	Non-cancer illness code, self-reported: kidney stone/ureter stone/bladder stone	20002_1197	337159	0.00801753	10355842	28
The Neale Lab	Cancer code, self-reported: breast cancer	20001_1002	337159	0.0215505	10355842	707
The Neale Lab	Difficulty not smoking for 1 day	3476	23332	0.835229	10355842	304
The Neale Lab	Diagnoses - main ICD10: N20 Calculus of kidney and ureter	41202_N20	337199	0.00722251	10355842	33
The Neale Lab	Diagnoses - main ICD10: H26 Other cataract	41202_H26	337199	0.017784	10355842	42
The Neale Lab	Hair/balding pattern: Pattern 3	2395_3	154988	0.198918	10355842	4934
The Neale Lab	Illnesses of mother: Alzheimer's disease/dementia	20110_10	309843	0.0772712	10355842	345
The Neale Lab	Smoking/smokers in household	1259	311142	0.121236	10355842	1
The Neale Lab	Fractured bone site(s): Other bones	6151_7	335546	0.0497444	10355842	51
CAD_traits	fasting glucose	FG	46186	1	2447830	290
The Neale Lab	Diagnoses - main ICD10: I20 Angina pectoris	41202_I20	337199	0.0142983	10355842	91
The Neale Lab	Current employment status: Retired	6142_2	336252	0.236586	10355842	4
The Neale Lab	Treatment/medication code: alendronate sodium	20003_1140922174	337159	0.0111667	10355842	67
The Neale Lab	Illnesses of mother: None of the above (group 2)	20110_101	312950	0.180133	10355842	5
The Neale Lab	Maximum heart rate during fitness test	6033	49610	0.957438	10355842	109
The Neale Lab	Had menopause	2724	152035	0.197656	10355842	394
The Neale Lab	Diagnoses - main ICD10: C50 Malignant neoplasm of breast	41202_C50	337199	0.0160507	10355842	251
The Neale Lab	Illnesses of father: None of the above (group 2)	20107_101	298287	0.194386	10355842	7
The Neale Lab	Illnesses of mother: Severe depression	20110_12	309474	0.0603639	10355842	2
The Neale Lab	Current employment status: In paid employment or self-employed	6142_1	336252	0.247714	10355842	1
The Neale Lab	Mouth/teeth dental problems: Toothache	6149_5	336138	0.0384498	10355842	1
The Neale Lab	Diagnoses - main ICD10: K21 Gastro-oesophageal reflux disease	41202_K21	337199	0.0214074	10355842	0
Metabolomics_NMR	Creatinine	Crea	24810	1	10560920	370
The Neale Lab	Treatment/medication code: losartan	20003_1140916356	337159	0.00912147	10355842	14
The Neale Lab	Eye problems/disorders: Cataract	6148_4	108817	0.0880892	10355842	39
The Neale Lab	Treatment/medication code: diclofenac	20003_1140884488	337159	0.0209359	10355842	0
The Neale Lab	Diagnoses - main ICD10: K29 Gastritis and duodenitis	41202_K29	337199	0.0236894	10355842	1
The Neale Lab	Non-cancer illness code, self-reported: uterine fibroids	20002_1351	337159	0.0150845	10355842	157
The Neale Lab	Treatment/medication code: doxazosin	20003_1140879778	337159	0.0112836	10355842	25
The Neale Lab	Vitamin and mineral supplements: Vitamin B	6155_2	335591	0.0390176	10355842	0
The Neale Lab	Non-cancer illness code, self-reported: anxiety/panic attacks	20002_1287	337159	0.0136569	10355842	34
Metabolomics_NMR	Cholesterol esters in large VLDL	L.VLDL.CE	18960	1	10271427	988
The Neale Lab	Treatment/medication code: xalatan 0.005% eye drops	20003_1141146198	337159	0.00286901	10355842	48
The Neale Lab	Illnesses of siblings: None of the above (group 2)	20111_101	265504	0.134176	10355842	0
The Neale Lab	Pain type(s) experienced in last month: Facial pain	6159_2	336650	0.0180393	10355842	2
The Neale Lab	Treatment/medication code: candesartan cilexetil	20003_1141156836	337159	0.0108376	10355842	4
The Neale Lab	Time employed in main current job	757	180531	1.01326	10355842	0
The Neale Lab	Illnesses of father: Prostate cancer	20107_13	292710	0.0701421	10355842	282
The Neale Lab	Length of menstrual cycle	3710	30245	0.80892	10355842	369
The Neale Lab	Illnesses of mother: Breast cancer	20110_5	309649	0.0753521	10355842	269
The Neale Lab	Diagnoses - main ICD10: N81 Female genital prolapse	41202_N81	337199	0.0141495	10355842	45
The Neale Lab	Diagnoses - main ICD10: I80 Phlebitis and thrombophlebitis	41202_I80	337199	0.00482219	10355842	421
The Neale Lab	Diagnoses - main ICD10: K80 Cholelithiasis	41202_K80	337199	0.0204877	10355842	540
The Neale Lab	Treatment/medication code: allopurinol	20003_1140875408	337159	0.0112335	10355842	2016
The Neale Lab	Mouth/teeth dental problems: Painful gums	6149_2	336138	0.0271845	10355842	0
The Neale Lab	Non-cancer illness code, self-reported: cholelithiasis/gall stones	20002_1162	337159	0.0164034	10355842	606
The Neale Lab	Vitamin and mineral supplements: Vitamin E	6155_5	335591	0.0277878	10355842	0
Metabolomics_NMR	Phospholipids in large HDL	L.HDL.PL	19273	1	10359426	761
The Neale Lab	Age of primiparous women at birth of child	3872	23804	0.983638	10355842	0
The Neale Lab	Non-cancer illness code, self-reported: psoriasis	20002_1453	337159	0.0114928	10355842	12445
Metabolomics_NMR	Concentration of large HDL particles	L.HDL.P	19273	1	10355544	814
The Neale Lab	Diagnoses - main ICD10: M75 Shoulder lesions	41202_M75	337199	0.0123096	10355842	7
Metabolomics_NMR	Total lipids in large HDL	L.HDL.L	19273	1	10359426	802
The Neale Lab	Bring up phlegm/sputum/mucus on most days	22504	83529	0.0772545	10355842	66
The Neale Lab	Treatment/medication code: bisoprolol	20003_1140879760	337159	0.0147129	10355842	92
The Neale Lab	Eye problems/disorders: Diabetes related eye disease	6148_1	108817	0.0188713	10355842	1033
Metabolomics_NMR	Cholesterol esters in large HDL	L.HDL.CE	19273	1	10359426	794
The Neale Lab	Treatment/medication code: insulin product	20003_1140883066	337159	0.00986551	10355842	9450
Metabolomics_NMR	Total lipids in large VLDL	L.VLDL.L	18960	1	10279991	656
The Neale Lab	Number of self-reported cancers	134	337154	0.0980349	10355842	278
Metabolomics_NMR	Total lipids in very large VLDL	XL.VLDL.L	19273	1	10350345	669
The Neale Lab	Treatment/medication code: amitriptyline	20003_1140879616	337159	0.0188244	10355842	3
The Neale Lab	Cancer code, self-reported: prostate cancer	20001_1044	337159	0.0073779	10355842	515
The Neale Lab	Maximum workload during fitness test	6032	49623	0.76204	10355842	0
The Neale Lab	Diagnoses - main ICD10: M23 Internal derangement of knee	41202_M23	337199	0.0219611	10355842	97
The Neale Lab	Non-cancer illness code, self-reported: gout	20002_1466	337159	0.0140579	10355842	2787
Metabolomics_NMR	Glucose	Glc	24679	1	10534972	210
The Neale Lab	Illness, injury, bereavement, stress in last 2 years: Death of a close relative	6145_3	335219	0.167163	10355842	7
The Neale Lab	Treatment/medication code: perindopril	20003_1140888560	337159	0.0142566	10355842	1
The Neale Lab	Non-cancer illness code, self-reported: type 2 diabetes	20002_1223	337159	0.00636552	10355842	96
The Neale Lab	Treatment/medication code: quinine	20003_1140874420	337159	0.0067833	10355842	58
The Neale Lab	Diagnoses - main ICD10: C44 Other malignant neoplasms of skin	41202_C44	337199	0.0142854	10355842	1190
Varicose-related traits_Gene ATLAS	I80 Phlebitis and thrombophlebitis	I80_Phl_and_thr	408455	0.00939889	10331905	623
The Neale Lab	Treatment/medication code: bendrofluazide	20003_1140866122	337159	0.00539203	10355842	19
The Neale Lab	Treatment/medication code: salbutamol	20003_1140881856	337159	0.011798	10355842	144
The Neale Lab	Cancer diagnosed by doctor	2453	336272	0.0735523	10355842	138
Metabolomics_NMR	Total cholesterol in large HDL	L.HDL.C	21558	1	10393348	816
Metabolomics_NMR	Total lipids in chylomicrons and extremely large VLDL	XXL.VLDL.L	18960	1	10279991	198
The Neale Lab	Diagnoses - main ICD10: N92 Excessive, frequent and irregular menstruation	41202_N92	337199	0.0198896	10355842	18
Metabolomics_NMR	VLDL diameter	VLDL.D	19273	1	10359420	804
Metabolomics_NMR	Free cholesterol in large VLDL	L.VLDL.FC	21238	1	10326840	1060
Metabolomics_NMR	Concentration of medium VLDL particles	M.VLDL.P	19273	1	10358355	1044
The Neale Lab	Treatment/medication code: felendil xl 5mg m/r tablet	20003_1141188836	337159	0.00025538	10355842	1265
Metabolomics_NMR	Total cholesterol in HDL	HDL.C	21555	1	10396062	743
Metabolomics_NMR	Concentration of small VLDL particles	S.VLDL.P	19273	1	10359415	1322
Metabolomics_NMR	Cholesterol esters in medium VLDL	M.VLDL.CE	19273	1	10359426	1279
The Neale Lab	Diagnoses - main ICD10: G47 Sleep disorders	41202_G47	337199	0.00603365	10355842	9
The Neale Lab	Non-cancer illness code, self-reported: hyperthyroidism/thyrotoxicosis	20002_1225	337159	0.00757605	10355842	9643
The Neale Lab	Father still alive	1797	328694	0.180001	10355842	62
The Neale Lab	Mineral and other dietary supplements: Selenium	6179_6	336314	0.0230121	10355842	0
The Neale Lab	Treatment/medication code: enalapril	20003_1140888552	337159	0.00782493	10355842	2
The Neale Lab	Adopted as a child	1767	336743	0.0135347	10355842	3
Metabolomics_NMR	Free cholesterol in large HDL	L.HDL.FC	21559	1	10398862	827
The Neale Lab	Blood clot, DVT, bronchitis, emphysema, asthma, rhinitis, eczema, allergy diagnosed by doctor: Blood clot in the lung	6152_7	336782	0.00831903	10355842	315
The Neale Lab	Treatment/medication code: cetirizine	20003_1140883504	337159	0.0113469	10355842	4
The Neale Lab	Current employment status: Looking after home and/or family	6142_3	336252	0.0465652	10355842	0
Metabolomics_NMR	Concentration of very large VLDL particles	XL.VLDL.P	18960	1	9904530	606
Metabolomics_NMR	Total lipids in small VLDL	S.VLDL.L	19273	1	10356835	1336
Metabolomics_NMR	Free cholesterol in large LDL	L.LDL.FC	21555	1	10400222	1612
The Neale Lab	Treatment/medication code: citalopram	20003_1140921600	337159	0.0169808	10355842	3
The Neale Lab	Home area population density - urban or rural: Scotland - Remote Rural	20118_17	333997	3.03329e-05	10355842	14245
The Neale Lab	Diagnoses - main ICD10: D25 Leiomyoma of uterus	41202_D25	337199	0.0127576	10355842	178
Metabolomics_NMR	Total cholesterol in large VLDL	L.VLDL.C	21235	1	10306662	1030
The Neale Lab	Non-cancer illness code, self-reported: mania/bipolar disorder/manic depression	20002_1291	337159	0.0027029	10355842	22
CAD_traits		SMK	74053	1	2441277	129
The Neale Lab	Illnesses of father: Severe depression	20107_12	292602	0.0351	10355842	0
Metabolomics_NMR	Triglycerides in very large VLDL	XL.VLDL.TG	21548	1	10360079	891
Metabolomics_NMR	Total lipids in medium VLDL	M.VLDL.L	19273	1	10359426	1014
Varicose-related traits_our study	Our replication cohort (generated by a reverse meta-analysis of data provided by the Gene ATLAS and the Neale Lab)	RC_I83	71256	1	10331907	41
Metabolomics_NMR	Triglycerides in very small VLDL	XS.VLDL.TG	19273	1	10359426	1329
The Neale Lab	Number of cigarettes currently smoked daily (current cigarette smokers)	3456	23205	0.523173	10355842	392
The Neale Lab	Diagnoses - main ICD10: R55 Syncope and collapse	41202_R55	337199	0.00909735	10355842	10
The Neale Lab	Fractured bone site(s): Ankle	6151_1	335546	0.0139642	10355842	47
Metabolomics_NMR	Total cholesterol in large LDL	L.LDL.C	21552	1	10400226	1553
The Neale Lab	Diagnoses - main ICD10: E04 Other non-toxic goitre	41202_E04	337199	0.00223186	10355842	456
Metabolomics_NMR	Total cholesterol in medium LDL	M.LDL.C	21559	1	10394568	1441
The Neale Lab	Non-cancer illness code, self-reported: pulmonary embolism +/- dvt	20002_1093	337159	0.00834857	10355842	331
Metabolomics_NMR	Concentration of chylomicrons and extremely large VLDL particles	XXL.VLDL.P	18960	1	10167482	397
The Neale Lab	Diagnoses - main ICD10: K52 Other non-infective gastro-enteritis and colitis	41202_K52	337199	0.0190086	10355842	1
The Neale Lab	Tinnitus: Yes, but not now, but have in the past	4803_14	109411	0.0995367	10355842	0
The Neale Lab	Medication for pain relief, constipation, heartburn: Ranitidine (e.g. Zantac)	6154_4	333581	0.0188205	10355842	0
The Neale Lab	Treatment/medication code: pioglitazone	20003_1141171646	337159	0.00206829	10355842	59
The Neale Lab	Fractured bone site(s): Wrist	6151_5	335546	0.0196791	10355842	176
The Neale Lab	Treatment/medication code: ezetimibe	20003_1141192736	337159	0.00596212	10355842	199
The Neale Lab	Treatment/medication code: thyroxine product	20003_1140884516	337159	0.0115667	10355842	2830
The Neale Lab	Non-cancer illness code, self-reported: enlarged prostate	20002_1396	337159	0.0134329	10355842	323
Metabolomics_NMR	Total cholesterol in LDL	LDL.C	21559	1	10400226	1603
The Neale Lab	Diagnoses - main ICD10: K43 Ventral hernia	41202_K43	337199	0.00459436	10355842	7
Metabolomics_NMR	Free cholesterol in IDL	IDL.FC	21559	1	10392960	1569
The Neale Lab	Vitamin and mineral supplements: Vitamin D	6155_4	335591	0.036211	10355842	1
The Neale Lab	Mineral and other dietary supplements: Iron	6179_5	336314	0.0284727	10355842	2
Metabolomics_NMR	Citrate	Cit	24770	1	10558202	250
Metabolomics_NMR	Cholesterol esters in large LDL	L.LDL.CE	19273	1	10359426	1444
Metabolomics_NMR	Total lipids in medium LDL	M.LDL.L	19273	1	10357911	1289
Metabolomics_NMR	Phospholipids in large LDL	L.LDL.PL	21550	1	10400226	1459
Metabolomics_NMR	Cholesterol esters in medium LDL	M.LDL.CE	19273	1	10359411	1316
The Neale Lab	Non-accidental death in close genetic family	4501	105569	0.200181	10355842	2
The Neale Lab	Non-cancer illness code, self-reported: eczema/dermatitis	20002_1452	337159	0.025506	10355842	907
The Neale Lab	Illnesses of mother: Bowel cancer	20110_4	309418	0.048104	10355842	1
The Neale Lab	Illnesses of mother: Stroke	20110_2	310688	0.120222	10355842	0
Metabolomics_NMR	Concentration of large VLDL particles	L.VLDL.P	18960	1	10279991	943
The Neale Lab	Leg pain on walking : action taken	5507	23719	0.457529	10355842	0
Metabolomics_NMR	Phospholipids in medium LDL	M.LDL.PL	21558	1	10400226	1244
Metabolomics_NMR	Phospholipids in very large VLDL	XL.VLDL.PL	21237	1	10322545	816
Varicose-related traits_Gene ATLAS	pulmonary embolism dvt	pul_emb__dvt	408455	0.00841688	10331905	371
The Neale Lab	Treatment/medication code: salbutamol 100micrograms spacehaler	20003_1140926606	337159	0.00624279	10355842	7
Metabolomics_NMR	Triglycerides in large VLDL	L.VLDL.TG	21239	1	10318389	892
Metabolomics_NMR	Total lipids in large LDL	L.LDL.L	19273	1	10359423	1457
Metabolomics_NMR	Total cholesterol in medium VLDL	M.VLDL.C	21551	1	10400226	1468
Metabolomics_NMR	HDL diameter	HDL.D	19273	1	10347400	1086
Metabolomics_NMR	Phospholipids in large VLDL	L.VLDL.PL	21239	1	10295552	980
The Neale Lab	Distance between home and job workplace	796	161121	0.982306	10355842	0
The Neale Lab	Diagnoses - main ICD10: K60 Fissure and fistula of anal and rectal regions	41202_K60	337199	0.00471549	10355842	20
The Neale Lab	Diagnoses - main ICD10: R69 Unknown and unspecified causes of morbidity	41202_R69	337199	0.0197694	10355842	0
The Neale Lab	Ever had breast cancer screening / mammogram	2674	180861	0.156042	10355842	3
Metabolomics_NMR	Triglycerides in IDL	IDL.TG	19273	1	10359414	1270
The Neale Lab	Ever manic/hyper for 2 days	4642	108734	0.0525481	10355842	0
The Neale Lab	Diagnoses - main ICD10: N40 Hyperplasia of prostate	41202_N40	337199	0.00924062	10355842	439
The Neale Lab	Knee pain for 3+ months	3773	70992	0.16926	10355842	1
The Neale Lab	Treatment/medication code: ranitidine	20003_1140879406	337159	0.0161981	10355842	15
The Neale Lab	Diagnoses - main ICD10: K44 Diaphragmatic hernia	41202_K44	337199	0.0157241	10355842	5
Metabolomics_NMR	Concentration of large LDL particles	L.LDL.P	19273	1	10359424	1426
Metabolomics_NMR	Concentration of very small VLDL particles	XS.VLDL.P	19273	1	10342701	1241
The Neale Lab	Non-cancer illness code, self-reported: chronic obstructive airways disease/copd	20002_1112	337159	0.00352965	10355842	20
The Neale Lab	Fracture resulting from simple fall	3005	31762	0.227292	10355842	0
The Neale Lab	Ever stopped smoking for 6+ months	2907	81538	0.247992	10355842	1
The Neale Lab	Non-cancer illness code, self-reported: back problem	20002_1294	337159	0.0174302	10355842	1
Metabolomics_NMR	Serum total triglycerides	Serum.TG	21545	1	10400170	1274
The Neale Lab	Diagnoses - main ICD10: S52 Fracture of forearm	41202_S52	337199	0.00975248	10355842	145
The Neale Lab	Diagnoses - main ICD10: H33 Retinal detachments and breaks	41202_H33	337199	0.00503933	10355842	36
The Neale Lab	Fractured bone site(s): Arm	6151_6	335546	0.0101316	10355842	5
Proteomics_SOMAscan	Cathepsin D	Cathepsin D	1000	1	499698	0
Metabolomics_NMR	Free cholesterol in small VLDL	S.VLDL.FC	21559	1	10385340	1323
Metabolomics_NMR	Concentration of medium LDL particles	M.LDL.P	19273	1	10358245	1265
Metabolomics_NMR	Phospholipids in chylomicrons and extremely large VLDL	XXL.VLDL.PL	21542	1	10400170	574
The Neale Lab	Diagnoses - main ICD10: N43 Hydrocele and spermatocele	41202_N43	337199	0.00175119	10355842	63
Metabolomics_NMR	Total cholesterol in IDL	IDL.C	19273	1	10359426	1547
The Neale Lab	Treatment/medication code: flax oil tablet	20003_1140911730	337159	0.00165569	10355842	61
Proteomics_SOMAscan	Azurocidin	Azurocidin	1000	1	499698	0
The Neale Lab	Non-cancer illness code, self-reported: polymyalgia rheumatica	20002_1377	337159	0.00209913	10355842	1005
Varicose-related traits_Gene ATLAS	D50 Iron deficiency anaemia	D50_Iro_def_ana	408455	0.0186584	10331905	2
Metabolomics_NMR	Phospholipids in small VLDL	S.VLDL.PL	21551	1	10396959	1426
The Neale Lab	Treatment/medication code: warfarin	20003_1140888266	337159	0.0101053	10355842	382
Metabolomics_NMR	Total lipids in very small VLDL	XS.VLDL.L	19273	1	10359425	1253
Metabolomics_NMR	Total lipids in small LDL	S.LDL.L	19273	1	10359168	1031
The Neale Lab	Non-cancer illness code, self-reported: rheumatoid arthritis	20002_1464	337159	0.0110704	10355842	3602
Metabolomics_NMR	OmegaL3 fatty acids	FAw3	13544	1	10053288	225
The Neale Lab	Non-cancer illness code, self-reported: ulcerative colitis	20002_1463	337159	0.00536363	10355842	1237
Metabolomics_NMR	Triglycerides in small VLDL	S.VLDL.TG	21558	1	10392061	1259
Metabolomics_NMR	Total lipids in IDL	IDL.L	19273	1	10359423	1518
Metabolomics_NMR	Concentration of small LDL particles	S.LDL.P	19273	1	10359426	998
The Neale Lab	Illnesses of siblings: Bowel cancer	20111_4	260177	0.022269	10355842	2
Metabolomics_NMR	22:6 docosahexaenoic acid (DHA)	DHA	13499	1	10063507	195
The Neale Lab	Number of trend entries	6038	49623	0.90269	10355842	0
The Neale Lab	Treatment/medication code: calcichew d3 tablet	20003_1140871050	337159	0.00929116	10355842	1
The Neale Lab	Diagnoses - main ICD10: F31 Bipolar affective disorder	41202_F31	337199	0.000909694	10355842	234
The Neale Lab	Diagnoses - main ICD10: N32 Other disorders of bladder	41202_N32	337199	0.00817748	10355842	3
Metabolomics_NMR	Concentration of IDL particles	IDL.P	19273	1	10359423	1452
The Neale Lab	Treatment/medication code: valsartan	20003_1141145660	337159	0.00472707	10355842	14
The Neale Lab	Why stopped smoking: Doctor's advice	6157_2	82082	0.0671463	10355842	1
Metabolomics_NMR	Free cholesterol in medium VLDL	M.VLDL.FC	21240	1	10326838	1220
The Neale Lab	Treatment/medication code: spiriva 18micrograms inhalation capsule	20003_1141182632	337159	0.00145896	10355842	59
The Neale Lab	Years since last cervical smear test	2704	139363	0.600058	10355842	3
The Neale Lab	Non-cancer illness code, self-reported: crohns disease	20002_1462	337159	0.00309169	10355842	182
The Neale Lab	Diagnoses - main ICD10: N80 Endometriosis	41202_N80	337199	0.00366438	10355842	11
Metabolomics_NMR	Phospholipids in medium VLDL	M.VLDL.PL	21240	1	10326844	1230
The Neale Lab	Non-cancer illness code, self-reported: prolapsed disc/slipped disc	20002_1312	337159	0.0166793	10355842	127
Metabolomics_NMR	Phospholipids in very small VLDL	XS.VLDL.PL	19273	1	10354404	1498
Proteomics_SOMAscan	Peroxiredoxin-1	Peroxiredoxin-1	1000	1	499698	0
The Neale Lab	Neck/shoulder pain for 3+ months	3404	75651	0.215225	10355842	0
The Neale Lab	Diagnoses - main ICD10: J44 Other chronic obstructive pulmonary disease	41202_J44	337199	0.00261833	10355842	23
The Neale Lab	Why stopped smoking: Illness or ill health	6157_1	82082	0.106636	10355842	8
The Neale Lab	Treatment/medication code: isosorbide mononitrate	20003_1140860954	337159	0.00331362	10355842	27
Metabolomics_NMR	Total cholesterol in small LDL	S.LDL.C	21556	1	10400226	1253
The Neale Lab	Time from waking to first cigarette	3466	23265	1.36191	10355842	225
Metabolomics_NMR	Glycoprotein acetyls mainly a1Lacid glycoprotein	Gp	19270	1	10359378	318
Proteomics_SOMAscan	Cathepsin Z	CATZ	1000	1	499698	4
Proteomics_SOMAscan	Ubiquitin-conjugating enzyme E2 L3	UB2L3	1000	1	499698	0
The Neale Lab	Types of transport used (excluding work): None of the above	6162_100	335650	0.00217493	10355842	36
Metabolomics_NMR	Total cholesterol in small VLDL	S.VLDL.C	21557	1	10389316	1136
Metabolomics_NMR	Phospholipids in IDL	IDL.PL	21559	1	10400226	1543
Metabolomics_NMR	Free cholesterol in medium HDL	M.HDL.FC	21559	1	10398929	190
Metabolomics_NMR	ApoB	ApoB	20690	1	10359352	1418
The Neale Lab	Started insulin within one year diagnosis of diabetes	2986	15397	0.108353	10355842	8583
The Neale Lab	Home area population density - urban or rural: England/Wales - Hamlet and Isolated Dwelling - less sparse	20118_8	333997	0.0225148	10355842	3
The Neale Lab	Non-cancer illness code, self-reported: vaginal prolapse/uterine prolapse	20002_1353	337159	0.00556095	10355842	13
Metabolomics_NMR	Triglycerides in chylomicrons and extremely large VLDL	XXL.VLDL.TG	21540	1	10380307	739
The Neale Lab	Diagnoses - main ICD10: N39 Other disorders of urinary system	41202_N39	337199	0.020912	10355842	1
The Neale Lab	Treatment/medication code: fluoxetine	20003_1140879540	337159	0.0113728	10355842	4
The Neale Lab	Cancer code, self-reported: cervical cancer	20001_1041	337159	0.00401621	10355842	26
Metabolomics_NMR	Phospholipids in very large HDL	XL.HDL.PL	19273	1	10359426	925
The Neale Lab	Diagnoses - main ICD10: C61 Malignant neoplasm of prostate	41202_C61	337199	0.00672724	10355842	425
The Neale Lab	Non-cancer illness code, self-reported: malabsorption/coeliac disease	20002_1456	337159	0.00434175	10355842	21412
The Neale Lab	Current employment status: Unemployed	6142_5	336252	0.0152775	10355842	0
The Neale Lab	Non-cancer illness code, self-reported: urinary tract infection/kidney infection	20002_1196	337159	0.00469926	10355842	14
The Neale Lab	Diagnoses - main ICD10: K62 Other diseases of anus and rectum	41202_K62	337199	0.028742	10355842	0
Metabolomics_NMR	Isoleucine	Ile	24776	1	10551942	134
The Neale Lab	Frequency of strenuous sports in last 4 weeks	991	34321	1.29574	10355842	0
The Neale Lab	Non-cancer illness code, self-reported: cervical spondylosis	20002_1478	337159	0.00702769	10355842	5
The Neale Lab	Non-cancer illness code, self-reported: iron deficiency anaemia	20002_1330	337159	0.00547746	10355842	9
The Neale Lab	Treatment/medication code: beclometasone	20003_1140909786	337159	0.00927846	10355842	116
The Neale Lab	Target heart rate achieved	6034	49623	0.0938382	10355842	2
The Neale Lab	Diagnoses - main ICD10: T84 Complications of internal orthopaedic prosthetic devices, implants and grafts	41202_T84	337199	0.0061339	10355842	5
The Neale Lab	Cancer code, self-reported: malignant melanoma	20001_1059	337159	0.00797715	10355842	266
The Neale Lab	Non-cancer illness code, self-reported: nasal polyps	20002_1417	337159	0.0044502	10355842	218
Varicose-related traits_Gene ATLAS	I26 Pulmonary embolism	I26_Pul_emb	408455	0.00894619	10331905	384
Metabolomics_NMR	Triglycerides in medium VLDL	M.VLDL.TG	21241	1	10326844	979
The Neale Lab	Diagnoses - main ICD10: K50 Crohn's disease [regional enteritis]	41202_K50	337199	0.00219509	10355842	93
Metabolomics_NMR	Phospholipids in medium HDL	M.HDL.PL	21558	1	10400198	126
The Neale Lab	Treatment/medication code: cod liver oil capsule	20003_1140909674	337159	0.0559568	10355842	0
The Neale Lab	Non-cancer illness code, self-reported: varicose veins	20002_1494	337159	0.0036311	10355842	56
The Neale Lab	Treatment/medication code: gtn 400micrograms spray	20003_1140851812	337159	0.00236724	10355842	27
The Neale Lab	Diagnoses - main ICD10: N60 Benign mammary dysplasia	41202_N60	337199	0.00267906	10355842	36
The Neale Lab	Chest pain or discomfort when walking uphill or hurrying	3751	41494	0.195759	10355842	0
Metabolomics_NMR	ApoA1	ApoA1	20687	1	10317476	377
The Neale Lab	Home area population density - urban or rural: Scotland - Large Urban Area	20118_11	333997	0.0463043	10355842	5024
Metabolomics_NMR	Alanine	Ala	24796	1	10561708	336
Metabolomics_NMR	Valine	Val	24900	1	10563896	111
The Neale Lab	Illnesses of siblings: Chronic bronchitis/emphysema	20111_6	260407	0.025803	10355842	13
Metabolomics_NMR	18:2 linoleic acid (LA)	LA	13527	1	10064921	846
Proteomics_SOMAscan	Spondin-1	Spondin-1	1000	1	499698	9
The Neale Lab	Non-cancer illness code, self-reported: irritable bowel syndrome	20002_1154	337159	0.0234509	10355842	1
The Neale Lab	Underlying (primary) cause of death: ICD10: C73 Malignant neoplasm of thyroid gland	40001_C73	7637	0.000532532	10355842	31826
Metabolomics_NMR	Fatty acid length	FALen	13476	1	10058967	1
The Neale Lab	Illness, injury, bereavement, stress in last 2 years: Marital separation/divorce	6145_5	335219	0.029256	10355842	0
The Neale Lab	Diagnoses - main ICD10: N72 Inflammatory disease of cervix uteri	41202_N72	337199	0.000848887	10355842	141
The Neale Lab	Diagnoses - main ICD10: M70 Soft tissue disorders related to use, overuse and pressure	41202_M70	337199	0.00201808	10355842	44
The Neale Lab	Diagnoses - main ICD10: C18 Malignant neoplasm of colon	41202_C18	337199	0.0039495	10355842	4
The Neale Lab	Diagnoses - main ICD10: B50 Plasmodium falciparum malaria	41202_B50	337199	9.01616e-05	10355842	3645
Metabolomics_NMR	Double bonds in fatty acids	DB.in.FA	15728	1	10223058	316
The Neale Lab	Treatment/medication code: latanoprost	20003_1141146188	337159	0.00205723	10355842	40
The Neale Lab	Treatment/medication code: rhinocort 50micrograms nasal spray	20003_1140876146	337159	0.000435402	10355842	410
The Neale Lab	Diagnoses - main ICD10: H53 Visual disturbances	41202_H53	337199	0.00108949	10355842	76
The Neale Lab	Illnesses of father: Stroke	20107_2	294757	0.127963	10355842	3
The Neale Lab	Diagnoses - main ICD10: C25 Malignant neoplasm of pancreas	41202_C25	337199	0.00044446	10355842	432
The Neale Lab	Average monthly spirits intake	4440	24364	0.560281	10355842	1
The Neale Lab	Medication for cholesterol, blood pressure or diabetes: Insulin	6177_3	154702	0.013668	10355842	4622
The Neale Lab	Handedness (chirality/laterality): Use both right and left hands equally	1707_3	337130	0.0162923	10355842	1
Proteomics_SOMAscan	Receptor tyrosine-protein kinase erbB-4	ERBB4	1000	1	499698	0
The Neale Lab	Diagnoses - main ICD10: L98 Other disorders of skin and subcutaneous tissue, not elsewhere classified	41202_L98	337199	0.00824526	10355842	6
Proteomics_SOMAscan	Ciliary Neurotrophic Factor	CNTF	1000	1	499698	0
The Neale Lab	Reason for reducing amount of alcohol drunk: Illness or ill health	2664_1	124798	0.0667476	10355842	9
The Neale Lab	Treatment/medication code: codeine phosphate+kaolin 10mg/3g/10ml mixture	20003_1140865654	337159	0.000360526	10355842	452
Proteomics_SOMAscan	Group IIE secretory phospholipase A2	GIIE	1000	1	499698	0
The Neale Lab	Diagnoses - main ICD10: K51 Ulcerative colitis	41202_K51	337199	0.00472075	10355842	688
The Neale Lab	Diagnoses - main ICD10: M51 Other intervertebral disk disorders	41202_M51	337199	0.0086944	10355842	13
The Neale Lab	Treatment/medication code: sertraline	20003_1140867878	337159	0.0042062	10355842	15
The Neale Lab	Number of depression episodes	4620	42378	0.773724	10355842	4
The Neale Lab	Medication for cholesterol, blood pressure, diabetes, or take exogenous hormones: Insulin	6153_3	180203	0.00768356	10355842	4632
Metabolomics_NMR	Glutamine	Gln	24462	1	10487946	189
The Neale Lab	Diagnoses - main ICD10: Z47 Other orthopaedic follow-up care	41202_Z47	337199	0.00583882	10355842	10
The Neale Lab	Treatment/medication code: codeine	20003_1140884444	337159	0.00525804	10355842	16
Proteomics_SOMAscan	Calreticulin	calreticulin	1000	1	499698	0
The Neale Lab	Diagnoses - main ICD10: K76 Other diseases of liver	41202_K76	337199	0.00106838	10355842	128
The Neale Lab	Which eye(s) affected by astigmatism: Right eye	5855_1	8863	0.127512	10355842	6
The Neale Lab	Non-cancer illness code, self-reported: sarcoidosis	20002_1371	337159	0.0019503	10355842	3869
Proteomics_SOMAscan	Heterogeneous nuclear ribonucleoprotein A/B	hnRNP A/B	1000	1	499698	0
Proteomics_SOMAscan	C3a anaphylatoxin	C3a	1000	1	499698	0
Metabolomics_NMR	Acetate	Ace	24748	1	10555257	1
Proteomics_SOMAscan	Platelet glycoprotein VI	GPVI	1000	1	499698	7
The Neale Lab	Treatment/medication code: salmeterol product	20003_1141157264	337159	0.000627567	10355842	218
Metabolomics_NMR	Tyrosine	Tyr	24925	1	10562554	467
Proteomics_SOMAscan	Proto-oncogene tyrosine-protein kinase receptor Ret	RET	1000	1	499698	7
The Neale Lab	Illnesses of mother: Lung cancer	20110_3	309511	0.0377242	10355842	102
The Neale Lab	Diagnoses - main ICD10: T81 Complications of procedures, not elsewhere classified	41202_T81	337199	0.0107494	10355842	6
Protein biomarkers_Olink	Galanin peptides	GAL	3394	1.79913	4630208	105
The Neale Lab	Non-cancer illness code, self-reported: spine arthritis/spondylitis	20002_1311	337159	0.00874729	10355842	7
Proteomics_SOMAscan	Contactin-2	CNTN2	1000	1	499698	13
The Neale Lab	Treatment/medication code: propranolol	20003_1140879842	337159	0.0067058	10355842	14
Proteomics_SOMAscan	Connective tissue growth factor	CTGF	1000	1	499698	0
The Neale Lab	Vascular/heart problems diagnosed by doctor: Stroke	6150_3	336683	0.0153831	10355842	1
Metabolomics_NMR	Serum total cholesterol	Serum.C	21491	1	10390176	1198
The Neale Lab	Reason for glasses/contact lenses: For a 'lazy' eye or an eye with poor vision since childhood (called 'amblyopia')	6147_6	335700	0.00808933	10355842	87
Metabolomics_NMR	Triglycerides in small HDL	S.HDL.TG	21558	1	10400206	754
The Neale Lab	Diagnoses - main ICD10: K90 Intestinal malabsorption	41202_K90	337199	0.00187224	10355842	14373
Proteomics_SOMAscan	Tenascin	Tenascin	1000	1	499698	12
The Neale Lab	Treatment/medication code: pilocarpine	20003_1140875816	337159	0.000174279	10355842	1603
The Neale Lab	Treatment/medication code: deep relief ibuprofen gel	20003_1140911750	337159	0.000210375	10355842	1246
The Neale Lab	Reason for glasses/contact lenses: For a 'squint' or 'turn' in an eye since childhood (called 'strabismus')	6147_5	335700	0.00430176	10355842	24
The Neale Lab	Why reduced smoking: Illness or ill health	6158_1	10503	0.122029	10355842	3
The Neale Lab	Non-cancer illness code, self-reported: alcohol dependency	20002_1408	337159	0.00142468	10355842	75
The Neale Lab	Non-cancer illness code, self-reported: atrial fibrillation	20002_1471	337159	0.00788542	10355842	546
Metabolomics_NMR	Concentration of very large HDL particles	XL.HDL.P	19273	1	10359407	702
The Neale Lab	Treatment/medication code: omega-3/fish oil supplement	20003_1193	337159	0.0372866	10355842	0
The Neale Lab	Treatment/medication code: clopidogrel	20003_1141168318	337159	0.00637733	10355842	64
The Neale Lab	Non-cancer illness code, self-reported: peripheral vascular disease	20002_1067	337159	0.00186551	10355842	38
The Neale Lab	Treatment/medication code: xalacom 0.005%/0.5% eye drops	20003_1141184726	337159	0.000561628	10355842	300
The Neale Lab	Treatment/medication code: testogel 50mg gel 5g sachet	20003_1141193272	337159	0.000357264	10355842	542
The Neale Lab	Manic/hyper symptoms: None of the above	6156_100	22133	0.231171	10355842	0
The Neale Lab	Treatment/medication code: chlorphenamine	20003_1140909790	337159	0.000603736	10355842	262
Metabolomics_NMR	Concentration of medium HDL particles	M.HDL.P	19273	1	10359426	112
The Neale Lab	Non-cancer illness code, self-reported: dysmenorrhoea / dysmenorrhea	20002_1664	337159	0.000678292	10355842	188
Proteomics_SOMAscan	Ribosomal protein S6 kinase alpha-5	RSK-like protein kinase	1000	1	499698	0
The Neale Lab	Treatment/medication code: escitalopram	20003_1141180212	337159	0.00177284	10355842	49
Proteomics_SOMAscan	Pyridoxal phosphate phosphatase	PLPP	1000	1	499698	0
The Neale Lab	Treatment/medication code: beclazone 50 inhaler	20003_1140862476	337159	0.00291922	10355842	133
Metabolomics_NMR	Total cholesterol in medium HDL	M.HDL.C	21558	1	10395597	166
Proteomics_SOMAscan	Rab GDP dissociation inhibitor beta	Rab GDP dissociation inhibitor beta	1000	1	499698	0
The Neale Lab	Treatment/medication code: becotide 50 inhaler	20003_1140862382	337159	0.00616068	10355842	199
The Neale Lab	Non-cancer illness code, self-reported: interstitial lung disease	20002_1115	337159	0.000321514	10355842	892
The Neale Lab	Treatment/medication code: felodipine	20003_1140888646	337159	0.00863712	10355842	7
The Neale Lab	Treatment/medication code: adcal-d3 1.5g/10micrograms chewable tablet	20003_1141164828	337159	0.00672962	10355842	10
The Neale Lab	Non-cancer illness code, self-reported: rectal or colon adenoma/polyps	20002_1460	337159	0.00298673	10355842	19
The Neale Lab	Diagnoses - main ICD10: M65 Synovitis and tenosynovitis	41202_M65	337199	0.00540482	10355842	8
The Neale Lab	Treatment/medication code: pantoprazole	20003_1140929012	337159	0.00179165	10355842	55
The Neale Lab	Diagnoses - main ICD10: M79 Other soft tissue disorders, not elsewhere classified	41202_M79	337199	0.0139438	10355842	6
The Neale Lab	Which eye(s) affected by myopia (short sight): Right eye	5843_1	26943	0.0520762	10355842	12
Metabolomics_NMR	Acetoacetate	AcAce	19262	1	10351445	5
The Neale Lab	Treatment/medication code: flixonase 50micrograms aqueous nasal spray	20003_1140876076	337159	0.00397866	10355842	3
Proteomics_SOMAscan	Fibroblast growth factor 16	FGF-16	1000	1	499698	0
The Neale Lab	Diagnoses - main ICD10: K85 Acute pancreatitis	41202_K85	337199	0.00242512	10355842	21
The Neale Lab	Why stopped smoking: Financial reasons	6157_4	82082	0.188627	10355842	2
Metabolomics_NMR	Ratio of bisLallylic bonds to total fatty acids in lipids	Bis.FA.ratio	13171	1	9957102	485
Metabolomics_NMR	Total lipids in very large HDL	XL.HDL.L	19273	1	10342826	668
The Neale Lab	Treatment/medication code: multivitamin+mineral preparations	20003_1140876592	337159	0.0136562	10355842	1
The Neale Lab	Treatment/medication code: ibuprofen product	20003_1141157412	337159	0.000183353	10355842	1358
Metabolomics_NMR	Total lipids in medium HDL	M.HDL.L	19273	1	10359426	116
The Neale Lab	Treatment/medication code: sumatriptan	20003_1140884412	337159	0.00273206	10355842	18
The Neale Lab	Diagnoses - main ICD10: K22 Other diseases of oesophagus	41202_K22	337199	0.0102778	10355842	4
The Neale Lab	Non-cancer illness code, self-reported: cranial nerve problem/palsy	20002_1249	337159	0.00062772	10355842	283
Proteomics_SOMAscan	Proteasome subunit alpha type-6	PSA6	1000	1	499698	0
The Neale Lab	Reason for reducing amount of alcohol drunk: Financial reasons	2664_4	124798	0.0500816	10355842	1
The Neale Lab	Tobacco smoking: Occasionally	22506_112	83133	0.0144712	10355842	2
Proteomics_SOMAscan	C-X-C motif chemokine 11	I-TAC	1000	1	499698	5
The Neale Lab	Number of spontaneous miscarriages	3839	55927	0.505298	10355842	0
The Neale Lab	Diagnoses - main ICD10: S09 Other and unspecified injuries of head	41202_S09	337199	0.00279057	10355842	17
The Neale Lab	Underlying (primary) cause of death: ICD10: C23 Malignant neoplasm of gallbladder	40001_C23	7637	0.00291835	10355842	4843
The Neale Lab	Non-cancer illness code, self-reported: chronic fatigue syndrome	20002_1482	337159	0.00457993	10355842	9
The Neale Lab	Treatment/medication code: phenytoin	20003_2038460076	337159	0.000946029	10355842	104
The Neale Lab	Treatment/medication code: dihydrocodeine	20003_1140884464	337159	0.00360776	10355842	9
Proteomics_SOMAscan	Cystatin-D	CYTD	1000	1	499698	15
Proteomics_SOMAscan	Scavenger receptor cysteine-rich type 1 protein M130	sCD163	1000	1	499698	1
The Neale Lab	Treatment/medication code: nicorandil	20003_1140910766	337159	0.00325071	10355842	57
Metabolomics_NMR	MonoLunsaturated fatty acids	MUFA	13535	1	10065013	227
Proteomics_SOMAscan	SUMO-conjugating enzyme UBC9	UBC9	1000	1	499698	0
Proteomics_SOMAscan	Cell adhesion molecule 1	Nectin-like protein 2	1000	1	499698	0
The Neale Lab	Treatment/medication code: oxybutynin	20003_1140883568	337159	0.00231997	10355842	41
The Neale Lab	Treatment/medication code: flecainide	20003_1140888570	337159	0.00167982	10355842	160
The Neale Lab	Diagnoses - main ICD10: K30 Dyspepsia	41202_K30	337199	0.0149629	10355842	3
The Neale Lab	Treatment/medication code: symbicort 100/6 turbohaler	20003_1141174520	337159	0.00623942	10355842	33
The Neale Lab	Diagnoses - main ICD10: L03 Cellulitis	41202_L03	337199	0.00827361	10355842	30
The Neale Lab	Treatment/medication code: rosiglitazone	20003_1141177600	337159	0.00144817	10355842	76
The Neale Lab	Diagnoses - main ICD10: C02 Malignant neoplasm of other and unspecified parts of tongue	41202_C02	337199	0.000342391	10355842	642
The Neale Lab	Non-cancer illness code, self-reported: pernicious anaemia	20002_1331	337159	0.00305312	10355842	27
The Neale Lab	Non-cancer illness code, self-reported: sleep apnoea	20002_1123	337159	0.00318133	10355842	27
The Neale Lab	Diagnoses - main ICD10: K91 Postprocedural disorders of digestive system, not elsewhere classified	41202_K91	337199	0.0012899	10355842	83
The Neale Lab	Diagnoses - main ICD10: H80 Otosclerosis	41202_H80	337199	0.000477486	10355842	376
Proteomics_SOMAscan	Amphiregulin	AREG	1000	1	499698	0
The Neale Lab	Non-cancer illness code, self-reported: grave's disease	20002_1522	337159	0.000201258	10355842	1253
Metabolomics_NMR	Ratio of bisLallylic bonds to double bonds in lipids	Bis.DB.ratio	13524	1	10058606	545
The Neale Lab	Treatment/medication code: tiotropium	20003_1141182628	337159	0.00250513	10355842	29
The Neale Lab	Non-cancer illness code, self-reported: stroke	20002_1081	337159	0.01331	10355842	1
The Neale Lab	Average monthly red wine intake	4407	24396	0.704163	10355842	1
Proteomics_SOMAscan	Desert hedgehog protein N-product	DHH	1000	1	499698	0
The Neale Lab	Illnesses of siblings: Stroke	20111_2	260486	0.0299057	10355842	1
The Neale Lab	Diagnoses - main ICD10: E27 Other disorders of adrenal gland	41202_E27	337199	0.000348383	10355842	741
The Neale Lab	Diagnoses - main ICD10: Z46 Fitting and adjustment of other devices	41202_Z46	337199	0.00616792	10355842	13
The Neale Lab	Treatment/medication code: phenobarbital	20003_1140910706	337159	0.000261245	10355842	934
The Neale Lab	Treatment/medication code: venlafaxine	20003_1140916282	337159	0.00421363	10355842	16
The Neale Lab	Non-cancer illness code, self-reported: cataract	20002_1278	337159	0.0139292	10355842	9
Proteomics_SOMAscan	Calcium/calmodulin-dependent protein kinase kinase 1	CaMKK alpha	1000	1	499698	0
The Neale Lab	Treatment/medication code: imigran 50mg tablet	20003_1140911658	337159	0.00164994	10355842	59
Proteomics_SOMAscan	AT-rich interactive domain-containing protein 3A	ARI3A	1000	1	499698	0
The Neale Lab	Treatment/medication code: prednisolone	20003_1140874930	337159	0.00579595	10355842	364
The Neale Lab	Longest period of depression	4609	46884	0.991689	10355842	0
The Neale Lab	Diagnoses - main ICD10: K08 Other disorders of teeth and supporting structures	41202_K08	337199	0.00370852	10355842	16
Metabolomics_NMR	Phenylalanine	Phe	22663	1	10525207	177
The Neale Lab	Treatment/medication code: zomig 2.5mg tablet	20003_1141150624	337159	0.0009481	10355842	139
The Neale Lab	Treatment/medication code: salmeterol	20003_1140862144	337159	0.00275534	10355842	24
Metabolomics_NMR	Free cholesterol in very large HDL	XL.HDL.FC	21542	1	10400170	694
Proteomics_SOMAscan	Serine/threonine-protein kinase Chk2	Chk2	1000	1	499698	0
The Neale Lab	Diagnoses - main ICD10: R14 Flatulence and related conditions	41202_R14	337199	0.000603255	10355842	313
The Neale Lab	Diagnoses - main ICD10: O75 Other complications of labour and delivery, not elsewhere classified	41202_O75	337199	0.00054332	10355842	286
The Neale Lab	Mother still alive	1835	331902	0.241701	10355842	25
The Neale Lab	Medication for cholesterol, blood pressure, diabetes, or take exogenous hormones: Oral contraceptive pill or minipill	6153_5	180203	0.0256907	10355842	1
Proteomics_SOMAscan	Interferon gamma	IFN-g	1000	1	499698	0
Proteomics_SOMAscan	Fc receptor-like protein 3	FCRL3	1000	1	499698	24
The Neale Lab	Diagnoses - main ICD10: L60 Nail disorders	41202_L60	337199	0.00189223	10355842	47
The Neale Lab	Diagnoses - main ICD10: E11 Non-insulin-dependent diabetes mellitus	41202_E11	337199	0.00166486	10355842	162
The Neale Lab	Diagnoses - main ICD10: R51 Headache	41202_R51	337199	0.00835352	10355842	3
The Neale Lab	Diagnoses - main ICD10: N84 Polyp of female genital tract	41202_N84	337199	0.0149688	10355842	1
Metabolomics_NMR	Albumin	Alb	18960	1	10275969	139
The Neale Lab	Diagnoses - main ICD10: D50 Iron deficiency anaemia	41202_D50	337199	0.00530475	10355842	7
Metabolomics_NMR	Cholesterol esters in medium HDL	M.HDL.CE	19273	1	10350346	86
Metabolomics_NMR	CH2 groups in fatty acids	CH2.DB.ratio	19021	1	10064170	422
Metabolomics_NMR	Leucine	Leu	24728	1	10553273	72
The Neale Lab	Used an inhaler for chest within last hour	3090	309688	0.00729302	10355842	11
The Neale Lab	Diagnoses - main ICD10: G44 Other headache syndromes	41202_G44	337199	0.000633546	10355842	278
The Neale Lab	Non-cancer illness code, self-reported: leg claudication/ intermittent claudication	20002_1087	337159	0.0007713	10355842	134
The Neale Lab	Diagnoses - main ICD10: Z03 Medical observation and evaluation for suspected diseases and conditions	41202_Z03	337199	0.00888359	10355842	7
Proteomics_SOMAscan	Leucine-rich repeat transmembrane protein FLRT1	FLRT1	1000	1	499698	0
Proteomics_SOMAscan	Superoxide dismutase [Cu-Zn]	SOD	1000	1	499698	0
Metabolomics_NMR	Total lipids in small HDL	S.HDL.L	19273	1	10348332	386
Varicose-related traits_Gene ATLAS	I26-I28 Pulmonary heart disease and diseases of pulmonary circulation	I26_Pul_hea_dis_and_dis_of_pul_cir	408455	0.010808	10331905	317
Proteomics_SOMAscan	Interleukin-13 receptor subunit alpha-1	IL-13 Ra1	1000	1	499698	0
Proteomics_SOMAscan	Asialoglycoprotein receptor 1	ASGR1	1000	1	499698	0
Metabolomics_NMR	Triglycerides in very large HDL	XL.HDL.TG	21536	1	10400166	1802
Proteomics_SOMAscan	Stromal cell-derived factor 1	SDF-1	1000	1	499698	0
Proteomics_SOMAscan	C-C motif chemokine 13	MCP-4	1000	1	499698	0
The Neale Lab	Diagnoses - main ICD10: Z36 Antenatal screening	41202_Z36	337199	0.00215275	10355842	38
Protein biomarkers_Olink	Pappalysin���1	PAPPA	3394	1.8037	4630208	25
The Neale Lab	Treatment/medication code: chondroitin product	20003_1187	337159	0.0130888	10355842	2
Proteomics_SOMAscan	NADPH--cytochrome P450 reductase	NADPH-P450 Oxidoreductase	1000	1	499698	0
Proteomics_SOMAscan	Junctional adhesion molecule B	JAM-B	1000	1	499698	0
The Neale Lab	Treatment/medication code: digoxin	20003_2038459814	337159	0.00253361	10355842	262
The Neale Lab	Diagnoses - main ICD10: Z09 Follow-up examination after treatment for conditions other than malignant neoplasms	41202_Z09	337199	0.0152661	10355842	1
The Neale Lab	Treatment/medication code: metoclopramide	20003_1140879494	337159	0.0012131	10355842	82
The Neale Lab	Diagnoses - main ICD10: C71 Malignant neoplasm of brain	41202_C71	337199	0.000474328	10355842	440
Proteomics_SOMAscan	Interleukin-22	IL-22	1000	1	499698	0
The Neale Lab	Diagnoses - main ICD10: T86 Failure and rejection of transplanted organs and tissues	41202_T86	337199	0.00031252	10355842	755
The Neale Lab	Treatment/medication code: furosemide	20003_1140909708	337159	0.00757318	10355842	5
The Neale Lab	Type of tobacco previously smoked: Hand-rolled cigarettes	2877_2	82755	0.060576	10355842	0
The Neale Lab	Tinnitus: Yes, now a lot of the time	4803_12	109411	0.024915	10355842	3
The Neale Lab	Treatment/medication code: rosuvastatin	20003_1141192410	337159	0.00623594	10355842	152
Proteomics_SOMAscan	Proprotein convertase subtilisin/kexin type 9	PCSK9	1000	1	499698	0
The Neale Lab	Treatment/medication code: kapake tablet	20003_1140864070	337159	0.000282505	10355842	791
The Neale Lab	Duration of fitness test	6039	49623	0.473905	10355842	0
The Neale Lab	Treatment/medication code: serevent 25mcg inhaler	20003_1140862148	337159	0.00274283	10355842	35
The Neale Lab	Treatment/medication code: diazepam	20003_1140863152	337159	0.00269001	10355842	18
The Neale Lab	Diagnoses - main ICD10: E66 Obesity	41202_E66	337199	0.000651559	10355842	216
The Neale Lab	Non-cancer illness code, self-reported: pneumonia	20002_1398	337159	0.0142511	10355842	1
Metabolomics_NMR	LDL diameter	LDL.D	19273	1	10359413	405
Proteomics_SOMAscan	Neurexin-3-beta	NRX3B	1000	1	499698	0
Proteomics_SOMAscan	Semaphorin-3E	Semaphorin 3E	1000	1	499698	32
The Neale Lab	Underlying (primary) cause of death: ICD10: C85.9 Non-Hodgkin's lymphoma, unspecified type	40001_C859	7637	0.00898408	10355842	1392
Proteomics_SOMAscan	Endothelial monocyte-activating polypeptide 2	EMAP-2	1000	1	499698	3
The Neale Lab	Non-cancer illness code, self-reported: peritonitis	20002_1190	337159	0.00346693	10355842	23
The Neale Lab	Treatment/medication code: gabapentin	20003_1140872228	337159	0.00466001	10355842	16
The Neale Lab	Diagnoses - main ICD10: M24 Other specific joint derangements	41202_M24	337199	0.00251059	10355842	22
Proteomics_SOMAscan	Elongation factor 1-beta	EF-1-beta	1000	1	499698	0
Proteomics_SOMAscan	Fibroblast growth factor 8 isoform A	FGF-8A	1000	1	499698	0
Metabolomics_NMR	Free cholesterol	Free.C	13497	1	10059416	655
The Neale Lab	Vitamin and mineral supplements: Vitamin A	6155_1	335591	0.0182914	10355842	4
The Neale Lab	Underlying (primary) cause of death: ICD10: I73.9 Peripheral vascular disease, unspecified	40001_I739	7637	0.000665864	10355842	28169
Proteomics_SOMAscan	Mitochondrial import inner membrane translocase subunit TIM14	DnaJ homolog	1000	1	499698	0
Proteomics_SOMAscan	Leptin	Leptin	1000	1	499698	0
Protein biomarkers_Olink	Urokinase plasminogen activator surface receptor	PLAUR	3394	1.78962	4630208	0
Proteomics_SOMAscan	Arylsulfatase A	Arylsulfatase A	1000	1	499698	0
The Neale Lab	Non-cancer illness code, self-reported: multiple sclerosis	20002_1261	337159	0.00367373	10355842	4840
Proteomics_SOMAscan	Macrophage metalloelastase	MMP-12	1000	1	499698	8
The Neale Lab	Leg pain when walking uphill or hurrying	5474	23189	0.216233	10355842	0
Proteomics_SOMAscan	Histone acetyltransferase KAT6A	MOZ	1000	1	499698	0
The Neale Lab	Diagnoses - main ICD10: E16 Other disorders of pancreatic internal secretion	41202_E16	337199	0.000684705	10355842	562
The Neale Lab	Treatment/medication code: vitamin b compound tablet	20003_1140871024	337159	0.00713622	10355842	7
The Neale Lab	Diagnoses - main ICD10: S81 Open wound of lower leg	41202_S81	337199	0.000546368	10355842	310
The Neale Lab	Diagnoses - main ICD10: R79 Other abnormal findings of blood chemistry	41202_R79	337199	0.00440537	10355842	18
Proteomics_SOMAscan	Kallikrein-14	kallikrein 14	1000	1	499698	0
The Neale Lab	Treatment/medication code: actonel 5mg tablet	20003_1141175690	337159	0.000831216	10355842	155
The Neale Lab	Diagnoses - main ICD10: K42 Umbilical hernia	41202_K42	337199	0.00487345	10355842	30
The Neale Lab	Non-cancer illness code, self-reported: head injury	20002_1266	337159	0.00334617	10355842	23
The Neale Lab	Treatment/medication code: selenium ace tablet	20003_1140911682	337159	0.00138042	10355842	44
The Neale Lab	Underlying (primary) cause of death: ICD10: X70.8 Other specified place	40001_X708	7637	0.00119858	10355842	17269
The Neale Lab	Treatment/medication code: noriday tablet	20003_1140869278	337159	0.000795351	10355842	145
Proteomics_SOMAscan	Growth arrest-specific protein 1	GAS1	1000	1	499698	0
The Neale Lab	Non-cancer illness code, self-reported: polio / poliomyelitis	20002_1526	337159	0.000714642	10355842	247
The Neale Lab	Treatment/medication code: bricanyl 250mcg inhaler	20003_1140862168	337159	0.00230464	10355842	52
The Neale Lab	Type of tobacco previously smoked: Cigars or pipes	2877_3	82755	0.0436871	10355842	0
The Neale Lab	Treatment/medication code: terbinafine	20003_1140927328	337159	0.00195869	10355842	43
The Neale Lab	Treatment/medication code: migril tablet	20003_1140872058	337159	0.000252317	10355842	1156
Proteomics_SOMAscan	Matrilysin	MMP-7	1000	1	499698	2
The Neale Lab	Diagnoses - main ICD10: D27 Benign neoplasm of ovary	41202_D27	337199	0.00179793	10355842	52
The Neale Lab	Stomach/abdominal pain for 3+ months	3741	27584	0.25011	10355842	0
The Neale Lab	Cancer code, self-reported: rectal cancer	20001_1023	337159	0.000759535	10355842	215
The Neale Lab	Non-cancer illness code, self-reported: retinal detachment	20002_1281	337159	0.00341267	10355842	14
Proteomics_SOMAscan	Fibroblast growth factor 6	FGF-6	1000	1	499698	0
The Neale Lab	Duration of strenuous sports	1001	34342	1.42462	10355842	1
The Neale Lab	Diagnoses - main ICD10: D17 Benign lipomatous neoplasm	41202_D17	337199	0.0102288	10355842	11
The Neale Lab	Diagnoses - main ICD10: D16 Benign neoplasm of bone and articular cartilage	41202_D16	337199	0.000486692	10355842	309
The Neale Lab	Diagnoses - main ICD10: M48 Other spondylopathies	41202_M48	337199	0.00292798	10355842	16
The Neale Lab	Which eye(s) affected by hypermetropia (long sight): Right eye	5832_1	13923	0.0697006	10355842	6
The Neale Lab	Diagnoses - main ICD10: M47 Spondylosis	41202_M47	337199	0.00366815	10355842	12
Proteomics_SOMAscan	interleukin-17 receptor B	IL-17B R	1000	1	499698	5
The Neale Lab	Diagnoses - main ICD10: N89 Other noninflammatory disorders of vagina	41202_N89	337199	0.00164174	10355842	74
The Neale Lab	Diagnoses - main ICD10: H25 Senile cataract	41202_H25	337199	0.00790264	10355842	49
Proteomics_SOMAscan	Tumor necrosis factor ligand superfamily member 11	sRANKL	1000	1	499698	0
The Neale Lab	Treatment/medication code: loratadine	20003_1140862772	337159	0.00724638	10355842	8
The Neale Lab	Underlying (primary) cause of death: ICD10: J45.9 Asthma, unspecified	40001_J459	7637	0.00119744	10355842	17093
The Neale Lab	Diagnoses - main ICD10: K11 Diseases of salivary glands	41202_K11	337199	0.00164373	10355842	54
The Neale Lab	Diagnoses - main ICD10: S66 Injury of muscle and tendon at wrist and hand level	41202_S66	337199	0.00165804	10355842	66
The Neale Lab	Treatment/medication code: garlic product	20003_1140911732	337159	0.0136239	10355842	2
Protein biomarkers_Olink	Dickkopf���related protein 1	DKK1	3394	1.80748	4630208	17
The Neale Lab	Treatment/medication code: cosopt 2%/0.5% eye drops	20003_1141169520	337159	0.000930815	10355842	175
The Neale Lab	Cancer code, self-reported: testicular cancer	20001_1045	337159	0.00183803	10355842	445
The Neale Lab	Underlying (primary) cause of death: ICD10: A81.0 Creutzfeldt-Jakob disease	40001_A810	7637	0.00133075	10355842	16002
Proteomics_SOMAscan	Hsp90 co-chaperone Cdc37	CDC37	1000	1	499698	0
The Neale Lab	Treatment/medication code: aminophylline	20003_1140862260	337159	0.000207269	10355842	1115
The Neale Lab	Diagnoses - main ICD10: A04 Other bacterial intestinal infections	41202_A04	337199	0.00160476	10355842	81
The Neale Lab	Diagnoses - main ICD10: I26 Pulmonary embolism	41202_I26	337199	0.00364635	10355842	181
Protein biomarkers_Olink	Angiopoietin���1 receptor	TEK	3394	1.80218	4630208	180
Proteomics_SOMAscan	Ubiquitin-conjugating enzyme E2 N	UBE2N	1000	1	499698	0
Proteomics_SOMAscan	Proliferation-associated protein 2G4	PA2G4	1000	1	499698	0
The Neale Lab	Tinnitus: Yes, now some of the time	4803_13	109411	0.0825654	10355842	0
The Neale Lab	Diagnoses - main ICD10: R23 Other skin changes	41202_R23	337199	0.000285308	10355842	790
The Neale Lab	Non-cancer illness code, self-reported: pneumothorax	20002_1497	337159	0.00043561	10355842	316
The Neale Lab	Non-cancer illness code, self-reported: muscle/soft tissue problem	20002_1297	337159	0.00796461	10355842	5
The Neale Lab	Number of unenthusiastic/disinterested episodes	5386	27707	0.764148	10355842	0
The Neale Lab	Illnesses of siblings: Breast cancer	20111_5	260387	0.040751	10355842	27
The Neale Lab	Treatment/medication code: rino clenil 50micrograms nasal spray	20003_1141192916	337159	0.00195878	10355842	31
Proteomics_SOMAscan	Interleukin-12 receptor subunit beta-2	IL-12 RB2	1000	1	499698	3
Proteomics_SOMAscan	Tryptase beta-2	TPSB2	1000	1	499698	1
The Neale Lab	Treatment/medication code: selenium product	20003_1140883748	337159	0.00317156	10355842	15
Protein biomarkers_Olink	Kit ligand	KITLG	3394	1.79809	4630208	43
The Neale Lab	Treatment/medication code: salazopyrin 500mg tablet	20003_1140865670	337159	0.000648382	10355842	153
Proteomics_SOMAscan	Angiopoietin-related protein 4	ANGL4	1000	1	499698	0
Protein biomarkers_Olink	C���X���C motif chemokine 6	CXCL6	3394	1.7817	4630208	224
The Neale Lab	Cancer code, self-reported: cin/pre-cancer cells cervix	20001_1072	337159	0.00352288	10355842	25
The Neale Lab	Wants to stop smoking	3496	24913	0.773833	10355842	0
The Neale Lab	Treatment/medication code: colchicine	20003_1140875486	337159	0.000510625	10355842	355
The Neale Lab	Diagnoses - main ICD10: F60 Specific personality disorders	41202_F60	337199	0.000294314	10355842	874
The Neale Lab	Non-cancer illness code, self-reported: thyroid goitre	20002_1610	337159	0.000966295	10355842	400
The Neale Lab	Non-cancer illness code, self-reported: helicobacter pylori	20002_1442	337159	0.00267724	10355842	65
The Neale Lab	Illnesses of siblings: Prostate cancer	20111_13	260114	0.0151067	10355842	7
Proteomics_SOMAscan	Vasoactive Intestinal Peptide	Vasoactive Intestinal Peptide	1000	1	499698	0
The Neale Lab	Non-cancer illness code, self-reported: polycystic ovaries/polycystic ovarian syndrome	20002_1350	337159	0.00118185	10355842	83
Proteomics_SOMAscan	Fibroblast growth factor 1	b-ECGF	1000	1	499698	0
The Neale Lab	Likelihood of resuming smoking	2936	80926	0.149591	10355842	0
Proteomics_SOMAscan	Interleukin-17D	IL-17D	1000	1	499698	0
The Neale Lab	Treatment/medication code: tildiem 60mg m/r tablet	20003_1140861128	337159	0.00193516	10355842	47
Proteomics_SOMAscan	Pappalysin-1	PAPP-A	1000	1	499698	0
The Neale Lab	Treatment/medication code: domperidone	20003_1140879430	337159	0.00202585	10355842	34
Proteomics_SOMAscan	Coagulation factor IX	Coagulation Factor IX	1000	1	499698	0
The Neale Lab	Reason for glasses/contact lenses: For just reading/near work as you are getting older (called 'presbyopia')	6147_3	335700	0.0799835	10355842	7
The Neale Lab	Diagnoses - main ICD10: M53 Other dorsopathies, not elsewhere classified	41202_M53	337199	0.000777677	10355842	160
The Neale Lab	Diagnoses - main ICD10: N19 Unspecified renal failure	41202_N19	337199	0.00037838	10355842	497
The Neale Lab	Treatment/medication code: oestrogel 1.25g gel	20003_1140917450	337159	0.000228301	10355842	1105
The Neale Lab	Treatment/medication code: plavix 75mg tablet	20003_1141168322	337159	0.0004834	10355842	436
Proteomics_SOMAscan	Alpha-2-HS-glycoprotein	a2-HS-Glycoprotein	1000	1	499698	13
The Neale Lab	Underlying (primary) cause of death: ICD10: C97 Malignant neoplasms of independent (primary) multiple sites	40001_C97	7637	0.00265864	10355842	5240
The Neale Lab	Treatment/medication code: irbesartan	20003_1141152998	337159	0.00722831	10355842	3
Metabolomics_NMR	Esterified cholesterol	Est.C	13497	1	10062971	635
The Neale Lab	Illnesses of father: Alzheimer's disease/dementia	20107_10	292807	0.0439466	10355842	158
Proteomics_SOMAscan	Natural cytotoxicity triggering receptor 3	NKp30	1000	1	499698	3
The Neale Lab	Diagnoses - main ICD10: N97 Female infertility	41202_N97	337199	0.0017492	10355842	56
Proteomics_SOMAscan	C-type lectin domain family 7 member A	CLC7A	1000	1	499698	0
The Neale Lab	Diagnoses - main ICD10: R31 Unspecified haematuria	41202_R31	337199	0.0216137	10355842	2290
The Neale Lab	Average monthly beer plus cider intake	4429	24452	0.55582	10355842	0
The Neale Lab	Treatment/medication code: volsaid retard 75mg m/r tablet	20003_1140923920	337159	0.000192309	10355842	1040
Proteomics_SOMAscan	Angiotensinogen	Angiotensinogen	1000	1	499698	3
Metabolomics_NMR	Total cholesterol in very large HDL	XL.HDL.C	21540	1	10399628	493
The Neale Lab	Treatment/medication code: nitrazepam	20003_1140863182	337159	0.000603529	10355842	331
The Neale Lab	Treatment/medication code: tegretol 100mg tablet	20003_1140872072	337159	0.00222212	10355842	17
Proteomics_SOMAscan	beta-nerve growth factor	b-NGF	1000	1	499698	0
The Neale Lab	Diagnoses - main ICD10: M84 Disorders of continuity of bone	41202_M84	337199	0.00218264	10355842	40
Proteomics_SOMAscan	Ephrin type-A receptor 2	Epithelial cell kinase	1000	1	499698	0
Proteomics_SOMAscan	Cytosolic non-specific dipeptidase	Glutamate carboxypeptidase	1000	1	499698	0
The Neale Lab	Non-cancer illness code, self-reported: haemorrhoids / piles	20002_1505	337159	0.00267808	10355842	19
The Neale Lab	Diagnoses - main ICD10: J33 Nasal polyp	41202_J33	337199	0.00489042	10355842	631
Metabolomics_NMR	OmegaL7 and L9 and saturated fatty acids	FAw79S	13506	1	10060960	225
The Neale Lab	Treatment/medication code: flu - influenza vaccine	20003_1140910498	337159	0.000387743	10355842	527
Proteomics_SOMAscan	Adenylate kinase isoenzyme 1	Myokinase, human	1000	1	499698	0
The Neale Lab	Treatment/medication code: vitamin b12 preparation	20003_1140870570	337159	0.00308562	10355842	27
Proteomics_SOMAscan	Cell surface glycoprotein CD200 receptor 1	MO2R1	1000	1	499698	1
Proteomics_SOMAscan	Endothelial cell-specific molecule 1	Endocan	1000	1	499698	0
The Neale Lab	Treatment/medication code: paroxetine	20003_1140867888	337159	0.00333585	10355842	36
The Neale Lab	Treatment/medication code: viazem xl 120mg m/r capsule	20003_1141151474	337159	0.000195217	10355842	1263
The Neale Lab	Non-cancer illness code, self-reported: dyspepsia / indigestion	20002_1510	337159	0.00124821	10355842	74
The Neale Lab	Treatment/medication code: calcium carbonate+cholecalciferol 1.25g/5micrograms tablet	20003_1140871052	337159	0.000396602	10355842	493
Proteomics_SOMAscan	Retinol-binding protein 4	RBP	1000	1	499698	0
Proteomics_SOMAscan	Alkaline phosphatase, tissue-nonspecific isozyme	Alkaline phosphatase, bone	1000	1	499698	6
Proteomics_SOMAscan	Tumor necrosis factor ligand superfamily member 15	TNFSF15	1000	1	499698	0
Proteomics_SOMAscan	Arylsulfatase B	ARSB	1000	1	499698	11
Proteomics_SOMAscan	Chymase	Chymase	1000	1	499698	0
The Neale Lab	Non-cancer illness code, self-reported: urinary frequency / incontinence	20002_1202	337159	0.00350405	10355842	22
Proteomics_SOMAscan	Chordin-like protein 1	CRDL1	1000	1	499698	0
The Neale Lab	Treatment/medication code: nitrolingual 400micrograms spray	20003_1140860840	337159	0.00105636	10355842	90
Proteomics_SOMAscan	Baculoviral IAP repeat-containing protein 3	cIAP-2	1000	1	499698	0
Metabolomics_NMR	Cholesterol esters in very large HDL	XL.HDL.CE	19273	1	10349448	523
Proteomics_SOMAscan	Programmed cell death 1 ligand 1	B7-H1	1000	1	499698	0
The Neale Lab	Treatment/medication code: desmopressin	20003_1140868816	337159	0.000255426	10355842	873
The Neale Lab	Non-cancer illness code, self-reported: gestational hypertension/pre-eclampsia	20002_1073	337159	0.00412593	10355842	25
The Neale Lab	Treatment/medication code: telmisartan	20003_1141166006	337159	0.00163727	10355842	56
The Neale Lab	Treatment/medication code: reductil 10mg capsule	20003_1141174508	337159	0.000300424	10355842	742
The Neale Lab	Treatment/medication code: sodium cromoglicate	20003_1140909788	337159	0.000840559	10355842	196
The Neale Lab	Non-cancer illness code, self-reported: bell's palsy/facial nerve palsy	20002_1250	337159	0.000958138	10355842	128
Proteomics_SOMAscan	Lymphatic vessel endothelial hyaluronic acid receptor 1	LYVE1	1000	1	499698	0
Metabolomics_NMR	Concentration of small HDL particles	S.HDL.P	19273	1	10359426	394
Proteomics_SOMAscan	Scavenger receptor class F member 2	SREC-II	1000	1	499698	0
The Neale Lab	Diagnoses - main ICD10: R50 Fever of unknown origin	41202_R50	337199	0.00171899	10355842	58
The Neale Lab	Diagnoses - main ICD10: N75 Diseases of Bartholin's gland	41202_N75	337199	0.00142881	10355842	55
Proteomics_SOMAscan	Interferon lambda-2	IFN-lambda 2	1000	1	499698	0
The Neale Lab	Most recent bowel cancer screening	2355	75920	0.279193	10355842	0
The Neale Lab	Treatment/medication code: diclofenac sodium+misoprostol	20003_1140878036	337159	0.000696626	10355842	190
Proteomics_SOMAscan	Ephrin type-B receptor 2	EPHB2	1000	1	499698	1
The Neale Lab	Treatment/medication code: Free-text entry, unable to be coded	20003_99999	337159	0.0329076	10355842	0
Proteomics_SOMAscan	40S ribosomal protein SA	40S ribosomal protein SA	1000	1	499698	0
The Neale Lab	Diagnoses - main ICD10: Z48 Other surgical follow-up care	41202_Z48	337199	0.00153581	10355842	59
The Neale Lab	Diagnoses - main ICD10: T18 Foreign body in alimentary tract	41202_T18	337199	0.00059451	10355842	234
Proteomics_SOMAscan	Ribosome maturation protein SBDS	SBDS	1000	1	499698	0
The Neale Lab	Chest pain felt during physical activity	6015	50451	0.152034	10355842	7
Proteomics_SOMAscan	DnaJ homolog subfamily B member 1	HSP 40	1000	1	499698	0
The Neale Lab	Manic/hyper symptoms: I was more active than usual	6156_11	22133	0.191021	10355842	0
Proteomics_SOMAscan	Apolipoprotein D	Apo D	1000	1	499698	0
Proteomics_SOMAscan	Tumor necrosis factor receptor superfamily member 12A	TWEAKR	1000	1	499698	0
The Neale Lab	Treatment/medication code: humira 40mg injection solution 0.8ml prefilled syringe	20003_1141188594	337159	0.000279459	10355842	802
The Neale Lab	Diagnoses - main ICD10: L72 Follicular cysts of skin and subcutaneous tissue	41202_L72	337199	0.014842	10355842	327
The Neale Lab	Diagnoses - main ICD10: R09 Other symptoms and signs involving the circulatory and respiratory systems	41202_R09	337199	0.000669465	10355842	180
The Neale Lab	Diagnoses - main ICD10: L08 Other local infections of skin and subcutaneous tissue	41202_L08	337199	0.000993976	10355842	138
The Neale Lab	Current employment status: Full or part-time student	6142_7	336252	0.00763058	10355842	5
The Neale Lab	Diagnoses - main ICD10: K86 Other diseases of pancreas	41202_K86	337199	0.000939479	10355842	212
The Neale Lab	Treatment/medication code: isosorbide dinitrate	20003_1140861008	337159	0.000243317	10355842	999
Proteomics_SOMAscan	Cytokine receptor-like factor 1:Cardiotrophin-like cytokine factor 1 Complex	CLF-1/CLC Complex	1000	1	499698	0
The Neale Lab	Underlying (primary) cause of death: ICD10: C78.6 Secondary malignant neoplasm of retroperitoneum and peritoneum	40001_C786	7637	0.00119672	10355842	17178
The Neale Lab	Diagnoses - main ICD10: R35 Polyuria	41202_R35	337199	0.00403538	10355842	18
Proteomics_SOMAscan	Carbohydrate sulfotransferase 15	ST4S6	1000	1	499698	8
The Neale Lab	Non-cancer illness code, self-reported: osteomyelitis	20002_1308	337159	0.00157211	10355842	49
The Neale Lab	Diagnoses - main ICD10: R06 Abnormalities of breathing	41202_R06	337199	0.00789089	10355842	4
The Neale Lab	Diagnoses - main ICD10: T50 Poisoning by diuretics and other and unspecified drugs, medicaments and biological substances	41202_T50	337199	0.000561659	10355842	296
Proteomics_SOMAscan	Angiotensin-converting enzyme 2	ACE2	1000	1	499698	0
Proteomics_SOMAscan	Spectrin alpha chain, non-erythrocytic 1	SPTA2	1000	1	499698	0
Proteomics_SOMAscan	B-cell receptor CD22	CD22	1000	1	499698	0
Proteomics_SOMAscan	Breast cancer anti-estrogen resistance protein 3	BCAR3	1000	1	499698	2
Proteomics_SOMAscan	Teratocarcinoma-derived growth factor 1	Cripto	1000	1	499698	14
Protein biomarkers_Olink	Thrombomodulin	THBD	3394	1.80076	4630208	67
Proteomics_SOMAscan	UMP-CMP kinase	Cytidylate kinase	1000	1	499698	4
The Neale Lab	Treatment/medication code: baclofen	20003_1140875420	337159	0.00111669	10355842	110
Metabolomics_NMR	Total fatty acids	Tot.FA	13505	1	10060617	291
Protein biomarkers_Olink	Xaa���Pro aminopeptidase 2	XPNPEP2	3394	1.78278	4630208	105
Protein biomarkers_Olink	Pro���interleukin���16 [Cleaved into: Interleukin���16	IL16	3394	1.78278	4630208	32
The Neale Lab	Vitamin and mineral supplements: Folic acid or Folate (Vit B9)	6155_6	335591	0.0203085	10355842	436
Proteomics_SOMAscan	Histone acetyltransferase type B catalytic subunit	Hat1	1000	1	499698	0
The Neale Lab	Diagnoses - main ICD10: K81 Cholecystitis	41202_K81	337199	0.00392133	10355842	30
Proteomics_SOMAscan	Complement component C6	C6	1000	1	499698	0
The Neale Lab	Non-cancer illness code, self-reported: unclassifiable	20002_99999	337159	0.0391185	10355842	2
The Neale Lab	Diagnoses - main ICD10: S64 Injury of nerves at wrist and hand level	41202_S64	337199	0.000792878	10355842	207
Proteomics_SOMAscan	Junctional adhesion molecule C	JAM-C	1000	1	499698	0
Proteomics_SOMAscan	Coagulation factor IXab	Coagulation Factor IXab	1000	1	499698	0
Proteomics_SOMAscan	Fatty acid-binding protein, epidermal	FABPE	1000	1	499698	0
The Neale Lab	Treatment/medication code: letrozole	20003_1141145896	337159	0.000624416	10355842	312
The Neale Lab	Non-cancer illness code, self-reported: epilepsy	20002_1264	337159	0.00841072	10355842	5
The Neale Lab	Ever had cervical smear test	2694	180764	0.0193824	10355842	1
Proteomics_SOMAscan	Protein S100-A9	calgranulin B	1000	1	499698	0
The Neale Lab	Treatment/medication code: protelos 2g sachets	20003_1141200768	337159	0.000267297	10355842	866
Proteomics_SOMAscan	Collagen alpha-1(XXIII) chain	CONA1	1000	1	499698	0
The Neale Lab	Illnesses of father: Parkinson's disease	20107_11	292297	0.0246774	10355842	2
The Neale Lab	Fractured bone site(s): Leg	6151_2	335546	0.00639518	10355842	2
The Neale Lab	Diagnoses - main ICD10: K75 Other inflammatory liver diseases	41202_K75	337199	0.000510565	10355842	305
The Neale Lab	Diagnoses - main ICD10: I42 Cardiomyopathy	41202_I42	337199	0.000855706	10355842	132
Proteomics_SOMAscan	Protein 4.1	41	1000	1	499698	0
The Neale Lab	Treatment/medication code: evorel conti patch	20003_1141151718	337159	0.00113643	10355842	83
The Neale Lab	Treatment/medication code: trandolapril	20003_1140860904	337159	0.000576865	10355842	318
The Neale Lab	Illnesses of father: Bowel cancer	20107_4	292883	0.0542969	10355842	0
Proteomics_SOMAscan	Lactotransferrin	Lactoferrin	1000	1	499698	0
Proteomics_SOMAscan	Cytokine receptor common subunit gamma	IL-2 sRg	1000	1	499698	0
The Neale Lab	Diagnoses - main ICD10: D23 Other benign neoplasms of skin	41202_D23	337199	0.00708771	10355842	5
The Neale Lab	Diagnoses - main ICD10: D48 Neoplasm of uncertain or unknown behaviour of other and unspecified sites	41202_D48	337199	0.00124602	10355842	91
The Neale Lab	Underlying (primary) cause of death: ICD10: C16.0 Cardia	40001_C160	7637	0.00292286	10355842	4469
Proteomics_SOMAscan	Programmed cell death 1 ligand 2	PD-L2	1000	1	499698	10
The Neale Lab	Treatment/medication code: solifenacin	20003_1141200322	337159	0.00157513	10355842	101
Proteomics_SOMAscan	Neurexin-1-beta	NRX1B	1000	1	499698	0
Proteomics_SOMAscan	Transketolase	Transketolase	1000	1	499698	0
Proteomics_SOMAscan	Macrophage colony-stimulating factor 1	CSF-1	1000	1	499698	0
The Neale Lab	Treatment/medication code: capasal shampoo	20003_1140878512	337159	0.000255378	10355842	911
Proteomics_SOMAscan	Casein kinase II 2-alpha':2-beta heterotetramer	CK2-A2:B	1000	1	499698	0
The Neale Lab	Treatment/medication code: indoramin	20003_1140879782	337159	0.000264333	10355842	957
The Neale Lab	Why reduced smoking: Health precaution	6158_3	10503	0.253576	10355842	0
The Neale Lab	Diagnoses - main ICD10: Z51 Other medical care	41202_Z51	337199	0.000516317	10355842	306
Proteomics_SOMAscan	Small glutamine-rich tetratricopeptide repeat-containing protein alpha	SGTA	1000	1	499698	0
The Neale Lab	Non-cancer illness code, self-reported: pyloric stenosis	20002_1501	337159	0.00028246	10355842	935
The Neale Lab	Type of tobacco currently smoked: Hand-rolled cigarettes	3446_2	25291	0.173747	10355842	0
Proteomics_SOMAscan	Urokinase-type plasminogen activator	uPA	1000	1	499698	3
The Neale Lab	Underlying (primary) cause of death: ICD10: G90.3 Multisystem degeneration	40001_G903	7637	0.0010636	10355842	20062
The Neale Lab	Non-cancer illness code, self-reported: umbilical hernia	20002_1512	337159	0.000912551	10355842	108
Proteomics_SOMAscan	Tumor necrosis factor receptor superfamily member 27	XEDAR	1000	1	499698	0
The Neale Lab	Treatment/medication code: timoptol 0.25% eye drops	20003_1140881882	337159	0.000624464	10355842	275
The Neale Lab	Non-cancer illness code, self-reported: herpes simplex	20002_1575	337159	0.000396467	10355842	549
The Neale Lab	Cancer code, self-reported: tongue cancer	20001_1011	337159	0.000345642	10355842	539
The Neale Lab	Diagnoses - main ICD10: I10 Essential (primary) hypertension	41202_I10	337199	0.00149947	10355842	59
Protein biomarkers_Olink	Macrophage metalloelastase	MMP12	3394	1.7849	4630208	473
Proteomics_SOMAscan	Luteinizing hormone	Luteinizing hormone	1000	1	499698	0
The Neale Lab	Treatment/medication code: femara 2.5mg tablet	20003_1141145900	337159	0.000222214	10355842	1033
The Neale Lab	Diagnoses - main ICD10: M19 Other arthrosis	41202_M19	337199	0.00735813	10355842	3
The Neale Lab	Treatment/medication code: diprosalic ointment	20003_1140882618	337159	0.000429182	10355842	404
The Neale Lab	Treatment/medication code: logynon tablet	20003_1140869176	337159	0.000423397	10355842	511
The Neale Lab	Non-cancer illness code, self-reported: blistering/desquamating skin disorder	20002_1454	337159	0.001575	10355842	69
The Neale Lab	Treatment/medication code: lecithin product	20003_1140911640	337159	0.000576689	10355842	305
The Neale Lab	Home area population density - urban or rural: Scotland - Other Urban Area	20118_12	333997	0.0105601	10355842	119
The Neale Lab	Diagnoses - main ICD10: D45 Polycythaemia vera	41202_D45	337199	0.000546517	10355842	619
The Neale Lab	Diagnoses - main ICD10: Z42 Follow-up care involving plastic surgery	41202_Z42	337199	0.00382693	10355842	17
The Neale Lab	Diagnoses - main ICD10: M45 Ankylosing spondylitis	41202_M45	337199	0.000357492	10355842	1883
Proteomics_SOMAscan	Galactoside 3(4)-L-fucosyltransferase	Fucosyltransferase 3	1000	1	499698	3
Proteomics_SOMAscan	Cytotoxic T-lymphocyte protein 4	CTLA-4	1000	1	499698	0
Proteomics_SOMAscan	Interleukin-25	IL-17E	1000	1	499698	11
Protein biomarkers_Olink	Galectin���3	LGALS3	3394	1.79232	4630208	968
The Neale Lab	Diagnoses - main ICD10: I47 Paroxysmal tachycardia	41202_I47	337199	0.00343498	10355842	42
Proteomics_SOMAscan	Methionine aminopeptidase 2	AMPM2	1000	1	499698	1
Metabolomics_NMR	3Lhydroxybutyrate	bOHBut	24154	1	10489166	40
The Neale Lab	Diagnoses - main ICD10: J34 Other disorders of nose and nasal sinuses	41202_J34	337199	0.0101963	10355842	1
Protein biomarkers_Olink	Pro���Natriuretic peptides C	NPPC	3394	1.75488	4630208	89
The Neale Lab	Treatment/medication code: benadryl allergy relief 8mg capsule	20003_1141162526	337159	0.000189351	10355842	1157
The Neale Lab	Diagnoses - main ICD10: J22 Unspecified acute lower respiratory infection	41202_J22	337199	0.00594777	10355842	13
Proteomics_SOMAscan	Natural cytotoxicity triggering receptor 1	NKp46	1000	1	499698	0
Proteomics_SOMAscan	Interleukin-16	IL-16	1000	1	499698	1
The Neale Lab	Diagnoses - main ICD10: F10 Mental and behavioural disorders due to use of alcohol	41202_F10	337199	0.00187486	10355842	42
Proteomics_SOMAscan	Growth-regulated alpha protein	Gro-a	1000	1	499698	17
The Neale Lab	Cancer code, self-reported: rodent ulcer	20001_1073	337159	0.00144901	10355842	69
Proteomics_SOMAscan	GDNF family receptor alpha-2	GFRa-2	1000	1	499698	3
Proteomics_SOMAscan	Ectodysplasin-A, secreted form	EDA	1000	1	499698	0
Proteomics_SOMAscan	Fibroblast growth factor 10	FGF-10	1000	1	499698	0
The Neale Lab	Diagnoses - main ICD10: N50 Other disorders of male genital organs	41202_N50	337199	0.00398551	10355842	12
Protein biomarkers_Olink	Pro���adrenomedullin	ADM	3394	1.81197	4630208	581
The Neale Lab	Treatment/medication code: lisinopril+hydrochlorothiazide 10mg/12.5mg tablet	20003_1140864952	337159	0.000342479	10355842	589
Proteomics_SOMAscan	Glutathione S-transferase P	Glutathione S-transferase Pi	1000	1	499698	0
Metabolomics_NMR	Glycine	Gly	18734	1	10144712	2574
The Neale Lab	Diagnoses - main ICD10: D33 Benign neoplasm of brain and other parts of central nervous system	41202_D33	337199	0.000570831	10355842	230
The Neale Lab	Diagnoses - main ICD10: O48 Prolonged pregnancy	41202_O48	337199	0.00121466	10355842	141
The Neale Lab	Non-cancer illness code, self-reported: appendicitis	20002_1502	337159	0.00835002	10355842	15
The Neale Lab	Diagnoses - main ICD10: I30 Acute pericarditis	41202_I30	337199	0.000321441	10355842	856
The Neale Lab	Diagnoses - main ICD10: I44 Atrioventricular and left bundle-branch block	41202_I44	337199	0.00104126	10355842	117
The Neale Lab	Diagnoses - main ICD10: C15 Malignant neoplasm of oesophagus	41202_C15	337199	0.000804864	10355842	214
The Neale Lab	Treatment/medication code: ciprofloxacin	20003_1140874138	337159	0.000384552	10355842	471
The Neale Lab	Non-cancer illness code, self-reported: benign breast lump	20002_1666	337159	0.00284541	10355842	17
The Neale Lab	Treatment/medication code: temazepam	20003_1140863202	337159	0.00205135	10355842	41
The Neale Lab	Treatment/medication code: hyoscine butylbromide	20003_1140865394	337159	0.000282401	10355842	737
The Neale Lab	Treatment/medication code: b12 - hydroxocobalamin prep	20003_1140910494	337159	0.000822213	10355842	147
The Neale Lab	Non-cancer illness code, self-reported: endometriosis	20002_1402	337159	0.00823415	10355842	1
The Neale Lab	Treatment/medication code: inderal 10mg tablet	20003_1140866804	337159	0.000294593	10355842	859
Proteomics_SOMAscan	Mannose-binding protein C	MBL	1000	1	499698	38
The Neale Lab	Treatment/medication code: asacol 400mg e/c tablet	20003_1140865580	337159	0.00137703	10355842	61
Proteomics_SOMAscan	Troponin I, fast skeletal muscle	Troponin I, skeletal, fast twitch	1000	1	499698	0
The Neale Lab	Leg pain when walking ever disappears while walking	5496	12832	0.230988	10355842	0
The Neale Lab	Diagnoses - main ICD10: D39 Neoplasm of uncertain or unknown behaviour of female genital organs	41202_D39	337199	0.000306424	10355842	904
The Neale Lab	Underlying (primary) cause of death: ICD10: C66 Malignant neoplasm of ureter	40001_C66	7637	0.00119737	10355842	17149
The Neale Lab	Diagnoses - main ICD10: M10 Gout	41202_M10	337199	0.000543284	10355842	338
Proteomics_SOMAscan	Aggrecan core protein	Aggrecan	1000	1	499698	0
The Neale Lab	Non-cancer illness code, self-reported: carpal tunnel syndrome	20002_1541	337159	0.00167622	10355842	96
The Neale Lab	Diagnoses - main ICD10: N86 Erosion and ectropion of cervix uteri	41202_N86	337199	0.000899463	10355842	182
The Neale Lab	Treatment/medication code: airomir 100micrograms cfc-free inhaler	20003_1140917034	337159	0.0004628	10355842	316
The Neale Lab	Treatment/medication code: anadin tablet	20003_1140911754	337159	0.000742125	10355842	331
The Neale Lab	Diagnoses - main ICD10: R05 Cough	41202_R05	337199	0.00173611	10355842	46
The Neale Lab	Diagnoses - main ICD10: S62 Fracture at wrist and hand level	41202_S62	337199	0.00349586	10355842	13
Proteomics_SOMAscan	Adenylosuccinate lyase	PUR8	1000	1	499698	0
Proteomics_SOMAscan	S-phase kinase-associated protein 1	SKP1	1000	1	499698	0
The Neale Lab	Non-cancer illness code, self-reported: fracture skull / head	20002_1626	337159	0.000705742	10355842	203
Proteomics_SOMAscan	CD166 antigen	ALCAM	1000	1	499698	0
The Neale Lab	Treatment/medication code: thiamine preparation	20003_1140888366	337159	0.00144174	10355842	80
Proteomics_SOMAscan	Insulin receptor	IR	1000	1	499698	14
Proteomics_SOMAscan	ADP-ribosyl cyclase/cyclic ADP-ribose hydrolase 2	BST1	1000	1	499698	43
The Neale Lab	Treatment/medication code: cinnarizine	20003_1140883524	337159	0.000543668	10355842	510
The Neale Lab	Treatment/medication code: beconase 50micrograms nasal spray	20003_1140876136	337159	0.00678627	10355842	12
Protein biomarkers_Olink	Somatotropin	GH1	3394	1.80052	4630208	0
Metabolomics_NMR	OmegaL6 fatty acids	FAw6	13506	1	10050419	600
The Neale Lab	Diagnoses - main ICD10: G37 Other demyelinating diseases of central nervous system	41202_G37	337199	0.000489296	10355842	549
Proteomics_SOMAscan	Cell adhesion molecule-related/down-regulated by oncogenes	CDON	1000	1	499698	4
Proteomics_SOMAscan	Brother of CDO	BOC	1000	1	499698	0
The Neale Lab	Diagnoses - main ICD10: J47 Bronchiectasis	41202_J47	337199	0.000672432	10355842	285
The Neale Lab	Treatment/medication code: gaviscon liquid	20003_1140865354	337159	0.00530066	10355842	17
The Neale Lab	Diagnoses - main ICD10: R04 Haemorrhage from respiratory passages	41202_R04	337199	0.00534119	10355842	9
Proteomics_SOMAscan	Neurotrophin-3	Neurotrophin-3	1000	1	499698	0
Proteomics_SOMAscan	Tartrate-resistant acid phosphatase type 5	TrATPase	1000	1	499698	2
Proteomics_SOMAscan	Ephrin type-A receptor 3	EPHA3	1000	1	499698	0
Proteomics_SOMAscan	Metalloproteinase inhibitor 2	TIMP-2	1000	1	499698	0
Proteomics_SOMAscan	Haptoglobin	Haptoglobin, Mixed Type	1000	1	499698	63
The Neale Lab	Diagnoses - main ICD10: M05 Seropositive rheumatoid arthritis	41202_M05	337199	0.000603472	10355842	1052
The Neale Lab	Treatment/medication code: nasonex 0.05% aqueous nasal spray	20003_1141150944	337159	0.00505152	10355842	9
The Neale Lab	Treatment/medication code: almotriptan	20003_1141172728	337159	0.000213433	10355842	1260
The Neale Lab	Non-cancer illness code, self-reported: raynaud's phenomenon/disease	20002_1561	337159	0.00103545	10355842	115
The Neale Lab	Treatment/medication code: epilim 100mg crushable tablet	20003_1140872200	337159	0.00171015	10355842	82
The Neale Lab	Diagnoses - main ICD10: C22 Malignant neoplasm of liver and intrahepatic bile ducts	41202_C22	337199	0.00024929	10355842	1060
The Neale Lab	Non-cancer illness code, self-reported: acute infective polyneuritis/guillain-barre syndrome	20002_1256	337159	0.000462414	10355842	479
The Neale Lab	Treatment/medication code: tetralysal 300 capsule	20003_1140873476	337159	0.000399561	10355842	531
Protein biomarkers_Olink	Agouti���related protein	AGRP	3394	1.8162	4630208	43
The Neale Lab	Non-cancer illness code, self-reported: bladder problem (not cancer)	20002_1201	337159	0.00598814	10355842	11
The Neale Lab	Treatment/medication code: ginkgo forte tablet	20003_1140911734	337159	0.00581646	10355842	13
Proteomics_SOMAscan	Protein kinase B alpha/beta/gamma	PKB a/b/g	1000	1	499698	0
Protein biomarkers_Olink	Resistin	RETN	3394	1.80995	4630208	9
Proteomics_SOMAscan	Dynein light chain roadblock-type 1	DLRB1	1000	1	499698	12
Proteomics_SOMAscan	Receptor tyrosine-protein kinase erbB-3	ERBB3	1000	1	499698	0
The Neale Lab	Diagnoses - main ICD10: D34 Benign neoplasm of thyroid gland	41202_D34	337199	0.000408503	10355842	480
The Neale Lab	Treatment/medication code: clonidine	20003_1140883468	337159	0.00128265	10355842	72
The Neale Lab	Doctor diagnosed bronchiectasis	22134	83529	0.00898371	10355842	32
The Neale Lab	Treatment/medication code: diovan 40mg capsule	20003_1141145668	337159	0.0010025	10355842	105
Proteomics_SOMAscan	Interleukin-6 receptor subunit alpha	IL-6 sRa	1000	1	499698	16
The Neale Lab	Diagnoses - main ICD10: S46 Injury of muscle and tendon at shoulder and upper arm level	41202_S46	337199	0.000252303	10355842	1042
Proteomics_SOMAscan	Interleukin-5 receptor subunit alpha	IL-5 Ra	1000	1	499698	8
The Neale Lab	Non-cancer illness code, self-reported: oesophageal disorder	20002_1134	337159	0.000615907	10355842	267
Proteomics_SOMAscan	SLAM family member 5	SLAF5	1000	1	499698	0
The Neale Lab	Fractured bone site(s): Hip	6151_3	335546	0.0018772	10355842	22
The Neale Lab	Diagnoses - main ICD10: L40 Psoriasis	41202_L40	337199	0.00102658	10355842	1434
Metabolomics_NMR	Pyruvate	Pyr	24756	1	10554626	40
The Neale Lab	Treatment/medication code: dipyridamole	20003_1140861778	337159	0.00182219	10355842	50
The Neale Lab	Treatment/medication code: mebeverine	20003_1140879428	337159	0.00507214	10355842	5
The Neale Lab	Treatment/medication code: anusol cream	20003_1140865816	337159	0.000240333	10355842	896
The Neale Lab	Manic/hyper symptoms: All of the above	6156_15	22133	0.0902641	10355842	3
The Neale Lab	Home area population density - urban or rural: England/Wales - Village - less sparse	20118_7	333997	0.0494791	10355842	3
The Neale Lab	Underlying (primary) cause of death: ICD10: C19 Malignant neoplasm of rectosigmoid junction	40001_C19	7637	0.0121155	10355842	765
The Neale Lab	Reason for reducing amount of alcohol drunk: Doctor's advice	2664_2	124798	0.0217484	10355842	4
Proteomics_SOMAscan	Plasminogen activator inhibitor 1	PAI-1	1000	1	499698	0
The Neale Lab	Diagnoses - main ICD10: K70 Alcoholic liver disease	41202_K70	337199	0.000684133	10355842	233
The Neale Lab	Diagnoses - main ICD10: I12 Hypertensive renal disease	41202_I12	337199	0.000588615	10355842	273
The Neale Lab	Treatment/medication code: neoclarityn 5mg tablet	20003_1141172928	337159	0.00117268	10355842	121
Proteomics_SOMAscan	Cyclin-dependent kinase 2:Cyclin-A2 complex	CDK2/cyclin A	1000	1	499698	0
The Neale Lab	Underlying (primary) cause of death: ICD10: C45.9 Mesothelioma, unspecified	40001_C459	7637	0.011065	10355842	911
The Neale Lab	Underlying (primary) cause of death: ICD10: C25.9 Pancreas, unspecified	40001_C259	7637	0.0416652	10355842	100
The Neale Lab	Treatment/medication code: timodine cream	20003_1140882756	337159	0.00020437	10355842	1152
The Neale Lab	Able to walk or cycle unaided for 10 minutes	6017	50451	0.154377	10355842	3
The Neale Lab	Diagnoses - main ICD10: T82 Complications of cardiac and vascular prosthetic devices, implants and grafts	41202_T82	337199	0.00198374	10355842	62
The Neale Lab	Treatment/medication code: cozaar-comp 50mg/12.5mg tablet	20003_1141151018	337159	0.000279432	10355842	1072
Proteomics_SOMAscan	Thrombospondin-4	TSP4	1000	1	499698	1
The Neale Lab	Treatment/medication code: strontium product	20003_1141200708	337159	0.000309461	10355842	804
The Neale Lab	Diagnoses - main ICD10: B02 Zoster [herpes zoster]	41202_B02	337199	0.000333443	10355842	683
The Neale Lab	Average monthly fortified wine intake	4451	24471	0.440918	10355842	64
The Neale Lab	Underlying (primary) cause of death: ICD10: F01.9 Vascular dementia, unspecified	40001_F019	7637	0.00146333	10355842	13575
The Neale Lab	Treatment/medication code: maxidex eye drops	20003_1140882722	337159	0.000249449	10355842	1141
Proteomics_SOMAscan	Dual specificity protein phosphatase 3	DUS3	1000	1	499698	0
Proteomics_SOMAscan	cGMP-dependent 3',5'-cyclic phosphodiesterase	cGMP-stimulated PDE	1000	1	499698	0
The Neale Lab	Diagnoses - main ICD10: M67 Other disorders of synovium and tendon	41202_M67	337199	0.00533968	10355842	5
The Neale Lab	Non-cancer illness code, self-reported: dupuytren's contracture	20002_1544	337159	0.000726493	10355842	350
Proteomics_SOMAscan	Delta-like protein 4	DLL4	1000	1	499698	0
The Neale Lab	Diagnoses - main ICD10: R93 Abnormal findings on diagnostic imaging of other body structures	41202_R93	337199	0.00189854	10355842	36
The Neale Lab	Underlying (primary) cause of death: ICD10: C56 Malignant neoplasm of ovary	40001_C56	7637	0.0229566	10355842	288
The Neale Lab	Years since last breast cancer screening / mammogram	2684	108052	0.272468	10355842	0
The Neale Lab	Diagnoses - main ICD10: D89 Other disorders involving the immune mechanism, not elsewhere classified	41202_D89	337199	0.000264365	10355842	835
The Neale Lab	Treatment/medication code: polytar liquid	20003_1140878498	337159	0.000252351	10355842	897
The Neale Lab	Non-cancer illness code, self-reported: joint disorder	20002_1295	337159	0.00484935	10355842	9
The Neale Lab	Diagnoses - main ICD10: J18 Pneumonia, organism unspecified	41202_J18	337199	0.00732201	10355842	3
Proteomics_SOMAscan	Kallistatin	Kallistatin	1000	1	499698	6
The Neale Lab	Diagnoses - main ICD10: R30 Pain associated with micturition	41202_R30	337199	0.000732696	10355842	265
Proteomics_SOMAscan	SLIT and NTRK-like protein 5	SLIK5	1000	1	499698	0
Proteomics_SOMAscan	Interleukin-18 receptor 1	IL-18 Ra	1000	1	499698	108
The Neale Lab	Treatment/medication code: detrusitol 1mg tablet	20003_1141162824	337159	0.00157797	10355842	59
Proteomics_SOMAscan	Acidic leucine-rich nuclear phosphoprotein 32 family member B	AN32B	1000	1	499698	0
The Neale Lab	Treatment/medication code: salamol 100micrograms inhaler	20003_1140862086	337159	0.00311161	10355842	28
The Neale Lab	Diagnoses - main ICD10: I87 Other disorders of veins	41202_I87	337199	0.000264338	10355842	979
The Neale Lab	Non-cancer illness code, self-reported: breast fibroadenoma	20002_1560	337159	0.000381421	10355842	529
Proteomics_SOMAscan	Properdin	Properdin	1000	1	499698	33
Proteomics_SOMAscan	Thrombopoietin Receptor	Thrombopoietin Receptor	1000	1	499698	0
The Neale Lab	Doctor diagnosed emphysema	22128	83529	0.00307086	10355842	182
The Neale Lab	Treatment/medication code: indivina 1mg/2.5mg tablet	20003_1141172436	337159	0.000312404	10355842	795
The Neale Lab	Treatment/medication code: climesse tablet	20003_1140926430	337159	0.000381613	10355842	516
Protein biomarkers_Olink	Interstitial collagenase	MMP1	3394	1.77532	4630208	136
Proteomics_SOMAscan	Glypican-5	GPC5	1000	1	499698	29
Protein biomarkers_Olink	Fatty acid���binding protein, adipocyte	FABP4	3394	1.76143	4630208	75
Proteomics_SOMAscan	Complement C4b	C4b	1000	1	499698	69
The Neale Lab	Treatment/medication code: evening primrose oil	20003_1140916682	337159	0.0156136	10355842	0
The Neale Lab	Diagnoses - main ICD10: R21 Rash and other nonspecific skin eruption	41202_R21	337199	0.000673043	10355842	507
Proteomics_SOMAscan	Cyclin-dependent kinase inhibitor 1B	p27Kip1	1000	1	499698	0
The Neale Lab	Doctor diagnosed sarcoidosis	22133	83529	0.00422026	10355842	3481
Proteomics_SOMAscan	Kremen protein 2	KREM2	1000	1	499698	0
The Neale Lab	Treatment/medication code: verapamil	20003_1140888510	337159	0.00174836	10355842	38
Proteomics_SOMAscan	Tyrosine-protein kinase CSK	CSK	1000	1	499698	0
Proteomics_SOMAscan	Myeloperoxidase	Myeloperoxidase	1000	1	499698	1
Proteomics_SOMAscan	Fibroblast growth factor receptor 4	FGFR4	1000	1	499698	0
The Neale Lab	Doctor diagnosed COPD (chronic obstructive pulmonary disease)	22130	83529	0.0146958	10355842	9
The Neale Lab	Non-cancer illness code, self-reported: renal failure requiring dialysis	20002_1193	337159	0.000468688	10355842	347
Proteomics_SOMAscan	Megakaryocyte-associated tyrosine-protein kinase	MATK	1000	1	499698	0
Proteomics_SOMAscan	Lactoperoxidase	PERL	1000	1	499698	0
Proteomics_SOMAscan	Glyceraldehyde-3-phosphate dehydrogenase	GAPDH, liver	1000	1	499698	0
The Neale Lab	Non-cancer illness code, self-reported: cerebral palsy	20002_1433	337159	0.000351522	10355842	686
The Neale Lab	Treatment/medication code: bisoprolol fumarate+hydrochlorothiazide 10mg/6.25mg tablet	20003_1140864950	337159	0.000654775	10355842	293
The Neale Lab	Treatment/medication code: progesterone product	20003_1140868588	337159	0.00031547	10355842	682
The Neale Lab	Treatment/medication code: fosinopril	20003_1140888556	337159	0.000498436	10355842	305
The Neale Lab	Treatment/medication code: calceos chewable tablet	20003_1141146612	337159	0.000570434	10355842	306
Proteomics_SOMAscan	Triosephosphate isomerase	Triosephosphate isomerase	1000	1	499698	0
The Neale Lab	Diagnoses - main ICD10: G20 Parkinson's disease	41202_G20	337199	0.000291345	10355842	830
Proteomics_SOMAscan	Platelet glycoprotein 4	CD36 ANTIGEN	1000	1	499698	12
The Neale Lab	Underlying (primary) cause of death: ICD10: X59.0 Home	40001_X590	7637	0.001065	10355842	19862
The Neale Lab	Reported occurrences of cancer	40009	44805	0.211315	10355842	3
Proteomics_SOMAscan	Heterogeneous nuclear ribonucleoproteins A2/B1	hnRNP A2/B1	1000	1	499698	0
Proteomics_SOMAscan	Carboxypeptidase B2	TAFI	1000	1	499698	11
The Neale Lab	Diagnoses - main ICD10: M06 Other rheumatoid arthritis	41202_M06	337199	0.00288647	10355842	2188
Proteomics_SOMAscan	Sphingosine kinase 2	SPHK2	1000	1	499698	0
The Neale Lab	Tobacco smoking: Smokes on most or all days	22506_111	83133	0.0222662	10355842	8
Proteomics_SOMAscan	cAMP-regulated phosphoprotein 19	ARP19	1000	1	499698	0
The Neale Lab	Diagnoses - main ICD10: K35 Acute appendicitis	41202_K35	337199	0.0050116	10355842	23
The Neale Lab	Diagnoses - main ICD10: O66 Other obstructed labour	41202_O66	337199	0.00021334	10355842	1265
The Neale Lab	Diagnoses - main ICD10: J93 Pneumothorax	41202_J93	337199	0.000630416	10355842	209
Proteomics_SOMAscan	Matrix metalloproteinase-9	MMP-9	1000	1	499698	0
The Neale Lab	Part of a multiple birth	1777	332317	0.0220075	10355842	0
Proteomics_SOMAscan	Translationally-controlled tumor protein	TCTP	1000	1	499698	0
Proteomics_SOMAscan	Low affinity immunoglobulin gamma Fc region receptor II-a/b	FCG2A/B	1000	1	499698	15
The Neale Lab	Non-cancer illness code, self-reported: pleurisy	20002_1125	337159	0.00333915	10355842	24
The Neale Lab	Diagnoses - main ICD10: I50 Heart failure	41202_I50	337199	0.00184957	10355842	38
Proteomics_SOMAscan	Interleukin-23 receptor	IL-23 R	1000	1	499698	4
The Neale Lab	Diagnoses - main ICD10: Z76 Persons encountering health services in other circumstances	41202_Z76	337199	0.000321531	10355842	764
Proteomics_SOMAscan	T-lymphocyte surface antigen Ly-9	LY9	1000	1	499698	3
The Neale Lab	Diagnoses - main ICD10: M95 Other acquired deformities of musculoskeletal system and connective tissue	41202_M95	337199	0.000495612	10355842	350
The Neale Lab	Non-cancer illness code, self-reported: soft tissue inflammation	20002_1618	337159	0.000189206	10355842	1159
Proteomics_SOMAscan	Follicle stimulating hormone	FSH	1000	1	499698	1
The Neale Lab	Underlying (primary) cause of death: ICD10: K76.0 Fatty (change of) liver, not elsewhere classified	40001_K760	7637	0.00119529	10355842	18601
Proteomics_SOMAscan	Receptor-type tyrosine-protein kinase FLT3	Flt-3	1000	1	499698	0
The Neale Lab	Diagnoses - main ICD10: S69 Other and unspecified injuries of wrist and hand	41202_S69	337199	0.000228361	10355842	859
Proteomics_SOMAscan	Serine protease 27	Marapsin	1000	1	499698	2
The Neale Lab	Diagnoses - main ICD10: K27 Peptic ulcer, site unspecified	41202_K27	337199	0.00020425	10355842	1101
The Neale Lab	Diagnoses - main ICD10: C80 Malignant neoplasm without specification of site	41202_C80	337199	0.000573804	10355842	226
Proteomics_SOMAscan	Macrophage-capping protein	CAPG	1000	1	499698	1
Metabolomics_NMR	Other polyunsaturated fatty acids than 18:2	otPUFA	13549	1	10057395	698
The Neale Lab	Treatment/medication code: vitamin b6 preparation	20003_1140909874	337159	0.00117002	10355842	99
The Neale Lab	Treatment/medication code: amiloride	20003_1140888512	337159	0.000336549	10355842	706
The Neale Lab	Cascot confidence score	20121	9825	1.00682	10355842	1
The Neale Lab	Non-cancer illness code, self-reported: insomnia	20002_1616	337159	0.000963108	10355842	165
Proteomics_SOMAscan	Aromatic-L-amino-acid decarboxylase	dopa decarboxylase	1000	1	499698	0
The Neale Lab	Diagnoses - main ICD10: J03 Acute tonsillitis	41202_J03	337199	0.000909591	10355842	165
The Neale Lab	Non-cancer illness code, self-reported: benign neuroma	20002_1683	337159	0.000315531	10355842	809
Proteomics_SOMAscan	NKG2-D type II integral membrane protein	NKG2D	1000	1	499698	9
The Neale Lab	Non-cancer illness code, self-reported: cerebral aneurysm	20002_1425	337159	0.000678892	10355842	278
The Neale Lab	Diagnoses - main ICD10: H65 Nonsuppurative otitis media	41202_H65	337199	0.00172502	10355842	78
Proteomics_SOMAscan	Protein disulfide-isomerase	Protein disulfide-isomerase	1000	1	499698	0
The Neale Lab	Cancer code, self-reported: squamous cell carcinoma	20001_1062	337159	0.00121255	10355842	127
Proteomics_SOMAscan	Serine/threonine-protein kinase 17B	DRAK2	1000	1	499698	1
Proteomics_SOMAscan	Tumor necrosis factor receptor superfamily member 8	CD30	1000	1	499698	0
Proteomics_SOMAscan	Pulmonary surfactant-associated protein D	SP-D	1000	1	499698	0
The Neale Lab	Non-cancer illness code, self-reported: lichen planus	20002_1549	337159	0.000423478	10355842	520
Proteomics_SOMAscan	Seizure 6-like protein 2	SE6L2	1000	1	499698	0
The Neale Lab	Underlying (primary) cause of death: ICD10: E85.4 Organ-limited amyloidosis	40001_E854	7637	0.000931637	10355842	21717
Proteomics_SOMAscan	Protein E7_HPV18	HPV E7 Type18	1000	1	499698	0
The Neale Lab	Diagnoses - main ICD10: F20 Schizophrenia	41202_F20	337199	0.00051053	10355842	398
The Neale Lab	Non-cancer illness code, self-reported: muscle or soft tissue injuries	20002_1406	337159	0.0073567	10355842	4
Proteomics_SOMAscan	Tumor necrosis factor ligand superfamily member 12	TWEAK	1000	1	499698	0
Metabolomics_NMR	Histidine	His	19244	1	10353411	146
The Neale Lab	Treatment/medication code: food supplement/plant/herbal extract	20003_1199	337159	0.00367234	10355842	11
Proteomics_SOMAscan	Cyclin-dependent kinase 1:G2/mitotic-specific cyclin-B1 complex	CDK1/cyclin B	1000	1	499698	0
The Neale Lab	Cancer code, self-reported: leukaemia	20001_1048	337159	0.00047485	10355842	426
Proteomics_SOMAscan	Fibroblast growth factor 12	FGF-12	1000	1	499698	0
The Neale Lab	Average monthly champagne plus white wine intake	4418	24367	2.67781	10355842	1
The Neale Lab	Treatment/medication code: lumigan 0.3mg/ml eye drops	20003_1141179920	337159	0.000687251	10355842	268
The Neale Lab	Diagnoses - main ICD10: Z35 Supervision of high-risk pregnancy	41202_Z35	337199	0.000318336	10355842	1008
The Neale Lab	Treatment/medication code: kapake capsule	20003_1141165512	337159	0.000192307	10355842	1287
Proteomics_SOMAscan	Heat shock protein HSP 90-alpha/beta	HSP 90a/b	1000	1	499698	0
The Neale Lab	Treatment/medication code: sotalol	20003_1140879854	337159	0.00162004	10355842	162
The Neale Lab	Diagnoses - main ICD10: H71 Cholesteatoma of middle ear	41202_H71	337199	0.000699566	10355842	277
The Neale Lab	Diagnoses - main ICD10: G43 Migraine	41202_G43	337199	0.00219984	10355842	85
Proteomics_SOMAscan	Leukemia inhibitory factor receptor	LIF sR	1000	1	499698	0
The Neale Lab	Treatment/medication code: angitil sr 90 m/r capsule	20003_1140917428	337159	0.000345491	10355842	543
Proteomics_SOMAscan	Insulin-like growth factor-binding protein 7	IGFBP-7	1000	1	499698	7
The Neale Lab	Diagnoses - main ICD10: L50 Urticaria	41202_L50	337199	0.000282306	10355842	869
The Neale Lab	Diagnoses - main ICD10: H61 Other disorders of external ear	41202_H61	337199	0.00110476	10355842	99
Proteomics_SOMAscan	alpha-L-iduronidase	IDUA	1000	1	499698	1
The Neale Lab	Treatment/medication code: movicol oral powder	20003_1140925800	337159	0.00308344	10355842	26
Proteomics_SOMAscan	Gelsolin	Gelsolin	1000	1	499698	0
Proteomics_SOMAscan	Sialic acid-binding Ig-like lectin 7	Siglec-7	1000	1	499698	0
Proteomics_SOMAscan	GTP-binding nuclear protein Ran	RAN	1000	1	499698	0
Proteomics_SOMAscan	3-hydroxy-3-methylglutaryl-coenzyme A reductase	HMGR	1000	1	499698	0
Proteomics_SOMAscan	Small nuclear ribonucleoprotein F	RUXF	1000	1	499698	2
The Neale Lab	Average monthly intake of other alcoholic drinks	4462	24505	0.351996	10355842	149
The Neale Lab	Diagnoses - main ICD10: H11 Other disorders of conjunctiva	41202_H11	337199	0.00082327	10355842	204
Proteomics_SOMAscan	Peptide YY	PYY	1000	1	499698	0
The Neale Lab	Treatment/medication code: cozaar 25mg tablet	20003_1141179974	337159	0.00112016	10355842	94
Protein biomarkers_Olink	Hepatitis A virus cellular receptor 1	HAVCR1	3394	1.81496	4630208	345
The Neale Lab	Illnesses of siblings: Lung cancer	20111_3	260238	0.0202049	10355842	1
The Neale Lab	Non-cancer illness code, self-reported: liver/biliary/pancreas problem	20002_1136	337159	0.00176185	10355842	103
The Neale Lab	Treatment/medication code: cipralex 5mg tablet	20003_1141190158	337159	0.000891628	10355842	167
The Neale Lab	Diagnoses - main ICD10: T40 Poisoning by narcotics and psychodysleptics [hallucinogens]	41202_T40	337199	0.000540369	10355842	276
Metabolomics_NMR	Glycerol	Glol	20235	1	10046726	0
Proteomics_SOMAscan	Platelet-derived growth factor subunit B	PDGF-BB	1000	1	499698	1
The Neale Lab	Fractured bone site(s): Spine	6151_4	335546	0.00221823	10355842	32
Proteomics_SOMAscan	Netrin-4	NET4	1000	1	499698	1
Proteomics_SOMAscan	Desmoglein-1	Desmoglein-1	1000	1	499698	0
The Neale Lab	Non-cancer illness code, self-reported: spontaneous pneumothorax/recurrent pneumothorax	20002_1126	337159	0.00239949	10355842	25
The Neale Lab	Diagnoses - main ICD10: S72 Fracture of femur	41202_S72	337199	0.00292162	10355842	19
Protein biomarkers_Olink	C���C motif chemokine 20	CCL20	3394	1.79224	4630208	5
The Neale Lab	Treatment/medication code: vitamin a	20003_1140852756	337159	0.000360324	10355842	707
The Neale Lab	Non-cancer illness code, self-reported: transient ischaemic attack (tia)	20002_1082	337159	0.00382961	10355842	37
Proteomics_SOMAscan	Tumor necrosis factor receptor superfamily member 11A	RANK	1000	1	499698	0
The Neale Lab	Treatment/medication code: celluvisc 1% single-use eye drops	20003_1141172918	337159	0.000742043	10355842	185
The Neale Lab	Treatment/medication code: kalms tablet	20003_1140911636	337159	0.000261504	10355842	990
The Neale Lab	Treatment/medication code: lorazepam	20003_1140863302	337159	0.000336451	10355842	695
The Neale Lab	Diagnoses - main ICD10: R53 Malaise and fatigue	41202_R53	337199	0.00143136	10355842	112
Proteomics_SOMAscan	Ubiquitin+1, truncated mutation for UbB	Ubiquitin+1	1000	1	499698	0
The Neale Lab	Treatment/medication code: naproxen	20003_1140871462	337159	0.00651545	10355842	7
Proteomics_SOMAscan	Collagen alpha-1(VIII) chain	CO8A1	1000	1	499698	0
Proteomics_SOMAscan	Neurotrophin-4	Neurotrophin-5	1000	1	499698	0
The Neale Lab	Diagnoses - main ICD10: C67 Malignant neoplasm of bladder	41202_C67	337199	0.00295311	10355842	19
The Neale Lab	Treatment/medication code: diclomax sr 75mg m/r capsule	20003_1140917394	337159	0.000210335	10355842	1073
The Neale Lab	Treatment/medication code: zirtek allergy 10mg tablet	20003_1141180662	337159	0.000294408	10355842	974
Proteomics_SOMAscan	Protein-glutamine gamma-glutamyltransferase E	TGM3	1000	1	499698	0
The Neale Lab	Non-cancer illness code, self-reported: fracture shaft of femur	20002_1649	337159	0.000585565	10355842	270
Protein biomarkers_Olink	Kallikrein���11	KLK11	3394	1.80324	4630208	41
The Neale Lab	Non-cancer illness code, self-reported: menorrhagia (unknown cause)	20002_1556	337159	0.00268462	10355842	34
The Neale Lab	Treatment/medication code: vascalpha 5mg m/r tablet	20003_1141190160	337159	0.000324365	10355842	802
The Neale Lab	Diagnoses - main ICD10: D28 Benign neoplasm of other and unspecified female genital organs	41202_D28	337199	0.000303279	10355842	794
The Neale Lab	Treatment/medication code: formoterol	20003_1141195224	337159	0.000291283	10355842	923
The Neale Lab	Treatment/medication code: sandrena 0.5mg gel	20003_1141151368	337159	0.0002073	10355842	1143
The Neale Lab	Diagnoses - main ICD10: E10 Insulin-dependent diabetes mellitus	41202_E10	337199	0.00129299	10355842	2474
Protein biomarkers_Olink	Stromelysin���1	MMP3	3394	1.78947	4630208	446
Proteomics_SOMAscan	Metalloproteinase inhibitor 3	TIMP-3	1000	1	499698	33
The Neale Lab	Non-cancer illness code, self-reported: sciatica	20002_1476	337159	0.00939951	10355842	2
The Neale Lab	Treatment/medication code: progynova 1mg tablet	20003_1140868460	337159	0.000423439	10355842	450
Proteomics_SOMAscan	Glutathione S-transferase A3	GSTA3	1000	1	499698	0
The Neale Lab	Treatment/medication code: senokot 7.5mg tablet	20003_1140851088	337159	0.000456262	10355842	495
The Neale Lab	Diagnoses - main ICD10: O64 Obstructed labour due to malposition and malpresentation of foetus	41202_O64	337199	0.000564191	10355842	325
The Neale Lab	Underlying (primary) cause of death: ICD10: C32.9 Larynx, unspecified	40001_C329	7637	0.00225908	10355842	6619
Proteomics_SOMAscan	Calcium/calmodulin-dependent protein kinase type 1	CAMK1	1000	1	499698	31
The Neale Lab	Non-cancer illness code, self-reported: inguinal hernia	20002_1513	337159	0.00421127	10355842	22
The Neale Lab	Underlying (primary) cause of death: ICD10: C45.0 Mesothelioma of pleura	40001_C450	7637	0.00318862	10355842	4367
The Neale Lab	Treatment/medication code: fluvastatin	20003_1140888594	337159	0.000483389	10355842	437
The Neale Lab	Diagnoses - main ICD10: D21 Other benign neoplasms of connective and other soft tissue	41202_D21	337199	0.000804555	10355842	167
The Neale Lab	Diagnoses - main ICD10: S76 Injury of muscle and tendon at hip and thigh level	41202_S76	337199	0.000462477	10355842	411
The Neale Lab	Cancer code, self-reported: larynx/throat cancer	20001_1006	337159	0.000750521	10355842	187
The Neale Lab	Treatment/medication code: senna	20003_1140865716	337159	0.00190199	10355842	47
The Neale Lab	Cancer code, self-reported: thyroid cancer	20001_1065	337159	0.000951097	10355842	312
Proteomics_SOMAscan	Seprase	SEPR	1000	1	499698	1
The Neale Lab	Treatment/medication code: kelp+garlic product	20003_1140911638	337159	0.000549698	10355842	294
The Neale Lab	Treatment/medication code: tadalafil	20003_1141187810	337159	0.00128574	10355842	73
The Neale Lab	Treatment/medication code: elleste-solo 1mg tablet	20003_1140923852	337159	0.00178584	10355842	68
The Neale Lab	Treatment/medication code: oxis 6micrograms turbohaler	20003_1141153236	337159	0.000222288	10355842	1056
The Neale Lab	Diagnoses - main ICD10: K20 Oesophagitis	41202_K20	337199	0.0100142	10355842	1
The Neale Lab	Treatment/medication code: coracten sr 10mg m/r capsule	20003_1140861120	337159	0.000882508	10355842	209
The Neale Lab	Treatment/medication code: atrovent 20micrograms inhaler	20003_1140862236	337159	0.00100275	10355842	112
Proteomics_SOMAscan	Myeloblastin	Proteinase-3	1000	1	499698	0
Proteomics_SOMAscan	Platelet glycoprotein Ib alpha chain	GP1BA	1000	1	499698	0
Protein biomarkers_Olink	C���C motif chemokine 4	CCL4	3394	1.80272	4630208	346
Proteomics_SOMAscan	Cystatin-SN	CYTN	1000	1	499698	13
Proteomics_SOMAscan	Vacuolar protein sorting-associated protein VTA1 homolog	DRG-1	1000	1	499698	0
The Neale Lab	Treatment/medication code: priadel 200mg m/r tablet	20003_1140867504	337159	0.00065775	10355842	324
Proteomics_SOMAscan	Thymidine kinase, cytosolic	Thymidine kinase	1000	1	499698	0
Proteomics_SOMAscan	Tumor necrosis factor	TNF-a	1000	1	499698	0
Protein biomarkers_Olink	Follistatin	FST	3394	1.81363	4630208	4
The Neale Lab	Non-cancer illness code, self-reported: type 1 diabetes	20002_1222	337159	0.000858737	10355842	2596
The Neale Lab	Diagnoses - main ICD10: K58 Irritable bowel syndrome	41202_K58	337199	0.0026659	10355842	18
The Neale Lab	Cancer code, self-reported: eye and/or adnexal cancer	20001_1030	337159	0.000306443	10355842	933
The Neale Lab	Treatment/medication code: nifedipine	20003_1140861088	337159	0.00221849	10355842	34
The Neale Lab	Non-cancer illness code, self-reported: blepharitis / eyelid infection	20002_1613	337159	0.000318297	10355842	877
The Neale Lab	Diagnoses - main ICD10: K14 Diseases of tongue	41202_K14	337199	0.0015032	10355842	55
Proteomics_SOMAscan	Pituitary adenylate cyclase-activating polypeptide 27	PACAP-27	1000	1	499698	0
Proteomics_SOMAscan	Homeobox protein NANOG	NANOG	1000	1	499698	0
The Neale Lab	Diagnoses - main ICD10: M13 Other arthritis	41202_M13	337199	0.00202922	10355842	37
Proteomics_SOMAscan	Interferon lambda-1	IFN-lambda 1	1000	1	499698	0
Proteomics_SOMAscan	Brain natriuretic peptide 32	BNP-32	1000	1	499698	0
The Neale Lab	Leg pain on walking : effect of standing still	5518	20855	0.241018	10355842	0
The Neale Lab	Underlying (primary) cause of death: ICD10: C71.0 Cerebrum, except lobes and ventricles	40001_C710	7637	0.000798678	10355842	24886
The Neale Lab	Longest period of unenthusiasm / disinterest	5375	29704	0.993534	10355842	0
The Neale Lab	Treatment/medication code: piriton 4mg tablet	20003_1140862628	337159	0.00154249	10355842	59
The Neale Lab	Diagnoses - main ICD10: I33 Acute and subacute endocarditis	41202_I33	337199	0.000267357	10355842	1059
The Neale Lab	Diagnoses - main ICD10: O70 Perineal laceration during delivery	41202_O70	337199	0.00795771	10355842	9
The Neale Lab	Non-cancer illness code, self-reported: tennis elbow / lateral epicondylitis	20002_1623	337159	0.000537628	10355842	357
The Neale Lab	Non-cancer illness code, self-reported: iritis	20002_1530	337159	0.000414623	10355842	1307
Protein biomarkers_Olink	Placenta growth factor	PGF	3394	1.75937	4630208	210
Proteomics_SOMAscan	Alpha-soluble NSF attachment protein	SNAA	1000	1	499698	0
The Neale Lab	Non-cancer illness code, self-reported: fracture upper arm / humerus / elbow	20002_1633	337159	0.00209901	10355842	24
Proteomics_SOMAscan	Ephrin-A4	Ephrin-A4	1000	1	499698	0
Proteomics_SOMAscan	Neuroblastoma suppressor of tumorigenicity 1	DAN	1000	1	499698	0
Proteomics_SOMAscan	Cathepsin S	Cathepsin S	1000	1	499698	20
The Neale Lab	Underlying (primary) cause of death: ICD10: I11.9 Hypertensive heart disease without (congestive) heart failure	40001_I119	7637	0.00371969	10355842	3796
Proteomics_SOMAscan	C-X-C motif chemokine 10	IP-10	1000	1	499698	1
The Neale Lab	Diagnoses - main ICD10: G61 Inflammatory polyneuropathy	41202_G61	337199	0.000372369	10355842	419
The Neale Lab	Treatment/medication code: co-tenidone	20003_1140923336	337159	0.00148834	10355842	50
Proteomics_SOMAscan	Placenta growth factor	PlGF	1000	1	499698	0
Proteomics_SOMAscan	Ciliary neurotrophic factor receptor subunit alpha	CNTFR alpha	1000	1	499698	0
Proteomics_SOMAscan	C-C motif chemokine 18	PARC	1000	1	499698	8
The Neale Lab	Underlying (primary) cause of death: ICD10: X78.0 Home	40001_X780	7637	0.00066531	10355842	27970
The Neale Lab	Non-cancer illness code, self-reported: eye trauma	20002_1279	337159	0.00149406	10355842	92
Protein biomarkers_Olink	Tumor necrosis factor ligand superfamily member 14	TNFSF14	3394	1.7887	4630208	19
Proteomics_SOMAscan	Calpastatin	Calpastatin	1000	1	499698	4
Proteomics_SOMAscan	Nidogen-1	Nidogen	1000	1	499698	4
The Neale Lab	Treatment/medication code: co-proxamol	20003_1140923348	337159	0.000807685	10355842	194
Proteomics_SOMAscan	C-C motif chemokine 3-like 1	LD78-beta	1000	1	499698	2
The Neale Lab	Non-cancer illness code, self-reported: spinal injury	20002_1267	337159	0.00157532	10355842	58
Proteomics_SOMAscan	Complement component C7	C7	1000	1	499698	23
Proteomics_SOMAscan	Endothelial cell-selective adhesion molecule	ESAM	1000	1	499698	2
Proteomics_SOMAscan	Dynactin subunit 2	Dynactin subunit 2	1000	1	499698	0
Proteomics_SOMAscan	Toll-like receptor 4:Lymphocyte antigen 96 complex	TLR4:MD-2 complex	1000	1	499698	16
The Neale Lab	Diagnoses - main ICD10: Q38 Other congenital malformations of tongue, mouth and pharynx	41202_Q38	337199	0.00029437	10355842	849
The Neale Lab	Treatment/medication code: esomeprazole	20003_1141177526	337159	0.00336202	10355842	7
The Neale Lab	Treatment/medication code: viagra 25mg tablet	20003_1141168944	337159	0.000321267	10355842	761
The Neale Lab	Tinnitus severity/nuisance	4814	31627	16.86	10355842	2
Proteomics_SOMAscan	Trypsin-3	TRY3	1000	1	499698	1
The Neale Lab	Treatment/medication code: premique cycle 10mg tablet	20003_1140922806	337159	0.000336475	10355842	609
The Neale Lab	Diagnoses - main ICD10: K92 Other diseases of digestive system	41202_K92	337199	0.00684706	10355842	8
Proteomics_SOMAscan	Interleukin-4	IL-4	1000	1	499698	0
The Neale Lab	Diagnoses - main ICD10: R90 Abnormal findings on diagnostic imaging of central nervous system	41202_R90	337199	0.000219302	10355842	1081
The Neale Lab	Non-cancer illness code, self-reported: nervous breakdown	20002_1288	337159	0.00158783	10355842	50
The Neale Lab	Non-cancer illness code, self-reported: essential hypertension	20002_1072	337159	0.00459845	10355842	16
The Neale Lab	Treatment/medication code: fluticasone	20003_1140888098	337159	0.00444252	10355842	5
The Neale Lab	Treatment/medication code: trimovate ointment	20003_1140884700	337159	0.000636746	10355842	209
Proteomics_SOMAscan	Inhibin beta A chain:Inhibin beta B chain heterodimer	Activin AB	1000	1	499698	0
Proteomics_SOMAscan	Cystatin-S	Cystatin-S	1000	1	499698	0
The Neale Lab	Diagnoses - main ICD10: K83 Other diseases of biliary tract	41202_K83	337199	0.00145822	10355842	66
Proteomics_SOMAscan	Kunitz-type protease inhibitor 2	SPINT2	1000	1	499698	10
The Neale Lab	Treatment/medication code: magnesium citrate	20003_1140865872	337159	0.000357311	10355842	578
Proteomics_SOMAscan	Ligand-dependent nuclear receptor corepressor-like protein	transcription factor MLR1, isoform CRA_b	1000	1	499698	0
Proteomics_SOMAscan	Phosphatidylinositol 3,4,5-trisphosphate 3-phosphatase and dual-specificity protein phosphatase PTEN	pTEN	1000	1	499698	0
Proteomics_SOMAscan	T-lymphocyte activation antigen CD80	B7	1000	1	499698	0
The Neale Lab	Treatment/medication code: climaval 1mg tablet	20003_1140868372	337159	0.00124424	10355842	85
The Neale Lab	Non-cancer illness code, self-reported: fracture pelvis	20002_1647	337159	0.000417462	10355842	386
Proteomics_SOMAscan	Moesin	Moesin	1000	1	499698	0
The Neale Lab	Non-cancer illness code, self-reported: meniere's disease	20002_1421	337159	0.00288206	10355842	17
The Neale Lab	Treatment/medication code: prednisolone product	20003_1141157402	337159	0.000351502	10355842	550
The Neale Lab	Treatment/medication code: loperamide	20003_1140879464	337159	0.00338478	10355842	21
The Neale Lab	Treatment/medication code: pramipexole	20003_1141164060	337159	0.00047183	10355842	571
The Neale Lab	Treatment/medication code: cardura 1mg tablet	20003_1140860690	337159	0.000528505	10355842	495
The Neale Lab	Diagnoses - main ICD10: I86 Varicose veins of other sites	41202_I86	337199	0.000516255	10355842	488
Protein biomarkers_Olink	Renin	REN	3394	1.76263	4630208	3
Proteomics_SOMAscan	Melanoma-derived growth regulatory protein	MIA	1000	1	499698	4
The Neale Lab	Diagnoses - main ICD10: Z01 Other special examinations and investigations of persons without complaint or reported diagnosis	41202_Z01	337199	0.0034388	10355842	26
The Neale Lab	Treatment/medication code: enalapril maleate+hydrochlorothiazide 20mg/12.5mg tablet	20003_1140860790	337159	0.000261398	10355842	1044
The Neale Lab	Diagnoses - main ICD10: Z53 Persons encountering health services for specifie procedures, not carried out	41202_Z53	337199	0.0036463	10355842	60
The Neale Lab	Underlying (primary) cause of death: ICD10: C67.9 Bladder, unspecified	40001_C679	7637	0.0127512	10355842	733
The Neale Lab	Surgery/amputation of toe or leg: Yes, toes	5540_1	24008	0.00575864	10355842	470
The Neale Lab	Leg pain in calf/calves	5463	23716	0.223415	10355842	0
The Neale Lab	Non-cancer illness code, self-reported: bronchiectasis	20002_1114	337159	0.00246704	10355842	51
Proteomics_SOMAscan	Testican-1	Testican-1	1000	1	499698	0
The Neale Lab	Underlying (primary) cause of death: ICD10: K70.3 Alcoholic cirrhosis of liver	40001_K703	7637	0.0021245	10355842	7284
Proteomics_SOMAscan	26S proteasome non-ATPase regulatory subunit 7	PSD7	1000	1	499698	0
Proteomics_SOMAscan	Hemopexin	Hemopexin	1000	1	499698	70
Proteomics_SOMAscan	Heat shock 70 kDa protein 1A/1B	HSP 70	1000	1	499698	0
Proteomics_SOMAscan	Dual 3',5'-cyclic-AMP and -GMP phosphodiesterase 11A	PDE11	1000	1	499698	0
The Neale Lab	Diagnoses - main ICD10: O03 Spontaneous abortion	41202_O03	337199	0.0030702	10355842	21
Proteomics_SOMAscan	Contactin-5	Contactin-5	1000	1	499698	9
The Neale Lab	Treatment/medication code: vitamin k product	20003_1140871138	337159	0.000231329	10355842	1265
Proteomics_SOMAscan	Platelet-derived growth factor receptor beta	PDGF Rb	1000	1	499698	6
The Neale Lab	Treatment/medication code: premique 0.625mg/5mg tablet	20003_1140922804	337159	0.00191386	10355842	46
The Neale Lab	Treatment/medication code: budesonide	20003_1140862572	337159	0.00217036	10355842	23
Proteomics_SOMAscan	Persulfide dioxygenase ETHE1, mitochondrial	ETHE1	1000	1	499698	6
The Neale Lab	Diagnoses - main ICD10: I78 Diseases of capillaries	41202_I78	337199	0.000621392	10355842	330
The Neale Lab	Cancer code, self-reported: chronic lymphocytic	20001_1055	337159	0.00066379	10355842	256
The Neale Lab	Treatment/medication code: evorel 25 patch	20003_1140916790	337159	0.00154053	10355842	63
Proteomics_SOMAscan	High affinity cGMP-specific 3',5'-cyclic phosphodiesterase 9A	PDE9A	1000	1	499698	0
The Neale Lab	Non-cancer illness code, self-reported: fibrocystic disease	20002_1366	337159	0.00034234	10355842	611
The Neale Lab	Diagnoses - main ICD10: Z40 Prophylactic surgery	41202_Z40	337199	0.000965857	10355842	102
Proteomics_SOMAscan	alpha-1-antichymotrypsin complex	alpha-1-antichymotrypsin complex	1000	1	499698	3
Protein biomarkers_Olink	Endothelial cell���specific molecule 1	ESM1	3394	1.80443	4630208	7
Proteomics_SOMAscan	Matrix metalloproteinase-14	MMP-14	1000	1	499698	0
The Neale Lab	Diagnoses - main ICD10: N10 Acute tubulo-interstitial nephritis	41202_N10	337199	0.000264246	10355842	930
Proteomics_SOMAscan	Matrix metalloproteinase-16	MMP-16	1000	1	499698	0
Proteomics_SOMAscan	Beta-endorphin	b-Endorphin	1000	1	499698	22
The Neale Lab	Non-cancer illness code, self-reported: ear/vestibular disorder	20002_1415	337159	0.008678	10355842	1
The Neale Lab	Treatment/medication code: mometasone	20003_1140888172	337159	0.00198237	10355842	37
The Neale Lab	Diagnoses - main ICD10: I51 Complications and ill-defined descriptions of heart disease	41202_I51	337199	0.000453149	10355842	632
The Neale Lab	Treatment/medication code: nexium 20mg tablet	20003_1141177532	337159	0.00175058	10355842	35
Proteomics_SOMAscan	Tyrosine-protein kinase Lck	LCK	1000	1	499698	0
The Neale Lab	Non-cancer illness code, self-reported: other abdominal problem	20002_1137	337159	0.0011285	10355842	82
Proteomics_SOMAscan	Complement C3b, inactivated	iC3b	1000	1	499698	0
The Neale Lab	Diagnoses - main ICD10: H40 Glaucoma	41202_H40	337199	0.0029436	10355842	92
The Neale Lab	Diagnoses - main ICD10: K01 Embedded and impacted teeth	41202_K01	337199	0.00340218	10355842	21
The Neale Lab	Treatment/medication code: rizatriptan	20003_1141167932	337159	0.000783877	10355842	166
Proteomics_SOMAscan	Fibroblast growth factor 7	FGF7	1000	1	499698	0
The Neale Lab	Treatment/medication code: clobetasol	20003_1140888074	337159	0.000228342	10355842	1004
The Neale Lab	Treatment/medication code: crestor 10mg tablet	20003_1141192414	337159	0.00064547	10355842	185
The Neale Lab	Average weekly intake of other alcoholic drinks	5364	79291	0.0345348	10355842	19
The Neale Lab	Treatment/medication code: minocycline	20003_1140873480	337159	0.000435598	10355842	404
The Neale Lab	Treatment/medication code: zolmitriptan	20003_1141150620	337159	0.000969267	10355842	115
The Neale Lab	Treatment/medication code: conjugated oestrogens	20003_1140868406	337159	0.000204283	10355842	1239
The Neale Lab	Treatment/medication code: ipratropium	20003_1140883548	337159	0.00131447	10355842	65
The Neale Lab	Underlying (primary) cause of death: ICD10: I51.7 Cardiomegaly	40001_I517	7637	0.00239377	10355842	6025
The Neale Lab	Non-cancer illness code, self-reported: cardiomyopathy	20002_1079	337159	0.000852519	10355842	139
Proteomics_SOMAscan	Cytoplasmic tyrosine-protein kinase BMX	BMX	1000	1	499698	0
Metabolomics_NMR	CH2 groups to double bonds ratio	CH2.in.FA	13532	1	10265155	279
Metabolomics_NMR	Lactate	Lac	24871	1	10554936	12
The Neale Lab	Non-cancer illness code, self-reported: liver failure/cirrhosis	20002_1158	337159	0.000720766	10355842	213
The Neale Lab	Treatment/medication code: aqueous cream bp	20003_1140876404	337159	0.000855513	10355842	157
The Neale Lab	Diagnoses - main ICD10: R26 Abnormalities of gait and mobility	41202_R26	337199	0.000510516	10355842	364
Proteomics_SOMAscan	C-X-C motif chemokine 16	CXCL16, soluble	1000	1	499698	0
The Neale Lab	Diagnoses - main ICD10: M18 Arthrosis of first carpometacarpal joint	41202_M18	337199	0.00140436	10355842	66
The Neale Lab	Non-cancer illness code, self-reported: headaches (not migraine)	20002_1436	337159	0.00838563	10355842	38
The Neale Lab	Non-cancer illness code, self-reported: hypertrophic cardiomyopathy (hcm / hocm)	20002_1588	337159	0.000213255	10355842	1002
Proteomics_SOMAscan	Lysosome membrane protein 2	LIMP II	1000	1	499698	0
Proteomics_SOMAscan	Glucocorticoid receptor	Glucocorticoid receptor	1000	1	499698	0
The Neale Lab	Treatment/medication code: alphagan 0.2% eye drops	20003_1141150754	337159	0.000210399	10355842	1250
Proteomics_SOMAscan	CD27 antigen	CD27	1000	1	499698	6
The Neale Lab	Diagnoses - main ICD10: R22 Localised swelling, mass and lump of skin and subcutaneous tissue	41202_R22	337199	0.00300827	10355842	24
The Neale Lab	Diagnoses - main ICD10: S20 Superficial injury of thorax	41202_S20	337199	0.000288312	10355842	841
The Neale Lab	Diagnoses - main ICD10: Z11 Special screening examination for infectious and parasitic diseases	41202_Z11	337199	0.000609382	10355842	313
The Neale Lab	Non-cancer illness code, self-reported: chronic skin ulcers	20002_1455	337159	0.000312339	10355842	697
The Neale Lab	Non-cancer illness code, self-reported: psychological/psychiatric problem	20002_1243	337159	0.000969592	10355842	136
Proteomics_SOMAscan	Aflatoxin B1 aldehyde reductase member 2	Aflatoxin B1 aldehyde reductase	1000	1	499698	0
Proteomics_SOMAscan	Cadherin-1	Cadherin E	1000	1	499698	0
The Neale Lab	Non-cancer illness code, self-reported: gall bladder disease	20002_1161	337159	0.000555655	10355842	305
The Neale Lab	Diagnoses - main ICD10: I24 Other acute ischaemic heart diseases	41202_I24	337199	0.000864142	10355842	133
The Neale Lab	Non-cancer illness code, self-reported: hereditary/genetic haematological disorder	20002_1451	337159	0.000870486	10355842	830
Protein biomarkers_Olink	Growth���regulated alpha protein	CXCL1	3394	1.7814	4630208	61
The Neale Lab	Diagnoses - main ICD10: R11 Nausea and vomiting	41202_R11	337199	0.00408532	10355842	21
The Neale Lab	Treatment/medication code: etodolac	20003_1140871188	337159	0.000753792	10355842	162
The Neale Lab	Leg pain when walking normally	5485	23470	0.249234	10355842	2
Proteomics_SOMAscan	Death-associated protein kinase 2	DAPK2	1000	1	499698	10
Proteomics_SOMAscan	Plasma protease C1 inhibitor	C1-Esterase Inhibitor	1000	1	499698	25
The Neale Lab	Illness, injury, bereavement, stress in last 2 years: Death of a spouse or partner	6145_4	335219	0.0156001	10355842	0
The Neale Lab	Treatment/medication code: mycophenolate	20003_1140925978	337159	0.000432574	10355842	440
The Neale Lab	Treatment/medication code: metrogel 0.75% gel	20003_1140880462	337159	0.000216319	10355842	1608
The Neale Lab	Treatment/medication code: indapamide	20003_1140866078	337159	0.00320475	10355842	12
The Neale Lab	Underlying (primary) cause of death: ICD10: K85.9 Acute pancreatitis, unspecified	40001_K859	7637	0.00279169	10355842	4918
The Neale Lab	Underlying (primary) cause of death: ICD10: K63.1 Perforation of intestine (nontraumatic)	40001_K631	7637	0.00133051	10355842	15363
The Neale Lab	Diagnoses - main ICD10: Q82 Other congenital malformations of skin	41202_Q82	337199	0.000198218	10355842	1215
The Neale Lab	Non-cancer illness code, self-reported: arthritis (nos)	20002_1538	337159	0.00774847	10355842	3
The Neale Lab	Treatment/medication code: betahistine	20003_1140888688	337159	0.00303261	10355842	17
The Neale Lab	Diagnoses - main ICD10: M77 Other enthesopathies	41202_M77	337199	0.00206594	10355842	21
Proteomics_SOMAscan	Neurogenic locus notch homolog protein 3	Notch-3	1000	1	499698	0
The Neale Lab	Non-cancer illness code, self-reported: pericarditis	20002_1589	337159	0.000240245	10355842	1246
The Neale Lab	Diagnoses - main ICD10: S83 Dislocation, sprain and strain of joints and ligaments of knee	41202_S83	337199	0.00119401	10355842	111
Proteomics_SOMAscan	Dipeptidyl peptidase 1	CATC	1000	1	499698	0
The Neale Lab	Diagnoses - main ICD10: F32 Depressive episode	41202_F32	337199	0.0019433	10355842	35
The Neale Lab	Cancer code, self-reported: liver/hepatocellular cancer	20001_1024	337159	0.000375673	10355842	616
Proteomics_SOMAscan	C-C motif chemokine 28	CCL28	1000	1	499698	1
The Neale Lab	Treatment/medication code: co-amoxiclav	20003_1140882374	337159	0.000231369	10355842	1242
Proteomics_SOMAscan	Carbonic anhydrase 7	Carbonic anhydrase VII	1000	1	499698	0
The Neale Lab	Diagnoses - main ICD10: T43 Poisoning by psychotropic drugs, not elsewhere classified	41202_T43	337199	0.00150356	10355842	76
The Neale Lab	Underlying (primary) cause of death: ICD10: I42.9 Cardiomyopathy, unspecified	40001_I429	7637	0.00239533	10355842	6116
The Neale Lab	Treatment/medication code: olmesartan	20003_1141193282	337159	0.00126378	10355842	65
Proteomics_SOMAscan	Interleukin-18 receptor accessory protein	IL-18 Rb	1000	1	499698	11
The Neale Lab	Diagnoses - main ICD10: O68 Labour and delivery complicated by foetal stress [distress]	41202_O68	337199	0.00480309	10355842	15
Proteomics_SOMAscan	Mannan-binding lectin serine protease 1	MASP3	1000	1	499698	5
The Neale Lab	Non-cancer illness code, self-reported: hepatitis	20002_1155	337159	0.00108653	10355842	137
Proteomics_SOMAscan	Probable G-protein coupled receptor 114	GP114	1000	1	499698	0
The Neale Lab	Underlying (primary) cause of death: ICD10: I64 Stroke, not specified as haemorrhage or infarction	40001_I64	7637	0.0115718	10355842	811
The Neale Lab	Treatment/medication code: ferrous salt product	20003_1140888390	337159	0.000327417	10355842	745
The Neale Lab	Treatment/medication code: lodine 200mg tablet	20003_1140871196	337159	0.000441434	10355842	449
The Neale Lab	Non-cancer illness code, self-reported: lichen sclerosis	20002_1550	337159	0.000342464	10355842	619
Proteomics_SOMAscan	Hepatitis A virus cellular receptor 2	TIMD3	1000	1	499698	12
Proteomics_SOMAscan	Insulin-like growth factor-binding protein 3	IGFBP-3	1000	1	499698	4
Proteomics_SOMAscan	SH2 domain-containing protein 1A	SH21A	1000	1	499698	0
The Neale Lab	Treatment/medication code: arthrotec 50 tablet	20003_1140927086	337159	0.000837741	10355842	167
The Neale Lab	Treatment/medication code: polyvinyl alcohol 1% eye drops	20003_1140876006	337159	0.000195342	10355842	1142
Proteomics_SOMAscan	Roundabout homolog 3	ROBO3	1000	1	499698	0
Proteomics_SOMAscan	Peroxiredoxin-6	Peroxiredoxin-6	1000	1	499698	0
Proteomics_SOMAscan	Cadherin-5	Cadherin-5	1000	1	499698	14
Proteomics_SOMAscan	Complement factor H-related protein 5	complement factor H-related 5	1000	1	499698	13
Proteomics_SOMAscan	Complement component C8	C8	1000	1	499698	1
Proteomics_SOMAscan	Stabilin-2	STAB2	1000	1	499698	0
Proteomics_SOMAscan	Fibroblast growth factor 20	FGF-20	1000	1	499698	0
The Neale Lab	Non-cancer illness code, self-reported: neutropenia/lymphopenia	20002_1448	337159	0.00027324	10355842	1196
The Neale Lab	Treatment/medication code: budesonide product	20003_1141157418	337159	0.000297267	10355842	886
Metabolomics_NMR	Urea	Urea	18814	1	10350285	0
Proteomics_SOMAscan	Ephrin type-B receptor 6	EphB6	1000	1	499698	1
The Neale Lab	Diagnoses - main ICD10: G62 Other polyneuropathies	41202_G62	337199	0.000534626	10355842	331
The Neale Lab	Underlying (primary) cause of death: ICD10: K55.9 Vascular disorder of intestine, unspecified	40001_K559	7637	0.00318888	10355842	4808
Proteomics_SOMAscan	FACT complex subunit SSRP1	SSRP1	1000	1	499698	0
Proteomics_SOMAscan	Sorting nexin-4	Sorting nexin 4	1000	1	499698	0
The Neale Lab	Treatment/medication code: spironolactone	20003_1140866236	337159	0.00182089	10355842	52
The Neale Lab	Non-cancer illness code, self-reported: thalassaemia	20002_1340	337159	0.000123137	10355842	2916
The Neale Lab	Pace-maker	3079	336913	0.00320672	10355842	10
Proteomics_SOMAscan	Granulins	GRN	1000	1	499698	4
The Neale Lab	Diagnoses - main ICD10: S31 Open wound of abdomen, lower back and pelvis	41202_S31	337199	0.00018632	10355842	1270
The Neale Lab	Non-cancer illness code, self-reported: testicular problems (not cancer)	20002_1214	337159	0.00141449	10355842	75
The Neale Lab	Diagnoses - main ICD10: T39 Poisoning by nonopioid analgesics, antipyretics and antirheumatics	41202_T39	337199	0.00258073	10355842	22
Proteomics_SOMAscan	AH receptor-interacting protein	AIP	1000	1	499698	0
The Neale Lab	Number of older siblings	5057	95618	0.633128	10355842	0
The Neale Lab	Treatment/medication code: carvedilol	20003_1140909368	337159	0.000672871	10355842	202
Proteomics_SOMAscan	Nucleoside diphosphate kinase B	NDP kinase B	1000	1	499698	0
The Neale Lab	Home area population density - urban or rural: Scotland - Accessible Small Town	20118_13	333997	0.00306821	10355842	96
Proteomics_SOMAscan	Casein kinase II 2-alpha:2-beta heterotetramer	CK2-A1:B	1000	1	499698	0
Proteomics_SOMAscan	Inosine-5'-monophosphate dehydrogenase 1	IMDH1	1000	1	499698	11
The Neale Lab	Treatment/medication code: co-dydramol	20003_1140923350	337159	0.00625693	10355842	5
The Neale Lab	Non-cancer illness code, self-reported: hepatitis b	20002_1579	337159	0.000132203	10355842	2328
The Neale Lab	Underlying (primary) cause of death: ICD10: C64 Malignant neoplasm of kidney, except renal pelvis	40001_C64	7637	0.0193133	10355842	297
Proteomics_SOMAscan	Coagulation factor Xa	Coagulation Factor Xa	1000	1	499698	0
Proteomics_SOMAscan	Kallikrein-6	Kallikrein 6	1000	1	499698	0
The Neale Lab	Treatment/medication code: loestrin 20 tablet	20003_1140869324	337159	0.000450607	10355842	461
The Neale Lab	Cancer code, self-reported: hodgkins lymphoma / hodgkins disease	20001_1052	337159	0.000993706	10355842	143
Proteomics_SOMAscan	Contactin-4	Contactin-4	1000	1	499698	2
The Neale Lab	Non-cancer illness code, self-reported: gastric/stomach ulcers	20002_1142	337159	0.00694051	10355842	13
The Neale Lab	Diagnoses - main ICD10: M41 Scoliosis	41202_M41	337199	0.000294381	10355842	746
The Neale Lab	Diagnoses - main ICD10: J43 Emphysema	41202_J43	337199	0.000276285	10355842	1070
The Neale Lab	Treatment/medication code: calcium salts	20003_1140870788	337159	0.00602406	10355842	3
The Neale Lab	Underlying (primary) cause of death: ICD10: J84.1 Other interstitial pulmonary diseases with fibrosis	40001_J841	7637	0.0126231	10355842	809
The Neale Lab	Diagnoses - main ICD10: J98 Other respiratory disorders	41202_J98	337199	0.000981217	10355842	146
The Neale Lab	Diagnoses - main ICD10: L05 Pilonidal cyst	41202_L05	337199	0.000900428	10355842	166
Proteomics_SOMAscan	Hepcidin	LEAP-1	1000	1	499698	0
Proteomics_SOMAscan	Stress-induced-phosphoprotein 1	Stress-induced-phosphoprotein 1	1000	1	499698	0
Protein biomarkers_Olink	Tumor necrosis factor receptor superfamily member 5	CD40	3394	1.79501	4630208	163
Proteomics_SOMAscan	Leukocyte immunoglobulin-like receptor subfamily B member 2	ILT-4	1000	1	499698	6
The Neale Lab	Non-cancer illness code, self-reported: vitiligo	20002_1661	337159	0.000285517	10355842	977
The Neale Lab	Treatment/medication code: eumovate cream	20003_1140882800	337159	0.00110221	10355842	126
Proteomics_SOMAscan	Erythropoietin receptor	EPO-R	1000	1	499698	0
Proteomics_SOMAscan	Serine/threonine-protein kinase Chk1	CHK1	1000	1	499698	0
The Neale Lab	Diagnoses - main ICD10: B18 Chronic viral hepatitis	41202_B18	337199	0.000321382	10355842	790
The Neale Lab	Diagnoses - main ICD10: J39 Other diseases of upper respiratory tract	41202_J39	337199	0.000699573	10355842	198
The Neale Lab	Diagnoses - main ICD10: M46 Other inflammatory spondylopathies	41202_M46	337199	0.000504388	10355842	312
The Neale Lab	Cancer code, self-reported: kidney/renal cell cancer	20001_1034	337159	0.00130774	10355842	95
The Neale Lab	Non-cancer illness code, self-reported: oesophagitis/barretts oesophagus	20002_1139	337159	0.00320339	10355842	17
Proteomics_SOMAscan	Heparin cofactor 2	Heparin cofactor II	1000	1	499698	7
The Neale Lab	Treatment/medication code: epaderm ointment	20003_1140927730	337159	0.000609597	10355842	319
The Neale Lab	Diagnoses - main ICD10: H60 Otitis externa	41202_H60	337199	0.000651506	10355842	196
The Neale Lab	Treatment/medication code: dothiepin	20003_1140879628	337159	0.000414444	10355842	580
Proteomics_SOMAscan	Protein kinase C gamma type	PKC-G	1000	1	499698	0
The Neale Lab	Treatment/medication code: leflunomide	20003_1141166294	337159	0.000438464	10355842	488
The Neale Lab	Bipolar disorder status	20122	953	0.258517	10355842	4393
Proteomics_SOMAscan	Tumor necrosis factor receptor superfamily member 14	HVEM	1000	1	499698	0
The Neale Lab	Treatment/medication code: oil of peppermint	20003_1140910698	337159	0.000330505	10355842	768
Proteomics_SOMAscan	Growth/differentiation factor 9	GDF-9	1000	1	499698	0
Protein biomarkers_Olink	Eosinophil cationic protein	RNASE3	3394	1.82788	3762614	2
The Neale Lab	Treatment/medication code: iron product	20003_1140888386	337159	0.00280901	10355842	28
Protein biomarkers_Olink	Proteinase���activated receptor 1	F2R	3394	1.81065	4630208	4
The Neale Lab	Diagnoses - main ICD10: M87 Osteonecrosis	41202_M87	337199	0.000357229	10355842	667
The Neale Lab	Treatment/medication code: forceval capsule	20003_1140870488	337159	0.000267297	10355842	1003
The Neale Lab	Diagnoses - main ICD10: J46 Status asthmaticus	41202_J46	337199	0.000456339	10355842	397
Proteomics_SOMAscan	Retinoic acid receptor responder protein 2	TIG2	1000	1	499698	3
Proteomics_SOMAscan	C-C motif chemokine 7	MCP-3	1000	1	499698	13
Proteomics_SOMAscan	C-type lectin domain family 4 member K	CLC4K	1000	1	499698	0
The Neale Lab	Non-cancer illness code, self-reported: emphysema	20002_1472	337159	0.000393377	10355842	425
The Neale Lab	Treatment/medication code: hydroxocobalamin product	20003_1140870504	337159	0.000252338	10355842	936
The Neale Lab	Cancer code, self-reported: unclassifiable	20001_99999	337159	0.00112002	10355842	148
The Neale Lab	Eye problems/disorders: Other serious eye condition	6148_6	108817	0.0532211	10355842	257
Proteomics_SOMAscan	Protein kinase C beta type (splice variant beta-II)	PKC-B-II	1000	1	499698	0
The Neale Lab	Treatment/medication code: acrivastine	20003_1140862760	337159	0.000234374	10355842	994
The Neale Lab	Diagnoses - main ICD10: H57 Other disorders of eye and adnexa	41202_H57	337199	0.000366354	10355842	655
Proteomics_SOMAscan	Focal adhesion kinase 1	FAK1	1000	1	499698	0
Proteomics_SOMAscan	Matrix metalloproteinase-17	MMP-17	1000	1	499698	0
Proteomics_SOMAscan	Interleukin-17A	IL-17	1000	1	499698	0
The Neale Lab	Diagnoses - main ICD10: N28 Other disorders of kidney and ureter, not elsewhere classified	41202_N28	337199	0.000831329	10355842	126
The Neale Lab	Diagnoses - main ICD10: R42 Dizziness and giddiness	41202_R42	337199	0.00301955	10355842	20
Proteomics_SOMAscan	Mitogen-activated protein kinase 8	MK08	1000	1	499698	0
The Neale Lab	Treatment/medication code: amiodarone	20003_1140888502	337159	0.000909041	10355842	139
The Neale Lab	Diagnoses - main ICD10: L43 Lichen planus	41202_L43	337199	0.000768552	10355842	198
The Neale Lab	Diagnoses - main ICD10: T14 Injury of unspecified body region	41202_T14	337199	0.000324395	10355842	706
The Neale Lab	Treatment/medication code: pregabalin	20003_1141200004	337159	0.00212011	10355842	59
Proteomics_SOMAscan	Angiostatin	Angiostatin	1000	1	499698	4
The Neale Lab	Diagnoses - main ICD10: I73 Other peripheral vascular diseases	41202_I73	337199	0.00156269	10355842	96
The Neale Lab	Diagnoses - main ICD10: O21 Excessive vomiting in pregnancy	41202_O21	337199	0.000438306	10355842	398
Proteomics_SOMAscan	Proprotein convertase subtilisin/kexin type 7	PCSK7	1000	1	499698	57
The Neale Lab	Diagnoses - main ICD10: M50 Cervical disk disorders	41202_M50	337199	0.00159536	10355842	67
The Neale Lab	Treatment/medication code: tolterodine l-tartrate	20003_1141162764	337159	0.00201794	10355842	31
The Neale Lab	Underlying (primary) cause of death: ICD10: J44.1 Chronic obstructive pulmonary disease with acute exacerbation, unspecified	40001_J441	7637	0.00398484	10355842	3708
Protein biomarkers_Olink	Oxidized low���density lipoprotein receptor 1	OLR1	3394	1.79788	4630208	6
Proteomics_SOMAscan	Netrin receptor UNC5D	UNC5H4	1000	1	499698	0
The Neale Lab	Treatment/medication code: bimatoprost	20003_1141179914	337159	0.000597737	10355842	321
The Neale Lab	Doctor diagnosed tuberculosis	22137	83529	0.00520265	10355842	136
Proteomics_SOMAscan	Tumor necrosis factor receptor superfamily member 13B	TACI	1000	1	499698	0
The Neale Lab	Treatment/medication code: levetiracetam	20003_1141171932	337159	0.000453725	10355842	449
The Neale Lab	Diagnoses - main ICD10: O04 Medical abortion	41202_O04	337199	0.00243161	10355842	25
The Neale Lab	Treatment/medication code: tamsulosin	20003_1140926934	337159	0.00834985	10355842	24
The Neale Lab	Underlying (primary) cause of death: ICD10: J18.0 Bronchopneumonia, unspecified	40001_J180	7637	0.0041117	10355842	3108
Proteomics_SOMAscan	WAP, kazal, immunoglobulin, kunitz and NTR domain-containing protein 1	WFKN1	1000	1	499698	0
The Neale Lab	Diagnoses - main ICD10: B07 Viral warts	41202_B07	337199	0.000906468	10355842	157
The Neale Lab	Diagnoses - main ICD10: C73 Malignant neoplasm of thyroid gland	41202_C73	337199	0.000579342	10355842	229
Proteomics_SOMAscan	Tumor necrosis factor ligand superfamily member 4	OX40 Ligand	1000	1	499698	0
Proteomics_SOMAscan	Trypsin-1	Trypsin	1000	1	499698	0
The Neale Lab	Treatment/medication code: nedocromil	20003_1140883706	337159	0.000231402	10355842	1068
The Neale Lab	Diagnoses - main ICD10: T17 Foreign body in respiratory tract	41202_T17	337199	0.000453425	10355842	484
Proteomics_SOMAscan	Aurora kinase A	Aurora kinase A	1000	1	499698	0
The Neale Lab	Diagnoses - main ICD10: N05 Unspecified nephritic syndrome	41202_N05	337199	0.000219177	10355842	1006
The Neale Lab	Underlying (primary) cause of death: ICD10: I25.9 Chronic ischaemic heart disease, unspecified	40001_I259	7637	0.0338037	10355842	114
The Neale Lab	Non-cancer illness code, self-reported: acne/acne vulgaris	20002_1548	337159	0.000567618	10355842	330
The Neale Lab	Treatment/medication code: cerazette 75micrograms tablet	20003_1141182800	337159	0.00253423	10355842	35
Protein biomarkers_Olink	Stromelysin���2	MMP10	3394	1.76231	4630208	181
The Neale Lab	Diagnoses - main ICD10: I89 Other non-infective disorders of lymphatic vessels and lymph nodes	41202_I89	337199	0.000264385	10355842	1009
The Neale Lab	Non-cancer illness code, self-reported: allergy or anaphylactic reaction to food	20002_1385	337159	0.00444105	10355842	15
The Neale Lab	Treatment/medication code: solpadol capsule	20003_1141168122	337159	0.00056753	10355842	269
Proteomics_SOMAscan	Urokinase plasminogen activator surface receptor	suPAR	1000	1	499698	1
Proteomics_SOMAscan	VPS10 domain-containing receptor SorCS2	SORC2	1000	1	499698	0
The Neale Lab	Non-cancer illness code, self-reported: chronic/degenerative neurological problem	20002_1258	337159	0.000342443	10355842	614
The Neale Lab	Diagnoses - main ICD10: K63 Other diseases of intestine	41202_K63	337199	0.0113871	10355842	6
The Neale Lab	Diagnoses - main ICD10: N63 Unspecified lump in breast	41202_N63	337199	0.00297922	10355842	17
The Neale Lab	Diagnoses - main ICD10: C32 Malignant neoplasm of larynx	41202_C32	337199	0.000342367	10355842	641
The Neale Lab	Diagnoses - main ICD10: H50 Other strabismus	41202_H50	337199	0.00137994	10355842	63
The Neale Lab	Diagnoses - main ICD10: I63 Cerebral infarction	41202_I63	337199	0.00342244	10355842	18
The Neale Lab	Underlying (primary) cause of death: ICD10: J18.9 Pneumonia, unspecified	40001_J189	7637	0.00872349	10355842	1404
The Neale Lab	Treatment/medication code: terazosin	20003_1140879798	337159	0.000351455	10355842	514
The Neale Lab	Diagnoses - main ICD10: Z12 Special screening examination for neoplasms	41202_Z12	337199	0.00667898	10355842	2
Proteomics_SOMAscan	Tyrosine-protein kinase BTK	BTK	1000	1	499698	0
Protein biomarkers_Olink	Proheparin���binding EGF���like growth factor	HBEGF	3394	1.78018	4630208	3
Proteomics_SOMAscan	14-3-3 protein family	14-3-2003	1000	1	499698	0
Proteomics_SOMAscan	Catalase	Catalase	1000	1	499698	9
The Neale Lab	Diagnoses - main ICD10: M15 Polyarthrosis	41202_M15	337199	0.00184754	10355842	39
Proteomics_SOMAscan	Eukaryotic translation initiation factor 5	eIF-5	1000	1	499698	0
The Neale Lab	Diagnoses - main ICD10: K61 Abscess of anal and rectal regions	41202_K61	337199	0.00244125	10355842	18
The Neale Lab	Treatment/medication code: beclomethasone	20003_1140884654	337159	0.00397491	10355842	12
The Neale Lab	Diagnoses - main ICD10: C34 Malignant neoplasm of bronchus and lung	41202_C34	337199	0.00181165	10355842	44
Proteomics_SOMAscan	Mitogen-activated protein kinase 14	MAPK14	1000	1	499698	0
Proteomics_SOMAscan	Serine/threonine-protein kinase PAK 6	PAK6	1000	1	499698	0
Proteomics_SOMAscan	Macrophage mannose receptor 1	Macrophage mannose receptor	1000	1	499698	0
The Neale Lab	Diagnoses - main ICD10: O36 Maternal care for other known or suspected foetal problems	41202_O36	337199	0.00292013	10355842	26
Proteomics_SOMAscan	L-lactate dehydrogenase B chain	LDH-H 1	1000	1	499698	0
The Neale Lab	Treatment/medication code: asacol mr 400mg e/c tablet	20003_1141188658	337159	0.000438579	10355842	463
The Neale Lab	Diagnoses - main ICD10: N64 Other disorders of breast	41202_N64	337199	0.00173786	10355842	67
The Neale Lab	Treatment/medication code: lactulose product	20003_1140865800	337159	0.00265943	10355842	24
Proteomics_SOMAscan	Periostin	Periostin	1000	1	499698	2
The Neale Lab	Treatment/medication code: codipar caplet	20003_1141187304	337159	0.000210318	10355842	1371
The Neale Lab	Diagnoses - main ICD10: S13 Dislocation, sprain and strain of joints and ligaments at neck level	41202_S13	337199	0.000210329	10355842	1187
Proteomics_SOMAscan	Intercellular adhesion molecule 5	sICAM-5	1000	1	499698	5
The Neale Lab	Non-cancer illness code, self-reported: hypopituitarism	20002_1430	337159	0.000354625	10355842	563
The Neale Lab	Underlying (primary) cause of death: ICD10: C91.0 Acute lymphoblastic leukaemia	40001_C910	7637	0.000798512	10355842	23634
The Neale Lab	Non-cancer illness code, self-reported: clotting disorder/excessive bleeding	20002_1445	337159	0.000960739	10355842	335
The Neale Lab	Treatment/medication code: minims artificial tears single-use eye drops	20003_1140878190	337159	0.000216369	10355842	1098
The Neale Lab	Treatment/medication code: canesten 1% cream	20003_1140878530	337159	0.000279487	10355842	797
Proteomics_SOMAscan	Proteasome subunit alpha type-1	PSA1	1000	1	499698	0
The Neale Lab	Treatment/medication code: oilatum cream	20003_1140878324	337159	0.000429533	10355842	413
Proteomics_SOMAscan	Stromelysin-1	MMP-3	1000	1	499698	0
Proteomics_SOMAscan	Interferon gamma receptor 1	IFN-g R1	1000	1	499698	0
Proteomics_SOMAscan	Interleukin-23	IL-23	1000	1	499698	0
The Neale Lab	Treatment/medication code: monomax xl 60mg m/r tablet	20003_1141172698	337159	0.000285306	10355842	1085
The Neale Lab	Diagnoses - main ICD10: N35 Urethral stricture	41202_N35	337199	0.00401787	10355842	14
The Neale Lab	Non-cancer illness code, self-reported: cellulitis	20002_1625	337159	0.00063368	10355842	283
The Neale Lab	Underlying (primary) cause of death: ICD10: G12.2 Motor neuron disease	40001_G122	7637	0.0117094	10355842	847
Proteomics_SOMAscan	Cathepsin B	Cathepsin B	1000	1	499698	8
Proteomics_SOMAscan	Serine/threonine-protein kinase TBK1	TBK1	1000	1	499698	0
The Neale Lab	Treatment/medication code: salbuvent 100micrograms inhaler	20003_1140855380	337159	0.00023434	10355842	964
The Neale Lab	Cancer code, self-reported: uterine/endometrial cancer	20001_1040	337159	0.00252158	10355842	19
The Neale Lab	Diagnoses - main ICD10: Z71 Persons encountering health services for other counselling and medical advice, not elsewhere classified	41202_Z71	337199	0.000507321	10355842	324
The Neale Lab	Leg pain when standing still or sitting	5452	23328	0.235058	10355842	0
Proteomics_SOMAscan	Cyclin-dependent kinase 8:Cyclin-C complex	CDK8/cyclin C	1000	1	499698	0
Protein biomarkers_Olink	Interleukin���6 receptor subunit alpha	IL6R	3394	1.79031	4630208	494
Proteomics_SOMAscan	C-type lectin domain family 4 member M	DC-SIGNR	1000	1	499698	0
The Neale Lab	Diagnoses - main ICD10: A63 Other predominantly sexually transmitted diseases, not elsewhere classified	41202_A63	337199	0.000312487	10355842	762
The Neale Lab	Underlying (primary) cause of death: ICD10: K70.4 Alcoholic hepatic failure	40001_K704	7637	0.00292103	10355842	4655
The Neale Lab	Manic/hyper symptoms: I was more talkative than usual	6156_12	22133	0.168078	10355842	1
Proteomics_SOMAscan	CD5 antigen-like	CD5L	1000	1	499698	0
Proteomics_SOMAscan	Lymphocyte activation gene 3 protein	LAG-3	1000	1	499698	1
The Neale Lab	Diagnoses - main ICD10: Q28 Other congenital malformations of circulatory system	41202_Q28	337199	0.000216307	10355842	1320
The Neale Lab	Diagnoses - main ICD10: N13 Obstructive and reflux uropathy	41202_N13	337199	0.002319	10355842	44
The Neale Lab	Treatment/medication code: glyceryl trinitrate	20003_1140860834	337159	0.00312987	10355842	40
The Neale Lab	Treatment/medication code: daktacort cream	20003_1140882910	337159	0.000678431	10355842	211
Proteomics_SOMAscan	Tumor necrosis factor receptor superfamily member 1A	TNF sR-I	1000	1	499698	0
The Neale Lab	Years of cough on most days	22503	11424	1.023	10355842	0
The Neale Lab	Treatment/medication code: celiprolol	20003_1140879762	337159	0.000279277	10355842	965
The Neale Lab	Underlying (primary) cause of death: ICD10: E14.9 Without complications	40001_E149	7637	0.000799117	10355842	25737
Proteomics_SOMAscan	Ck-beta-8-1	Ck-b-8-1	1000	1	499698	7
Protein biomarkers_Olink	Proto���oncogene tyrosine���protein kinase Src	SRC	3394	1.79952	4630208	0
Proteomics_SOMAscan	Histidine-rich glycoprotein	HRG	1000	1	499698	16
The Neale Lab	Non-cancer illness code, self-reported: alopecia / hair loss	20002_1667	337159	0.00024622	10355842	961
Proteomics_SOMAscan	Carbohydrate sulfotransferase 2	CHST2	1000	1	499698	0
Proteomics_SOMAscan	Tumor necrosis factor ligand superfamily member 8	CD30 Ligand	1000	1	499698	4
Proteomics_SOMAscan	Tumor necrosis factor ligand superfamily member 18	TNFSF18	1000	1	499698	0
The Neale Lab	Diagnoses - main ICD10: S39 Other and unspecified injuries of abdomen, lower back and pelvis	41202_S39	337199	0.00037551	10355842	540
Proteomics_SOMAscan	Acid sphingomyelinase-like phosphodiesterase 3a	ASM3A	1000	1	499698	1
Proteomics_SOMAscan	Leucine carboxyl methyltransferase 1	LCMT1	1000	1	499698	5
Proteomics_SOMAscan	Metalloproteinase inhibitor 1	TIMP-1	1000	1	499698	0
Proteomics_SOMAscan	40S ribosomal protein S7	RS7	1000	1	499698	0
Proteomics_SOMAscan	Nucleoside diphosphate kinase A	Nucleoside diphosphate kinase A	1000	1	499698	0
The Neale Lab	Underlying (primary) cause of death: ICD10: C43.9 Malignant melanoma of skin, unspecified	40001_C439	7637	0.0128808	10355842	799
The Neale Lab	Underlying (primary) cause of death: ICD10: C15.9 Oesophagus, unspecified	40001_C159	7637	0.0332534	10355842	87
The Neale Lab	Treatment/medication code: olanzapine	20003_1140928916	337159	0.00112261	10355842	112
The Neale Lab	Diagnoses - main ICD10: J86 Pyothorax	41202_J86	337199	0.000309255	10355842	919
Proteomics_SOMAscan	Contactin-1	contactin-1	1000	1	499698	0
Proteomics_SOMAscan	cAMP-specific 3',5'-cyclic phosphodiesterase 4D	PDE4D	1000	1	499698	0
Proteomics_SOMAscan	Endoplasmic reticulum resident protein 29	ERP29	1000	1	499698	0
The Neale Lab	Diagnoses - main ICD10: S51 Open wound of forearm	41202_S51	337199	0.000351288	10355842	682
The Neale Lab	Treatment/medication code: colpermin 0.2ml m/r gel e/c capsule	20003_1140865416	337159	0.00087331	10355842	168
Proteomics_SOMAscan	Fetuin-B	FETUB	1000	1	499698	2
Proteomics_SOMAscan	Proteasome activator complex subunit 1	PSME1	1000	1	499698	0
The Neale Lab	Underlying (primary) cause of death: ICD10: C16.9 Stomach, unspecified	40001_C169	7637	0.013804	10355842	703
The Neale Lab	Diagnoses - main ICD10: O02 Other abnormal products of conception	41202_O02	337199	0.00275116	10355842	27
The Neale Lab	Treatment/medication code: cymalon cranberry 1.5g/5ml liquid	20003_1141200108	337159	0.000360495	10355842	582
The Neale Lab	Underlying (primary) cause of death: ICD10: C26.0 Intestinal tract, part unspecified	40001_C260	7637	0.00833087	10355842	1570
Proteomics_SOMAscan	Kallikrein-7	Kallikrein 7	1000	1	499698	1
Proteomics_SOMAscan	Tumor necrosis factor ligand superfamily member 9	4-1BB ligand	1000	1	499698	0
The Neale Lab	Non-cancer illness code, self-reported: ankylosing spondylitis	20002_1313	337159	0.00290067	10355842	5127
Proteomics_SOMAscan	C-type lectin domain family 1 member B	CLC1B	1000	1	499698	1
Proteomics_SOMAscan	Tumor necrosis factor ligand superfamily member 6, soluble form	Fas ligand, soluble	1000	1	499698	0
The Neale Lab	Treatment/medication code: livial 2.5mg tablet	20003_1140882946	337159	0.00136981	10355842	95
Proteomics_SOMAscan	C3a anaphylatoxin des Arginine	C3adesArg	1000	1	499698	0
The Neale Lab	Underlying (primary) cause of death: ICD10: I21.9 Acute myocardial infarction, unspecified	40001_I219	7637	0.0501714	10355842	46
Proteomics_SOMAscan	Platelet endothelial cell adhesion molecule	PECAM-1	1000	1	499698	0
The Neale Lab	Treatment/medication code: iron+folic acid	20003_1140870306	337159	0.00048965	10355842	524
The Neale Lab	Treatment/medication code: vitamin c product	20003_1140909726	337159	0.0125316	10355842	2
The Neale Lab	Diagnoses - main ICD10: S86 Injury of muscle and tendon at lower leg level	41202_S86	337199	0.00147873	10355842	55
Proteomics_SOMAscan	Eukaryotic translation initiation factor 5A-1	eIF-5A-1	1000	1	499698	0
Proteomics_SOMAscan	Lysozyme C	Lysozyme	1000	1	499698	20
The Neale Lab	Underlying (primary) cause of death: ICD10: I67.9 Cerebrovascular disease, unspecified	40001_I679	7637	0.00146461	10355842	12676
The Neale Lab	Treatment/medication code: irbesartan+hydrochlorothiazide 150mg/12.5mg tablet	20003_1141172682	337159	0.000255361	10355842	1087
The Neale Lab	Non-cancer illness code, self-reported: fracture patella / knee	20002_1650	337159	0.000642731	10355842	322
Proteomics_SOMAscan	Mitogen-activated protein kinase 11	MK11	1000	1	499698	0
The Neale Lab	Diagnoses - main ICD10: O47 False labour	41202_O47	337199	0.00223422	10355842	56
Proteomics_SOMAscan	OCIA domain-containing protein 1	OCAD1	1000	1	499698	4
Proteomics_SOMAscan	Complement C1s subcomponent	C1s	1000	1	499698	17
The Neale Lab	Treatment/medication code: morphine	20003_1140871692	337159	0.000582857	10355842	209
The Neale Lab	Diagnoses - main ICD10: C49 Malignant neoplasm of other connective and soft tissue	41202_C49	337199	0.00039643	10355842	558
The Neale Lab	Diagnoses - main ICD10: G70 Myasthenia gravis and other myoneural disorders	41202_G70	337199	0.000204308	10355842	1102
The Neale Lab	Non-cancer illness code, self-reported: bone disorder	20002_1293	337159	0.00228391	10355842	19
The Neale Lab	Treatment/medication code: care cetirizine hayfever relief 10mg tablet	20003_1141187230	337159	0.000285338	10355842	1059
The Neale Lab	Cochlear implant	4792	111326	0.000827808	10355842	841
Proteomics_SOMAscan	Pescadillo homolog	PESC	1000	1	499698	0
Proteomics_SOMAscan	Semaphorin-6A	Semaphorin-6A	1000	1	499698	0
The Neale Lab	Diagnoses - main ICD10: K02 Dental caries	41202_K02	337199	0.00401973	10355842	10
The Neale Lab	Treatment/medication code: senna product	20003_1141157178	337159	0.000333605	10355842	708
The Neale Lab	Treatment/medication code: risperidone	20003_1140867444	337159	0.000510876	10355842	431
Proteomics_SOMAscan	Peptidyl-prolyl cis-trans isomerase F, mitochondrial	Cyclophilin F	1000	1	499698	0
The Neale Lab	Non-cancer illness code, self-reported: encephalitis	20002_1246	337159	0.000612822	10355842	228
The Neale Lab	Treatment/medication code: quetiapine	20003_1141152848	337159	0.000588591	10355842	320
The Neale Lab	Underlying (primary) cause of death: ICD10: J44.0 Chronic obstructive pulmonary disease with acute lower respiratory infection	40001_J440	7637	0.00844426	10355842	1473
The Neale Lab	Cancer code, self-reported: oesophageal cancer	20001_1017	337159	0.000441495	10355842	350
The Neale Lab	Non-cancer illness code, self-reported: trapped nerve/compressed nerve	20002_1257	337159	0.00298709	10355842	23
The Neale Lab	Non-cancer illness code, self-reported: parathyroid gland problem (not cancer)	20002_1229	337159	0.000348551	10355842	620
The Neale Lab	Diagnoses - main ICD10: Z52 Donors of organs and tissues	41202_Z52	337199	0.000558385	10355842	404
Proteomics_SOMAscan	Mitogen-activated protein kinase 3	ERK-1	1000	1	499698	1
The Neale Lab	Non-cancer illness code, self-reported: infectious mononucleosis / glandular fever / epstein barr virus (ebv)	20002_1567	337159	0.00127002	10355842	116
Protein biomarkers_Olink	Pro���Natriuretic peptides B	NPPB	3394	1.78048	4630208	119
Protein biomarkers_Olink	Advanced glycosylation end product���specific receptor	AGER	3394	1.77211	4630208	0
The Neale Lab	Non-cancer illness code, self-reported: fibromyalgia	20002_1542	337159	0.00146066	10355842	37
The Neale Lab	Treatment/medication code: thyroxine sodium	20003_1140874852	337159	0.00280646	10355842	114
The Neale Lab	Treatment/medication code: dovonex 50micrograms/g ointment	20003_1140878378	337159	0.000234437	10355842	1073
The Neale Lab	Underlying (primary) cause of death: ICD10: C68.9 Urinary organ, unspecified	40001_C689	7637	0.00119878	10355842	17879
The Neale Lab	Reason for glasses/contact lenses: Other eye condition	6147_7	335700	0.00347273	10355842	15
The Neale Lab	Treatment/medication code: isotard 25xl m/r tablet	20003_1141168108	337159	0.000414626	10355842	553
Proteomics_SOMAscan	Neurexophilin-1	NXPH1	1000	1	499698	8
Proteomics_SOMAscan	C-C motif chemokine 23	MPIF-1	1000	1	499698	5
The Neale Lab	Diagnoses - main ICD10: K31 Other diseases of stomach and duodenum	41202_K31	337199	0.00363823	10355842	32
Proteomics_SOMAscan	Complement C5b-C6 complex	C5b, 6 Complex	1000	1	499698	0
The Neale Lab	Treatment/medication code: betamethasone	20003_1140874790	337159	0.00159322	10355842	48
Protein biomarkers_Olink	Interleukin���1 receptor���like 1	IL1RL1	3394	1.79198	4630208	829
The Neale Lab	Diagnoses - main ICD10: Z80 Family history of malignant neoplasm	41202_Z80	337199	0.000978177	10355842	131
Proteomics_SOMAscan	Fibroblast growth factor 17	FGF-17	1000	1	499698	0
The Neale Lab	Diagnoses - main ICD10: F41 Other anxiety disorders	41202_F41	337199	0.000864501	10355842	189
Proteomics_SOMAscan	Plexin-C1	PLXC1	1000	1	499698	7
The Neale Lab	Non-cancer illness code, self-reported: miscarriage	20002_1559	337159	0.00205412	10355842	25
The Neale Lab	Diagnoses - main ICD10: D47 Other neoplasms of uncertain or unknown behaviour of lymphoid, haematopoietic and related tissue	41202_D47	337199	0.000381345	10355842	903
Protein biomarkers_Olink	Tissue���type plasminogen activator	PLAT	3394	1.80064	4630208	0
The Neale Lab	Treatment/medication code: carbimazole	20003_1140874866	337159	0.000825527	10355842	1013
The Neale Lab	Diagnoses - main ICD10: C45 Mesothelioma	41202_C45	337199	0.000165194	10355842	1753
Proteomics_SOMAscan	beta-adrenergic receptor kinase 1	BARK1	1000	1	499698	0
The Neale Lab	Diagnoses - main ICD10: G54 Nerve root and plexus disorders	41202_G54	337199	0.000327631	10355842	763
Proteomics_SOMAscan	Thioredoxin domain-containing protein 12	TXD12	1000	1	499698	29
Proteomics_SOMAscan	Transcription factor IIIB 90 kDa subunit	BRF-1	1000	1	499698	0
Proteomics_SOMAscan	Annexin A6	annexin VI	1000	1	499698	0
Proteomics_SOMAscan	Coactosin-like protein	Coactosin-like protein	1000	1	499698	0
The Neale Lab	Treatment/medication code: adcal 600mg chewable tablet	20003_1141171948	337159	0.00292053	10355842	24
The Neale Lab	Non-cancer illness code, self-reported: ovarian cyst or cysts	20002_1349	337159	0.00814812	10355842	5
The Neale Lab	Non-cancer illness code, self-reported: fracture jaw	20002_1627	337159	0.000444608	10355842	311
Proteomics_SOMAscan	Importin subunit beta-1	IMB1	1000	1	499698	0
Proteomics_SOMAscan	Serine/threonine-protein kinase 16	STK16	1000	1	499698	0
Proteomics_SOMAscan	Adiponectin	Adiponectin	1000	1	499698	0
Proteomics_SOMAscan	Complement C5	C5	1000	1	499698	0
The Neale Lab	Treatment/medication code: microgynon 30 tablet	20003_1140869180	337159	0.00147113	10355842	65
Proteomics_SOMAscan	Decorin	Bone proteoglycan II	1000	1	499698	0
The Neale Lab	Treatment/medication code: slozem 120mg m/r capsule	20003_1140911698	337159	0.00038762	10355842	541
The Neale Lab	Treatment/medication code: premarin 625micrograms tablet	20003_1140868408	337159	0.00419258	10355842	7
The Neale Lab	Diagnoses - main ICD10: O32 Maternal care for known or suspected malpresentation of foetus	41202_O32	337199	0.00174609	10355842	57
The Neale Lab	Treatment/medication code: coversyl plus 4mg/1.25mg tablet	20003_1141180598	337159	0.000222359	10355842	1236
The Neale Lab	Treatment/medication code: half-inderal la 80mg m/r capsule	20003_1140866800	337159	0.000408542	10355842	365
Proteomics_SOMAscan	Platelet-activating factor acetylhydrolase IB subunit beta	PAFAH beta subunit	1000	1	499698	0
The Neale Lab	Treatment/medication code: indomethacin	20003_1140871336	337159	0.000663492	10355842	285
Proteomics_SOMAscan	Dipeptidyl peptidase 2	DPP2	1000	1	499698	0
Proteomics_SOMAscan	Histone deacetylase 8	HDAC8	1000	1	499698	0
The Neale Lab	Treatment/medication code: cialis 20mg tablet	20003_1141187818	337159	0.000348105	10355842	644
Proteomics_SOMAscan	Dickkopf-related protein 4	Dkk-4	1000	1	499698	4
The Neale Lab	Diagnoses - main ICD10: M31 Other necrotising vasculopathies	41202_M31	337199	0.000522738	10355842	311
The Neale Lab	Diagnoses - main ICD10: D69 Purpura and other haemorrhagic conditions	41202_D69	337199	0.000798092	10355842	145
The Neale Lab	Diagnoses - main ICD10: I31 Other diseases of pericardium	41202_I31	337199	0.000753569	10355842	175
The Neale Lab	Non-cancer illness code, self-reported: scarlet fever / scarlatina	20002_1677	337159	0.00123052	10355842	87
The Neale Lab	Diagnoses - main ICD10: R32 Unspecified urinary incontinence	41202_R32	337199	0.00201586	10355842	48
The Neale Lab	Diagnoses - main ICD10: N34 Urethritis and urethral syndrome	41202_N34	337199	0.000198175	10355842	1299
The Neale Lab	Treatment/medication code: respiratory mometasone	20003_1141191748	337159	0.000585696	10355842	288
The Neale Lab	Cancer code, self-reported: sarcoma/fibrosarcoma	20001_1068	337159	0.000543808	10355842	253
Protein biomarkers_Olink	Tumor necrosis factor receptor superfamily member 10B	TNFRSF10B	3394	1.77529	4630208	508
Proteomics_SOMAscan	Non-receptor tyrosine-protein kinase TYK2	TYK2	1000	1	499698	1
The Neale Lab	Diagnoses - main ICD10: Z30 Contraceptive management	41202_Z30	337199	0.0158151	10355842	7
The Neale Lab	Non-cancer illness code, self-reported: fracture foot	20002_1654	337159	0.000633556	10355842	208
Proteomics_SOMAscan	Nidogen-2	NID2	1000	1	499698	2
Proteomics_SOMAscan	C-X-C motif chemokine 13	BLC	1000	1	499698	0
Proteomics_SOMAscan	Histone-lysine N-methyltransferase EHMT2	NG36	1000	1	499698	0
The Neale Lab	Treatment/medication code: ovestin 0.1% vaginal cream	20003_1140869036	337159	0.000702036	10355842	235
Proteomics_SOMAscan	Extracellular matrix protein 1	ECM1	1000	1	499698	22
The Neale Lab	Diagnoses - main ICD10: R94 Abnormal results of function studies	41202_R94	337199	0.00149754	10355842	58
The Neale Lab	Treatment/medication code: alfuzosin	20003_1140879774	337159	0.00224373	10355842	39
Proteomics_SOMAscan	Baculoviral IAP repeat-containing protein 7 Isoform beta	Livin B	1000	1	499698	0
The Neale Lab	Non-cancer illness code, self-reported: rheumatic fever	20002_1479	337159	0.00292218	10355842	18
Proteomics_SOMAscan	Interleukin-11 receptor subunit alpha	IL-11 RA	1000	1	499698	1
The Neale Lab	Diagnoses - main ICD10: K82 Other diseases of gallbladder	41202_K82	337199	0.000564641	10355842	285
Proteomics_SOMAscan	Tumor necrosis factor receptor superfamily member 6B	DcR3	1000	1	499698	0
Proteomics_SOMAscan	Interleukin-3 receptor subunit alpha	IL-3 Ra	1000	1	499698	0
Proteomics_SOMAscan	Proteasome activator complex subunit 3	PSME3	1000	1	499698	0
The Neale Lab	Treatment/medication code: acyclovir	20003_1140909954	337159	0.000330366	10355842	720
The Neale Lab	Underlying (primary) cause of death: ICD10: C10.9 Oropharynx, unspecified	40001_C109	7637	0.00132904	10355842	14616
The Neale Lab	Diagnoses - main ICD10: O60 Preterm delivery	41202_O60	337199	0.000447141	10355842	381
The Neale Lab	Treatment/medication code: simvador 10mg tablet	20003_1141188146	337159	0.00145833	10355842	222
Protein biomarkers_Olink	Fibroblast growth factor 23	FGF23	3394	1.76853	4630208	3
Proteomics_SOMAscan	Protein Rev_HV2BE	HIV-2 Rev	1000	1	499698	0
Proteomics_SOMAscan	Granzyme B	Granzyme B	1000	1	499698	0
The Neale Lab	Treatment/medication code: xatral 2.5mg tablet	20003_1140864472	337159	0.00037519	10355842	470
The Neale Lab	Treatment/medication code: prozac 20mg capsule	20003_1140867876	337159	0.00129597	10355842	73
Proteomics_SOMAscan	Alpha-2-antiplasmin	a2-Antiplasmin	1000	1	499698	0
The Neale Lab	Non-cancer illness code, self-reported: measles / morbillivirus	20002_1568	337159	0.00347584	10355842	9
Proteomics_SOMAscan	Serum amyloid A-1 protein	SAA	1000	1	499698	12
Proteomics_SOMAscan	Nascent polypeptide-associated complex subunit alpha	NACA	1000	1	499698	1
Proteomics_SOMAscan	Cell adhesion molecule 3	Nectin-like protein 1	1000	1	499698	0
The Neale Lab	Underlying (primary) cause of death: ICD10: V49.9 Car occupant [any] injured in unspecified traffic accident	40001_V499	7637	0.001064	10355842	20878
Protein biomarkers_Olink	E���selectin	SELE	3394	1.81035	4630208	430
The Neale Lab	Non-cancer illness code, self-reported: stomach disorder	20002_1135	337159	0.00215292	10355842	36
Proteomics_SOMAscan	Endoplasmic reticulum aminopeptidase 1	ARTS1	1000	1	499698	47
Proteomics_SOMAscan	Platelet-derived growth factor C	PDGF-CC	1000	1	499698	0
Proteomics_SOMAscan	Bone morphogenetic protein receptor type-2	BMP RII	1000	1	499698	0
The Neale Lab	Diagnoses - main ICD10: C43 Malignant melanoma of skin	41202_C43	337199	0.00299833	10355842	118
The Neale Lab	Diagnoses - main ICD10: C77 Secondary and unspecified malignant neoplasm of lymph nodes	41202_C77	337199	0.00092755	10355842	170
[truncated: 1,798 more rows]
