# Supplementary material for: Varicose veins of lower extremities: Insights from the first large-scale genetic study
Source: PLoS Genet. 2019 Apr 18;15(4):e1008110. doi: 10.1371/journal.pgen.1008110 (PMC6490943; doi:10.1371/journal.pgen.1008110)
Supplement: S11 Table — Searching for pleiotropic effects on VVs and other complex traits. Associations that passed both SMR and HEIDI analyses. (XLS) [file pgen.1008110.s017.xls]

## Sheet: SMR_HEIDI for traits
Table S11. Results of SMR/HEIDI analysis. Searching for pleiotropic effects on VVs and other complex traits. Associations that passed both SMR and HEIDI analyses.
"Varicose-related traits_Gene ATLAS" dataset is a set of 33 traits from the Gene ATLAS database that we supposed to be biologically relevant to VVs. This set was additionally added to the GWAS-MAP database.
Colors depict different loci.
lead SNP	Prioritized genes in the locus	Chromosome	Position*	Dataset/source	Trait (full name)	Trait abbreviation	beta (SMR)	P (SMR)	P (HEIDI)	Number of SNPs for HEIDI test	Sample size in a GWAS for the trait
rs11121615	CASZ1	1	10825577	The Neale Lab	Impedance of leg (left)	Impedance of leg (left)	-0.687958	2.94532e-22	0.0307231	20	331296
rs11121615	CASZ1	1	10825577	The Neale Lab	Impedance of leg (right)	Impedance of leg (right)	-0.662428	3.79495e-21	0.0154698	20	331301
rs11121615	CASZ1	1	10825577	The Neale Lab	Leg predicted mass (left)	Leg predicted mass (left)	0.398765	4.95412e-10	0.657394	20	331253
rs11121615	CASZ1	1	10825577	The Neale Lab	Leg fat-free mass (left)	Leg fat-free mass (left)	0.405817	2.64508e-10	0.659224	20	331258
rs11121615	CASZ1	1	10825577	The Neale Lab	Impedance of whole body	Impedance of whole body	-0.402253	3.63301e-10	0.0697318	20	331284
rs11121615	CASZ1	1	10825577	The Neale Lab	Leg fat-free mass (right)	Leg fat-free mass (right)	0.429376	3.1559e-11	0.529487	20	331285
rs11121615	CASZ1	1	10825577	The Neale Lab	Leg predicted mass (right)	Leg predicted mass (right)	0.422071	6.11546e-11	0.560072	20	331285
rs11135046	EBF1	5	158230013	The Neale Lab	Systolic blood pressure, automated reading	Systolic blood pressure	-0.885742	3.6849e-08	0.0754714	20	317754
rs28558138	STIM2	4	26818080	The Neale Lab	Vascular/heart problems diagnosed by doctor: None of the above	Vascular/heart problems: NN	0.717908	6.5765e-08	0.00539475	20	336683
rs28558138	STIM2	4	26818080	The Neale Lab	Vascular/heart problems diagnosed by doctor: High blood pressure	High blood pressure	-0.719568	6.24696e-08	0.00474404	20	336683
rs28558138	STIM2	4	26818080	The Neale Lab	Non-cancer illness code, self-reported: hypertension	Self-reported hypertension	-0.660055	3.59643e-07	0.00702634	20	337159
rs3101725	SLC12A2, LINC01184, FBN2	5	127533085	The Neale Lab	Leg fat percentage (left)	Leg fat percentage (left)	-1.24062	9.89887e-12	0.351215	20	331278
rs3101725	SLC12A2, LINC01184, FBN2	5	127533085	The Neale Lab	Leg fat percentage (right)	Leg fat percentage (right)	-1.21884	1.43975e-11	0.285624	20	331296
rs3101725	SLC12A2, LINC01184, FBN2	5	127533085	The Neale Lab	Impedance of leg (left)	Impedance of leg (left)	-2.41967	9.25561e-17	0.16775	20	331296
rs3101725	SLC12A2, LINC01184, FBN2	5	127533085	The Neale Lab	Impedance of leg (right)	Impedance of leg (right)	-2.25965	2.22415e-16	0.119212	20	331301
rs3101725	SLC12A2, LINC01184, FBN2	5	127533085	The Neale Lab	Leg predicted mass (left)	Leg predicted mass (left)	1.33426	2.16313e-12	0.617874	20	331253
rs3101725	SLC12A2, LINC01184, FBN2	5	127533085	The Neale Lab	Basal metabolic rate	Basal metabolic rate	0.775156	1.74097e-07	0.411846	20	331307
rs3101725	SLC12A2, LINC01184, FBN2	5	127533085	The Neale Lab	Leg fat-free mass (left)	Leg fat-free mass (left)	1.34031	1.96698e-12	0.613143	20	331258
rs3101725	SLC12A2, LINC01184, FBN2	5	127533085	The Neale Lab	Impedance of whole body	Impedance of whole body	-1.2847	4.75106e-12	0.116969	20	331284
rs3101725	SLC12A2, LINC01184, FBN2	5	127533085	The Neale Lab	Leg fat-free mass (right)	Leg fat-free mass (right)	1.40752	7.22771e-13	0.562031	20	331285
rs3101725	SLC12A2, LINC01184, FBN2	5	127533085	The Neale Lab	Leg predicted mass (right)	Leg predicted mass (right)	1.40225	7.78364e-13	0.565745	20	331285
rs3101725	SLC12A2, LINC01184, FBN2	5	127533085	The Neale Lab	Whole body water mass	Whole body water mass	0.928711	4.69812e-09	0.414378	20	331315
rs3101725	SLC12A2, LINC01184, FBN2	5	127533085	The Neale Lab	Whole body fat-free mass	Whole body fat-free mass	0.941378	3.54493e-09	0.433986	20	331291
rs3101725	SLC12A2, LINC01184, FBN2	5	127533085	Varicose-related traits_Gene ATLAS	Immature reticulocyte fraction	Immature reticulocyte fraction	-0.897944	9.83886e-10	0.295371	20	408455
rs3101725	SLC12A2, LINC01184, FBN2	5	127533085	Varicose-related traits_Gene ATLAS	Red blood cell erythrocyte distribution width	RBC distribution width	-3.03908	3.53082e-18	0.0814796	20	408455
rs3101725	SLC12A2, LINC01184, FBN2	5	127533085	The Neale Lab	Diagnoses - main ICD10: L03 Cellulitis	Cellulitis	0.766829	1.80321e-07	0.968167	20	337199
rs7773004	HFE	6	26267755	The Neale Lab	Impedance of arm (left)	Impedance of arm (left)	0.907694	1.02791e-06	0.00630275	20	331292
rs7773004	HFE	6	26267755	The Neale Lab	Diastolic blood pressure, automated reading	Diastolic blood pressure	0.953493	6.72286e-07	0.0389051	20	317756
rs7773004	HFE	6	26267755	The Neale Lab	Forced vital capacity (FVC)	Forced vital capacity	0.925515	1.33382e-06	0.198239	20	307638
rs7773004	HFE	6	26267755	The Neale Lab	Comparative height size at age 10	Height size at age 10	1.87889	2.78691e-11	0.00174605	20	332021
rs7773004	HFE	6	26267755	Varicose-related traits_Gene ATLAS	High light scatter reticulocyte count	High light scatter reticulocyte count	1.85561	9.70914e-12	0.0292748	20	408455
rs7773004	HFE	6	26267755	Varicose-related traits_Gene ATLAS	Haematocrit percentage	Haematocrit percentage	2.32734	1.16902e-12	0.00115528	20	408455
rs7773004	HFE	6	26267755	Varicose-related traits_Gene ATLAS	Haemoglobin concentration	Haemoglobin concentration	3.33188	1.26188e-13	0.00361796	20	408455
rs7773004	HFE	6	26267755	Varicose-related traits_Gene ATLAS	Reticulocyte count	Reticulocyte count	1.31476	7.24361e-10	0.0969345	20	408455
rs7773004	HFE	6	26267755	Varicose-related traits_Gene ATLAS	Red blood cell erythrocyte distribution width	RBC distribution width	-2.43784	7.92642e-13	0.00791699	20	408455
rs7773004	HFE	6	26267755	Varicose-related traits_Gene ATLAS	Reticulocyte percentage	Reticulocyte percentage	1.23133	1.88123e-09	0.113162	20	408455
rs7773004	HFE	6	26267755	Varicose-related traits_Gene ATLAS	Mean platelet thrombocyte volume	Mean platelet thrombocyte volume	1.25028	1.33675e-09	0.0123115	20	408455
rs7773004	HFE	6	26267755	Varicose-related traits_Gene ATLAS	Monocyte count	Monocyte count	1.05762	1.80436e-08	0.00178813	20	408455
rs7773004	HFE	6	26267755	Varicose-related traits_Gene ATLAS	Mean corpuscular haemoglobin concentration	Mean corpuscular haemoglobin concentration	2.22015	1.73677e-12	0.0263292	20	408455
rs73107980	COL2A1, EPAC1	12	48187601	Varicose-related traits_Gene ATLAS	Platelet crit	Platelet crit	1.6207	3.41373e-08	0.0545477	20	408455
*according to GRCh37.p13 assembly
