# Supplementary material for: Varicose veins of lower extremities: Insights from the first large-scale genetic study
Source: PLoS Genet. 2019 Apr 18;15(4):e1008110. doi: 10.1371/journal.pgen.1008110 (PMC6490943; doi:10.1371/journal.pgen.1008110)
Supplement: S12 Table — (XLS) [file pgen.1008110.s018.xls]

## Sheet: GenCorr
Table S12. Genetic correlations between VVs and other complex traits.
Description of dataset/source see in Supplemental Methods (Section 6).
Red color depicts statistically significant correlations (P < 1.16e-05).
Trait	rg (genetic correlation coefficient) with VVs	SE (rg)	P	Total sample size	Dataset/source
Leg predicted mass (left)	0.212528	0.02	5.14634e-27	331253	The Neale Lab
Comparative height size at age 10	0.240909	0.024	4.28436e-24	332021	The Neale Lab
Weight	0.200897	0.021	1.70934e-21	336227	The Neale Lab
Leg fat-free mass (right)	0.21062	0.023	8.66838e-21	331285	The Neale Lab
Leg fat-free mass (left)	0.211003	0.023	1.13113e-20	331258	The Neale Lab
Leg predicted mass (right)	0.209212	0.023	1.05677e-19	331285	The Neale Lab
Basal metabolic rate	0.189681	0.021	1.12619e-19	331307	The Neale Lab
Whole body water mass	0.179284	0.02	2.00718e-19	331315	The Neale Lab
Whole body fat-free mass	0.180559	0.02	3.72957e-19	331291	The Neale Lab
Trunk fat mass	0.202598	0.024	1.98108e-17	331093	The Neale Lab
Whole body fat mass	0.179741	0.024	2.19824e-14	330762	The Neale Lab
Arm fat-free mass (right)	0.148492	0.02	5.51387e-14	331221	The Neale Lab
Trunk predicted mass	0.16153	0.022	1.3927e-13	330995	The Neale Lab
Qualifications: None of the above	0.210965	0.029	1.77342e-13	334070	The Neale Lab
Trunk fat-free mass	0.161769	0.022	5.71117e-13	331030	The Neale Lab
deep venous thrombosis dvt	0.423561	0.059	6.69475e-13	408455	Varicose-related traits_Gene ATLAS
Qualifications: O levels/GCSEs or equivalent	-0.248672	0.035	7.24902e-13	334070	The Neale Lab
Qualifications: College or University degree	-0.163329	0.023	7.84846e-13	334070	The Neale Lab
Fluid intelligence score	-0.228391	0.032	9.18338e-13	108818	The Neale Lab
Hip circumference	0.176354	0.025	1.35012e-12	336601	The Neale Lab
Trunk fat percentage	0.171764	0.024	1.98541e-12	331113	The Neale Lab
Arm fat-free mass (left)	0.155914	0.022	2.10995e-12	331159	The Neale Lab
Qualifications: A levels/AS levels or equivalent	-0.21205	0.031	4.42924e-12	334070	The Neale Lab
Standing height	0.163397	0.024	6.64005e-12	336474	The Neale Lab
Arm predicted mass (left)	0.154534	0.023	8.73913e-12	331146	The Neale Lab
Arm fat mass (right)	0.172543	0.026	1.32609e-11	331226	The Neale Lab
Arm fat percentage (right)	0.154337	0.023	1.78212e-11	331249	The Neale Lab
Arm predicted mass (right)	0.148673	0.022	2.57177e-11	331216	The Neale Lab
venous thromboembolic disease	0.345099	0.052	2.75331e-11	408455	Varicose-related traits_Gene ATLAS
Overall health rating	0.183771	0.028	2.86196e-11	336020	The Neale Lab
Job involves mainly walking or standing	0.241701	0.036	3.45757e-11	190606	The Neale Lab
Arm fat mass (left)	0.172338	0.027	1.78126e-10	331164	The Neale Lab
Arm fat percentage (left)	0.150411	0.024	1.84844e-10	331198	The Neale Lab
Blood clot, DVT, bronchitis, emphysema, asthma, rhinitis, eczema, allergy diagnosed by doctor: Blood clot in the leg (DVT)	0.40944	0.065	2.45661e-10	336782	The Neale Lab
Number of operations, self-reported	0.227924	0.036	4.17269e-10	337159	The Neale Lab
Non-cancer illness code, self-reported: deep venous thrombosis (dvt)	0.412894	0.066	4.17613e-10	337159	The Neale Lab
Job involves heavy manual or physical work	0.201829	0.033	9.46027e-10	190643	The Neale Lab
Leg fat mass (right)	0.143178	0.024	2.01097e-09	331293	The Neale Lab
Leg fat mass (left)	0.14649	0.025	4.5653e-09	331275	The Neale Lab
Age completed full time education	-0.185758	0.032	6.67202e-09	226899	The Neale Lab
Prospective memory result	0.27159	0.049	2.36159e-08	111099	The Neale Lab
Sitting height	0.118621	0.021	2.60229e-08	336172	The Neale Lab
Body fat percentage	0.144052	0.026	3.55399e-08	331117	The Neale Lab
educational attainment	-0.143503	0.026	4.01658e-08	293723	CAD_traits
Diagnoses - main ICD10: M17 Gonarthrosis [arthrosis of knee]	0.283723	0.053	6.71877e-08	337199	The Neale Lab
Pain type(s) experienced in last month: None of the above	-0.174644	0.033	1.18584e-07	336650	The Neale Lab
Waist circumference	0.124347	0.024	1.4717e-07	336639	The Neale Lab
I80 Phlebitis and thrombophlebitis	0.35523	0.068	2.0396e-07	408455	Varicose-related traits_Gene ATLAS
Pain type(s) experienced in last month: Pain all over the body	0.289399	0.056	2.91224e-07	336650	The Neale Lab
Pain type(s) experienced in last month: Knee pain	0.185033	0.037	5.90585e-07	336650	The Neale Lab
Leg pain on walking	0.225732	0.046	8.10761e-07	110337	The Neale Lab
Smoking status: Current	0.164556	0.033	8.40732e-07	336024	The Neale Lab
Time spent using computer	-0.144712	0.03	1.43559e-06	261987	The Neale Lab
Qualifications: Other professional qualifications eg: nursing, teaching	-0.158899	0.033	1.49845e-06	334070	The Neale Lab
Platelet crit	-0.104543	0.022	1.6486e-06	408455	Varicose-related traits_Gene ATLAS
Medication for pain relief, constipation, heartburn: None of the above	-0.149493	0.032	3.36576e-06	333581	The Neale Lab
Body mass index (BMI)	0.11494	0.025	3.68211e-06	336107	The Neale Lab
Health satisfaction	0.202391	0.044	3.99039e-06	110964	The Neale Lab
Usual walking pace	-0.141103	0.031	5.81454e-06	335349	The Neale Lab
Comparative body size at age 10	0.129107	0.029	7.57313e-06	331693	The Neale Lab
Had other major operations	0.225686	0.05	7.66897e-06	179567	The Neale Lab
Pain type(s) experienced in last month: Neck or shoulder pain	0.153181	0.035	9.5992e-06	336650	The Neale Lab
Frequency of tenseness / restlessness in last 2 weeks	0.142922	0.033	1.24095e-05	325169	The Neale Lab
Pain type(s) experienced in last month: Back pain	0.156944	0.036	1.34034e-05	336650	The Neale Lab
Treatment/medication code: dihydrocodeine	0.590072	0.136	1.53416e-05	337159	The Neale Lab
Ever had prostate specific antigen (PSA) test	0.215874	0.05	1.55217e-05	147970	The Neale Lab
Current employment status: Unable to work because of sickness or disability	0.189892	0.044	1.56114e-05	336252	The Neale Lab
Age started oral contraceptive pill	-0.186281	0.044	2.3172e-05	144113	The Neale Lab
Drive faster than motorway speed limit	-0.145593	0.034	2.3873e-05	306030	The Neale Lab
Mean time to correctly identify matches	0.112456	0.027	2.51586e-05	335139	The Neale Lab
Age at first live birth	-0.135989	0.032	2.66054e-05	123846	The Neale Lab
Current tobacco smoking	0.158693	0.039	4.16459e-05	337030	The Neale Lab
Frequency of walking for pleasure in last 4 weeks	0.170122	0.042	4.38637e-05	240924	The Neale Lab
Diagnoses - main ICD10: N39 Other disorders of urinary system	0.40507	0.099	4.39657e-05	337199	The Neale Lab
Diagnoses - main ICD10: L03 Cellulitis	0.428212	0.105	4.73441e-05	337199	The Neale Lab
Non-cancer illness code, self-reported: osteoarthritis	0.207055	0.052	6.0163e-05	337159	The Neale Lab
Vitamin and mineral supplements: None of the above	-0.151883	0.039	9.54929e-05	335591	The Neale Lab
Vitamin and mineral supplements: Vitamin E	0.325879	0.084	9.56808e-05	335591	The Neale Lab
Wheeze or whistling in the chest in last year	0.130756	0.034	0.000148435	331257	The Neale Lab
Adopted as a child	0.318835	0.085	0.00016984	336743	The Neale Lab
Illnesses of siblings: Bowel cancer	0.36917	0.099	0.000184867	260177	The Neale Lab
Diagnoses - main ICD10: R69 Unknown and unspecified causes of morbidity	0.348843	0.093	0.000185456	337199	The Neale Lab
Transport type for commuting to job workplace: Public transport	-0.189473	0.051	0.000200343	177550	The Neale Lab
Illnesses of father: Lung cancer	0.193779	0.052	0.000205762	294142	The Neale Lab
Diagnoses - main ICD10: M47 Spondylosis	0.423435	0.114	0.000214368	337199	The Neale Lab
Treatment/medication code: furosemide	0.520335	0.141	0.000231387	337159	The Neale Lab
Impedance of leg (right)	-0.111648	0.03	0.000243487	331301	The Neale Lab
Treatment/medication code: paracetamol	0.134505	0.037	0.000266036	337159	The Neale Lab
Diagnoses - main ICD10: I80 Phlebitis and thrombophlebitis	0.291596	0.08	0.000271563	337199	The Neale Lab
Age at last live birth	-0.168419	0.047	0.000301821	123676	The Neale Lab
Had major operations	0.209741	0.058	0.000303398	155045	The Neale Lab
Noisy workplace	0.159226	0.044	0.000325817	110439	The Neale Lab
Treatment/medication code: omeprazole	0.218645	0.061	0.000362647	337159	The Neale Lab
Frequency of unenthusiasm / disinterest in last 2 weeks	0.128837	0.036	0.000400616	326730	The Neale Lab
Ever had hysterectomy (womb removed)	0.237642	0.067	0.000412743	159679	The Neale Lab
body mass index	0.08121	0.023	0.000433028	322154	CAD_traits
Illnesses of father: None of the above (group 2)	-0.241076	0.069	0.000440784	298287	The Neale Lab
Medication for pain relief, constipation, heartburn: Omeprazole (e.g. Zanprol)	0.185663	0.053	0.000462904	333581	The Neale Lab
Impedance of leg (left)	-0.113882	0.033	0.00046897	331296	The Neale Lab
Duration of walks	0.121395	0.035	0.000512889	288266	The Neale Lab
Acetate	0.361193	0.104	0.00053052	24748	Metabolomics_NMR
Current employment status: In paid employment or self-employed	-0.239104	0.07	0.000587048	336252	The Neale Lab
Job involves shift work	0.151577	0.044	0.000611845	190442	The Neale Lab
Diagnoses - main ICD10: M54 Dorsalgia	0.219668	0.064	0.000658293	337199	The Neale Lab
Forced vital capacity (FVC), Best measure	0.0850618	0.025	0.00066481	255492	The Neale Lab
Vitamin and mineral supplements: Vitamin A	0.43399	0.128	0.000675084	335591	The Neale Lab
Vitamin and mineral supplements: Vitamin C	0.19875	0.059	0.000744019	335591	The Neale Lab
Frequency of tiredness / lethargy in last 2 weeks	0.108919	0.032	0.000798371	327528	The Neale Lab
Reproduciblity of spirometry measurement using ERS/ATS criteria	-0.229196	0.069	0.000888012	255492	The Neale Lab
Medication for pain relief, constipation, heartburn: Paracetamol	0.108932	0.033	0.00108381	333581	The Neale Lab
Blood clot, DVT, bronchitis, emphysema, asthma, rhinitis, eczema, allergy diagnosed by doctor: Hayfever, allergic rhinitis or eczema	-0.0955788	0.029	0.00113384	336782	The Neale Lab
Number of treatments/medications taken	0.100191	0.031	0.00132405	337159	The Neale Lab
Illnesses of siblings: None of the above (group 1)	-0.131081	0.041	0.00139785	262734	The Neale Lab
Types of physical activity in last 4 weeks: Strenuous sports	-0.144626	0.046	0.00152129	335599	The Neale Lab
Light smokers, at least 100 smokes in lifetime	0.144135	0.046	0.00154349	90517	The Neale Lab
Falls in the last year	0.118924	0.038	0.00172006	336617	The Neale Lab
Leg fat percentage (left)	0.0784732	0.025	0.00172428	331278	The Neale Lab
Reason for glasses/contact lenses: For short-sightedness, i.e. only or mainly for distance viewing such as driving, cinema etc (called 'myopia')	-0.142572	0.046	0.0018884	335700	The Neale Lab
Forced expiratory volume in 1-second (FEV1), predicted	0.10381	0.034	0.00201152	110423	The Neale Lab
Number of days/week of moderate physical activity 10+ minutes	0.121066	0.039	0.00206923	321309	The Neale Lab
Treatment/medication code: diazepam	0.350776	0.115	0.00237024	337159	The Neale Lab
Number of incorrect matches in round	0.100103	0.033	0.00242592	336881	The Neale Lab
Long-standing illness, disability or infirmity	0.094931	0.031	0.00242864	329663	The Neale Lab
Vitamin and mineral supplements: Vitamin B	0.210712	0.07	0.00245538	335591	The Neale Lab
Leg fat percentage (right)	0.0754625	0.025	0.00271494	331296	The Neale Lab
Pack years adult smoking as proportion of life span exposed to smoking PREVIEW ONLY	0.119393	0.04	0.00271701	101726	The Neale Lab
Number of self-reported non-cancer illnesses	0.0812394	0.027	0.00276711	337159	The Neale Lab
Medication for pain relief, constipation, heartburn: Ibuprofen (e.g. Nurofen)	0.130057	0.044	0.00283328	333581	The Neale Lab
Treatment/medication code: diclofenac	0.229225	0.077	0.00295804	337159	The Neale Lab
Average weekly fortified wine intake	-0.203669	0.069	0.00296896	241381	The Neale Lab
Loneliness, isolation	0.101758	0.034	0.00302514	332263	The Neale Lab
Mouth/teeth dental problems: Dentures	0.106168	0.036	0.00313731	336138	The Neale Lab
Treatment/medication code: escitalopram	-0.315057	0.107	0.00318926	337159	The Neale Lab
Diagnoses - main ICD10: M75 Shoulder lesions	0.225468	0.077	0.00322653	337199	The Neale Lab
Duration of moderate activity	0.1304	0.044	0.00333043	251031	The Neale Lab
Medication for cholesterol, blood pressure, diabetes, or take exogenous hormones: Oral contraceptive pill or minipill	-0.340126	0.116	0.00339256	180203	The Neale Lab
Mineral and other dietary supplements: Zinc	0.166852	0.057	0.00355737	336314	The Neale Lab
Diagnoses - main ICD10: K30 Dyspepsia	0.324267	0.111	0.00356366	337199	The Neale Lab
Frequency of depressed mood in last 2 weeks	0.114655	0.039	0.00368623	323267	The Neale Lab
Diagnoses - main ICD10: Z03 Medical observation and evaluation for suspected diseases and conditions	0.320991	0.111	0.00381335	337199	The Neale Lab
Treatment/medication code: tiotropium	0.303469	0.105	0.00391417	337159	The Neale Lab
Types of physical activity in last 4 weeks: Walking for pleasure (not as a means of transport)	-0.107928	0.038	0.00402384	335599	The Neale Lab
Diagnoses - main ICD10: M79 Other soft tissue disorders, not elsewhere classified	0.31618	0.11	0.00412073	337199	The Neale Lab
Pack years of smoking PREVIEW ONLY	0.115068	0.04	0.00416706	101726	The Neale Lab
Treatment/medication code: enalapril	0.227546	0.08	0.00425397	337159	The Neale Lab
Taking other prescription medications	0.107903	0.038	0.00447518	336330	The Neale Lab
Illness, injury, bereavement, stress in last 2 years: Serious illness, injury or assault of a close relative	-0.173622	0.061	0.0046328	335219	The Neale Lab
Birth weight	0.0915214	0.033	0.00488643	193063	The Neale Lab
Pain type(s) experienced in last month: Hip pain	0.12557	0.045	0.00504711	336650	The Neale Lab
Treatment/medication code: tramadol	0.18175	0.065	0.00508818	337159	The Neale Lab
Treatment/medication code: salbutamol	0.219455	0.079	0.00535603	337159	The Neale Lab
Types of physical activity in last 4 weeks: None of the above	0.124045	0.045	0.00539217	335599	The Neale Lab
Illnesses of siblings: Stroke	0.317255	0.114	0.00554635	260486	The Neale Lab
Ever taken oral contraceptive pill	-0.161139	0.058	0.00561285	180749	The Neale Lab
Illnesses of siblings: None of the above (group 2)	-0.21565	0.078	0.00570474	265504	The Neale Lab
Diagnoses - main ICD10: K22 Other diseases of oesophagus	0.286308	0.104	0.00591154	337199	The Neale Lab
Relative age of first facial hair	-0.0919909	0.034	0.00608043	151113	The Neale Lab
Pain type(s) experienced in last month: Stomach or abdominal pain	0.119066	0.044	0.00658327	336650	The Neale Lab
Treatment/medication code: beclazone 50 inhaler	0.247378	0.091	0.0068282	337159	The Neale Lab
Wears glasses or contact lenses	-0.132694	0.05	0.0076416	336919	The Neale Lab
Number of days/week walked 10+ minutes	0.0979121	0.037	0.00782169	331654	The Neale Lab
Vitamin and mineral supplements: Multivitamins +/- minerals	0.116886	0.044	0.00787226	335591	The Neale Lab
Alcohol intake frequency.	0.0853272	0.032	0.00797975	336965	The Neale Lab
Medication for pain relief, constipation, heartburn: Laxatives (e.g. Dulcolax, Senokot)	0.148967	0.057	0.00855377	333582	The Neale Lab
Illnesses of mother: High blood pressure	0.122497	0.047	0.0085707	311681	The Neale Lab
Illnesses of siblings: Chronic bronchitis/emphysema	0.246359	0.094	0.00857081	260407	The Neale Lab
Father's age at death	-0.130554	0.05	0.00876547	248726	The Neale Lab
Vitamin and mineral supplements: Vitamin D	0.196017	0.075	0.00908801	335591	The Neale Lab
Treatment/medication code: insulin product	0.194195	0.075	0.00924992	337159	The Neale Lab
Mineral and other dietary supplements: None of the above	-0.112741	0.043	0.00926382	336314	The Neale Lab
Qualifications: CSEs or equivalent	0.110572	0.042	0.00927614	334070	The Neale Lab
Suffer from 'nerves'	0.10831	0.042	0.00937754	325248	The Neale Lab
Medication for cholesterol, blood pressure or diabetes: Blood pressure medication	0.0852763	0.033	0.00943493	154702	The Neale Lab
Number of unsuccessful stop-smoking attempts	0.15199	0.059	0.00946247	75135	The Neale Lab
Treatment/medication code: irbesartan	-0.315374	0.122	0.00957094	337159	The Neale Lab
Treatment/medication code: doxazosin	0.194091	0.075	0.00971251	337159	The Neale Lab
Cancer code, self-reported: cervical cancer	0.237648	0.092	0.00991035	337159	The Neale Lab
Sensitivity / hurt feelings	0.0921174	0.036	0.0100882	327832	The Neale Lab
Other eye problems	0.170458	0.066	0.0101453	336428	The Neale Lab
I26 Pulmonary embolism	0.21233	0.083	0.0102513	408455	Varicose-related traits_Gene ATLAS
Diagnoses - main ICD10: K29 Gastritis and duodenitis	0.191082	0.075	0.0103341	337199	The Neale Lab
Treatment/medication code: ibuprofen	0.131211	0.051	0.0104203	337159	The Neale Lab
Mother's age at death	-0.147345	0.058	0.0106883	199690	The Neale Lab
Reason for reducing amount of alcohol drunk: Financial reasons	0.229177	0.09	0.0112406	124798	The Neale Lab
Non-cancer illness code, self-reported: chronic obstructive airways disease/copd	0.201765	0.08	0.0113912	337159	The Neale Lab
Shortness of breath walking on level ground	0.126194	0.05	0.0114771	109508	The Neale Lab
Pain type(s) experienced in last month: Facial pain	0.211619	0.084	0.0116288	336650	The Neale Lab
Leg pain on walking : action taken	-0.197457	0.078	0.0116707	23719	The Neale Lab
Diagnoses - main ICD10: E66 Obesity	0.302452	0.12	0.0118568	337199	The Neale Lab
Forced vital capacity (FVC)	0.0616953	0.025	0.0121647	307638	The Neale Lab
Diagnoses - main ICD10: M70 Soft tissue disorders related to use, overuse and pressure	0.240325	0.097	0.0132413	337199	The Neale Lab
Fed-up feelings	0.0807056	0.033	0.0138237	330549	The Neale Lab
Mouth/teeth dental problems: None of the above	-0.0859865	0.035	0.0140804	336138	The Neale Lab
Treatment/medication code: co-codamol	0.146834	0.06	0.014223	337159	The Neale Lab
Mean platelet thrombocyte volume	0.0570096	0.023	0.0142818	408455	Varicose-related traits_Gene ATLAS
Number of pregnancy terminations	0.16943	0.069	0.0146846	55742	The Neale Lab
Weight change compared with 1 year ago	0.146179	0.06	0.0147646	331803	The Neale Lab
Alcohol intake versus 10 years previously	0.0962647	0.04	0.0159616	313248	The Neale Lab
Maternal smoking around birth	0.0807947	0.034	0.0159841	289727	The Neale Lab
Ever used hormone-replacement therapy (HRT)	0.0987397	0.041	0.0164025	180631	The Neale Lab
Seen a psychiatrist for nerves, anxiety, tension or depression	0.0945094	0.04	0.0172188	335888	The Neale Lab
Diagnoses - main ICD10: E11 Non-insulin-dependent diabetes mellitus	0.285846	0.12	0.0174404	337199	The Neale Lab
Pain type(s) experienced in last month: Headache	0.0700411	0.03	0.0176373	336650	The Neale Lab
Non-cancer illness code, self-reported: polycystic ovaries/polycystic ovarian syndrome	-0.257671	0.109	0.0184218	337159	The Neale Lab
Relative age voice broke	-0.08924	0.038	0.018455	144645	The Neale Lab
Financial situation satisfaction	0.103837	0.044	0.0186504	110814	The Neale Lab
Which eye(s) affected by myopia (short sight): Right eye	0.249849	0.106	0.0189747	26943	The Neale Lab
Systolic blood pressure, automated reading	-0.0747555	0.032	0.0194068	317754	The Neale Lab
Types of physical activity in last 4 weeks: Other exercises (eg: swimming, cycling, keep fit, bowling)	-0.0778477	0.034	0.0201602	335599	The Neale Lab
Medication for cholesterol, blood pressure, diabetes, or take exogenous hormones: Hormone replacement therapy	0.159283	0.069	0.0201805	180203	The Neale Lab
Medication for cholesterol, blood pressure, diabetes, or take exogenous hormones: Insulin	0.202224	0.087	0.0202313	180203	The Neale Lab
Diagnoses - main ICD10: R23 Other skin changes	0.261368	0.113	0.0212105	337199	The Neale Lab
Treatment/medication code: amitriptyline	0.142507	0.062	0.0224111	337159	The Neale Lab
Diagnoses - main ICD10: N81 Female genital prolapse	0.179549	0.079	0.0225193	337199	The Neale Lab
Treatment/medication code: pantoprazole	0.225061	0.099	0.0232086	337159	The Neale Lab
Illnesses of siblings: Diabetes	0.122192	0.054	0.0237103	261075	The Neale Lab
I26-I28 Pulmonary heart disease and diseases of pulmonary circulation	0.200207	0.089	0.0237969	408455	Varicose-related traits_Gene ATLAS
Mood swings	0.0717028	0.032	0.0245022	329428	The Neale Lab
Treatment/medication code: lansoprazole	0.120354	0.054	0.0245759	337159	The Neale Lab
Started insulin within one year diagnosis of diabetes	0.218355	0.097	0.0247959	15397	The Neale Lab
Treatment/medication code: selenium product	0.248134	0.111	0.0248536	337159	The Neale Lab
Diagnoses - main ICD10: R07 Pain in throat and chest	0.107315	0.048	0.0257637	337199	The Neale Lab
Red blood cell erythrocyte count	-0.0539038	0.024	0.0260972	408455	Varicose-related traits_Gene ATLAS
No-wear time bias adjusted acceleration standard deviation	-0.105103	0.047	0.0263134	72615	The Neale Lab
Diagnoses - main ICD10: E04 Other non-toxic goitre	0.178597	0.081	0.0278078	337199	The Neale Lab
Morning/evening person (chronotype)	-0.0730482	0.033	0.0278771	301143	The Neale Lab
Neck/shoulder pain for 3+ months	0.218517	0.1	0.0282731	75651	The Neale Lab
Mineral and other dietary supplements: Fish oil (including cod liver oil)	0.0984956	0.045	0.0296599	336314	The Neale Lab
Types of transport used (excluding work): Walk	-0.0917999	0.042	0.0302197	335650	The Neale Lab
Diagnoses - main ICD10: I84 Haemorrhoids	0.123233	0.057	0.030288	337199	The Neale Lab
Diagnoses - main ICD10: K43 Ventral hernia	0.150883	0.07	0.0303655	337199	The Neale Lab
Diagnoses - main ICD10: G47 Sleep disorders	0.1644	0.076	0.0305667	337199	The Neale Lab
Non-cancer illness code, self-reported: back problem	0.181579	0.084	0.031211	337159	The Neale Lab
White blood cell leukocyte count	-0.0598821	0.028	0.0312855	408455	Varicose-related traits_Gene ATLAS
Diagnoses - main ICD10: H33 Retinal detachments and breaks	-0.171619	0.08	0.0322797	337199	The Neale Lab
Diagnoses - main ICD10: M20 Acquired deformities of fingers and toes	0.135836	0.064	0.0327561	337199	The Neale Lab
Maximum heart rate during fitness test	-0.14555	0.068	0.0328473	49610	The Neale Lab
Tinnitus: Yes, now some of the time	0.248879	0.117	0.0329045	109411	The Neale Lab
Non-cancer illness code, self-reported: kidney stone/ureter stone/bladder stone	-0.146715	0.069	0.0330765	337159	The Neale Lab
Treatment/medication code: fluoxetine	0.210615	0.1	0.0346621	337159	The Neale Lab
Reason for glasses/contact lenses: For 'astigmatism'	-0.130659	0.062	0.0346877	335700	The Neale Lab
Diagnoses - main ICD10: D50 Iron deficiency anaemia	0.235367	0.112	0.0348023	337199	The Neale Lab
Cancer code, self-reported: basal cell carcinoma	0.126902	0.06	0.0350904	337159	The Neale Lab
Treatment/medication code: ventolin 100micrograms inhaler	0.102677	0.049	0.0354757	337159	The Neale Lab
Illnesses of siblings: Severe depression	0.118673	0.056	0.0356446	260744	The Neale Lab
Illness, injury, bereavement, stress in last 2 years: Financial difficulties	0.0739151	0.035	0.036287	335219	The Neale Lab
Ever depressed for a whole week	-0.0945875	0.045	0.0368829	109229	The Neale Lab
Treatment/medication code: warfarin	0.169962	0.082	0.0372009	337159	The Neale Lab
Non-cancer illness code, self-reported: heart attack/myocardial infarction	0.0850113	0.041	0.0378313	337159	The Neale Lab
Diagnoses - main ICD10: C18 Malignant neoplasm of colon	0.20819	0.1	0.0380129	337199	The Neale Lab
Frequency of other exercises in last 4 weeks	0.129763	0.063	0.038093	161170	The Neale Lab
Breastfed as a baby	-0.102678	0.05	0.0392539	255881	The Neale Lab
Leg pain when walking uphill or hurrying	0.23497	0.114	0.0397966	23189	The Neale Lab
Mother still alive	-0.198873	0.097	0.040265	331902	The Neale Lab
Length of working week for main job	0.123267	0.06	0.0403942	188166	The Neale Lab
Guilty feelings	0.0741496	0.036	0.0410427	328769	The Neale Lab
Treatment/medication code: salmeterol	0.213721	0.105	0.0412003	337159	The Neale Lab
Number of self-reported cancers	0.163974	0.081	0.0425506	337154	The Neale Lab
Creatinine (enzymatic) in urine	-0.0694189	0.034	0.0434601	327525	The Neale Lab
Mineral and other dietary supplements: Iron	0.169317	0.084	0.0436133	336314	The Neale Lab
Medication for cholesterol, blood pressure or diabetes: None of the above	-0.0746977	0.037	0.0443921	154702	The Neale Lab
Diagnoses - main ICD10: L60 Nail disorders	0.233009	0.116	0.0448095	337199	The Neale Lab
Duration walking for pleasure	-0.0936152	0.047	0.0457825	240788	The Neale Lab
Diagnoses - main ICD10: K62 Other diseases of anus and rectum	0.170667	0.086	0.0459375	337199	The Neale Lab
Citrate	-0.163507	0.082	0.0462	24770	Metabolomics_NMR
Illness, injury, bereavement, stress in last 2 years: None of the above	-0.0767885	0.039	0.0463963	335219	The Neale Lab
Why stopped smoking: Financial reasons	-0.189102	0.095	0.0470743	82082	The Neale Lab
Eye problems/disorders: Glaucoma	0.10686	0.054	0.0472984	108817	The Neale Lab
Number of full brothers	0.104136	0.053	0.0478189	332194	The Neale Lab
Treatment/medication code: bendroflumethiazide	0.0958	0.048	0.0479644	337159	The Neale Lab
Diagnoses - main ICD10: I21 Acute myocardial infarction	0.120628	0.061	0.0488878	337199	The Neale Lab
Non-cancer illness code, self-reported: spine arthritis/spondylitis	0.189702	0.097	0.0493598	337159	The Neale Lab
Diagnoses - main ICD10: D27 Benign neoplasm of ovary	-0.226931	0.115	0.0494055	337199	The Neale Lab
Platelet distribution width	0.0588721	0.03	0.0496025	408455	Varicose-related traits_Gene ATLAS
Medication for pain relief, constipation, heartburn: Aspirin	0.107888	0.055	0.0497569	333581	The Neale Lab
Non-cancer illness code, self-reported: hypertension	0.0604335	0.031	0.0498619	337159	The Neale Lab
Length of menstrual cycle	-0.118161	0.06	0.0505045	30245	The Neale Lab
Treatment/medication code: calcichew d3 tablet	-0.13647	0.07	0.0512076	337159	The Neale Lab
Treatment/medication code: vitamin b compound tablet	0.266372	0.137	0.0513235	337159	The Neale Lab
Vascular/heart problems diagnosed by doctor: None of the above	-0.058188	0.03	0.051934	336683	The Neale Lab
Vascular/heart problems diagnosed by doctor: Heart attack	0.0828702	0.043	0.0561863	336683	The Neale Lab
Treatment/medication code: atenolol	0.103375	0.054	0.0565121	337159	The Neale Lab
Ever had stillbirth, spontaneous miscarriage or termination	0.117618	0.062	0.0571301	178474	The Neale Lab
Had menopause	0.118682	0.062	0.0574892	152035	The Neale Lab
Illnesses of father: Chronic bronchitis/emphysema	0.110135	0.058	0.0580334	294680	The Neale Lab
Diagnoses - main ICD10: K60 Fissure and fistula of anal and rectal regions	0.174687	0.092	0.0582452	337199	The Neale Lab
Treatment/medication code: adcal-d3 1.5g/10micrograms chewable tablet	0.157566	0.083	0.0584152	337159	The Neale Lab
Age when periods started (menarche)	-0.0510993	0.027	0.0584713	176008	The Neale Lab
Monocyte count	-0.0534136	0.028	0.0588326	408455	Varicose-related traits_Gene ATLAS
Treatment/medication code: aspirin	0.0978154	0.052	0.0589709	337159	The Neale Lab
Neutrophill count	-0.0576678	0.031	0.059157	408455	Varicose-related traits_Gene ATLAS
Tobacco smoking: Ex-smoker	0.109651	0.058	0.0591591	83133	The Neale Lab
Non-cancer illness code, self-reported: leg claudication/ intermittent claudication	0.213101	0.114	0.0605383	337159	The Neale Lab
Non-cancer illness code, self-reported: interstitial lung disease	-0.212736	0.113	0.0606309	337159	The Neale Lab
Sodium in urine	-0.0543071	0.029	0.0647688	326831	The Neale Lab
Diagnoses - main ICD10: O75 Other complications of labour and delivery, not elsewhere classified	0.22794	0.124	0.0662559	337199	The Neale Lab
Diagnoses - main ICD10: H25 Senile cataract	0.220695	0.12	0.066579	337199	The Neale Lab
Treatment/medication code: allopurinol	0.100131	0.055	0.0675792	337159	The Neale Lab
Vascular/heart problems diagnosed by doctor: High blood pressure	0.0592491	0.033	0.0685855	336683	The Neale Lab
Forced expiratory volume in 1-second (FEV1), predicted percentage	-0.0598924	0.033	0.0711677	110423	The Neale Lab
Exposure to tobacco smoke at home	0.110577	0.061	0.0714555	305723	The Neale Lab
Birth weight of first child	0.0605497	0.034	0.0718833	145558	The Neale Lab
Impedance of whole body	-0.0458206	0.026	0.0725247	331284	The Neale Lab
Years since last cervical smear test	0.164359	0.092	0.0741196	139363	The Neale Lab
Diagnoses - main ICD10: R10 Abdominal and pelvic pain	0.101721	0.057	0.0743018	337199	The Neale Lab
Number of full sisters	0.0963025	0.054	0.0747979	332255	The Neale Lab
Mineral and other dietary supplements: Selenium	0.148055	0.084	0.0762817	336314	The Neale Lab
Frequency of stair climbing in last 4 weeks	-0.0615961	0.035	0.0767189	334169	The Neale Lab
Diagnoses - main ICD10: T84 Complications of internal orthopaedic prosthetic devices, implants and grafts	0.182972	0.104	0.0773351	337199	The Neale Lab
Non-cancer illness code, self-reported: hayfever/allergic rhinitis	-0.0818063	0.046	0.0775932	337159	The Neale Lab
Treatment/medication code: ezetimibe	0.144691	0.082	0.0789524	337159	The Neale Lab
Hand grip strength (left)	0.0487682	0.028	0.0798601	335821	The Neale Lab
Chest pain or discomfort walking normally	0.10841	0.062	0.0802114	51475	The Neale Lab
Manic/hyper symptoms: None of the above	-0.179335	0.103	0.0828139	22133	The Neale Lab
Tense / 'highly strung'	0.0644174	0.037	0.0828994	327232	The Neale Lab
Illnesses of mother: None of the above (group 1)	-0.0890256	0.051	0.0832107	311264	The Neale Lab
Treatment/medication code: latanoprost	0.161626	0.094	0.0845164	337159	The Neale Lab
Treatment/medication code: salmeterol product	0.179397	0.104	0.0854134	337159	The Neale Lab
Alcohol usually taken with meals	-0.0553331	0.032	0.0861982	172454	The Neale Lab
Blood clot, DVT, bronchitis, emphysema, asthma, rhinitis, eczema, allergy diagnosed by doctor: None of the above	0.0522697	0.031	0.0867763	336782	The Neale Lab
Glutamine	0.148421	0.087	0.0876934	24462	Metabolomics_NMR
Treatment/medication code: migril tablet	-0.212815	0.125	0.0882066	337159	The Neale Lab
Frequency of heavy DIY in last 4 weeks	0.108048	0.063	0.0882629	137208	The Neale Lab
Illnesses of mother: Bowel cancer	-0.141945	0.083	0.0888201	309418	The Neale Lab
Number of unenthusiastic/disinterested episodes	0.196256	0.116	0.0903039	27707	The Neale Lab
Free cholesterol in large HDL	0.11691	0.069	0.0924707	21559	Metabolomics_NMR
Average weekly beer plus cider intake	0.0681399	0.041	0.0926097	241447	The Neale Lab
Frequency of travelling from home to job workplace	0.0894486	0.053	0.0930047	190557	The Neale Lab
Townsend deprivation index at recruitment	0.0572355	0.034	0.093529	336798	The Neale Lab
Total cholesterol in large HDL	0.121961	0.073	0.0946959	21558	Metabolomics_NMR
Non-cancer illness code, self-reported: prolapsed disc/slipped disc	0.130389	0.078	0.0949847	337159	The Neale Lab
Transport type for commuting to job workplace: Cycle	-0.0820684	0.049	0.0956102	177550	The Neale Lab
Medication for cholesterol, blood pressure or diabetes: Insulin	0.166602	0.1	0.096353	154702	The Neale Lab
Knee pain for 3+ months	0.132269	0.08	0.097222	70992	The Neale Lab
Treatment/medication code: rosiglitazone	-0.170825	0.103	0.0986513	337159	The Neale Lab
Wants to stop smoking	-0.192904	0.117	0.0995203	24913	The Neale Lab
Type of tobacco previously smoked: Cigars or pipes	-0.152953	0.093	0.101289	82755	The Neale Lab
Diagnoses - main ICD10: M23 Internal derangement of knee	0.113098	0.069	0.101401	337199	The Neale Lab
Diagnoses - main ICD10: S09 Other and unspecified injuries of head	0.162611	0.099	0.101459	337199	The Neale Lab
Non-cancer illness code, self-reported: anxiety/panic attacks	0.133726	0.083	0.105068	337159	The Neale Lab
Treatment/medication code: quinine	0.126677	0.079	0.108987	337159	The Neale Lab
Fatty acid length	0.13397	0.084	0.10923	13476	Metabolomics_NMR
Alcohol drinker status: Never	0.0869609	0.055	0.110763	336965	The Neale Lab
Tyrosine	0.131968	0.084	0.114709	24925	Metabolomics_NMR
Illnesses of siblings: High blood pressure	0.0669522	0.042	0.115142	262361	The Neale Lab
Phenylalanine	0.155773	0.099	0.115605	22663	Metabolomics_NMR
Cancer code, self-reported: malignant melanoma	0.136745	0.087	0.117672	337159	The Neale Lab
Transport type for commuting to job workplace: Car/motor vehicle	0.0811452	0.052	0.120721	177550	The Neale Lab
Eye problems/disorders: Diabetes related eye disease	0.109659	0.071	0.12244	108817	The Neale Lab
Diagnoses - main ICD10: Z09 Follow-up examination after treatment for conditions other than malignant neoplasms	0.15246	0.099	0.124467	337199	The Neale Lab
Non-cancer illness code, self-reported: vaginal prolapse/uterine prolapse	0.142011	0.093	0.126861	337159	The Neale Lab
Illnesses of father: Prostate cancer	0.102462	0.067	0.128828	292710	The Neale Lab
Treatment/medication code: sumatriptan	0.147056	0.097	0.12925	337159	The Neale Lab
Ever smoked	0.0429684	0.028	0.129373	336067	The Neale Lab
Ever manic/hyper for 2 days	0.113311	0.075	0.129632	108734	The Neale Lab
Duration of light DIY	0.0635373	0.043	0.135429	168725	The Neale Lab
18:2 linoleic acid (LA)	-0.115131	0.078	0.137922	13527	Metabolomics_NMR
Blood clot, DVT, bronchitis, emphysema, asthma, rhinitis, eczema, allergy diagnosed by doctor: Blood clot in the lung	0.103204	0.07	0.140033	336782	The Neale Lab
Treatment/medication code: gabapentin	0.147948	0.1	0.140148	337159	The Neale Lab
Diagnoses - main ICD10: M16 Coxarthrosis [arthrosis of hip]	0.0995168	0.067	0.140261	337199	The Neale Lab
Forced expiratory volume in 1-second (FEV1), Best measure	0.0392508	0.027	0.142392	255492	The Neale Lab
Diagnoses - main ICD10: K21 Gastro-oesophageal reflux disease	0.10528	0.072	0.145915	337199	The Neale Lab
Ever stopped smoking for 6+ months	0.122693	0.085	0.14771	81538	The Neale Lab
Non-cancer illness code, self-reported: polio / poliomyelitis	-0.162744	0.112	0.147866	337159	The Neale Lab
Types of physical activity in last 4 weeks: Heavy DIY (eg: weeding, lawn mowing, carpentry, digging)	-0.0519033	0.036	0.147971	335599	The Neale Lab
Age of primiparous women at birth of child	-0.100813	0.07	0.152596	23804	The Neale Lab
Non-cancer illness code, self-reported: muscle/soft tissue problem	0.17246	0.121	0.154845	337159	The Neale Lab
Illnesses of siblings: Prostate cancer	0.16581	0.117	0.155177	260114	The Neale Lab
Non-cancer illness code, self-reported: retinal detachment	-0.178772	0.126	0.155211	337159	The Neale Lab
Non-cancer illness code, self-reported: hyperthyroidism/thyrotoxicosis	-0.105586	0.074	0.15522	337159	The Neale Lab
Diagnoses - main ICD10: M24 Other specific joint derangements	0.146237	0.103	0.156094	337199	The Neale Lab
Treatment/medication code: isosorbide mononitrate	0.121313	0.086	0.159756	337159	The Neale Lab
Non-cancer illness code, self-reported: uterine fibroids	-0.108761	0.078	0.16115	337159	The Neale Lab
Treatment/medication code: pioglitazone	0.11615	0.083	0.161266	337159	The Neale Lab
Treatment/medication code: perindopril	0.102938	0.074	0.161874	337159	The Neale Lab
Fractured bone site(s): Other bones	0.0845751	0.061	0.16401	335546	The Neale Lab
Diagnoses - main ICD10: N32 Other disorders of bladder	0.124766	0.09	0.164913	337199	The Neale Lab
Tinnitus: Yes, now most or all of the time	-0.0812233	0.059	0.165903	109411	The Neale Lab
Treatment/medication code: glucosamine product	-0.0964696	0.07	0.166981	337159	The Neale Lab
Past tobacco smoking	-0.0388045	0.028	0.167359	310749	The Neale Lab
Treatment/medication code: deep relief ibuprofen gel	-0.132779	0.096	0.167969	337159	The Neale Lab
Average weekly red wine intake	-0.0482029	0.035	0.169554	241008	The Neale Lab
Potassium in urine	-0.0540567	0.039	0.170653	326816	The Neale Lab
Why stopped smoking: Health precaution	-0.076996	0.056	0.170827	82082	The Neale Lab
Treatment/medication code: zomig 2.5mg tablet	0.149479	0.109	0.172083	337159	The Neale Lab
Alcohol drinker status: Previous	0.0745058	0.055	0.172962	336965	The Neale Lab
Concentration of large HDL particles	0.0928798	0.068	0.174101	19273	Metabolomics_NMR
Reticulocyte percentage	-0.0410231	0.03	0.174339	408455	Varicose-related traits_Gene ATLAS
Average weekly spirits intake	0.0582397	0.043	0.174346	240658	The Neale Lab
Current employment status: Looking after home and/or family	0.101606	0.075	0.175221	336252	The Neale Lab
Neuroticism score	0.0470005	0.035	0.178681	274108	The Neale Lab
Non-cancer illness code, self-reported: mania/bipolar disorder/manic depression	-0.103692	0.077	0.179521	337159	The Neale Lab
Leucine	0.121614	0.091	0.181304	24728	Metabolomics_NMR
Treatment/medication code: becotide 50 inhaler	0.133799	0.1	0.181659	337159	The Neale Lab
Average weekly champagne plus white wine intake	-0.0531223	0.04	0.184918	240864	The Neale Lab
Irritability	-0.0479904	0.036	0.187936	322668	The Neale Lab
Illnesses of father: Severe depression	0.0974815	0.074	0.188479	292602	The Neale Lab
Non-cancer illness code, self-reported: pulmonary embolism +/- dvt	0.0910575	0.07	0.190415	337159	The Neale Lab
Duration of strenuous sports	0.147924	0.113	0.190521	34342	The Neale Lab
Number of cigarettes currently smoked daily (current cigarette smokers)	0.0918094	0.07	0.191595	23205	The Neale Lab
Diagnoses - main ICD10: T81 Complications of procedures, not elsewhere classified	0.131232	0.101	0.192078	337199	The Neale Lab
Hand grip strength (right)	0.0364613	0.028	0.194001	335842	The Neale Lab
Diagnoses - main ICD10: R31 Unspecified haematuria	0.159171	0.123	0.19541	337199	The Neale Lab
Diagnoses - main ICD10: E16 Other disorders of pancreatic internal secretion	0.148405	0.115	0.197941	337199	The Neale Lab
Non-cancer illness code, self-reported: sleep apnoea	0.122394	0.095	0.198317	337159	The Neale Lab
Number of spontaneous miscarriages	-0.125936	0.098	0.199303	55927	The Neale Lab
Seen doctor (GP) for nerves, anxiety, tension or depression	0.0433465	0.034	0.202119	335108	The Neale Lab
Tinnitus: Yes, but not now, but have in the past	0.0930393	0.073	0.202537	109411	The Neale Lab
Smoking/smokers in household	0.0793798	0.063	0.205591	311142	The Neale Lab
Non-cancer illness code, self-reported: gout	0.0555458	0.044	0.210312	337159	The Neale Lab
myocardial infarction	-0.0495492	0.04	0.210493	184305	CAD_traits
Treatment/medication code: alendronate sodium	-0.0795467	0.064	0.211018	337159	The Neale Lab
Triglycerides in very large HDL	0.101521	0.082	0.215078	21536	Metabolomics_NMR
Treatment/medication code: chondroitin product	-0.129921	0.105	0.216476	337159	The Neale Lab
Fractured bone site(s): Ankle	0.0852459	0.069	0.218816	335546	The Neale Lab
Treatment/medication code: lisinopril	0.0756451	0.062	0.218852	337159	The Neale Lab
Mean reticulocyte volume	0.029009	0.024	0.221238	408455	Varicose-related traits_Gene ATLAS
Headaches for 3+ months	-0.0659802	0.054	0.222022	65583	The Neale Lab
Illnesses of mother: Severe depression	0.0761554	0.062	0.222281	309474	The Neale Lab
pulmonary embolism dvt	0.0878241	0.072	0.224257	408455	Varicose-related traits_Gene ATLAS
Frequency of strenuous sports in last 4 weeks	0.111005	0.092	0.225536	34321	The Neale Lab
Diagnoses - main ICD10: I48 Atrial fibrillation and flutter	0.0681434	0.056	0.225552	337199	The Neale Lab
Glucose	0.0896822	0.074	0.226205	24679	Metabolomics_NMR
Back pain for 3+ months	0.0673959	0.056	0.226484	84489	The Neale Lab
Blood clot, DVT, bronchitis, emphysema, asthma, rhinitis, eczema, allergy diagnosed by doctor: Asthma	-0.0388342	0.032	0.226942	336782	The Neale Lab
Reason for glasses/contact lenses: For a 'squint' or 'turn' in an eye since childhood (called 'strabismus')	0.125887	0.104	0.227039	335700	The Neale Lab
Illnesses of father: Stroke	-0.124245	0.103	0.228794	294757	The Neale Lab
Total lipids in large HDL	0.0886669	0.074	0.228905	19273	Metabolomics_NMR
Phospholipids in large HDL	0.0857221	0.072	0.234618	19273	Metabolomics_NMR
Illnesses of mother: None of the above (group 2)	-0.076831	0.065	0.237392	312950	The Neale Lab
Non-cancer illness code, self-reported: emphysema/chronic bronchitis	0.0858017	0.073	0.240228	337159	The Neale Lab
Reason for glasses/contact lenses: For long-sightedness, i.e. for distance and near, but particularly for near tasks like reading (called 'hypermetropia')	0.0709962	0.06	0.24037	335700	The Neale Lab
Haematocrit percentage	-0.0332182	0.028	0.242688	408455	Varicose-related traits_Gene ATLAS
Doctor diagnosed hayfever or allergic rhinitis	-0.0532337	0.046	0.245229	83529	The Neale Lab
Cholesterol esters in large HDL	0.0858466	0.074	0.246601	19273	Metabolomics_NMR
Treatment/medication code: flax oil tablet	-0.0985483	0.085	0.247001	337159	The Neale Lab
Time from waking to first cigarette	-0.0890349	0.077	0.24835	23265	The Neale Lab
Vascular/heart problems diagnosed by doctor: Stroke	-0.106428	0.093	0.250118	336683	The Neale Lab
Diagnoses - main ICD10: D16 Benign neoplasm of bone and articular cartilage	0.137047	0.119	0.250149	337199	The Neale Lab
Ever had breast cancer screening / mammogram	0.0971646	0.085	0.250905	180861	The Neale Lab
Illnesses of father: Heart disease	-0.0470234	0.041	0.251312	298237	The Neale Lab
Non-cancer illness code, self-reported: asthma	-0.0387433	0.034	0.254109	337159	The Neale Lab
Total cholesterol in medium HDL	0.10266	0.09	0.256438	21558	Metabolomics_NMR
Treatment/medication code: clopidogrel	-0.110638	0.098	0.257573	337159	The Neale Lab
Risk taking	0.0401206	0.036	0.258627	325821	The Neale Lab
Lymphocyte count	-0.0363104	0.032	0.25955	408455	Varicose-related traits_Gene ATLAS
Non-cancer illness code, self-reported: peripheral vascular disease	0.110904	0.098	0.260102	337159	The Neale Lab
Diagnoses - main ICD10: K40 Inguinal hernia	0.0623457	0.055	0.261097	337199	The Neale Lab
Treatment/medication code: terbinafine	0.128908	0.115	0.261742	337159	The Neale Lab
Ever had bowel cancer screening	0.0632426	0.056	0.261791	332011	The Neale Lab
Treatment/medication code: beclometasone	0.102439	0.091	0.262804	337159	The Neale Lab
Haemoglobin concentration	-0.0331793	0.03	0.263297	408455	Varicose-related traits_Gene ATLAS
Diagnoses - main ICD10: T86 Failure and rejection of transplanted organs and tissues	0.117015	0.105	0.264874	337199	The Neale Lab
Types of transport used (excluding work): Car/motor vehicle	-0.0401314	0.036	0.265199	335650	The Neale Lab
Diagnoses - main ICD10: N40 Hyperplasia of prostate	0.0818861	0.074	0.265318	337199	The Neale Lab
Number of days/week of vigorous physical activity 10+ minutes	0.0398148	0.036	0.268258	321533	The Neale Lab
HDL diameter	0.0836725	0.076	0.26936	19273	Metabolomics_NMR
Non-cancer illness code, self-reported: atrial fibrillation	0.0879379	0.08	0.271045	337159	The Neale Lab
Handedness (chirality/laterality): Use both right and left hands equally	0.102682	0.094	0.274444	337130	The Neale Lab
Other serious medical condition/disability diagnosed by doctor	0.0414535	0.038	0.275051	331274	The Neale Lab
Ratio of bisLallylic bonds to total fatty acids in lipids	0.0800758	0.074	0.277442	13171	Metabolomics_NMR
Illnesses of mother: Breast cancer	0.0729714	0.067	0.279506	309649	The Neale Lab
Target heart rate achieved	0.0862505	0.08	0.280019	49623	The Neale Lab
Tinnitus: Yes, now a lot of the time	-0.123837	0.116	0.285561	109411	The Neale Lab
Treatment/medication code: phenobarbital	-0.107754	0.101	0.286115	337159	The Neale Lab
Impedance of arm (right)	0.0278911	0.026	0.2869	331279	The Neale Lab
Lymphocyte percentage	0.0267971	0.025	0.292055	408455	Varicose-related traits_Gene ATLAS
D50 Iron deficiency anaemia	0.0922942	0.088	0.294095	408455	Varicose-related traits_Gene ATLAS
Neutrophill percentage	-0.0255294	0.024	0.295326	408455	Varicose-related traits_Gene ATLAS
Pulse wave peak to peak time	0.0575571	0.055	0.29669	110099	The Neale Lab
Cancer code, self-reported: rectal cancer	0.118688	0.114	0.2969	337159	The Neale Lab
Illnesses of mother: Lung cancer	0.0984895	0.095	0.299014	309511	The Neale Lab
Diagnoses - main ICD10: M84 Disorders of continuity of bone	0.110184	0.106	0.299593	337199	The Neale Lab
Home area population density - urban or rural: Scotland - Large Urban Area	0.0840704	0.081	0.301577	333997	The Neale Lab
Diagnoses - main ICD10: C02 Malignant neoplasm of other and unspecified parts of tongue	0.0959416	0.093	0.302908	337199	The Neale Lab
Non-accidental death in close genetic family	-0.0832459	0.081	0.306859	105569	The Neale Lab
Diagnoses - main ICD10: R55 Syncope and collapse	0.0853933	0.084	0.308673	337199	The Neale Lab
Friendships satisfaction	0.0430773	0.042	0.308986	110118	The Neale Lab
Time spent watching television (TV)	0.0268095	0.026	0.311174	319740	The Neale Lab
Treatment/medication code: digoxin	0.112796	0.113	0.3162	337159	The Neale Lab
Illness, injury, bereavement, stress in last 2 years: Death of a close relative	0.0715304	0.072	0.317797	335219	The Neale Lab
Treatment/medication code: amlodipine	0.0481874	0.048	0.318645	337159	The Neale Lab
Non-cancer illness code, self-reported: gastro-oesophageal reflux (gord) / gastric reflux	0.0593338	0.06	0.31968	337159	The Neale Lab
Current employment status: Retired	0.0728324	0.073	0.321103	336252	The Neale Lab
Chest pain or discomfort when walking uphill or hurrying	-0.0844249	0.085	0.321754	41494	The Neale Lab
Non-cancer illness code, self-reported: cervical spondylosis	-0.0975206	0.099	0.323956	337159	The Neale Lab
Mouth/teeth dental problems: Painful gums	0.0770403	0.078	0.325716	336138	The Neale Lab
Cancer diagnosed by doctor	0.0742993	0.076	0.33009	336272	The Neale Lab
Current employment status: Unemployed	0.0881753	0.091	0.33174	336252	The Neale Lab
Treatment/medication code: garlic product	0.111073	0.115	0.334811	337159	The Neale Lab
Diagnoses - main ICD10: C50 Malignant neoplasm of breast	-0.0547145	0.057	0.335932	337199	The Neale Lab
Reticulocyte count	-0.0275505	0.029	0.348116	408455	Varicose-related traits_Gene ATLAS
Illnesses of siblings: Breast cancer	-0.109979	0.117	0.348574	260387	The Neale Lab
Duration of vigorous activity	0.046745	0.05	0.350262	183731	The Neale Lab
Phospholipids in small VLDL	-0.0573289	0.062	0.351375	21551	Metabolomics_NMR
Ever unenthusiastic/disinterested for a whole week	-0.0427833	0.046	0.351441	106868	The Neale Lab
Non-cancer illness code, self-reported: haemorrhoids / piles	0.106041	0.114	0.352644	337159	The Neale Lab
Non-cancer illness code, self-reported: sarcoidosis	0.0881923	0.095	0.354575	337159	The Neale Lab
Types of transport used (excluding work): Public transport	-0.0436545	0.047	0.355941	335650	The Neale Lab
Treatment/medication code: omega-3/fish oil supplement	-0.0812932	0.088	0.356043	337159	The Neale Lab
Treatment/medication code: multivitamin+mineral preparations	-0.0924027	0.1	0.357233	337159	The Neale Lab
Treatment/medication code: vitamin b12 preparation	-0.121768	0.132	0.357462	337159	The Neale Lab
Fractured bone site(s): Wrist	-0.0684008	0.074	0.357821	335546	The Neale Lab
Eosinophill percentage	0.0233577	0.025	0.357964	408455	Varicose-related traits_Gene ATLAS
Total lipids in small HDL	-0.0900527	0.099	0.36197	19273	Metabolomics_NMR
Phospholipids in very large HDL	0.0730756	0.08	0.3625	19273	Metabolomics_NMR
Number of depression episodes	0.0958711	0.106	0.363977	42378	The Neale Lab
Diagnoses - main ICD10: F31 Bipolar affective disorder	-0.070502	0.078	0.364059	337199	The Neale Lab
Non-cancer illness code, self-reported: pneumonia	0.0839752	0.093	0.366368	337159	The Neale Lab
Diagnoses - main ICD10: I25 Chronic ischaemic heart disease	-0.0406001	0.045	0.368507	337199	The Neale Lab
Miserableness	0.0331532	0.037	0.370254	331856	The Neale Lab
Ever highly irritable/argumentative for 2 days	0.0466539	0.052	0.370432	108925	The Neale Lab
Diagnoses - main ICD10: K44 Diaphragmatic hernia	0.0829875	0.093	0.371622	337199	The Neale Lab
Types of transport used (excluding work): None of the above	-0.0845733	0.095	0.373154	335650	The Neale Lab
Chest pain or discomfort	0.0351252	0.04	0.373964	334053	The Neale Lab
Ratio of bisLallylic bonds to double bonds in lipids	0.0537404	0.06	0.374144	13524	Metabolomics_NMR
Treatment/medication code: bendrofluazide	0.0788582	0.089	0.378022	337159	The Neale Lab
Illness, injury, bereavement, stress in last 2 years: Marital separation/divorce	0.07998	0.091	0.379096	335219	The Neale Lab
Diagnoses - main ICD10: N84 Polyp of female genital tract	0.0975279	0.111	0.379962	337199	The Neale Lab
Diagnoses - main ICD10: F60 Specific personality disorders	0.0948942	0.108	0.381136	337199	The Neale Lab
Bilateral oophorectomy (both ovaries removed)	0.0596196	0.068	0.381566	178676	The Neale Lab
Mean sphered cell volume	0.0215068	0.025	0.382413	408455	Varicose-related traits_Gene ATLAS
Non-cancer illness code, self-reported: rheumatoid arthritis	0.0803618	0.093	0.387739	337159	The Neale Lab
Treatment/medication code: pilocarpine	0.073389	0.085	0.389557	337159	The Neale Lab
Number of trend entries	0.0729965	0.085	0.391502	49623	The Neale Lab
Diagnoses - main ICD10: D25 Leiomyoma of uterus	0.0643528	0.075	0.391601	337199	The Neale Lab
Number of children fathered	0.0474403	0.055	0.391737	154888	The Neale Lab
Reason for reducing amount of alcohol drunk: Health precaution	-0.04235	0.05	0.395265	124798	The Neale Lab
Difficulty not smoking for 1 day	0.0583527	0.069	0.396031	23332	The Neale Lab
Treatment/medication code: loratadine	0.0874171	0.104	0.398763	337159	The Neale Lab
Free cholesterol in small VLDL	-0.0564272	0.067	0.400602	21559	Metabolomics_NMR
Why stopped smoking: None of the above	0.0519544	0.062	0.403155	82082	The Neale Lab
Diagnoses - main ICD10: H53 Visual disturbances	-0.0818841	0.098	0.403386	337199	The Neale Lab
Diastolic blood pressure, automated reading	0.0267977	0.032	0.403991	317756	The Neale Lab
Types of transport used (excluding work): Cycle	-0.0375374	0.046	0.40953	335650	The Neale Lab
Exposure to tobacco smoke outside home	0.0338483	0.041	0.414067	286550	The Neale Lab
Concentration of very large HDL particles	0.0816877	0.101	0.416888	19273	Metabolomics_NMR
Free cholesterol in medium HDL	0.0735747	0.091	0.417095	21559	Metabolomics_NMR
Non-cancer illness code, self-reported: pneumothorax	-0.0885114	0.109	0.417295	337159	The Neale Lab
Tobacco smoking: Occasionally	0.0845049	0.104	0.418624	83133	The Neale Lab
Treatment/medication code: imigran 50mg tablet	0.0763016	0.095	0.421537	337159	The Neale Lab
Double bonds in fatty acids	0.0610863	0.076	0.422234	15728	Metabolomics_NMR
Treatment/medication code: ranitidine	-0.0626075	0.078	0.422687	337159	The Neale Lab
Treatment/medication code: venlafaxine	0.0669256	0.084	0.4254	337159	The Neale Lab
Illnesses of father: Alzheimer's disease/dementia	-0.224887	0.283	0.427168	292807	The Neale Lab
Total cholesterol in HDL	0.06066	0.076	0.42734	21555	Metabolomics_NMR
Diagnoses - main ICD10: M65 Synovitis and tenosynovitis	-0.0797527	0.1	0.427395	337199	The Neale Lab
Diagnoses - main ICD10: A04 Other bacterial intestinal infections	0.0906881	0.114	0.427747	337199	The Neale Lab
Average monthly beer plus cider intake	-0.0904416	0.114	0.427865	24452	The Neale Lab
Diagnoses - main ICD10: N20 Calculus of kidney and ureter	-0.057888	0.073	0.429039	337199	The Neale Lab
Treatment/medication code: thyroxine product	-0.0585588	0.074	0.431694	337159	The Neale Lab
Hearing aid user	0.046167	0.059	0.433217	204240	The Neale Lab
Diagnoses - main ICD10: N80 Endometriosis	0.0597841	0.077	0.434907	337199	The Neale Lab
Non-cancer illness code, self-reported: peritonitis	0.0874088	0.112	0.436346	337159	The Neale Lab
Diagnoses - main ICD10: R51 Headache	0.0815181	0.105	0.436705	337199	The Neale Lab
Treatment/medication code: kapake tablet	0.0927737	0.12	0.439056	337159	The Neale Lab
Treatment/medication code: gliclazide	0.0455978	0.059	0.442583	337159	The Neale Lab
Home area population density - urban or rural: Scotland - Remote Rural	-0.0591612	0.078	0.448621	333997	The Neale Lab
Peak expiratory flow (PEF)	-0.0261646	0.035	0.452394	307638	The Neale Lab
Treatment/medication code: salazopyrin 500mg tablet	0.0844413	0.113	0.453553	337159	The Neale Lab
Non-cancer illness code, self-reported: pernicious anaemia	-0.0728737	0.098	0.458928	337159	The Neale Lab
Red blood cell erythrocyte distribution width	0.0229237	0.031	0.459811	408455	Varicose-related traits_Gene ATLAS
Average monthly spirits intake	0.0721026	0.099	0.46501	24364	The Neale Lab
Total cholesterol in large VLDL	-0.0464454	0.064	0.465434	21235	Metabolomics_NMR
Total lipids in very large HDL	0.080318	0.111	0.470153	19273	Metabolomics_NMR
Medication for cholesterol, blood pressure, diabetes, or take exogenous hormones: Cholesterol lowering medication	-0.0289334	0.04	0.471663	180203	The Neale Lab
Free cholesterol in very large HDL	0.0771106	0.108	0.47624	21542	Metabolomics_NMR
Treatment/medication code: volsaid retard 75mg m/r tablet	0.0775637	0.109	0.476454	337159	The Neale Lab
Treatment/medication code: codeine	0.0593743	0.083	0.476732	337159	The Neale Lab
Forced expiratory volume in 1-second (FEV1)	0.0201148	0.029	0.482402	307638	The Neale Lab
22:6 docosahexaenoic acid (DHA)	0.0513615	0.074	0.485548	13499	Metabolomics_NMR
Monocyte percentage	-0.0182971	0.026	0.485789	408455	Varicose-related traits_Gene ATLAS
Fracture resulting from simple fall	0.0526379	0.076	0.488917	31762	The Neale Lab
Diagnoses - main ICD10: K50 Crohn's disease [regional enteritis]	0.0650497	0.095	0.491845	337199	The Neale Lab
Treatment/medication code: phenytoin	-0.064933	0.095	0.493129	337159	The Neale Lab
Time employed in main current job	0.0533152	0.078	0.495507	180531	The Neale Lab
Treatment/medication code: losartan	0.0494097	0.073	0.495688	337159	The Neale Lab
Distance between home and job workplace	-0.064221	0.095	0.497133	161121	The Neale Lab
OmegaL3 fatty acids	0.0517971	0.076	0.498028	13544	Metabolomics_NMR
Diagnoses - main ICD10: R14 Flatulence and related conditions	0.0727906	0.108	0.499162	337199	The Neale Lab
Cough on most days	-0.0437905	0.065	0.499461	83529	The Neale Lab
Worry too long after embarrassment	-0.0230776	0.034	0.501652	323766	The Neale Lab
Mineral and other dietary supplements: Calcium	0.0381196	0.057	0.503092	336314	The Neale Lab
Loud music exposure frequency	0.0386131	0.058	0.503656	109889	The Neale Lab
Happiness	0.0292509	0.044	0.506567	110935	The Neale Lab
Triglycerides in small VLDL	-0.04604	0.069	0.506733	21558	Metabolomics_NMR
Total cholesterol in small VLDL	-0.0478181	0.072	0.50721	21557	Metabolomics_NMR
Total cholesterol in small LDL	-0.0578273	0.087	0.508661	21556	Metabolomics_NMR
Duration of heavy DIY	0.032334	0.049	0.510856	137364	The Neale Lab
Diagnoses - main ICD10: S52 Fracture of forearm	-0.0593245	0.09	0.511203	337199	The Neale Lab
Stomach/abdominal pain for 3+ months	0.0693875	0.106	0.513559	27584	The Neale Lab
Serum total triglycerides	-0.0418771	0.064	0.514761	21545	Metabolomics_NMR
Time spent driving	0.02476	0.038	0.515972	224813	The Neale Lab
Frequency of light DIY in last 4 weeks	0.03664	0.056	0.516467	169623	The Neale Lab
Treatment/medication code: nicorandil	-0.0595991	0.092	0.517046	337159	The Neale Lab
Impedance of arm (left)	0.01614	0.025	0.517552	331292	The Neale Lab
Free cholesterol	0.0750326	0.116	0.517883	13497	Metabolomics_NMR
Daytime dozing / sleeping (narcolepsy)	0.0206759	0.032	0.518353	336082	The Neale Lab
Diagnoses - main ICD10: H26 Other cataract	-0.0424082	0.066	0.519588	337199	The Neale Lab
Acetoacetate	-0.0496308	0.077	0.52044	19262	Metabolomics_NMR
Blood clot, DVT, bronchitis, emphysema, asthma, rhinitis, eczema, allergy diagnosed by doctor: Emphysema/chronic bronchitis	0.0409297	0.064	0.522271	336782	The Neale Lab
Concentration of very small VLDL particles	-0.0413886	0.065	0.52251	19273	Metabolomics_NMR
Illnesses of mother: Chronic bronchitis/emphysema	0.0377347	0.059	0.522681	309793	The Neale Lab
Father still alive	-0.045836	0.072	0.523682	328694	The Neale Lab
Total cholesterol in very large HDL	0.0875787	0.137	0.523938	21540	Metabolomics_NMR
Diagnoses - main ICD10: L98 Other disorders of skin and subcutaneous tissue, not elsewhere classified	0.0615903	0.097	0.524664	337199	The Neale Lab
Diagnoses - main ICD10: K90 Intestinal malabsorption	-0.0599845	0.095	0.526678	337199	The Neale Lab
Total lipids in very small VLDL	-0.0464624	0.073	0.527033	19273	Metabolomics_NMR
Non-cancer illness code, self-reported: high cholesterol	-0.0244067	0.039	0.5287	337159	The Neale Lab
Phospholipids in medium HDL	0.0527282	0.084	0.528967	21558	Metabolomics_NMR
Diagnoses - main ICD10: G56 Mononeuropathies of upper limb	0.0326756	0.052	0.531115	337199	The Neale Lab
Diagnoses - main ICD10: J33 Nasal polyp	0.0591667	0.095	0.532671	337199	The Neale Lab
Treatment/medication code: cosopt 2%/0.5% eye drops	-0.062311	0.1	0.533066	337159	The Neale Lab
Mouth/teeth dental problems: Loose teeth	0.0361486	0.058	0.533873	336138	The Neale Lab
Non-cancer illness code, self-reported: alcohol dependency	0.0581932	0.095	0.539205	337159	The Neale Lab
Treatment/medication code: rosuvastatin	-0.0678582	0.111	0.54128	337159	The Neale Lab
Mouth/teeth dental problems: Mouth ulcers	-0.0237611	0.039	0.542032	336138	The Neale Lab
Non-cancer illness code, self-reported: stroke	-0.0591837	0.098	0.544845	337159	The Neale Lab
Diagnoses - main ICD10: K08 Other disorders of teeth and supporting structures	-0.0585713	0.099	0.552744	337199	The Neale Lab
Triglycerides in very small VLDL	-0.0425265	0.072	0.555017	19273	Metabolomics_NMR
Number of live births	0.0189774	0.032	0.556813	180952	The Neale Lab
CH2 groups in fatty acids	-0.0428305	0.073	0.559231	19021	Metabolomics_NMR
Cholesterol esters in medium HDL	0.0583796	0.1	0.559233	19273	Metabolomics_NMR
Heel bone mineral density (BMD) T-score, automated	0.0178346	0.031	0.56435	194398	The Neale Lab
Triglycerides in IDL	-0.0436107	0.076	0.565674	19273	Metabolomics_NMR
Diagnoses - main ICD10: K57 Diverticular disease of intestine	0.0297464	0.052	0.568858	337199	The Neale Lab
Treatment/medication code: bisoprolol	0.0388803	0.068	0.568998	337159	The Neale Lab
Diagnoses - main ICD10: C44 Other malignant neoplasms of skin	0.0367538	0.065	0.570274	337199	The Neale Lab
Phospholipids in medium VLDL	-0.0347158	0.062	0.572585	21240	Metabolomics_NMR
Diagnoses - main ICD10: M53 Other dorsopathies, not elsewhere classified	-0.0604413	0.107	0.572808	337199	The Neale Lab
Triglycerides in small HDL	-0.0499874	0.09	0.579229	21558	Metabolomics_NMR
Medication for pain relief, constipation, heartburn: Ranitidine (e.g. Zantac)	0.0447447	0.082	0.586513	333581	The Neale Lab
Phospholipids in IDL	-0.0506423	0.093	0.587021	21559	Metabolomics_NMR
Treatment/medication code: nitrazepam	-0.0627955	0.116	0.587204	337159	The Neale Lab
Diagnoses - main ICD10: N43 Hydrocele and spermatocele	0.0442479	0.082	0.590539	337199	The Neale Lab
Diagnoses - main ICD10: S66 Injury of muscle and tendon at wrist and hand level	0.0593844	0.11	0.590758	337199	The Neale Lab
Diagnoses - main ICD10: K52 Other non-infective gastro-enteritis and colitis	0.0438766	0.082	0.591774	337199	The Neale Lab
Bring up phlegm/sputum/mucus on most days	0.0376872	0.07	0.592877	83529	The Neale Lab
Diagnoses - main ICD10: J44 Other chronic obstructive pulmonary disease	0.0443788	0.083	0.593334	337199	The Neale Lab
Smoking status: Previous	0.017854	0.033	0.593759	336024	The Neale Lab
Nap during day	-0.0152322	0.029	0.594008	337074	The Neale Lab
OmegaL7 and L9 and saturated fatty acids	-0.0495945	0.093	0.594196	13506	Metabolomics_NMR
Concentration of medium VLDL particles	0.0316127	0.06	0.596158	19273	Metabolomics_NMR
Glycoprotein acetyls mainly a1Lacid glycoprotein	-0.041316	0.078	0.597956	19270	Metabolomics_NMR
Average monthly red wine intake	-0.0522926	0.099	0.599171	24396	The Neale Lab
Diagnoses - main ICD10: K80 Cholelithiasis	0.0339408	0.065	0.602239	337199	The Neale Lab
Number of cigarettes previously smoked daily	0.021004	0.04	0.602629	78291	The Neale Lab
Non-cancer illness code, self-reported: eczema/dermatitis	0.0309425	0.06	0.608702	337159	The Neale Lab
Medication for cholesterol, blood pressure, diabetes, or take exogenous hormones: Blood pressure medication	0.0202015	0.039	0.60901	180203	The Neale Lab
fasting glucose	0.0262619	0.051	0.609363	46186	CAD_traits
Diagnoses - main ICD10: K91 Postprocedural disorders of digestive system, not elsewhere classified	-0.0560188	0.11	0.609397	337199	The Neale Lab
Non-cancer illness code, self-reported: crohns disease	0.0444257	0.087	0.611192	337159	The Neale Lab
Diagnoses - main ICD10: M48 Other spondylopathies	0.0564923	0.112	0.613226	337199	The Neale Lab
Treatment/medication code: tildiem 60mg m/r tablet	0.059279	0.118	0.614871	337159	The Neale Lab
Non-cancer illness code, self-reported: hiatus hernia	-0.0338741	0.068	0.618733	337159	The Neale Lab
Non-cancer illness code, self-reported: irritable bowel syndrome	-0.0481425	0.097	0.619957	337159	The Neale Lab
Non-cancer illness code, self-reported: depression	0.0259604	0.053	0.621333	337159	The Neale Lab
Heel bone mineral density (BMD) T-score, automated (left)	-0.0191721	0.04	0.627476	106254	The Neale Lab
Non-cancer illness code, self-reported: chronic fatigue syndrome	-0.0502437	0.104	0.62868	337159	The Neale Lab
Treatment/medication code: testogel 50mg gel 5g sachet	0.0431682	0.09	0.630015	337159	The Neale Lab
Treatment/medication code: propranolol	0.0440349	0.092	0.632596	337159	The Neale Lab
Illnesses of father: Diabetes	-0.0275921	0.059	0.639832	293407	The Neale Lab
High light scatter reticulocyte count	-0.0114322	0.025	0.642419	408455	Varicose-related traits_Gene ATLAS
Diagnoses - main ICD10: K85 Acute pancreatitis	0.0441037	0.095	0.642788	337199	The Neale Lab
Nervous feelings	0.0182066	0.04	0.648506	328725	The Neale Lab
Mouth/teeth dental problems: Toothache	0.0309039	0.069	0.652026	336138	The Neale Lab
Why stopped smoking: Doctor's advice	-0.0405029	0.091	0.654661	82082	The Neale Lab
Treatment/medication code: rino clenil 50micrograms nasal spray	-0.0486996	0.109	0.655534	337159	The Neale Lab
Total lipids in medium HDL	0.0464738	0.105	0.657216	19273	Metabolomics_NMR
Triglycerides in very large VLDL	-0.0281139	0.064	0.658525	21548	Metabolomics_NMR
Illnesses of father: None of the above (group 1)	0.0260867	0.059	0.660504	294791	The Neale Lab
Treatment/medication code: flixonase 50micrograms aqueous nasal spray	-0.0401393	0.092	0.661428	337159	The Neale Lab
Diagnoses - main ICD10: I20 Angina pectoris	-0.029096	0.067	0.663725	337199	The Neale Lab
Treatment/medication code: viazem xl 120mg m/r capsule	-0.0447692	0.103	0.66401	337159	The Neale Lab
Work/job satisfaction	0.0254528	0.059	0.664422	75840	The Neale Lab
Family relationship satisfaction	0.01876	0.043	0.664473	110290	The Neale Lab
Diagnoses - main ICD10: M72 Fibroblastic disorders	0.0298016	0.069	0.664541	337199	The Neale Lab
Total lipids in small VLDL	-0.026028	0.061	0.66833	19273	Metabolomics_NMR
Medication for cholesterol, blood pressure, diabetes, or take exogenous hormones: None of the above	-0.0159906	0.038	0.672926	180203	The Neale Lab
Free cholesterol in IDL	-0.0380861	0.091	0.674308	21559	Metabolomics_NMR
Hair/balding pattern: Pattern 4	0.0138327	0.033	0.674572	154988	The Neale Lab
Diagnoses - main ICD10: G44 Other headache syndromes	0.0385383	0.092	0.674698	337199	The Neale Lab
Diagnoses - main ICD10: N97 Female infertility	-0.0414737	0.1	0.677523	337199	The Neale Lab
Mineral and other dietary supplements: Glucosamine	0.0170951	0.041	0.679818	336314	The Neale Lab
Cancer code, self-reported: breast cancer	-0.0257874	0.062	0.679899	337159	The Neale Lab
Treatment/medication code: felodipine	0.0498191	0.121	0.680354	337159	The Neale Lab
ApoA1	0.0400874	0.097	0.68042	20687	Metabolomics_NMR
Fractured/broken bones in last 5 years	0.0189222	0.046	0.680664	335587	The Neale Lab
Concentration of medium HDL particles	0.0397747	0.097	0.68093	19273	Metabolomics_NMR
Non-cancer illness code, self-reported: type 2 diabetes	-0.0327798	0.08	0.681345	337159	The Neale Lab
Non-cancer illness code, self-reported: glaucoma	0.0234107	0.057	0.682438	337159	The Neale Lab
Concentration of small VLDL particles	-0.0245009	0.06	0.68244	19273	Metabolomics_NMR
Albumin	0.0424105	0.104	0.684131	18960	Metabolomics_NMR
Non-cancer illness code, self-reported: diabetes	0.0148578	0.037	0.684551	337159	The Neale Lab
Non-cancer illness code, self-reported: ulcerative colitis	-0.0304532	0.075	0.685855	337159	The Neale Lab
Hair/balding pattern: Pattern 2	-0.0183244	0.046	0.688023	154988	The Neale Lab
Diagnoses - main ICD10: K51 Ulcerative colitis	-0.029794	0.074	0.688398	337199	The Neale Lab
Why reduced smoking: Illness or ill health	0.0454719	0.116	0.694647	10503	The Neale Lab
Non-cancer illness code, self-reported: urinary tract infection/kidney infection	-0.036855	0.094	0.695445	337159	The Neale Lab
Free cholesterol in medium VLDL	-0.0262456	0.068	0.699763	21240	Metabolomics_NMR
Reason for reducing amount of alcohol drunk: Illness or ill health	0.0321009	0.084	0.700816	124798	The Neale Lab
Type of tobacco previously smoked: Hand-rolled cigarettes	-0.0399291	0.104	0.702348	82755	The Neale Lab
Duration of fitness test	-0.0433694	0.115	0.70595	49623	The Neale Lab
Treatment/medication code: oxybutynin	0.0364842	0.097	0.707679	337159	The Neale Lab
Treatment/medication code: xalatan 0.005% eye drops	0.0242692	0.067	0.715872	337159	The Neale Lab
Alanine	0.0256924	0.071	0.716405	24796	Metabolomics_NMR
Non-cancer illness code, self-reported: enlarged prostate	0.0263213	0.074	0.721533	337159	The Neale Lab
Illnesses of father: High blood pressure	0.0179152	0.051	0.723865	294950	The Neale Lab
LDL diameter	0.041079	0.117	0.724926	19273	Metabolomics_NMR
Illnesses of mother: Stroke	0.0306781	0.088	0.725905	310688	The Neale Lab
Triglycerides in chylomicrons and extremely large VLDL	-0.0296809	0.085	0.726699	21540	Metabolomics_NMR
Qualifications: NVQ or HND or HNC or equivalent	0.0182892	0.053	0.72767	334070	The Neale Lab
Treatment/medication code: metoclopramide	-0.0390804	0.114	0.73162	337159	The Neale Lab
Treatment/medication code: prednisolone	0.0339424	0.099	0.731887	337159	The Neale Lab
Treatment/medication code: salbutamol 100micrograms spacehaler	0.0322652	0.096	0.736073	337159	The Neale Lab
Diagnoses - main ICD10: C61 Malignant neoplasm of prostate	-0.0281387	0.084	0.736215	337199	The Neale Lab
Triglycerides in medium VLDL	-0.0225007	0.067	0.736817	21241	Metabolomics_NMR
Transport type for commuting to job workplace: Walk	0.019929	0.061	0.744876	177550	The Neale Lab
Vascular/heart problems diagnosed by doctor: Angina	-0.0157309	0.048	0.745261	336683	The Neale Lab
Reason for glasses/contact lenses: For just reading/near work as you are getting older (called 'presbyopia')	0.0318657	0.099	0.747688	335700	The Neale Lab
Phospholipids in large VLDL	-0.0220103	0.069	0.749394	21239	Metabolomics_NMR
Non-cancer illness code, self-reported: cataract	-0.0299507	0.094	0.750469	337159	The Neale Lab
Concentration of small LDL particles	-0.0248257	0.078	0.750708	19273	Metabolomics_NMR
Types of physical activity in last 4 weeks: Light DIY (eg: pruning, watering the lawn)	-0.0123453	0.039	0.752318	335599	The Neale Lab
Non-cancer illness code, self-reported: psoriasis	-0.025747	0.082	0.753315	337159	The Neale Lab
Treatment/medication code: levothyroxine sodium	-0.0131207	0.042	0.754228	337159	The Neale Lab
Triglycerides in large VLDL	-0.0209813	0.067	0.755104	21239	Metabolomics_NMR
Non-cancer illness code, self-reported: migraine	0.0159371	0.051	0.756556	337159	The Neale Lab
Diabetes diagnosed by doctor	0.0105351	0.034	0.760022	336473	The Neale Lab
Used an inhaler for chest within last hour	0.0275045	0.09	0.761121	309688	The Neale Lab
Cancer code, self-reported: prostate cancer	0.0253915	0.084	0.761193	337159	The Neale Lab
Valine	0.0245417	0.081	0.763226	24900	Metabolomics_NMR
Phospholipids in chylomicrons and extremely large VLDL	0.0240417	0.08	0.763997	21542	Metabolomics_NMR
Treatment/medication code: cetirizine	-0.0208586	0.075	0.780146	337159	The Neale Lab
Treatment/medication code: seretide 50 evohaler	0.0155226	0.056	0.781409	337159	The Neale Lab
Coronary artery disease 2011	0.0138725	0.051	0.784037	227136	CAD_traits
Diagnoses - main ICD10: D12 Benign neoplasm of colon, rectum, anus and anal canal	0.0186347	0.068	0.785362	337199	The Neale Lab
Worrier / anxious feelings	0.0115677	0.043	0.788297	328717	The Neale Lab
Pulse wave reflection index	-0.0113856	0.043	0.789533	110153	The Neale Lab
Hair/balding pattern: Pattern 3	-0.0117888	0.044	0.790102	154988	The Neale Lab
Non-cancer illness code, self-reported: thyroid goitre	-0.0286117	0.109	0.793328	337159	The Neale Lab
Non-cancer illness code, self-reported: head injury	0.0263093	0.101	0.793955	337159	The Neale Lab
Free cholesterol in large VLDL	-0.0170509	0.065	0.79404	21238	Metabolomics_NMR
Illness, injury, bereavement, stress in last 2 years: Serious illness, injury or assault to yourself	0.0131135	0.052	0.801722	335219	The Neale Lab
Likelihood of resuming smoking	-0.0248706	0.1	0.804072	80926	The Neale Lab
Current employment status: Doing unpaid or voluntary work	-0.0158946	0.065	0.807726	336252	The Neale Lab
Pulse rate, automated reading	0.00568131	0.023	0.807941	317756	The Neale Lab
Doctor diagnosed asthma	-0.0108393	0.045	0.811025	83529	The Neale Lab
Total cholesterol in LDL	-0.0207917	0.088	0.812916	21559	Metabolomics_NMR
Treatment/medication code: serevent 25mcg inhaler	0.0252909	0.108	0.814058	337159	The Neale Lab
Mean corpuscular haemoglobin concentration	0.00705603	0.03	0.815036	408455	Varicose-related traits_Gene ATLAS
Diagnoses - main ICD10: N19 Unspecified renal failure	0.0265419	0.115	0.81699	337199	The Neale Lab
Which eye(s) affected by hypermetropia (long sight): Right eye	-0.0266432	0.115	0.817379	13923	The Neale Lab
Cancer code, self-reported: cin/pre-cancer cells cervix	-0.0267524	0.118	0.82065	337159	The Neale Lab
Pulse rate	-0.00725472	0.032	0.822054	110153	The Neale Lab
Concentration of chylomicrons and extremely large VLDL particles	-0.0183875	0.082	0.823222	18960	Metabolomics_NMR
Phospholipids in very small VLDL	-0.0183177	0.084	0.827097	19273	Metabolomics_NMR
Treatment/medication code: spiriva 18micrograms inhalation capsule	-0.0195883	0.09	0.827703	337159	The Neale Lab
Hearing difficulty/problems with background noise	0.00678962	0.032	0.832442	330759	The Neale Lab
Hearing difficulty/problems: Yes	-0.00720861	0.034	0.834176	323978	The Neale Lab
Cholesterol esters in medium LDL	-0.0184326	0.09	0.838085	19273	Metabolomics_NMR
Snoring	-0.00593284	0.029	0.838969	314449	The Neale Lab
Mouth/teeth dental problems: Bleeding gums	-0.0112744	0.056	0.839525	336138	The Neale Lab
Diagnoses - main ICD10: N92 Excessive, frequent and irregular menstruation	0.0170345	0.085	0.840532	337199	The Neale Lab
Serum total cholesterol	-0.0179102	0.09	0.841535	21491	Metabolomics_NMR
Total cholesterol in medium VLDL	-0.01251	0.064	0.844075	21551	Metabolomics_NMR
	-0.0127149	0.067	0.848858	74053	CAD_traits
Total lipids in small LDL	-0.0155412	0.082	0.849575	19273	Metabolomics_NMR
Eye problems/disorders: Cataract	0.0123878	0.065	0.849749	108817	The Neale Lab
Non-cancer illness code, self-reported: helicobacter pylori	0.0221862	0.117	0.849845	337159	The Neale Lab
Non-cancer illness code, self-reported: osteoporosis	0.0110264	0.059	0.852098	337159	The Neale Lab
Cholesterol esters in large VLDL	-0.0112564	0.061	0.853421	18960	Metabolomics_NMR
Diagnoses - main ICD10: Z46 Fitting and adjustment of other devices	0.0175064	0.095	0.854475	337199	The Neale Lab
ApoB	-0.0140563	0.079	0.858131	20690	Metabolomics_NMR
Diagnoses - main ICD10: R79 Other abnormal findings of blood chemistry	0.0187822	0.106	0.858949	337199	The Neale Lab
Reason for glasses/contact lenses: For a 'lazy' eye or an eye with poor vision since childhood (called 'amblyopia')	0.0164351	0.094	0.861283	335700	The Neale Lab
Creatinine	0.0104374	0.061	0.86415	24810	Metabolomics_NMR
Treatment/medication code: simvastatin	0.00650954	0.038	0.865355	337159	The Neale Lab
Longest period of depression	0.0173576	0.103	0.866597	46884	The Neale Lab
Diagnoses - main ICD10: M51 Other intervertebral disk disorders	0.0141875	0.085	0.86779	337199	The Neale Lab
Non-cancer illness code, self-reported: malabsorption/coeliac disease	0.0142364	0.086	0.868104	337159	The Neale Lab
Total lipids in medium LDL	-0.0141114	0.086	0.869191	19273	Metabolomics_NMR
Diagnoses - main ICD10: Z36 Antenatal screening	-0.0178366	0.109	0.870382	337199	The Neale Lab
Concentration of very large VLDL particles	-0.0115744	0.073	0.873817	18960	Metabolomics_NMR
Treatment/medication code: cod liver oil capsule	0.0142891	0.091	0.874839	337159	The Neale Lab
Treatment/medication code: flecainide	-0.0149534	0.096	0.87588	337159	The Neale Lab
Maximum workload during fitness test	0.0113147	0.074	0.878067	49623	The Neale Lab
Diagnoses - main ICD10: D17 Benign lipomatous neoplasm	0.0156278	0.104	0.880072	337199	The Neale Lab
Diagnoses - main ICD10: C25 Malignant neoplasm of pancreas	-0.013937	0.093	0.881385	337199	The Neale Lab
Non-cancer illness code, self-reported: iron deficiency anaemia	0.0136896	0.092	0.881483	337159	The Neale Lab
Concentration of large VLDL particles	0.00912208	0.061	0.881513	18960	Metabolomics_NMR
Former alcohol drinker	-0.00959735	0.066	0.8847	21894	The Neale Lab
Treatment/medication code: gtn 400micrograms spray	-0.0140628	0.098	0.886354	337159	The Neale Lab
Illnesses of mother: Alzheimer's disease/dementia	0.0142095	0.099	0.886424	309843	The Neale Lab
Concentration of medium LDL particles	-0.0121172	0.086	0.888005	19273	Metabolomics_NMR
Medication for cholesterol, blood pressure or diabetes: Cholesterol lowering medication	-0.00531874	0.038	0.888429	154702	The Neale Lab
Non-cancer illness code, self-reported: hypothyroidism/myxoedema	-0.00596238	0.043	0.889983	337159	The Neale Lab
Phospholipids in medium LDL	-0.0108992	0.079	0.890326	21558	Metabolomics_NMR
Eosinophill count	0.00314546	0.024	0.895515	408455	Varicose-related traits_Gene ATLAS
Illnesses of mother: Heart disease	-0.00706294	0.056	0.899092	311606	The Neale Lab
Concentration of IDL particles	-0.0122125	0.096	0.899289	19273	Metabolomics_NMR
Total lipids in IDL	-0.0113373	0.091	0.900789	19273	Metabolomics_NMR
Free cholesterol in large LDL	0.0115025	0.095	0.904086	21555	Metabolomics_NMR
Treatment/medication code: atorvastatin	-0.00654485	0.055	0.904499	337159	The Neale Lab
Treatment/medication code: colchicine	0.0126077	0.108	0.906832	337159	The Neale Lab
Sleep duration	0.00355037	0.03	0.907088	335410	The Neale Lab
Treatment/medication code: valsartan	0.0100939	0.087	0.907524	337159	The Neale Lab
Fractured bone site(s): Arm	0.0125413	0.108	0.907924	335546	The Neale Lab
Home area population density - urban or rural: England/Wales - Hamlet and Isolated Dwelling - less sparse	-0.00962619	0.083	0.908143	333997	The Neale Lab
Non-cancer illness code, self-reported: multiple sclerosis	-0.0134246	0.117	0.908666	337159	The Neale Lab
Treatment/medication code: chlorphenamine	0.00997597	0.092	0.913316	337159	The Neale Lab
Concentration of large LDL particles	-0.0100559	0.094	0.91522	19273	Metabolomics_NMR
Diagnoses - main ICD10: N60 Benign mammary dysplasia	-0.0096999	0.092	0.916125	337199	The Neale Lab
Eye problems/disorders: None of the above	0.00696501	0.067	0.916892	108817	The Neale Lab
Total lipids in medium VLDL	0.00642093	0.063	0.919128	19273	Metabolomics_NMR
Treatment/medication code: rhinocort 50micrograms nasal spray	-0.00885381	0.093	0.924496	337159	The Neale Lab
Treatment/medication code: candesartan cilexetil	-0.006266	0.066	0.92491	337159	The Neale Lab
Isoleucine	-0.00693476	0.081	0.931762	24776	Metabolomics_NMR
Duration of other exercises	0.00479206	0.062	0.938666	161301	The Neale Lab
Diagnoses - main ICD10: H80 Otosclerosis	-0.00808196	0.105	0.938694	337199	The Neale Lab
Why stopped smoking: Illness or ill health	-0.00564664	0.078	0.942071	82082	The Neale Lab
Treatment/medication code: citalopram	0.00595957	0.082	0.942081	337159	The Neale Lab
Getting up in morning	0.00222675	0.031	0.942518	336501	The Neale Lab
Treatment/medication code: metformin	-0.00317743	0.044	0.942999	337159	The Neale Lab
Total lipids in very large VLDL	-0.00475674	0.067	0.943079	19273	Metabolomics_NMR
Non-cancer illness code, self-reported: nasal polyps	0.00583612	0.083	0.943723	337159	The Neale Lab
Total lipids in large LDL	-0.0064911	0.092	0.943734	19273	Metabolomics_NMR
Total cholesterol in medium LDL	0.00573765	0.083	0.944981	21559	Metabolomics_NMR
Illnesses of siblings: Heart disease	-0.00389638	0.057	0.945838	261582	The Neale Lab
Treatment/medication code: symbicort 100/6 turbohaler	0.00644772	0.098	0.94764	337159	The Neale Lab
MonoLunsaturated fatty acids	0.00530467	0.081	0.9481	13535	Metabolomics_NMR
Esterified cholesterol	-0.00774461	0.122	0.94927	13497	Metabolomics_NMR
Phospholipids in very large VLDL	0.00447635	0.072	0.950522	21237	Metabolomics_NMR
VLDL diameter	-0.00383045	0.065	0.952933	19273	Metabolomics_NMR
Illnesses of mother: Diabetes	-0.00285445	0.05	0.954653	309953	The Neale Lab
waist-hip ratio	-0.00186753	0.033	0.954849	224459	CAD_traits
Total cholesterol in large LDL	0.00524176	0.093	0.954961	21552	Metabolomics_NMR
Total cholesterol in IDL	-0.00480861	0.091	0.958068	19273	Metabolomics_NMR
Non-cancer illness code, self-reported: angina	-0.00230612	0.046	0.960257	337159	The Neale Lab
Cholesterol esters in large LDL	-0.00404607	0.09	0.964142	19273	Metabolomics_NMR
Sleeplessness / insomnia	0.00137201	0.031	0.965183	336965	The Neale Lab
Immature reticulocyte fraction	-0.00115268	0.027	0.965774	408455	Varicose-related traits_Gene ATLAS
Diagnoses - main ICD10: K76 Other diseases of liver	0.00433299	0.104	0.966677	337199	The Neale Lab
Diagnoses - main ICD10: K42 Umbilical hernia	-0.00428438	0.11	0.969045	337199	The Neale Lab
Diagnoses - main ICD10: I26 Pulmonary embolism	0.00414211	0.109	0.969758	337199	The Neale Lab
Treatment/medication code: paroxetine	0.00435877	0.116	0.970109	337159	The Neale Lab
Treatment/medication code: xalacom 0.005%/0.5% eye drops	0.00297013	0.094	0.974739	337159	The Neale Lab
Cholesterol esters in medium VLDL	-0.00182056	0.06	0.975941	19273	Metabolomics_NMR
Treatment/medication code: aminophylline	-0.00287007	0.104	0.977938	337159	The Neale Lab
Cancer code, self-reported: testicular cancer	-0.00240588	0.1	0.980803	337159	The Neale Lab
Phospholipids in large LDL	0.00228862	0.098	0.981322	21550	Metabolomics_NMR
Pulse wave Arterial Stiffness index	-0.00110007	0.056	0.984215	109813	The Neale Lab
Treatment/medication code: ramipril	-0.00111989	0.059	0.984815	337159	The Neale Lab
Non-cancer illness code, self-reported: diverticular disease/diverticulitis	0.000866214	0.05	0.986287	337159	The Neale Lab
Non-cancer illness code, self-reported: cholelithiasis/gall stones	0.00122247	0.072	0.986432	337159	The Neale Lab
Total lipids in chylomicrons and extremely large VLDL	-0.000971379	0.078	0.99	18960	Metabolomics_NMR
Non-cancer illness code, self-reported: polymyalgia rheumatica	0.000563931	0.088	0.994906	337159	The Neale Lab
Diagnoses - main ICD10: Z47 Other orthopaedic follow-up care	-0.000606073	0.096	0.994947	337199	The Neale Lab
Total lipids in large VLDL	0.000184848	0.066	0.997769	18960	Metabolomics_NMR
Handedness (chirality/laterality): Left-handed	9.46918e-05	0.06	0.998735	337130	The Neale Lab
Heel bone mineral density (BMD) T-score, automated (right)	2.21385e-05	0.039	0.999546	106251	The Neale Lab
