# Supplementary material for: Varicose veins of lower extremities: Insights from the first large-scale genetic study
Source: PLoS Genet. 2019 Apr 18;15(4):e1008110. doi: 10.1371/journal.pgen.1008110 (PMC6490943; doi:10.1371/journal.pgen.1008110)
Supplement: S14 Table — (XLS) [file pgen.1008110.s020.xls]

## Sheet: Independent 2SMR
Table S14. Results of 2SMR analysis performed on independent datasets.
2SMR was performed using IVW approach.
Nominal P for 2SMR analysis as well as for heterogeneity test was set at 0.013 (0.05/4, where 4 is the number of traits)
				Without removing any instrumental variables						After removing the instrumental variables associated with VVs with P < 0.01						Trait passed 2SMR, the Steiger, and heterogeneity tests
Trait (exposure)	Trait ID (MR-Base platform)	Total sample size	DOI (exposure GWAS)	Number of instrumental variables (SNPs)	beta	SE	P	Heterogeneity* P	Steiger test P	Number of instrumental variables (SNPs)	beta	SE	P	Heterogeneity* P	Steiger test P	YES/NO
Weight	107	73137	10.1371/journal.pgen.1003500	10	0.0100845	0.0041305	0.0146266	0.0033072	< 1E-07	8	0.0052	0.0027277	0.0565999	0.717127	< 1E-07	NO
Waist circumference	61	281151	10.1038/nature14132	38	0.0072599	0.0042066	0.084377	< 1E-07	< 1E-07	33	0.002831	0.0025576	0.268324	0.413084	< 1E-07	NO
Height	89	253288	10.1038/ng.3097	310	0.0068745	0.0009887	< 1E-07	< 1E-07	< 1E-07	288	0.0059877	0.0007925	< 1E-07	0.584035	< 1E-07	YES
Body fat percentage	999	100716	10.1038/ncomms10495	9	0.0154941	0.0073709	0.0355478	0.0004741	< 1E-07	7	0.006426	0.004442	0.147991	0.622633	< 1E-07	NO
*Heterogeneity in causal effects amongst instruments (IVW approach)
