# Supplementary material for: Varicose veins of lower extremities: Insights from the first large-scale genetic study
Source: PLoS Genet. 2019 Apr 18;15(4):e1008110. doi: 10.1371/journal.pgen.1008110 (PMC6490943; doi:10.1371/journal.pgen.1008110)
Supplement: S15 Table — (XLS) [file pgen.1008110.s021.xls]

## Sheet: Full names
Table S15. Trait abbreviations, full names of traits, and their sources (genetic correlations).
"Varicose-related traits_Gene ATLAS" dataset is a set of 33 traits from the Gene ATLAS database that we supposed to be biologically relevant to VVs. This set was additionally added to the GWAS-MAP database.
Trait abbreviation	Trait (full name)	Dataset/source
VVs (Gene ATLAS)	Varicose veins (the Gene Atlas data: I83 Varicose veins of lower extremities)	Gene ATLAS
Self-reported DVT	Non-cancer illness code, self-reported: deep venous thrombosis (dvt)	The Neale Lab
Qualifications: A or AS levels	Qualifications: A levels/AS levels or equivalent	The Neale Lab
Leg predicted mass (left)	Leg predicted mass (left)	The Neale Lab
Fluid intelligence score	Fluid intelligence score	The Neale Lab
Leg pain on walking	Leg pain on walking	The Neale Lab
Job: mainly walking or standing	Job involves mainly walking or standing	The Neale Lab
Leg fat-free mass (left)	Leg fat-free mass (left)	The Neale Lab
DVT	deep venous thrombosis dvt	Varicose-related traits_Gene ATLAS
Self-reported doctor-diagnozed DVT	Blood clot, DVT, bronchitis, emphysema, asthma, rhinitis, eczema, allergy diagnosed by doctor: Blood clot in the leg (DVT)	The Neale Lab
Pain all over the body	Pain type(s) experienced in last month: Pain all over the body	The Neale Lab
Qualifications: NN	Qualifications: None of the above	The Neale Lab
Leg fat-free mass (right)	Leg fat-free mass (right)	The Neale Lab
Prospective memory result	Prospective memory result	The Neale Lab
Trunk fat mass	Trunk fat mass	The Neale Lab
Job: heavy manual or physical work	Job involves heavy manual or physical work	The Neale Lab
Major operations	Had other major operations	The Neale Lab
Phlebitis and thrombophlebitis	I80 Phlebitis and thrombophlebitis	Varicose-related traits_Gene ATLAS
Qualifications: O levels	Qualifications: O levels/GCSEs or equivalent	The Neale Lab
Gonarthrosis	Diagnoses - main ICD10: M17 Gonarthrosis [arthrosis of knee]	The Neale Lab
Health satisfaction	Health satisfaction	The Neale Lab
Leg predicted mass (right)	Leg predicted mass (right)	The Neale Lab
Weight	Weight	The Neale Lab
Number of operations	Number of operations, self-reported	The Neale Lab
Height size at age 10	Comparative height size at age 10	The Neale Lab
VTE	venous thromboembolic disease	Varicose-related traits_Gene ATLAS
